# Supplementary material for: Structures of ferroportin in complex with its specific inhibitor vamifeport
Source: eLife. 2023 Mar 21;12:e83053. doi: 10.7554/eLife.83053 (PMC10030120; doi:10.7554/eLife.83053)
Supplement: Figure 1—figure supplement 2—source data 1. [file elife-83053-fig1-figsupp2-data1.zip]

Archive with 24 entries (23 files):
- Figure 1-figure supplement 2-source data/
- __MACOSX/._Figure 1-figure supplement 2-source data
- Figure 1-figure supplement 2-source data/Figure1-figure-supplement2B_gel_Sy12_unedited.jpg
- __MACOSX/Figure 1-figure supplement 2-source data/._Figure1-figure-supplement2B_gel_Sy12_unedited.jpg
- Figure 1-figure supplement 2-source data/Figure1-figure-supplement2B_gel_Sy12_labelled.png
- __MACOSX/Figure 1-figure supplement 2-source data/._Figure1-figure-supplement2B_gel_Sy12_labelled.png
- Figure 1-figure supplement 2-source data/Figure1-figure-supplement2B_gel_Sy3_unedited.jpg
- __MACOSX/Figure 1-figure supplement 2-source data/._Figure1-figure-supplement2B_gel_Sy3_unedited.jpg
- Figure 1-figure supplement 2-source data/Figure1-figure-supplement2B_gel_Sy3_labelled.png
- __MACOSX/Figure 1-figure supplement 2-source data/._Figure1-figure-supplement2B_gel_Sy3_labelled.png
- Figure 1-figure supplement 2-source data/Figure1-figure-supplement2B_gel_Sy8_unedited.jpg
- __MACOSX/Figure 1-figure supplement 2-source data/._Figure1-figure-supplement2B_gel_Sy8_unedited.jpg
- Figure 1-figure supplement 2-source data/Figure1-figure-supplement2B_gel_Sy8_labelled.png
- __MACOSX/Figure 1-figure supplement 2-source data/._Figure1-figure-supplement2B_gel_Sy8_labelled.png
- Figure 1-figure supplement 2-source data/Figure1_supplement2.xlsx
- __MACOSX/Figure 1-figure supplement 2-source data/._Figure1_supplement2.xlsx
- Figure 1-figure supplement 2-source data/Figure1-figure-supplement2B_gel_Sy1_labelled.png
- __MACOSX/Figure 1-figure supplement 2-source data/._Figure1-figure-supplement2B_gel_Sy1_labelled.png
- Figure 1-figure supplement 2-source data/Figure1-figure-supplement2B_gel_Sy1_unedited.jpg
- __MACOSX/Figure 1-figure supplement 2-source data/._Figure1-figure-supplement2B_gel_Sy1_unedited.jpg
- Figure 1-figure supplement 2-source data/Figure1-figure-supplement2B_gel_Sy11_labelled.png
- __MACOSX/Figure 1-figure supplement 2-source data/._Figure1-figure-supplement2B_gel_Sy11_labelled.png
- Figure 1-figure supplement 2-source data/Figure1-figure-supplement2B_gel_Sy11_unedited.jpg
- __MACOSX/Figure 1-figure supplement 2-source data/._Figure1-figure-supplement2B_gel_Sy11_unedited.jpg
