# Supplementary material for: Structures of ferroportin in complex with its specific inhibitor vamifeport
Source: eLife. 2023 Mar 21;12:e83053. doi: 10.7554/eLife.83053 (PMC10030120; doi:10.7554/eLife.83053)
Supplement: Figure 1—figure supplement 2—source data 1. [file elife-83053-fig1-figsupp2-data1.zip › Figure 1-figure supplement 2-source data/Figure1_supplement2.xlsx]

## Sheet: Figure 1_supplB
		Trp Fluorescence (Ex 280nm, Em315nm)
	Volume [mL]	Sy1		Volume [mL]	Sy3		Volume [mL]	Sy8		Volume [mL]	Sy11		Volume [mL]	Sy12
	0	0.174356		0	0.178605		0.003125	0.113964		0	-20.537		0	0.13
	0.0108001	0.174093		0.0108001	0.178742		0.013125	0.138283		0.013	-20.537		0.013	0.13
	0.0216001	0.173783		0.0216001	0.178844		0.023125	0.170231		0.025	-20.537		0.025	0.13
	0.0324002	0.173444		0.0324002	0.178874		0.033125	0.207424		0.038	-20.537		0.038	0.13
	0.0432003	0.173098		0.0432003	0.178844		0.043125	0.244141		0.05	-20.537		0.05	0.13
	0.0540003	0.172752		0.0540004	0.17876		0.053125	0.276089		0.063	-20.537		0.063	0.13
	0.0648004	0.172478		0.0648004	0.178635		0.063125	0.300407		0.075	-20.537		0.075	0.13
	0.0756005	0.172293		0.0756005	0.178498		0.073125	0.314713		0.088	-20.553		0.088	0.072
	0.0864006	0.172222		0.0864006	0.178355		0.083125	0.318527		0.1	-20.561		0.1	0.022
	0.0972006	0.172281		0.0972006	0.178224		0.093125	0.311852		0.113	-20.571		0.113	-0.002
	0.108001	0.172448		0.108001	0.178099		0.103125	0.29707		0.125	-20.576		0.125	-0.005
	0.118801	0.172698		0.118801	0.177974		0.113125	0.277042		0.138	-20.582		0.138	-0.011
	0.129601	0.173008		0.129601	0.177854		0.123125	0.255108		0.15	-20.583		0.15	-0.015
	0.140401	0.173342		0.140401	0.177741		0.133125	0.233173		0.163	-20.585		0.163	-0.021
	0.151201	0.173658		0.151201	0.177628		0.143125	0.211716		0.175	-20.584		0.175	-0.021
	0.162001	0.173908		0.162001	0.177521		0.153125	0.191689		0.188	-20.584		0.188	-0.019
	0.172801	0.174081		0.172801	0.177425		0.163125	0.173092		0.2	-20.583		0.2	-0.021
	0.183601	0.174177		0.183601	0.177348		0.173125	0.156879		0.213	-20.583		0.213	-0.019
	0.194401	0.174189		0.194401	0.177294		0.183125	0.143051		0.225	-20.583		0.225	-0.017
	0.205201	0.174147		0.205201	0.177282		0.193125	0.130653		0.238	-20.579		0.238	-0.012
	0.216001	0.17404		0.216001	0.177318		0.203125	0.120163		0.25	-20.578		0.25	0
	0.226801	0.173897		0.226801	0.177413		0.213125	0.111103		0.263	-20.573		0.263	0.003
	0.237602	0.173748		0.237602	0.177538		0.223125	0.103474		0.275	-20.57		0.275	0.02
	0.248402	0.173593		0.248402	0.177687		0.233125	0.096798		0.288	-20.566		0.288	0.037
	0.259202	0.173455		0.259202	0.177824		0.243125	0.091076		0.3	-20.559		0.3	0.054
	0.270002	0.17333		0.270002	0.177926		0.253125	0.086784		0.313	-20.552		0.313	0.076
	0.280802	0.173205		0.280802	0.177962		0.263125	0.083447		0.325	-20.546		0.325	0.096
	0.291602	0.173104		0.291602	0.177914		0.273125	0.082016		0.337	-20.54		0.337	0.109
	0.302402	0.17302		0.302402	0.177771		0.283125	0.081539		0.35	-20.538		0.35	0.12
	0.313202	0.172973		0.313202	0.17755		0.293125	0.082016		0.362	-20.538		0.362	0.132
	0.324002	0.172955		0.324002	0.17727		0.303125	0.08297		0.375	-20.533		0.375	0.149
	0.334802	0.172985		0.334802	0.176966		0.313125	0.083447		0.387	-20.536		0.387	0.172
	0.345602	0.173062		0.345602	0.17668		0.323125	0.083447		0.4	-20.539		0.4	0.197
	0.356402	0.173193		0.356402	0.176454		0.333125	0.083447		0.412	-20.543		0.412	0.222
	0.367202	0.173366		0.367202	0.176311		0.343125	0.08297		0.425	-20.539		0.425	0.25
	0.378002	0.173575		0.378002	0.176269		0.353125	0.08297		0.437	-20.493		0.437	0.296
	0.388802	0.173783		0.388802	0.176311		0.363125	0.08297		0.45	-20.349		0.45	0.437
	0.399603	0.173974		0.399603	0.176418		0.373125	0.08297		0.462	-20.098		0.462	0.675
	0.410403	0.174117		0.410403	0.176567		0.383125	0.08297		0.475	-19.847		0.475	0.949
	0.421203	0.174201		0.421203	0.176734		0.393125	0.08297		0.487	-19.616		0.487	1.208
	0.432003	0.174224		0.432003	0.176865		0.403125	0.08297		0.5	-19.441		0.5	1.432
	0.442803	0.174177		0.442803	0.176942		0.413125	0.083447		0.512	-19.302		0.512	1.595
	0.453603	0.174081		0.453603	0.17693		0.423125	0.0844		0.525	-19.204		0.525	1.726
	0.464403	0.173944		0.464403	0.176841		0.433125	0.084877		0.537	-19.13		0.537	1.83
	0.475203	0.173777		0.475203	0.17668		0.443125	0.085354		0.55	0		0.55	1.908
	0.486003	0.17361		0.486003	0.176477		0.453125	0.085831		0.562	0.002		0.562	0.006
	0.496803	0.173467		0.496803	0.176257		0.463125	0.086308		0.575	0.004		0.575	0.006
	0.507603	0.173384		0.507603	0.176054		0.473125	0.086784		0.587	0		0.587	-0.001
	0.518403	0.173366		0.518403	0.175893		0.483125	0.085831		0.6	-0.005		0.6	-0.007
	0.529203	0.173432		0.529203	0.175804		0.493125	0.084877		0.612	-0.018		0.612	-0.029
	0.540003	0.173569		0.540003	0.175792		0.503125	0.083923		0.625	-0.038		0.625	-0.062
	0.550804	0.173777		0.550804	0.17584		0.513125	0.08297		0.637	-0.074		0.637	-0.107
	0.561604	0.174022		0.561604	0.175947		0.523125	0.082016		0.65	-0.108		0.65	-0.151
	0.572404	0.174272		0.572404	0.17609		0.533125	0.081062		0.662	-0.152		0.662	-0.201
	0.583204	0.174481		0.583204	0.176239		0.543125	0.080585		0.675	-0.187		0.675	-0.253
	0.594004	0.174606		0.594004	0.176388		0.553125	0.080109		0.687	-0.224		0.687	-0.302
	0.604804	0.17463		0.604804	0.176513		0.563125	0.080109		0.7	-0.264		0.7	-0.355
	0.615604	0.174558		0.615604	0.176615		0.573125	0.081062		0.712	-0.307		0.712	-0.407
	0.626404	0.174409		0.626404	0.17668		0.583125	0.082016		0.725	-0.341		0.725	-0.451
	0.637204	0.174189		0.637204	0.176728		0.593125	0.083923		0.737	-0.37		0.737	-0.5
	0.648004	0.173938		0.648004	0.176764		0.603125	0.085354		0.75	-0.41		0.75	-0.547
	0.658804	0.173682		0.658804	0.176793		0.613125	0.087738		0.762	-0.458		0.762	-0.591
	0.669604	0.173432		0.669604	0.176817		0.623125	0.090599		0.775	-0.503		0.775	-0.634
	0.680404	0.173229		0.680404	0.176829		0.633125	0.092983		0.787	-0.545		0.787	-0.671
	0.691204	0.173068		0.691204	0.176835		0.643125	0.094414		0.8	-0.587		0.8	-0.712
	0.702004	0.172931		0.702004	0.176847		0.653125	0.094891		0.812	-0.609		0.812	-0.748
	0.712805	0.172818		0.712805	0.176859		0.663125	0.095367		0.825	-0.639		0.825	-0.792
	0.723605	0.172722		0.723605	0.176877		0.673125	0.094891		0.837	-0.672		0.837	-0.825
	0.734405	0.172639		0.734405	0.176895		0.683125	0.094891		0.85	-0.7		0.85	-0.851
	0.745205	0.172591		0.745205	0.176901		0.693125	0.094891		0.862	-0.725		0.862	-0.883
	0.756005	0.172567		0.756005	0.176913		0.703125	0.095367		0.875	-0.743		0.875	-0.912
	0.766805	0.172567		0.766805	0.176936		0.713125	0.096321		0.887	-0.761		0.887	-0.941
	0.777605	0.172591		0.777605	0.17696		0.723125	0.097275		0.9	-0.782		0.9	-0.961
	0.788405	0.172651		0.788405	0.176984		0.733125	0.097752		0.912	-0.804		0.912	-0.987
	0.799205	0.172722		0.799205	0.17699		0.743125	0.098705		0.925	-0.824		0.925	-1.01
	0.810005	0.172806		0.810005	0.176972		0.753125	0.098705		0.937	-0.838		0.937	-1.03
	0.820805	0.172895		0.820805	0.176948		0.763125	0.099182		0.95	-0.858		0.95	-1.048
	0.831605	0.172985		0.831605	0.176901		0.773125	0.099182		0.962	-0.875		0.962	-1.07
	0.842405	0.173074		0.842405	0.176835		0.783125	0.100136		0.975	-0.885		0.975	-1.096
	0.853205	0.173163		0.853205	0.176758		0.793125	0.100613		0.987	-0.897		0.987	-1.11
	0.864006	0.173241		0.864006	0.176674		0.803125	0.101566		1	-0.907		1	-1.129
	0.874806	0.173318		0.874806	0.176609		0.813125	0.102043		1.012	-0.916		1.012	-1.145
	0.885606	0.173396		0.885606	0.176573		0.823125	0.102043		1.025	-0.924		1.025	-1.16
	0.896406	0.173461		0.896406	0.176579		0.833125	0.101566		1.037	-0.934		1.037	-1.174
	0.907206	0.173509		0.907206	0.176638		0.843125	0.100613		1.05	-0.94		1.05	-1.189
	0.918006	0.173527		0.918006	0.176752		0.853125	0.099659		1.063	-0.943		1.063	-1.202
	0.928806	0.173527		0.928806	0.176907		0.863125	0.099659		1.075	-0.949		1.075	-1.215
	0.939606	0.173509		0.939606	0.177097		0.873125	0.100136		1.088	-0.956		1.088	-1.223
	0.950406	0.173497		0.950406	0.177306		0.883125	0.101089		1.1	-0.963		1.1	-1.232
	0.961206	0.173479		0.961206	0.177509		0.893125	0.102043		1.113	-0.971		1.113	-1.246
	0.972006	0.173479		0.972006	0.17767		0.903125	0.10252		1.125	-0.979		1.125	-1.257
	0.982806	0.173497		0.982806	0.177783		0.913125	0.102043		1.138	-0.987		1.138	-1.264
	0.993606	0.173545		0.993606	0.177807		0.923125	0.101089		1.15	-0.992		1.15	-1.271
	1.00441	0.173604		1.00441	0.177735		0.933125	0.100136		1.163	-1		1.163	-1.28
	1.01521	0.173676		1.01521	0.177574		0.943125	0.098705		1.175	-1.011		1.175	-1.289
	1.02601	0.17373		1.02601	0.177336		0.953125	0.097752		1.188	-1.016		1.188	-1.298
	1.03681	0.173759		1.03681	0.177038		0.963125	0.097275		1.2	-1.021		1.2	-1.303
	1.04761	0.173754		1.04761	0.176722		0.973125	0.096798		1.213	-1.024		1.213	-1.31
	1.05841	0.173724		1.05841	0.176418		0.983125	0.095844		1.225	-1.027		1.225	-1.316
	1.06921	0.173676		1.06921	0.176173		0.993125	0.094891		1.238	-1.028		1.238	-1.327
	1.08001	0.173616		1.08001	0.176013		1.00313	0.093937		1.25	-1.03		1.25	-1.336
	1.09081	0.173563		1.09081	0.175971		1.01313	0.092506		1.263	-1.032		1.263	-1.348
	1.10161	0.173509		1.10161	0.176018		1.02313	0.09203		1.275	-1.032		1.275	-1.357
	1.11241	0.173479		1.11241	0.17615		1.03313	0.091553		1.288	-1.037		1.288	-1.371
	1.12321	0.173473		1.12321	0.176346		1.04313	0.090122		1.3	-1.037		1.3	-1.381
	1.13401	0.173479		1.13401	0.176573		1.05313	0.088692		1.313	-1.046		1.313	-1.388
	1.14481	0.173497		1.14481	0.176799		1.06313	0.087261		1.325	-1.052		1.325	-1.395
	1.15561	0.173521		1.15561	0.177008		1.07313	0.085831		1.338	-1.053		1.338	-1.405
	1.16641	0.173545		1.16641	0.177187		1.08312	0.085354		1.35	-1.058		1.35	-1.417
	1.17721	0.173581		1.17721	0.177318		1.09312	0.085354		1.363	-1.062		1.363	-1.425
	1.18801	0.173634		1.18801	0.177413		1.10312	0.085831		1.375	-1.066		1.375	-1.432
	1.19881	0.173694		1.19881	0.177461		1.11312	0.086308		1.388	-1.068		1.388	-1.442
	1.20961	0.173765		1.20961	0.177485		1.12312	0.086784		1.4	-1.073		1.4	-1.448
	1.22041	0.173825		1.22041	0.177479		1.13312	0.087261		1.413	-1.076		1.413	-1.456
	1.23121	0.173867		1.23121	0.177443		1.14312	0.086784		1.425	-1.078		1.425	-1.463
	1.24201	0.173891		1.24201	0.177366		1.15312	0.086784		1.438	-1.081		1.438	-1.474
	1.25281	0.173879		1.25281	0.17727		1.16312	0.086784		1.45	-1.081		1.45	-1.479
	1.26361	0.173819		1.26361	0.177151		1.17312	0.087261		1.463	-1.092		1.463	-1.484
	1.27441	0.173712		1.27441	0.177044		1.18312	0.088215		1.475	-1.103		1.475	-1.49
	1.28521	0.173569		1.28521	0.176948		1.19312	0.088692		1.488	-1.106		1.488	-1.496
	1.29601	0.173402		1.29601	0.176859		1.20312	0.088692		1.5	-1.104		1.5	-1.504
	1.30681	0.173271		1.30681	0.176769		1.21313	0.088692		1.513	-1.108		1.513	-1.512
	1.31761	0.173181		1.31761	0.176698		1.22313	0.089169		1.525	-1.11		1.525	-1.519
	1.32841	0.173175		1.32841	0.176638		1.23313	0.089169		1.538	-1.112		1.538	-1.526
	1.33921	0.173247		1.33921	0.176585		1.24313	0.088692		1.55	-1.113		1.55	-1.541
	1.35001	0.173402		1.35001	0.176525		1.25313	0.088692		1.563	-1.117		1.563	-1.548
	1.36081	0.173604		1.36081	0.176436		1.26313	0.088692		1.575	-1.118		1.575	-1.556
	1.37161	0.173831		1.37161	0.176316		1.27313	0.088215		1.588	-1.123		1.588	-1.564
	1.38241	0.174028		1.38241	0.176191		1.28313	0.088215		1.6	-1.127		1.6	-1.565
	1.39321	0.174159		1.39321	0.176054		1.29313	0.087738		1.613	-1.128		1.613	-1.571
	1.40401	0.174212		1.40401	0.175905		1.30313	0.087738		1.625	-1.13		1.625	-1.576
	1.41481	0.174195		1.41481	0.175732		1.31313	0.087738		1.638	-1.129		1.638	-1.576
	1.42561	0.174123		1.42561	0.175565		1.32313	0.087738		1.65	-1.134		1.65	-1.589
	1.43641	0.174028		1.43641	0.175411		1.33312	0.087261		1.663	-1.138		1.663	-1.593
	1.44721	0.173938		1.44721	0.175291		1.34312	0.086308		1.675	-1.14		1.675	-1.597
	1.45801	0.173873		1.45801	0.175226		1.35312	0.084877		1.688	-1.142		1.688	-1.605
	1.46881	0.173861		1.46881	0.175226		1.36312	0.0844		1.7	-1.146		1.7	-1.608
	1.47961	0.173879		1.47961	0.175297		1.37312	0.083447		1.713	-1.15		1.713	-1.613
	1.49041	0.173926		1.49041	0.175434		1.38312	0.082016		1.725	-1.156		1.725	-1.618
	1.50121	0.173986		1.50121	0.175649		1.39312	0.081062		1.738	-1.16		1.738	-1.625
	1.51201	0.17404		1.51201	0.175905		1.40312	0.081062		1.75	-1.162		1.75	-1.632
	1.52281	0.174057		1.52281	0.176179		1.41312	0.081539		1.763	-1.163		1.763	-1.638
	1.53361	0.17404		1.53361	0.176442		1.42312	0.082016		1.775	-1.167		1.775	-1.642
	1.54441	0.17401		1.54441	0.17668		1.43312	0.082493		1.788	-1.17		1.788	-1.646
	1.55521	0.173968		1.55521	0.176895		1.44312	0.083447		1.8	-1.167		1.8	-1.655
	1.56601	0.173938		1.56601	0.177073		1.45312	0.085354		1.813	-1.17		1.813	-1.661
	1.57681	0.173932		1.57681	0.177228		1.46313	0.086308		1.825	-1.171		1.825	-1.668
	1.58761	0.173956		1.58761	0.177348		1.47313	0.086308		1.838	-1.173		1.838	-1.672
	1.59841	0.174016		1.59841	0.177455		1.48313	0.085354		1.85	-1.177		1.85	-1.674
	1.60921	0.174117		1.60921	0.177544		1.49313	0.0844		1.863	-1.177		1.863	-1.681
	1.62001	0.174242		1.62001	0.177616		1.50313	0.082493		1.875	-1.18		1.875	-1.686
	1.63081	0.174379		1.63081	0.177675		1.51313	0.081062		1.888	-1.18		1.888	-1.692
	1.64161	0.17451		1.64161	0.177693		1.52313	0.079632		1.9	-1.182		1.9	-1.692
	1.65241	0.174624		1.65241	0.177664		1.53313	0.079155		1.913	-1.186		1.913	-1.696
	1.66321	0.174713		1.66321	0.177586		1.54313	0.078678		1.925	-1.187		1.925	-1.705
	1.67401	0.174755		1.67401	0.177473		1.55313	0.078201		1.938	-1.19		1.938	-1.71
	1.68481	0.174731		1.68481	0.17733		1.56313	0.077248		1.95	-1.188		1.95	-1.712
	1.69561	0.174648		1.69561	0.177163		1.57313	0.076294		1.963	-1.187		1.963	-1.717
	1.70641	0.174487		1.70641	0.176978		1.58312	0.07534		1.975	-1.189		1.975	-1.725
	1.71721	0.17426		1.71721	0.176787		1.59312	0.074387		1.988	-1.193		1.988	-1.734
	1.72801	0.173992		1.72801	0.176626		1.60312	0.07391		2	-1.197		2	-1.736
	1.73881	0.1737		1.73881	0.176513		1.61312	0.074387		2.013	-1.201		2.013	-1.741
	1.74961	0.173432		1.74961	0.176448		1.62312	0.074387		2.025	-1.203		2.025	-1.751
	1.76041	0.173229		1.76041	0.176442		1.63312	0.07391		2.038	-1.202		2.038	-1.756
	1.77121	0.173122		1.77121	0.176495		1.64312	0.07391		2.05	-1.201		2.05	-1.76
	1.78201	0.173122		1.78201	0.176597		1.65312	0.073433		2.063	-1.203		2.063	-1.765
	1.79281	0.173241		1.79281	0.17674		1.66312	0.072956		2.075	-1.202		2.075	-1.77
	1.80361	0.173473		1.80361	0.176901		1.67312	0.072956		2.088	-1.208		2.088	-1.773
	1.81441	0.173765		1.81441	0.177032		1.68312	0.07391		2.1	-1.214		2.1	-1.775
	1.82521	0.174069		1.82521	0.177121		1.69312	0.074863		2.113	-1.213		2.113	-1.781
	1.83601	0.17435		1.83601	0.177151		1.70312	0.075817		2.125	-1.215		2.125	-1.788
	1.84681	0.17457		1.84681	0.177097		1.71313	0.076294		2.138	-1.216		2.138	-1.794
	1.85761	0.174701		1.85761	0.176966		1.72313	0.076771		2.15	-1.217		2.15	-1.799
	1.86841	0.174743		1.86841	0.176769		1.73313	0.076294		2.163	-1.223		2.163	-1.802
	1.87921	0.174689		1.87921	0.176543		1.74313	0.075817		2.175	-1.222		2.175	-1.803
	1.89001	0.174576		1.89001	0.176311		1.75313	0.07534		2.188	-1.223		2.188	-1.806
	1.90081	0.174439		1.90081	0.176114		1.76313	0.075817		2.2	-1.222		2.2	-1.811
	1.91161	0.17429		1.91161	0.175971		1.77313	0.076771		2.213	-1.226		2.213	-1.818
	1.92241	0.174159		1.92241	0.175893		1.78313	0.077724		2.225	-1.229		2.225	-1.822
	1.93321	0.174057		1.93321	0.175893		1.79313	0.078201		2.238	-1.228		2.238	-1.826
	1.94401	0.173992		1.94401	0.175953		1.80313	0.079632		2.25	-1.226		2.25	-1.831
	1.95481	0.173968		1.95481	0.176066		1.81313	0.081539		2.263	-1.226		2.263	-1.832
	1.96561	0.173974		1.96561	0.176197		1.82313	0.083447		2.275	-1.227		2.275	-1.837
	1.97641	0.174022		1.97641	0.176334		1.83312	0.0844		2.288	-1.231		2.288	-1.841
	1.98721	0.174093		1.98721	0.176454		1.84312	0.0844		2.3	-1.23		2.3	-1.847
	1.99801	0.174159		1.99801	0.176555		1.85312	0.084877		2.313	-1.234		2.313	-1.849
	2.00881	0.174218		2.00881	0.176632		1.86312	0.084877		2.325	-1.23		2.325	-1.849
	2.01961	0.174236		2.01961	0.176704		1.87312	0.084877		2.338	-1.23		2.338	-1.855
	2.03041	0.174218		2.03041	0.176781		1.88312	0.0844		2.35	-1.232		2.35	-1.86
	2.04121	0.174165		2.04121	0.176877		1.89312	0.083923		2.363	-1.232		2.363	-1.862
	2.05201	0.174057		2.05201	0.177002		1.90312	0.0844		2.375	-1.236		2.375	-1.869
	2.06281	0.173926		2.06281	0.177163		1.91312	0.0844		2.388	-1.237		2.388	-1.875
	2.07361	0.173777		2.07361	0.177366		1.92312	0.0844		2.4	-1.236		2.4	-1.879
	2.08441	0.173646		2.08441	0.17758		1.93312	0.083923		2.413	-1.233		2.413	-1.882
	2.09521	0.173557		2.09521	0.177795		1.94312	0.08297		2.425	-1.227		2.425	-1.883
	2.10601	0.173503		2.10601	0.177979		1.95312	0.082016		2.438	-1.218		2.438	-1.888
	2.11681	0.173491		2.11681	0.178111		1.96313	0.082016		2.45	-1.207		2.45	-1.891
	2.12761	0.173503		2.12761	0.178164		1.97313	0.08297		2.463	-1.196		2.463	-1.899
	2.13841	0.173515		2.13841	0.178134		1.98313	0.0844		2.475	-1.195		2.475	-1.905
	2.14921	0.173503		2.14921	0.178039		1.99313	0.085831		2.488	-1.196		2.488	-1.91
	2.16001	0.173455		2.16001	0.177896		2.00312	0.086784		2.5	-1.199		2.5	-1.912
	2.17081	0.173348		2.17081	0.177741		2.01313	0.087738		2.513	-1.204		2.513	-1.913
	2.18161	0.173193		2.18161	0.177616		2.02312	0.088215		2.525	-1.206		2.525	-1.91
	2.19241	0.173008		2.19241	0.177544		2.03313	0.087738		2.538	-1.202		2.538	-1.915
	2.20321	0.17283		2.20321	0.177544		2.04312	0.086784		2.55	-1.204		2.55	-1.917
	2.21401	0.172687		2.21401	0.177616		2.05313	0.085831		2.563	-1.208		2.563	-1.923
	2.22481	0.172597		2.22481	0.177735		2.06312	0.085831		2.575	-1.212		2.575	-1.927
	2.23561	0.172585		2.23561	0.177872		2.07313	0.085831		2.588	-1.214		2.588	-1.928
	2.24641	0.172645		2.24641	0.177997		2.08312	0.085354		2.6	-1.214		2.6	-1.931
	2.25721	0.172752		2.25721	0.178093		2.09313	0.0844		2.613	-1.221		2.613	-1.937
	2.26801	0.172895		2.26801	0.178128		2.10312	0.083923		2.625	-1.222		2.625	-1.938
	2.27881	0.17302		2.27881	0.178105		2.11313	0.082493		2.638	-1.228		2.638	-1.946
	2.28961	0.173104		2.28961	0.178021		2.12312	0.081062		2.65	-1.23		2.65	-1.95
	2.30041	0.173151		2.30041	0.177896		2.13313	0.079155		2.663	-1.228		2.663	-1.95
	2.31121	0.173163		2.31121	0.177735		2.14312	0.078201		2.675	-1.229		2.675	-1.95
	2.32201	0.173157		2.32201	0.177538		2.15313	0.077248		2.688	-1.232		2.688	-1.95
	2.33281	0.173157		2.33281	0.177306		2.16312	0.076771		2.7	-1.235		2.7	-1.954
	2.34361	0.173187		2.34361	0.177026		2.17313	0.076771		2.713	-1.241		2.713	-1.959
	2.35442	0.173265		2.35442	0.176734		2.18312	0.076294		2.725	-1.241		2.725	-1.965
	2.36522	0.173402		2.36522	0.176436		2.19313	0.075817		2.738	-1.249		2.738	-1.964
	2.37602	0.173581		2.37602	0.176167		2.20312	0.075817		2.75	-1.251		2.75	-1.967
	2.38682	0.173783		2.38682	0.175959		2.21312	0.075817		2.763	-1.255		2.763	-1.973
	2.39762	0.173986		2.39762	0.175822		2.22313	0.075817		2.775	-1.258		2.775	-1.977
	2.40842	0.174165		2.40842	0.175762		2.23312	0.075817		2.788	-1.259		2.788	-1.977
	2.41922	0.174302		2.41922	0.175798		2.24313	0.07534		2.8	-1.258		2.8	-1.984
	2.43002	0.174385		2.43002	0.175929		2.25312	0.07534		2.813	-1.262		2.813	-1.987
	2.44082	0.174421		2.44082	0.176126		2.26313	0.074863		2.825	-1.265		2.825	-1.987
	2.45162	0.174403		2.45162	0.17637		2.27312	0.074387		2.838	-1.271		2.838	-1.989
	2.46242	0.174332		2.46242	0.176626		2.28313	0.07391		2.85	-1.276		2.85	-1.993
	2.47322	0.174218		2.47322	0.176889		2.29312	0.07391		2.863	-1.276		2.863	-1.999
	2.48402	0.174075		2.48402	0.177133		2.30313	0.074387		2.875	-1.282		2.875	-2.002
	2.49482	0.17392		2.49482	0.177354		2.31312	0.074387		2.888	-1.287		2.888	-2.004
	2.50562	0.173771		2.50562	0.177556		2.32313	0.074387		2.9	-1.285		2.9	-2.006
	2.51642	0.173658		2.51642	0.177705		2.33312	0.074387		2.913	-1.285		2.913	-2.011
	2.52722	0.173599		2.52722	0.177807		2.34313	0.07391		2.925	-1.289		2.925	-2.014
	2.53802	0.17361		2.53802	0.177872		2.35312	0.073433		2.938	-1.291		2.938	-2.015
	2.54882	0.173706		2.54882	0.177896		2.36313	0.072956		2.95	-1.293		2.95	-2.017
	2.55962	0.173885		2.55962	0.17789		2.37312	0.072956		2.963	-1.295		2.963	-2.017
	2.57042	0.174147		2.57042	0.177872		2.38313	0.072479		2.975	-1.296		2.975	-2.017
	2.58122	0.174469		2.58122	0.17786		2.39312	0.072002		2.988	-1.297		2.988	-2.022
	2.59202	0.174826		2.59202	0.177872		2.40313	0.072479		3	-1.3		3	-2.028
	2.60282	0.17519		2.60282	0.177926		2.41312	0.072479		3.013	-1.305		3.013	-2.033
	2.61362	0.175518		2.61362	0.178015		2.42313	0.072002		3.025	-1.307		3.025	-2.033
	2.62442	0.175798		2.62442	0.178123		2.43312	0.072002		3.038	-1.311		3.038	-2.035
	2.63522	0.176001		2.63522	0.178224		2.44313	0.072002		3.05	-1.317		3.05	-2.036
	2.64602	0.17612		2.64602	0.178295		2.45312	0.072002		3.063	-1.314		3.063	-2.038
	2.65682	0.17615		2.65682	0.178313		2.46312	0.072002		3.075	-1.317		3.075	-2.038
	2.66762	0.176066		2.66762	0.178254		2.47313	0.072002		3.088	-1.313		3.088	-2.045
	2.67842	0.175911		2.67842	0.178111		2.48312	0.072002		3.1	-1.316		3.1	-2.047
	2.68922	0.175685		2.68922	0.17789		2.49313	0.072956		3.113	-1.317		3.113	-2.05
	2.70002	0.175428		2.70002	0.177616		2.50312	0.073433		3.125	-1.319		3.125	-2.048
	2.71082	0.175172		2.71082	0.177312		2.51313	0.074387		3.138	-1.319		3.138	-2.05
	2.72162	0.174934		2.72162	0.177014		2.52312	0.07534		3.15	-1.318		3.15	-2.056
	2.73242	0.174719		2.73242	0.17674		2.53313	0.07534		3.163	-1.319		3.163	-2.057
	2.74322	0.174528		2.74322	0.176525		2.54312	0.07534		3.175	-1.323		3.175	-2.061
	2.75402	0.174385		2.75402	0.176382		2.55313	0.074387		3.188	-1.322		3.188	-2.066
	2.76482	0.174278		2.76482	0.176311		2.56312	0.07391		3.2	-1.321		3.2	-2.066
	2.77562	0.174195		2.77562	0.176316		2.57313	0.07391		3.213	-1.318		3.213	-2.066
	2.78642	0.174129		2.78642	0.176376		2.58312	0.07391		3.225	-1.322		3.225	-2.064
	2.79722	0.174075		2.79722	0.176477		2.59313	0.07534		3.238	-1.322		3.238	-2.068
	2.80802	0.174034		2.80802	0.176591		2.60312	0.077724		3.25	-1.322		3.25	-2.072
	2.81882	0.17401		2.81882	0.176698		2.61313	0.079632		3.263	-1.325		3.263	-2.079
	2.82962	0.173998		2.82962	0.176769		2.62312	0.080585		3.275	-1.327		3.275	-2.081
	2.84042	0.173986		2.84042	0.176799		2.63313	0.081062		3.288	-1.329		3.288	-2.084
	2.85122	0.17398		2.85122	0.176787		2.64312	0.081539		3.3	-1.327		3.3	-2.083
	2.86202	0.173962		2.86202	0.176746		2.65313	0.081539		3.313	-1.327		3.313	-2.089
	2.87282	0.173938		2.87282	0.176698		2.66312	0.080585		3.325	-1.334		3.325	-2.091
	2.88362	0.17392		2.88362	0.176644		2.67313	0.079632		3.338	-1.339		3.338	-2.09
	2.89442	0.173908		2.89442	0.176615		2.68312	0.078678		3.35	-1.342		3.35	-2.089
	2.90522	0.173908		2.90522	0.17662		2.69313	0.077724		3.363	-1.341		3.363	-2.093
	2.91602	0.17392		2.91602	0.176686		2.70312	0.076294		3.375	-1.345		3.375	-2.094
	2.92682	0.17395		2.92682	0.176823		2.71312	0.074863		3.388	-1.342		3.388	-2.095
	2.93762	0.17398		2.93762	0.177014		2.72313	0.07391		3.4	-1.342		3.4	-2.097
	2.94842	0.174022		2.94842	0.177234		2.73312	0.073433		3.413	-1.341		3.413	-2.101
	2.95922	0.174063		2.95922	0.177467		2.74313	0.073433		3.425	-1.338		3.425	-2.102
	2.97002	0.174093		2.97002	0.177699		2.75312	0.074387		3.438	-1.338		3.438	-2.101
	2.98082	0.174123		2.98082	0.17789		2.76313	0.074863		3.45	-1.335		3.45	-2.105
	2.99162	0.174129		2.99162	0.178033		2.77312	0.07534		3.463	-1.335		3.463	-2.105
	3.00242	0.174147		3.00242	0.178099		2.78313	0.07534		3.475	-1.337		3.475	-2.107
	3.01322	0.174171		3.01322	0.178069		2.79312	0.07534		3.488	-1.339		3.488	-2.111
	3.02402	0.174206		3.02402	0.177968		2.80313	0.074863		3.5	-1.337		3.5	-2.113
	3.03482	0.17423		3.03482	0.177807		2.81312	0.07534		3.513	-1.337		3.513	-2.117
	3.04562	0.174242		3.04562	0.17761		2.82313	0.07534		3.525	-1.339		3.525	-2.115
	3.05642	0.174224		3.05642	0.177401		2.83312	0.076294		3.538	-1.338		3.538	-2.117
	3.06722	0.174177		3.06722	0.177199		2.84313	0.076771		3.55	-1.338		3.55	-2.117
	3.07802	0.174105		3.07802	0.177032		2.85312	0.077724		3.563	-1.336		3.563	-2.121
	3.08882	0.17401		3.08882	0.176913		2.86313	0.078201		3.575	-1.339		3.575	-2.124
	3.09962	0.173897		3.09962	0.176835		2.87312	0.078201		3.588	-1.343		3.588	-2.128
	3.11042	0.173765		3.11042	0.176793		2.88313	0.078201		3.6	-1.346		3.6	-2.131
	3.12122	0.173646		3.12122	0.176752		2.89312	0.077724		3.613	-1.349		3.613	-2.131
	3.13202	0.173557		3.13202	0.176698		2.90313	0.077724		3.625	-1.347		3.625	-2.134
	3.14282	0.173497		3.14282	0.176632		2.91312	0.076771		3.638	-1.346		3.638	-2.137
	3.15362	0.173455		3.15362	0.176561		2.92313	0.075817		3.65	-1.349		3.65	-2.136
	3.16442	0.173438		3.16442	0.176483		2.93312	0.074387		3.663	-1.347		3.663	-2.14
	3.17522	0.173444		3.17522	0.176406		2.94313	0.073433		3.675	-1.345		3.675	-2.141
	3.18602	0.173473		3.18602	0.176352		2.95312	0.072956		3.688	-1.341		3.688	-2.144
	3.19682	0.173539		3.19682	0.17634		2.96312	0.072956		3.7	-1.341		3.7	-2.144
	3.20762	0.173622		3.20762	0.176388		2.97313	0.072956		3.713	-1.338		3.713	-2.145
	3.21842	0.173706		3.21842	0.176495		2.98312	0.07391		3.725	-1.336		3.725	-2.149
	3.22922	0.173783		3.22922	0.176656		2.99313	0.074863		3.738	-1.337		3.738	-2.151
	3.24002	0.173837		3.24002	0.176847		3.00312	0.076294		3.75	-1.337		3.75	-2.153
	3.25082	0.173861		3.25082	0.17705		3.01313	0.076771		3.763	-1.34		3.763	-2.153
	3.26162	0.173843		3.26162	0.17724		3.02312	0.076771		3.775	-1.344		3.775	-2.153
	3.27242	0.173765		3.27242	0.177395		3.03313	0.077248		3.788	-1.346		3.788	-2.155
	3.28322	0.173634		3.28322	0.177491		3.04312	0.077248		3.8	-1.345		3.8	-2.154
	3.29402	0.173467		3.29402	0.177521		3.05313	0.076771		3.813	-1.342		3.813	-2.159
	3.30482	0.173277		3.30482	0.177473		3.06312	0.075817		3.825	-1.345		3.825	-2.164
	3.31562	0.17308		3.31562	0.177354		3.07313	0.074863		3.838	-1.346		3.838	-2.171
	3.32642	0.172907		3.32642	0.177187		3.08312	0.072956		3.85	-1.344		3.85	-2.173
	3.33722	0.172764		3.33722	0.176984		3.09313	0.071049		3.863	-1.346		3.863	-2.176
	3.34802	0.172663		3.34802	0.176787		3.10312	0.069618		3.875	-1.347		3.875	-2.178
	3.35882	0.172609		3.35882	0.17662		3.11313	0.068665		3.888	-1.345		3.888	-2.177
	3.36962	0.172621		3.36962	0.176525		3.12312	0.067711		3.9	-1.346		3.9	-2.18
	3.38042	0.172698		3.38042	0.176495		3.13313	0.067711		3.913	-1.345		3.913	-2.183
	3.39122	0.17283		3.39122	0.176555		3.14312	0.069141		3.925	-1.351		3.925	-2.186
	3.40202	0.173032		3.40202	0.176692		3.15313	0.070572		3.938	-1.353		3.938	-2.186
	3.41282	0.173271		3.41282	0.176883		3.16312	0.072479		3.95	-1.355		3.95	-2.185
	3.42362	0.173545		3.42362	0.177097		3.17313	0.073433		3.963	-1.356		3.963	-2.184
	3.43442	0.173813		3.43442	0.177294		3.18312	0.074387		3.975	-1.355		3.975	-2.184
	3.44522	0.174057		3.44522	0.177443		3.19313	0.075817		3.988	-1.353		3.988	-2.184
	3.45602	0.174236		3.45602	0.177521		3.20312	0.076294		4	-1.352		4	-2.186
	3.46682	0.174344		3.46682	0.177503		3.21312	0.076294		4.013	-1.354		4.013	-2.189
	3.47762	0.17435		3.47762	0.177413		3.22313	0.076294		4.025	-1.351		4.025	-2.19
	3.48842	0.174272		3.48842	0.17727		3.23312	0.075817		4.038	-1.352		4.038	-2.191
	3.49922	0.174123		3.49922	0.177115		3.24313	0.07534		4.05	-1.359		4.05	-2.191
	3.51002	0.173914		3.51002	0.176948		3.25312	0.07534		4.063	-1.356		4.063	-2.193
	3.52082	0.17367		3.52082	0.176811		3.26313	0.07534		4.075	-1.358		4.075	-2.193
	3.53162	0.173414		3.53162	0.176716		3.27312	0.076294		4.088	-1.357		4.088	-2.193
	3.54242	0.173181		3.54242	0.17668		3.28313	0.076771		4.1	-1.358		4.1	-2.198
	3.55322	0.172997		3.55322	0.176698		3.29312	0.076771		4.113	-1.356		4.113	-2.203
	3.56402	0.172877		3.56402	0.176746		3.30313	0.076771		4.125	-1.359		4.125	-2.206
	3.57482	0.172836		3.57482	0.176805		3.31312	0.076771		4.138	-1.356		4.138	-2.207
	3.58562	0.172853		3.58562	0.176871		3.32313	0.076771		4.15	-1.355		4.15	-2.208
	3.59642	0.172955		3.59642	0.176936		3.33312	0.077248		4.163	-1.359		4.163	-2.211
	3.60722	0.173104		3.60722	0.176996		3.34313	0.078201		4.175	-1.362		4.175	-2.211
	3.61802	0.173301		3.61802	0.17705		3.35312	0.079155		4.188	-1.361		4.188	-2.216
	3.62882	0.173503		3.62882	0.177079		3.36313	0.081062		4.2	-1.362		4.2	-2.219
	3.63962	0.173688		3.63962	0.177109		3.37312	0.08297		4.213	-1.364		4.213	-2.221
	3.65042	0.173825		3.65042	0.177121		3.38313	0.083447		4.225	-1.363		4.225	-2.224
	3.66122	0.173903		3.66122	0.177127		3.39312	0.083447		4.238	-1.365		4.238	-2.227
	3.67202	0.173903		3.67202	0.177121		3.40313	0.083923		4.25	-1.368		4.25	-2.234
	3.68282	0.173825		3.68282	0.177103		3.41312	0.0844		4.263	-1.367		4.263	-2.233
	3.69362	0.173676		3.69362	0.177062		3.42313	0.084877		4.275	-1.37		4.275	-2.237
	3.70442	0.173479		3.70442	0.176996		3.43312	0.085831		4.288	-1.368		4.288	-2.235
	3.71522	0.173265		3.71522	0.176913		3.44313	0.086784		4.3	-1.368		4.3	-2.239
	3.72602	0.173062		3.72602	0.176817		3.45312	0.088215		4.313	-1.371		4.313	-2.237
	3.73682	0.172889		3.73682	0.176698		3.46312	0.089169		4.325	-1.374		4.325	-2.243
	3.74762	0.172758		3.74762	0.176585		3.47313	0.089169		4.338	-1.376		4.338	-2.243
	3.75842	0.172687		3.75842	0.176454		3.48312	0.089169		4.35	-1.374		4.35	-2.245
	3.76922	0.172675		3.76922	0.176316		3.49313	0.088215		4.363	-1.375		4.363	-2.246
	3.78002	0.172734		3.78002	0.176179		3.50312	0.086308		4.375	-1.373		4.375	-2.248
	3.79082	0.172842		3.79082	0.176036		3.51313	0.084877		4.388	-1.376		4.388	-2.247
	3.80162	0.173008		3.80162	0.175887		3.52312	0.08297		4.4	-1.379		4.4	-2.249
	3.81242	0.173205		3.81242	0.17575		3.53313	0.082016		4.413	-1.378		4.413	-2.249
	3.82322	0.173408		3.82322	0.175607		3.54312	0.081062		4.425	-1.376		4.425	-2.249
	3.83402	0.173616		3.83402	0.175476		3.55313	0.080585		4.438	-1.378		4.438	-2.249
	3.84482	0.173783		3.84482	0.175381		3.56312	0.080109		4.45	-1.372		4.45	-2.252
	3.85562	0.17392		3.85562	0.175327		3.57313	0.080109		4.463	-1.376		4.463	-2.254
	3.86642	0.173992		3.86642	0.175339		3.58312	0.080585		4.475	-1.377		4.475	-2.253
	3.87722	0.174016		3.87722	0.175422		3.59313	0.080109		4.488	-1.377		4.488	-2.252
	3.88802	0.173986		3.88802	0.175565		3.60312	0.080109		4.5	-1.376		4.5	-2.254
	3.89882	0.173932		3.89882	0.17575		3.61313	0.080585		4.513	-1.377		4.513	-2.256
	3.90963	0.173855		3.90963	0.175971		3.62312	0.080585		4.525	-1.374		4.525	-2.257
	3.92043	0.173783		3.92043	0.176191		3.63313	0.081062		4.538	-1.374		4.538	-2.258
	3.93123	0.17373		3.93123	0.176394		3.64312	0.081062		4.55	-1.379		4.55	-2.26
	3.94203	0.173712		3.94203	0.176555		3.65313	0.081539		4.563	-1.377		4.563	-2.262
	3.95283	0.173706		3.95283	0.176644		3.66312	0.081539		4.575	-1.376		4.575	-2.261
	3.96363	0.17373		3.96363	0.176656		3.67313	0.081539		4.588	-1.379		4.588	-2.263
	3.97443	0.173759		3.97443	0.176615		3.68312	0.080109		4.6	-1.374		4.6	-2.265
	3.98523	0.173795		3.98523	0.176519		3.69313	0.079155		4.613	-1.372		4.613	-2.269
	3.99603	0.173837		3.99603	0.176406		3.70312	0.078678		4.625	-1.372		4.625	-2.273
	4.00683	0.173879		4.00683	0.176275		3.71312	0.079155		4.638	-1.37		4.638	-2.277
	4.01763	0.173897		4.01763	0.176144		3.72313	0.080109		4.65	-1.37		4.65	-2.277
	4.02843	0.173903		4.02843	0.176018		3.73312	0.081539		4.663	-1.371		4.663	-2.281
	4.03923	0.173891		4.03923	0.175905		3.74313	0.083447		4.675	-1.372		4.675	-2.283
	4.05003	0.173855		4.05003	0.17581		3.75312	0.085354		4.688	-1.371		4.688	-2.283
	4.06083	0.173801		4.06083	0.175744		3.76313	0.086308		4.7	-1.371		4.7	-2.287
	4.07163	0.173742		4.07163	0.175703		3.77312	0.087261		4.713	-1.374		4.713	-2.288
	4.08243	0.173664		4.08243	0.175697		3.78313	0.088215		4.725	-1.372		4.725	-2.289
	4.09323	0.173593		4.09323	0.17572		3.79312	0.088692		4.737	-1.372		4.737	-2.288
	4.10403	0.173539		4.10403	0.175762		3.80313	0.089645		4.75	-1.369		4.75	-2.288
	4.11483	0.173527		4.11483	0.175828		3.81312	0.090122		4.762	-1.37		4.762	-2.289
	4.12563	0.173563		4.12563	0.175911		3.82313	0.091076		4.775	-1.372		4.775	-2.295
	4.13643	0.173646		4.13643	0.175989		3.83312	0.092506		4.787	-1.37		4.787	-2.294
	4.14723	0.173742		4.14723	0.176042		3.84313	0.093937		4.8	-1.372		4.8	-2.295
	4.15803	0.173849		4.15803	0.176078		3.85312	0.095844		4.812	-1.372		4.812	-2.292
	4.16883	0.173932		4.16883	0.176084		3.86313	0.097275		4.825	-1.373		4.825	-2.291
	4.17963	0.173998		4.17963	0.176066		3.87312	0.098228		4.837	-1.373		4.837	-2.292
	4.19043	0.174016		4.19043	0.176048		3.88313	0.098705		4.85	-1.374		4.85	-2.287
	4.20123	0.173992		4.20123	0.176054		3.89312	0.097275		4.862	-1.37		4.862	-2.29
	4.21203	0.173926		4.21203	0.176078		3.90313	0.095367		4.875	-1.369		4.875	-2.294
	4.22283	0.173825		4.22283	0.176138		3.91312	0.09346		4.887	-1.371		4.887	-2.294
	4.23363	0.173712		4.23363	0.176233		3.92313	0.092506		4.9	-1.368		4.9	-2.293
	4.24443	0.173593		4.24443	0.176358		3.93312	0.092506		4.912	-1.367		4.912	-2.291
	4.25523	0.173473		4.25523	0.176507		3.94313	0.093937		4.925	-1.367		4.925	-2.295
	4.26603	0.173372		4.26603	0.176674		3.95312	0.096321		4.937	-1.367		4.937	-2.299
	4.27683	0.173295		4.27683	0.176823		3.96312	0.098228		4.95	-1.37		4.95	-2.307
	4.28763	0.173247		4.28763	0.176942		3.97313	0.099659		4.962	-1.372		4.962	-2.307
	4.29843	0.173235		4.29843	0.17702		3.98312	0.100136		4.975	-1.373		4.975	-2.311
	4.30923	0.173247		4.30923	0.17705		3.99313	0.100136		4.987	-1.377		4.987	-2.313
	4.32003	0.173301		4.32003	0.177038		4.00312	0.099659		5	-1.379		5	-2.317
	4.33083	0.173372		4.33083	0.176984		4.01312	0.099659		5.012	-1.377		5.012	-2.316
	4.34163	0.17345		4.34163	0.176895		4.02313	0.100136		5.025	-1.378		5.025	-2.317
	4.35243	0.173533		4.35243	0.176769		4.03313	0.101089		5.037	-1.379		5.037	-2.317
	4.36323	0.173599		4.36323	0.176632		4.04312	0.10252		5.05	-1.383		5.05	-2.316
	4.37403	0.173658		4.37403	0.176495		4.05312	0.102997		5.062	-1.382		5.062	-2.316
	4.38483	0.173706		4.38483	0.176376		4.06313	0.103951		5.075	-1.379		5.075	-2.322
	4.39563	0.173754		4.39563	0.176257		4.07313	0.104904		5.087	-1.379		5.087	-2.321
	4.40643	0.173795		4.40643	0.176144		4.08312	0.104904		5.1	-1.38		5.1	-2.322
	4.41723	0.173849		4.41723	0.17603		4.09312	0.104427		5.112	-1.382		5.112	-2.326
	4.42803	0.173914		4.42803	0.175917		4.10313	0.103951		5.125	-1.381		5.125	-2.325
	4.43883	0.173998		4.43883	0.175798		4.11313	0.103951		5.137	-1.383		5.137	-2.327
	4.44963	0.174099		4.44963	0.175685		4.12312	0.103951		5.15	-1.382		5.15	-2.328
	4.46043	0.174206		4.46043	0.175571		4.13312	0.103951		5.162	-1.382		5.162	-2.331
	4.47123	0.174296		4.47123	0.175464		4.14313	0.10252		5.175	-1.381		5.175	-2.332
	4.48203	0.174379		4.48203	0.175381		4.15313	0.101566		5.187	-1.38		5.187	-2.334
	4.49283	0.174421		4.49283	0.175345		4.16312	0.100136		5.2	-1.381		5.2	-2.336
	4.50363	0.174421		4.50363	0.175363		4.17312	0.098705		5.212	-1.382		5.212	-2.337
	4.51443	0.174361		4.51443	0.17544		4.18313	0.097752		5.225	-1.381		5.225	-2.336
	4.52523	0.174236		4.52523	0.175548		4.19313	0.097752		5.237	-1.384		5.237	-2.339
	4.53603	0.174057		4.53603	0.175685		4.20312	0.099182		5.25	-1.386		5.25	-2.339
	4.54683	0.173843		4.54683	0.175822		4.21312	0.101089		5.262	-1.385		5.262	-2.338
	4.55763	0.173622		4.55763	0.175929		4.22312	0.10252		5.275	-1.387		5.275	-2.335
	4.56843	0.173438		4.56843	0.176018		4.23313	0.103951		5.287	-1.387		5.287	-2.34
	4.57923	0.173312		4.57923	0.176072		4.24313	0.105381		5.3	-1.385		5.3	-2.338
	4.59003	0.173265		4.59003	0.176084		4.25312	0.105858		5.312	-1.384		5.312	-2.341
	4.60083	0.173318		4.60083	0.176084		4.26312	0.105858		5.325	-1.383		5.325	-2.341
	4.61163	0.173467		4.61163	0.176078		4.27313	0.105858		5.337	-1.381		5.337	-2.343
	4.62243	0.173658		4.62243	0.176084		4.28313	0.105381		5.35	-1.384		5.35	-2.341
	4.63323	0.173855		4.63323	0.176108		4.29312	0.105381		5.362	-1.385		5.362	-2.343
	4.64403	0.174022		4.64403	0.176167		4.30312	0.104904		5.375	-1.383		5.375	-2.344
	4.65483	0.174123		4.65483	0.176239		4.31313	0.103951		5.387	-1.387		5.387	-2.347
	4.66563	0.174135		4.66563	0.176305		4.32313	0.102997		5.4	-1.389		5.4	-2.35
	4.67643	0.174052		4.67643	0.17634		4.33312	0.10252		5.412	-1.384		5.412	-2.355
	4.68723	0.173873		4.68723	0.176334		4.34312	0.10252		5.425	-1.381		5.425	-2.36
	4.69803	0.173658		4.69803	0.176281		4.35313	0.103474		5.437	-1.384		5.437	-2.362
	4.70883	0.173444		4.70883	0.176179		4.36313	0.104904		5.45	-1.383		5.45	-2.363
	4.71963	0.173265		4.71963	0.176042		4.37312	0.107765		5.462	-1.382		5.462	-2.364
	4.73043	0.173157		4.73043	0.175887		4.38312	0.110626		5.475	-1.38		5.475	-2.366
	4.74123	0.173116		4.74123	0.175738		4.39313	0.113487		5.487	-1.38		5.487	-2.366
	4.75203	0.17314		4.75203	0.175631		4.40313	0.115871		5.5	-1.381		5.5	-2.367
	4.76283	0.173223		4.76283	0.175583		4.41312	0.117779		5.512	-1.382		5.512	-2.367
	4.77363	0.173336		4.77363	0.175613		4.42312	0.117779		5.525	-1.383		5.525	-2.371
	4.78443	0.173455		4.78443	0.175726		4.43313	0.117302		5.537	-1.382		5.537	-2.367
	4.79523	0.173557		4.79523	0.175893		4.44313	0.116825		5.55	-1.384		5.55	-2.371
	4.80603	0.173634		4.80603	0.176102		4.45312	0.115871		5.562	-1.383		5.562	-2.374
	4.81683	0.173682		4.81683	0.176311		4.46312	0.115871		5.575	-1.381		5.575	-2.376
	4.82763	0.173706		4.82763	0.176489		4.47312	0.116348		5.587	-1.387		5.587	-2.378
	4.83843	0.173724		4.83843	0.176615		4.48313	0.117779		5.6	-1.386		5.6	-2.379
	4.84923	0.173736		4.84923	0.176668		4.49313	0.119686		5.612	-1.387		5.612	-2.377
	4.86003	0.173742		4.86003	0.176644		4.50312	0.121117		5.625	-1.385		5.625	-2.381
	4.87083	0.17373		4.87083	0.176561		4.51312	0.122547		5.637	-1.386		5.637	-2.378
	4.88163	0.173694		4.88163	0.176436		4.52313	0.123978		5.65	-1.386		5.65	-2.379
	4.89243	0.173622		4.89243	0.176311		4.53313	0.124931		5.662	-1.389		5.662	-2.382
	4.90323	0.173527		4.90323	0.176209		4.54312	0.125885		5.675	-1.385		5.675	-2.385
	4.91403	0.173396		4.91403	0.176162		4.55312	0.126362		5.687	-1.39		5.687	-2.386
	4.92483	0.173271		4.92483	0.176185		4.56313	0.126839		5.7	-1.387		5.7	-2.388
	4.93563	0.173157		4.93563	0.176263		4.57313	0.126362		5.712	-1.388		5.712	-2.385
	4.94643	0.173098		4.94643	0.176388		4.58312	0.125885		5.725	-1.385		5.725	-2.387
	4.95723	0.17311		4.95723	0.176543		4.59312	0.125408		5.737	-1.381		5.737	-2.388
	4.96803	0.173205		4.96803	0.176704		4.60313	0.124931		5.75	-1.384		5.75	-2.391
	4.97883	0.17339		4.97883	0.176841		4.61313	0.124931		5.762	-1.382		5.762	-2.391
	4.98963	0.17364		4.98963	0.176948		4.62312	0.124931		5.775	-1.381		5.775	-2.396
	5.00043	0.173932		5.00043	0.177014		4.63312	0.125885		5.787	-1.382		5.787	-2.395
	5.01123	0.17423		5.01123	0.177032		4.64313	0.126839		5.8	-1.384		5.8	-2.396
	5.02203	0.17451		5.02203	0.177008		4.65313	0.127316		5.812	-1.386		5.812	-2.398
	5.03283	0.174731		5.03283	0.176954		4.66312	0.128269		5.825	-1.389		5.825	-2.401
	5.04363	0.174898		5.04363	0.176901		4.67312	0.1297		5.837	-1.388		5.837	-2.398
	5.05443	0.175017		5.05443	0.176835		4.68313	0.13113		5.85	-1.386		5.85	-2.402
	5.06523	0.175077		5.06523	0.176781		4.69313	0.133038		5.862	-1.385		5.862	-2.404
	5.07603	0.175101		5.07603	0.17674		4.70312	0.135422		5.875	-1.385		5.875	-2.404
	5.08683	0.175107		5.08683	0.17671		4.71312	0.137806		5.887	-1.386		5.887	-2.405
	5.09763	0.175107		5.09763	0.176686		4.72312	0.139713		5.9	-1.385		5.9	-2.413
	5.10843	0.175112		5.10843	0.176686		4.73313	0.14019		5.912	-1.387		5.912	-2.412
	5.11923	0.175095		5.11923	0.176704		4.74313	0.14019		5.925	-1.386		5.925	-2.413
	5.13003	0.175041		5.13003	0.17674		4.75312	0.14019		5.937	-1.386		5.937	-2.416
	5.14083	0.17494		5.14083	0.176805		4.76312	0.14019		5.95	-1.39		5.95	-2.418
	5.15163	0.174779		5.15163	0.176889		4.77313	0.139713		5.962	-1.388		5.962	-2.417
	5.16243	0.174564		5.16243	0.176996		4.78313	0.14019		5.975	-1.387		5.975	-2.419
	5.17323	0.174296		5.17323	0.177115		4.79312	0.141621		5.987	-1.385		5.987	-2.421
	5.18403	0.173992		5.18403	0.17724		4.80312	0.143051		6	-1.385		6	-2.425
	5.19483	0.173676		5.19483	0.177342		4.81313	0.143528		6.012	-1.385		6.012	-2.426
	5.20563	0.173372		5.20563	0.177401		4.82313	0.144005		6.025	-1.387		6.025	-2.431
	5.21643	0.173116		5.21643	0.177401		4.83312	0.144958		6.037	-1.389		6.037	-2.432
	5.22723	0.172931		5.22723	0.177342		4.84312	0.145435		6.05	-1.392		6.05	-2.434
	5.23803	0.172806		5.23803	0.177234		4.85313	0.144958		6.062	-1.394		6.062	-2.436
	5.24883	0.172758		5.24883	0.177091		4.86313	0.144005		6.075	-1.392		6.075	-2.434
	5.25963	0.172782		5.25963	0.17693		4.87312	0.142574		6.087	-1.389		6.087	-2.434
	5.27043	0.172883		5.27043	0.176758		4.88312	0.141144		6.1	-1.391		6.1	-2.434
	5.28123	0.17308		5.28123	0.176609		4.89313	0.139236		6.112	-1.392		6.112	-2.433
	5.29203	0.173348		5.29203	0.176489		4.90313	0.136852		6.125	-1.39		6.125	-2.433
	5.30283	0.17367		5.30283	0.176418		4.91312	0.135899		6.137	-1.389		6.137	-2.435
	5.31363	0.17401		5.31363	0.176382		4.92312	0.135899		6.15	-1.388		6.15	-2.438
	5.32443	0.174326		5.32443	0.176394		4.93313	0.136852		6.162	-1.386		6.162	-2.444
	5.33523	0.174564		5.33523	0.176424		4.94313	0.138283		6.175	-1.385		6.175	-2.44
	5.34603	0.174695		5.34603	0.176471		4.95312	0.139236		6.187	-1.379		6.187	-2.445
	5.35683	0.174689		5.35683	0.176549		4.96312	0.139713		6.2	-1.377		6.2	-2.444
	5.36763	0.174546		5.36763	0.176644		4.97312	0.140667		6.212	-1.379		6.212	-2.446
	5.37843	0.174272		5.37843	0.176758		4.98313	0.140667		6.225	-1.381		6.225	-2.444
	5.38923	0.17392		5.38923	0.176877		4.99313	0.14019		6.237	-1.381		6.237	-2.441
	5.40003	0.173551		5.40003	0.17699		5.00312	0.139713		6.25	-1.384		6.25	-2.438
	5.41083	0.173217		5.41083	0.177097		5.01312	0.140667		6.262	-1.381		6.262	-2.443
	5.42163	0.172967		5.42163	0.177187		5.02313	0.141144		6.275	-1.385		6.275	-2.442
	5.43243	0.172818		5.43243	0.177252		5.03313	0.142097		6.287	-1.383		6.287	-2.444
	5.44323	0.17277		5.44323	0.177282		5.04312	0.142574		6.3	-1.386		6.3	-2.452
	5.45403	0.172806		5.45403	0.177258		5.05312	0.143528		6.312	-1.386		6.312	-2.447
	5.46483	0.172895		5.46483	0.177187		5.06313	0.144005		6.325	-1.388		6.325	-2.45
	5.47564	0.173008		5.47564	0.177068		5.07313	0.144005		6.337	-1.384		6.337	-2.451
	5.48644	0.173122		5.48644	0.176901		5.08312	0.144005		6.35	-1.383		6.35	-2.454
	5.49724	0.173211		5.49724	0.176698		5.09312	0.143528		6.362	-1.383		6.362	-2.452
	5.50804	0.173283		5.50804	0.176454		5.10313	0.143051		6.375	-1.384		6.375	-2.453
	5.51884	0.173342		5.51884	0.176185		5.11313	0.143528		6.387	-1.384		6.387	-2.455
	5.52964	0.173402		5.52964	0.175917		5.12312	0.143528		6.4	-1.383		6.4	-2.461
	5.54044	0.173467		5.54044	0.175679		5.13312	0.143528		6.412	-1.385		6.412	-2.459
	5.55124	0.173545		5.55124	0.175506		5.14313	0.143051		6.425	-1.382		6.425	-2.461
	5.56204	0.173616		5.56204	0.175405		5.15313	0.143051		6.437	-1.383		6.437	-2.464
	5.57284	0.173688		5.57284	0.175387		5.16312	0.143051		6.45	-1.384		6.45	-2.46
	5.58364	0.173736		5.58364	0.175446		5.17312	0.143051		6.462	-1.384		6.462	-2.458
	5.59444	0.173765		5.59444	0.175571		5.18313	0.143051		6.475	-1.388		6.475	-2.458
	5.60524	0.173771		5.60524	0.175744		5.19313	0.144005		6.487	-1.388		6.487	-2.459
	5.61604	0.173771		5.61604	0.175929		5.20312	0.144958		6.5	-1.387		6.5	-2.463
	5.62684	0.173771		5.62684	0.176114		5.21312	0.145912		6.512	-1.389		6.512	-2.465
	5.63764	0.173783		5.63764	0.176281		5.22312	0.146866		6.525	-1.389		6.525	-2.468
	5.64844	0.173837		5.64844	0.176418		5.23313	0.147343		6.537	-1.384		6.537	-2.466
	5.65924	0.173908		5.65924	0.176537		5.24313	0.14782		6.55	-1.386		6.55	-2.47
	5.67004	0.173992		5.67004	0.17665		5.25312	0.14782		6.562	-1.386		6.562	-2.47
	5.68084	0.174069		5.68084	0.176775		5.26312	0.146866		6.575	-1.388		6.575	-2.475
	5.69164	0.174129		5.69164	0.176901		5.27313	0.144958		6.587	-1.389		6.587	-2.472
	5.70244	0.174165		5.70244	0.177044		5.28313	0.143528		6.6	-1.393		6.6	-2.474
	5.71324	0.174177		5.71324	0.177181		5.29312	0.142097		6.612	-1.391		6.612	-2.474
	5.72404	0.174189		5.72404	0.177306		5.30312	0.14019		6.625	-1.388		6.625	-2.473
	5.73484	0.174195		5.73484	0.177419		5.31313	0.139236		6.637	-1.391		6.637	-2.476
	5.74564	0.174212		5.74564	0.177509		5.32313	0.14019		6.65	-1.393		6.65	-2.476
	5.75644	0.174272		5.75644	0.177568		5.33312	0.141144		6.662	-1.397		6.662	-2.478
	5.76724	0.174379		5.76724	0.177592		5.34312	0.142574		6.675	-1.399		6.675	-2.48
	5.77804	0.174516		5.77804	0.177592		5.35313	0.144005		6.687	-1.4		6.687	-2.479
	5.78884	0.174671		5.78884	0.17758		5.36313	0.145912		6.7	-1.4		6.7	-2.482
	5.79964	0.174814		5.79964	0.177562		5.37312	0.148296		6.712	-1.398		6.712	-2.485
	5.81044	0.174934		5.81044	0.17755		5.38312	0.149727		6.725	-1.397		6.725	-2.484
	5.82124	0.175005		5.82124	0.177526		5.39313	0.150204		6.737	-1.399		6.737	-2.485
	5.83204	0.175035		5.83204	0.177485		5.40313	0.14925		6.75	-1.402		6.75	-2.487
	5.84284	0.175017		5.84284	0.177425		5.41312	0.14782		6.762	-1.401		6.762	-2.491
	5.85364	0.174946		5.85364	0.177354		5.42312	0.145912		6.775	-1.402		6.775	-2.491
	5.86444	0.174862		5.86444	0.177258		5.43313	0.143051		6.787	-1.407		6.787	-2.496
	5.87524	0.174755		5.87524	0.177139		5.44313	0.141144		6.8	-1.406		6.8	-2.499
	5.88604	0.174654		5.88604	0.17699		5.45312	0.140667		6.812	-1.408		6.812	-2.5
	5.89684	0.17457		5.89684	0.176829		5.46312	0.141621		6.825	-1.409		6.825	-2.501
	5.90764	0.174505		5.90764	0.176638		5.47312	0.143051		6.837	-1.409		6.837	-2.505
	5.91844	0.174463		5.91844	0.176454		5.48313	0.144958		6.85	-1.409		6.85	-2.505
	5.92924	0.174439		5.92924	0.176263		5.49313	0.146866		6.862	-1.413		6.862	-2.507
	5.94004	0.174427		5.94004	0.176078		5.50312	0.148773		6.875	-1.412		6.875	-2.508
	5.95084	0.174421		5.95084	0.175893		5.51312	0.150204		6.887	-1.415		6.887	-2.506
	5.96164	0.174421		5.96164	0.17572		5.52313	0.152111		6.9	-1.417		6.9	-2.509
	5.97244	0.174421		5.97244	0.175595		5.53313	0.154495		6.912	-1.416		6.912	-2.508
	5.98324	0.174415		5.98324	0.17553		5.54312	0.156403		6.925	-1.418		6.925	-2.509
	5.99404	0.174415		5.99404	0.175524		5.55312	0.157833		6.937	-1.421		6.937	-2.51
	6.00484	0.174409		6.00484	0.175589		5.56313	0.158787		6.95	-1.422		6.95	-2.51
	6.01564	0.174403		6.01564	0.175732		5.57313	0.158787		6.962	-1.424		6.962	-2.512
	6.02644	0.174409		6.02644	0.175935		5.58312	0.15831		6.975	-1.424		6.975	-2.517
	6.03724	0.174415		6.03724	0.176179		5.59312	0.156403		6.987	-1.427		6.987	-2.52
	6.04804	0.174427		6.04804	0.176406		5.60313	0.154018		7	-1.43		7	-2.519
	6.05884	0.174445		6.05884	0.176591		5.61313	0.152111		7.012	-1.431		7.012	-2.522
	6.06964	0.174463		6.06964	0.176686		5.62312	0.151634		7.025	-1.434		7.025	-2.525
	6.08044	0.174481		6.08044	0.176692		5.63312	0.151634		7.037	-1.434		7.037	-2.528
	6.09124	0.174499		6.09124	0.176626		5.64313	0.152111		7.05	-1.433		7.05	-2.527
	6.10204	0.174522		6.10204	0.176495		5.65313	0.153065		7.062	-1.433		7.062	-2.528
	6.11284	0.174522		6.11284	0.176346		5.66312	0.153542		7.075	-1.433		7.075	-2.527
	6.12364	0.174493		6.12364	0.176215		5.67312	0.154495		7.087	-1.431		7.087	-2.529
	6.13444	0.174421		6.13444	0.17615		5.68313	0.155926		7.1	-1.43		7.1	-2.529
	6.14524	0.174308		6.14524	0.176156		5.69313	0.156879		7.112	-1.43		7.112	-2.533
	6.15604	0.174165		6.15604	0.176251		5.70312	0.156879		7.125	-1.433		7.125	-2.533
	6.16684	0.17401		6.16684	0.176406		5.71312	0.156879		7.137	-1.434		7.137	-2.536
	6.17764	0.173849		6.17764	0.176609		5.72312	0.157356		7.15	-1.436		7.15	-2.541
	6.18844	0.173706		6.18844	0.176817		5.73313	0.158787		7.162	-1.435		7.162	-2.544
	6.19924	0.173616		6.19924	0.177032		5.74313	0.15974		7.175	-1.437		7.175	-2.544
	6.21004	0.173593		6.21004	0.177222		5.75312	0.160694		7.187	-1.438		7.187	-2.544
	6.22084	0.173646		6.22084	0.177395		5.76312	0.161171		7.2	-1.441		7.2	-2.545
	6.23164	0.173777		6.23164	0.177532		5.77313	0.162601		7.212	-1.442		7.212	-2.545
	6.24244	0.173956		6.24244	0.177634		5.78313	0.163078		7.225	-1.447		7.225	-2.549
	6.25324	0.174141		6.25324	0.177693		5.79312	0.162601		7.237	-1.452		7.237	-2.548
	6.26404	0.174314		6.26404	0.177705		5.80312	0.162125		7.25	-1.452		7.25	-2.549
	6.27484	0.174445		6.27484	0.177664		5.81313	0.161648		7.262	-1.451		7.262	-2.549
	6.28564	0.17451		6.28564	0.177568		5.82313	0.161648		7.275	-1.45		7.275	-2.553
	6.29644	0.174481		6.29644	0.177419		5.83312	0.161648		7.287	-1.45		7.287	-2.555
	6.30724	0.174373		6.30724	0.177234		5.84312	0.162125		7.3	-1.447		7.3	-2.555
	6.31804	0.174177		6.31804	0.177038		5.85313	0.163078		7.312	-1.447		7.312	-2.558
	6.32884	0.173932		6.32884	0.176835		5.86313	0.162125		7.325	-1.451		7.325	-2.562
	6.33964	0.173646		6.33964	0.176662		5.87312	0.161171		7.337	-1.45		7.337	-2.563
	6.35044	0.173366		6.35044	0.176519		5.88312	0.160694		7.35	-1.449		7.35	-2.565
	6.36124	0.17311		6.36124	0.17643		5.89313	0.160217		7.362	-1.45		7.362	-2.567
	6.37204	0.172907		6.37204	0.176394		5.90313	0.159264		7.375	-1.451		7.375	-2.565
	6.38284	0.17277		6.38284	0.176424		5.91312	0.158787		7.387	-1.453		7.387	-2.564
	6.39364	0.172698		6.39364	0.176501		5.92312	0.15831		7.4	-1.449		7.4	-2.567
	6.40444	0.172693		6.40444	0.176597		5.93313	0.15831		7.412	-1.45		7.412	-2.57
	6.41524	0.172722		6.41524	0.176704		5.94313	0.157833		7.425	-1.449		7.425	-2.569
	6.42604	0.172788		6.42604	0.176793		5.95312	0.157356		7.437	-1.449		7.437	-2.567
	6.43684	0.172859		6.43684	0.176859		5.96312	0.156879		7.45	-1.45		7.45	-2.571
	6.44764	0.172919		6.44764	0.176871		5.97312	0.156879		7.462	-1.452		7.462	-2.572
	6.45844	0.172949		6.45844	0.176829		5.98313	0.157356		7.475	-1.451		7.475	-2.572
	6.46924	0.172949		6.46924	0.176728		5.99313	0.157833		7.487	-1.448		7.487	-2.574
	6.48004	0.172931		6.48004	0.176591		6.00312	0.158787		7.5	-1.446		7.5	-2.576
	6.49084	0.172907		6.49084	0.176442		6.01312	0.15974		7.512	-1.446		7.512	-2.578
	6.50164	0.172883		6.50164	0.176305		6.02313	0.160217		7.525	-1.449		7.525	-2.581
	6.51244	0.172877		6.51244	0.176179		6.03313	0.15974		7.537	-1.45		7.537	-2.58
	6.52324	0.172913		6.52324	0.17609		6.04312	0.15831		7.55	-1.446		7.55	-2.581
	6.53404	0.172985		6.53404	0.176036		6.05312	0.157833		7.562	-1.444		7.562	-2.578
	6.54484	0.173104		6.54484	0.176018		6.06313	0.156403		7.575	-1.45		7.575	-2.58
	6.55564	0.173259		6.55564	0.176036		6.07313	0.154972		7.587	-1.449		7.587	-2.583
	6.56644	0.173414		6.56644	0.176078		6.08312	0.154018		7.6	-1.45		7.6	-2.584
	6.57724	0.173527		6.57724	0.176132		6.09312	0.154018		7.612	-1.451		7.612	-2.586
	6.58804	0.173587		6.58804	0.176197		6.10313	0.154495		7.625	-1.45		7.625	-2.586
	6.59884	0.173575		6.59884	0.176269		6.11313	0.154972		7.637	-1.449		7.637	-2.588
	6.60964	0.173497		6.60964	0.176328		6.12312	0.156879		7.65	-1.449		7.65	-2.586
	6.62044	0.173366		6.62044	0.176388		6.13312	0.159264		7.662	-1.453		7.662	-2.589
	6.63124	0.173199		6.63124	0.176424		6.14313	0.161648		7.675	-1.452		7.675	-2.589
	6.64204	0.173032		6.64204	0.176448		6.15313	0.164032		7.687	-1.449		7.687	-2.588
	6.65284	0.172883		6.65284	0.17646		6.16312	0.165462		7.7	-1.447		7.7	-2.589
	6.66364	0.172776		6.66364	0.176477		6.17312	0.166893		7.712	-1.448		7.712	-2.589
	6.67444	0.17274		6.67444	0.176525		6.18313	0.166893		7.725	-1.452		7.725	-2.592
	6.68524	0.172758		6.68524	0.176603		6.19313	0.165939		7.737	-1.454		7.737	-2.592
	6.69604	0.1728		6.69604	0.176722		6.20312	0.164986		7.75	-1.457		7.75	-2.594
	6.70684	0.172859		6.70684	0.176901		6.21312	0.164032		7.762	-1.459		7.762	-2.592
	6.71764	0.172907		6.71764	0.177133		6.22312	0.164032		7.775	-1.458		7.775	-2.594
	6.72844	0.172943		6.72844	0.177401		6.23313	0.164032		7.787	-1.461		7.787	-2.598
	6.73924	0.172961		6.73924	0.177675		6.24313	0.163078		7.8	-1.463		7.8	-2.601
	6.75004	0.172937		6.75004	0.177914		6.25312	0.162125		7.812	-1.46		7.812	-2.599
	6.76084	0.172889		6.76084	0.178087		6.26312	0.160217		7.825	-1.459		7.825	-2.6
	6.77164	0.172806		6.77164	0.178182		6.27313	0.158787		7.837	-1.46		7.837	-2.6
	6.78244	0.172722		6.78244	0.17817		6.28313	0.156879		7.85	-1.458		7.85	-2.602
	6.79324	0.172651		6.79324	0.178057		6.29312	0.155926		7.862	-1.458		7.862	-2.604
	6.80404	0.172621		6.80404	0.177854		6.30312	0.155926		7.875	-1.457		7.875	-2.605
	6.81484	0.172633		6.81484	0.177598		6.31313	0.155926		7.887	-1.457		7.887	-2.609
	6.82564	0.172698		6.82564	0.177312		6.32313	0.155926		7.9	-1.458		7.9	-2.613
	6.83644	0.172824		6.83644	0.177062		6.33312	0.155449		7.912	-1.455		7.912	-2.612
	6.84724	0.173008		6.84724	0.176865		6.34312	0.154495		7.925	-1.454		7.925	-2.614
	6.85804	0.173235		6.85804	0.176764		6.35313	0.153065		7.937	-1.455		7.937	-2.614
	6.86884	0.173485		6.86884	0.176769		6.36313	0.151634		7.95	-1.457		7.95	-2.614
	6.87964	0.173724		6.87964	0.176871		6.37312	0.150204		7.962	-1.457		7.962	-2.614
	6.89044	0.173908		6.89044	0.177079		6.38312	0.148773		7.975	-1.456		7.975	-2.614
	6.90124	0.174022		6.90124	0.177342		6.39313	0.148296		7.987	-1.456		7.987	-2.616
	6.91204	0.174046		6.91204	0.177634		6.40313	0.148773		8	-1.457		8	-2.617
	6.92284	0.174004		6.92284	0.177914		6.41312	0.148296		8.012	-1.459		8.012	-2.618
	6.93364	0.173885		6.93364	0.178158		6.42312	0.147343		8.025	-1.463		8.025	-2.616
	6.94444	0.173706		6.94444	0.178325		6.43313	0.146866		8.037	-1.465		8.037	-2.617
	6.95524	0.173485		6.95524	0.178409		6.44313	0.147343		8.05	-1.465		8.05	-2.62
	6.96604	0.173247		6.96604	0.178421		6.45312	0.147343		8.062	-1.461		8.062	-2.625
	6.97684	0.173032		6.97684	0.178361		6.46312	0.146866		8.075	-1.461		8.075	-2.628
	6.98764	0.172836		6.98764	0.178266		6.47312	0.147343		8.087	-1.463		8.087	-2.627
	6.99844	0.172675		6.99844	0.17817		6.48313	0.148296		8.1	-1.463		8.1	-2.629
	7.00924	0.172549		7.00924	0.178087		6.49313	0.148296		8.112	-1.458		8.112	-2.631
	7.02004	0.172448		7.02004	0.178039		6.50312	0.14782		8.125	-1.461		8.125	-2.635
	7.03084	0.1724		7.03085	0.178027		6.51312	0.147343		8.137	-1.459		8.137	-2.639
	7.04165	0.172377		7.04165	0.178045		6.52313	0.146389		8.15	-1.461		8.15	-2.641
	7.05245	0.172395		7.05245	0.178093		6.53313	0.145912		8.162	-1.459		8.162	-2.642
	7.06325	0.172418		7.06325	0.17814		6.54312	0.145912		8.175	-1.459		8.175	-2.645
	7.07405	0.17246		7.07405	0.178158		6.55312	0.146866		8.187	-1.459		8.187	-2.648
	7.08485	0.172514		7.08485	0.178123		6.56313	0.148296		8.2	-1.459		8.2	-2.65
	7.09565	0.172579		7.09565	0.178009		6.57313	0.148296		8.212	-1.458		8.212	-2.652
	7.10645	0.172645		7.10645	0.17783		6.58312	0.146866		8.225	-1.458		8.225	-2.647
	7.11725	0.172716		7.11725	0.177604		6.59312	0.145435		8.237	-1.46		8.237	-2.647
	7.12805	0.172794		7.12805	0.177336		6.60313	0.144005		8.25	-1.463		8.25	-2.646
	7.13885	0.172871		7.13885	0.177062		6.61313	0.143528		8.262	-1.461		8.262	-2.645
	7.14965	0.172955		7.14965	0.176805		6.62312	0.142574		8.275	-1.459		8.275	-2.645
	7.16045	0.173026		7.16045	0.176573		6.63312	0.143051		8.287	-1.46		8.287	-2.647
	7.17125	0.173098		7.17125	0.176406		6.64313	0.144005		8.3	-1.463		8.3	-2.649
	7.18205	0.173157		7.18205	0.176316		6.65313	0.145435		8.312	-1.461		8.312	-2.648
	7.19285	0.173217		7.19285	0.176281		6.66312	0.146389		8.325	-1.46		8.325	-2.65
	7.20365	0.173265		7.20365	0.176305		6.67312	0.146389		8.337	-1.456		8.337	-2.652
	7.21445	0.173306		7.21445	0.176364		6.68313	0.145435		8.35	-1.458		8.35	-2.656
	7.22525	0.17333		7.22525	0.17646		6.69313	0.144958		8.362	-1.462		8.362	-2.662
	7.23605	0.173354		7.23605	0.176585		6.70312	0.144958		8.375	-1.463		8.375	-2.663
	7.24685	0.173372		7.24685	0.176728		6.71312	0.144482		8.387	-1.464		8.387	-2.658
	7.25765	0.173408		7.25765	0.176901		6.72312	0.143528		8.4	-1.464		8.4	-2.661
	7.26845	0.173444		7.26845	0.177073		6.73313	0.143051		8.412	-1.466		8.412	-2.662
	7.27925	0.173497		7.27925	0.177258		6.74313	0.143051		8.425	-1.472		8.425	-2.661
	7.29005	0.173563		7.29005	0.177431		6.75312	0.143051		8.437	-1.47		8.437	-2.661
	7.30085	0.173646		7.30085	0.17758		6.76312	0.142574		8.45	-1.471		8.45	-2.664
	7.31165	0.173748		7.31165	0.177687		6.77313	0.141621		8.462	-1.474		8.462	-2.662
	7.32245	0.173861		7.32245	0.177729		6.78313	0.140667		8.475	-1.475		8.475	-2.663
	7.33325	0.173956		7.33325	0.177687		6.79312	0.139236		8.487	-1.473		8.487	-2.665
	7.34405	0.17404		7.34405	0.177598		6.80312	0.137806		8.5	-1.47		8.5	-2.662
	7.35485	0.174093		7.35485	0.177479		6.81313	0.136375		8.512	-1.467		8.512	-2.658
	7.36565	0.174123		7.36565	0.17736		6.82313	0.136375		8.525	-1.466		8.525	-2.657
	7.37645	0.174111		7.37645	0.177288		6.83312	0.136852		8.537	-1.462		8.537	-2.662
	7.38725	0.174081		7.38725	0.1773		6.84312	0.137329		8.55	-1.462		8.55	-2.662
	7.39805	0.174022		7.39805	0.177431		6.85313	0.13876		8.562	-1.459		8.562	-2.661
	7.40885	0.17395		7.40885	0.177675		6.86313	0.14019		8.575	-1.458		8.575	-2.665
	7.41965	0.173855		7.41965	0.178027		6.87312	0.141144		8.587	-1.456		8.587	-2.668
	7.43045	0.173759		7.43045	0.178432		6.88312	0.141621		8.6	-1.46		8.6	-2.668
	7.44125	0.173658		7.44125	0.178856		6.89313	0.142097		8.612	-1.455		8.612	-2.671
	7.45205	0.173569		7.45205	0.179243		6.90313	0.142574		8.625	-1.457		8.625	-2.669
	7.46285	0.173473		7.46285	0.179589		6.91312	0.144005		8.637	-1.456		8.637	-2.669
	7.47365	0.17339		7.47365	0.179857		6.92312	0.145912		8.65	-1.459		8.65	-2.67
	7.48445	0.173324		7.48445	0.180054		6.93313	0.14782		8.662	-1.455		8.662	-2.67
	7.49525	0.173295		7.49525	0.180179		6.94313	0.148296		8.675	-1.454		8.675	-2.669
	7.50605	0.173301		7.50605	0.18025		6.95312	0.148773		8.687	-1.451		8.687	-2.673
	7.51685	0.173342		7.51685	0.180268		6.96312	0.148773		8.7	-1.445		8.7	-2.67
	7.52765	0.173408		7.52765	0.180268		6.97312	0.148296		8.712	-1.442		8.712	-2.671
	7.53845	0.173473		7.53845	0.180244		6.98313	0.146389		8.725	-1.441		8.725	-2.669
	7.54925	0.173545		7.54925	0.180209		6.99313	0.144005		8.737	-1.444		8.737	-2.668
	7.56005	0.173581		7.56005	0.180155		7.00312	0.142097		8.75	-1.443		8.75	-2.664
	7.57085	0.173563		7.57085	0.180089		7.01312	0.140667		8.762	-1.442		8.762	-2.664
	7.58165	0.173467		7.58165	0.180024		7.02313	0.139236		8.775	-1.434		8.775	-2.663
	7.59245	0.173301		7.59245	0.179958		7.03313	0.138283		8.787	-1.431		8.787	-2.658
	7.60325	0.17308		7.60325	0.179911		7.04312	0.138283		8.8	-1.427		8.8	-2.657
	7.61405	0.172824		7.61405	0.179863		7.05312	0.13876		8.812	-1.422		8.812	-2.654
	7.62485	0.172567		7.62485	0.179827		7.06313	0.139713		8.825	-1.422		8.825	-2.648
	7.63565	0.172341		7.63565	0.179791		7.07313	0.140667		8.837	-1.42		8.837	-2.643
	7.64645	0.172156		7.64645	0.179756		7.08312	0.141621		8.85	-1.42		8.85	-2.637
	7.65725	0.172043		7.65725	0.179726		7.09312	0.143051		8.862	-1.414		8.862	-2.634
	7.66805	0.172007		7.66805	0.179696		7.10313	0.144005		8.875	-1.411		8.875	-2.632
	7.67885	0.172037		7.67885	0.179678		7.11313	0.144958		8.887	-1.404		8.887	-2.63
	7.68965	0.172108		7.68965	0.179678		7.12312	0.145912		8.9	-1.402		8.9	-2.626
	7.70045	0.172204		7.70045	0.179702		7.13312	0.146389		8.912	-1.397		8.912	-2.62
	7.71125	0.172311		7.71125	0.179738		7.14313	0.146389		8.925	-1.396		8.925	-2.616
	7.72205	0.172406		7.72205	0.17978		7.15313	0.145435		8.937	-1.395		8.937	-2.616
	7.73285	0.172496		7.73285	0.179821		7.16312	0.144958		8.95	-1.388		8.95	-2.616
	7.74365	0.172585		7.74365	0.179845		7.17312	0.144958		8.962	-1.385		8.962	-2.613
	7.75445	0.172687		7.75445	0.179839		7.18313	0.145435		8.975	-1.381		8.975	-2.611
	7.76525	0.172794		7.76525	0.179791		7.19313	0.146389		8.987	-1.38		8.987	-2.602
	7.77605	0.172919		7.77605	0.179714		7.20312	0.147343		9	-1.379		9	-2.601
	7.78685	0.173056		7.78685	0.179607		7.21312	0.146866		9.012	-1.38		9.012	-2.601
	7.79765	0.173205		7.79765	0.179493		7.22312	0.144958		9.025	-1.378		9.025	-2.6
	7.80845	0.173342		7.80845	0.179398		7.23313	0.142574		9.037	-1.381		9.037	-2.6
	7.81925	0.173444		7.81925	0.179344		7.24313	0.139713		9.05	-1.382		9.05	-2.599
	7.83005	0.173509		7.83005	0.179356		7.25312	0.136852		9.062	-1.386		9.062	-2.597
	7.84085	0.173539		7.84085	0.179458		7.26312	0.135422		9.075	-1.387		9.075	-2.601
	7.85165	0.173545		7.85165	0.179631		7.27313	0.135422		9.087	-1.392		9.087	-2.604
	7.86245	0.173557		7.86245	0.179851		7.28313	0.136852		9.1	-1.391		9.1	-2.599
	7.87325	0.173587		7.87325	0.180084		7.29312	0.13876		9.112	-1.395		9.112	-2.6
	7.88405	0.17364		7.88405	0.180298		7.30312	0.139236		9.125	-1.402		9.125	-2.602
	7.89485	0.173724		7.89485	0.180465		7.31313	0.139713		9.137	-1.407		9.137	-2.602
	7.90565	0.173837		7.90565	0.180554		7.32313	0.139236		9.15	-1.412		9.15	-2.603
	7.91645	0.173968		7.91645	0.180554		7.33312	0.137329		9.162	-1.415		9.162	-2.605
	7.92725	0.174105		7.92725	0.180465		7.34312	0.133991		9.175	-1.422		9.175	-2.61
	7.93805	0.174212		7.93805	0.180304		7.35313	0.13113		9.187	-1.425		9.187	-2.613
	7.94885	0.174278		7.94885	0.180101		7.36313	0.129223		9.2	-1.428		9.2	-2.613
	7.95965	0.17429		7.95965	0.179893		7.37312	0.126362		9.212	-1.432		9.212	-2.613
	7.97045	0.174254		7.97045	0.179702		7.38312	0.123978		9.225	-1.438		9.225	-2.61
	7.98125	0.174177		7.98125	0.179547		7.39313	0.123024		9.237	-1.447		9.237	-2.605
	7.99205	0.174063		7.99205	0.179422		7.40313	0.123024		9.25	-1.448		9.25	-2.596
	8.00285	0.173938		8.00285	0.179332		7.41312	0.122547		9.262	-1.451		9.262	-2.587
	8.01365	0.173795		8.01365	0.179249		7.42312	0.121593		9.275	-1.456		9.275	-2.582
	8.02445	0.17364		8.02445	0.17916		7.43313	0.12064		9.287	-1.458		9.287	-2.575
	8.03525	0.173497		8.03525	0.17907		7.44313	0.119686		9.3	-1.458		9.3	-2.564
	8.04605	0.173366		8.04605	0.178963		7.45312	0.118256		9.312	-1.456		9.312	-2.554
	8.05685	0.173259		8.05685	0.17885		7.46312	0.116825		9.325	-1.454		9.325	-2.547
	8.06765	0.173169		8.06765	0.178742		7.47312	0.115871		9.337	-1.451		9.337	-2.534
	8.07845	0.173086		8.07845	0.178659		7.48313	0.116348		9.35	-1.442		9.35	-2.523
	8.08925	0.173032		8.08925	0.178623		7.49313	0.117779		9.362	-1.433		9.362	-2.515
	8.10005	0.172985		8.10005	0.178641		7.50312	0.118732		9.375	-1.428		9.375	-2.507
	8.11085	0.172949		8.11085	0.178736		7.51312	0.119686		9.387	-1.42		9.387	-2.494
	8.12165	0.172919		8.12165	0.178885		7.52313	0.12064		9.4	-1.408		9.4	-2.484
	8.13245	0.172901		8.13245	0.179094		7.53313	0.121117		9.412	-1.392		9.412	-2.472
	8.14325	0.172895		8.14325	0.179344		7.54312	0.12064		9.425	-1.372		9.425	-2.464
	8.15405	0.172913		8.15405	0.179631		7.55312	0.119686		9.437	-1.35		9.437	-2.452
	8.16485	0.172973		8.16485	0.179929		7.56313	0.119209		9.45	-1.333		9.45	-2.439
	8.17565	0.173056		8.17565	0.180238		7.57313	0.118732		9.462	-1.313		9.462	-2.427
	8.18645	0.173169		8.18645	0.180548		7.58312	0.118256		9.475	-1.291		9.475	-2.409
	8.19725	0.173312		8.19725	0.180823		7.59312	0.116348		9.487	-1.272		9.487	-2.395
	8.20805	0.173473		8.20805	0.181067		7.60313	0.114918		9.5	-1.247		9.5	-2.374
	8.21885	0.173634		8.21885	0.181246		7.61313	0.114441		9.512	-1.221		9.512	-2.361
	8.22965	0.173789		8.22965	0.181347		7.62312	0.114441		9.525	-1.198		9.525	-2.342
	8.24045	0.173944		8.24045	0.181365		7.63312	0.114918		9.537	-1.175		9.537	-2.319
	8.25125	0.174117		8.25125	0.181305		7.64313	0.115395		9.55	-1.149		9.55	-2.296
	8.26205	0.174338		8.26205	0.181168		7.65313	0.115395		9.562	-1.123		9.562	-2.267
	8.27285	0.174612		8.27285	0.180966		7.66312	0.114441		9.575	-1.1		9.575	-2.24
	8.28365	0.174963		8.28365	0.180739		7.67312	0.11301		9.587	-1.07		9.587	-2.21
	8.29445	0.175381		8.29445	0.180513		7.68313	0.111103		9.6	-1.044		9.6	-2.181
	8.30525	0.17584		8.30525	0.180316		7.69313	0.110149		9.612	-1.023		9.612	-2.154
	8.31605	0.176334		8.31605	0.180191		7.70312	0.110149		9.625	-1		9.625	-2.119
	8.32685	0.176847		8.32685	0.180137		7.71312	0.11158		9.637	-0.976		9.637	-2.078
	8.33765	0.177354		8.33765	0.180167		7.72312	0.113964		9.65	-0.954		9.65	-2.042
	8.34845	0.177866		8.34845	0.180256		7.73313	0.116348		9.662	-0.934		9.662	-2.001
	8.35925	0.178391		8.35925	0.180423		7.74313	0.118732		9.675	-0.913		9.675	-1.957
	8.37005	0.178969		8.37005	0.180632		7.75312	0.120163		9.687	-0.891		9.687	-1.903
	8.38085	0.179648		8.38085	0.180888		7.76312	0.121117		9.7	-0.869		9.7	-1.849
	8.39165	0.180483		8.39165	0.181156		7.77313	0.121117		9.712	-0.853		9.712	-1.78
	8.40245	0.18152		8.40245	0.181442		7.78313	0.12064		9.725	-0.829		9.725	-1.708
	8.41325	0.182766		8.41325	0.181729		7.79312	0.119686		9.737	-0.802		9.737	-1.636
	8.42405	0.184232		8.42405	0.182021		7.80312	0.118732		9.75	-0.782		9.75	-1.546
	8.43485	0.185907		8.43485	0.182337		7.81313	0.117779		9.762	-0.756		9.762	-1.458
	8.44565	0.187796		8.44565	0.182694		7.82313	0.116825		9.775	-0.731		9.775	-1.359
	8.45645	0.189877		8.45645	0.183129		7.83312	0.117302		9.787	-0.702		9.787	-1.257
	8.46725	0.192153		8.46725	0.183678		7.84312	0.118256		9.8	-0.673		9.8	-1.138
	8.47805	0.194603		8.47805	0.184369		7.85313	0.118256		9.812	-0.637		9.812	-1.017
	8.48885	0.197232		8.48885	0.185227		7.86313	0.118256		9.825	-0.596		9.825	-0.883
	8.49965	0.200063		8.49965	0.18627		7.87312	0.117779		9.837	-0.554		9.837	-0.744
	8.51045	0.203085		8.51045	0.187516		7.88312	0.116825		9.85	-0.51		9.85	-0.603
	8.52125	0.206292		8.52125	0.188953		7.89313	0.114918		9.862	-0.467		9.862	-0.472
	8.53205	0.209653		8.53205	0.19058		7.90313	0.113487		9.875	-0.418		9.875	-0.326
	8.54285	0.213158		8.54285	0.192422		7.91312	0.112534		9.887	-0.367		9.887	-0.148
	8.55365	0.216764		8.55365	0.194508		7.92312	0.11158		9.9	-0.314		9.9	-0.023
	8.56445	0.220454		8.56445	0.19691		7.93313	0.110626		9.912	-0.252		9.912	0.091
	8.57525	0.224233		8.57525	0.199687		7.94313	0.109196		9.925	-0.195		9.925	0.213
	8.58605	0.228083		8.58605	0.202978		7.95312	0.108719		9.937	-0.128		9.937	0.33
	8.59686	0.232017		8.59686	0.206906		7.96312	0.108242		9.95	-0.06		9.95	0.471
	8.60766	0.236058		8.60766	0.211602		7.97312	0.108242		9.962	0.011		9.962	0.564
	8.61846	0.240237		8.61846	0.217247		7.98313	0.108242		9.975	0.071		9.975	0.671
	8.62926	0.244558		8.62926	0.223988		7.99313	0.107765		9.987	0.141		9.987	0.781
	8.64006	0.249046		8.64006	0.232005		8.00313	0.106335		10	0.22		10	0.895
	8.65086	0.253689		8.65086	0.2415		8.01313	0.105858		10.012	0.303		10.012	0.988
	8.66166	0.258482		8.66166	0.252688		8.02313	0.106335		10.025	0.406		10.025	1.083
	8.67246	0.263381		8.67246	0.265813		8.03313	0.106335		10.037	0.513		10.037	1.176
	8.68326	0.268394		8.68326	0.281131		8.04312	0.106812		10.05	0.634		10.05	1.249
	8.69406	0.273502		8.69406	0.298905		8.05312	0.108242		10.062	0.757		10.062	1.359
	8.70486	0.278723		8.70486	0.319457		8.06312	0.109673		10.075	0.898		10.075	1.45
	8.71566	0.284094		8.71566	0.343072		8.07312	0.110149		10.087	1.048		10.087	1.548
	8.72646	0.289637		8.72646	0.370115		8.08313	0.110149		10.1	1.204		10.1	1.65
	8.73726	0.295407		8.73726	0.400925		8.09313	0.110149		10.112	1.377		10.112	1.739
	8.74806	0.30145		8.74806	0.435907		8.10313	0.110626		10.125	1.556		10.125	1.854
	8.75886	0.307828		8.75886	0.47546		8.11313	0.11158		10.137	1.753		10.137	1.965
	8.76966	0.314569		8.76966	0.520027		8.12312	0.112057		10.15	1.951		10.15	2.088
	8.78046	0.321704		8.78046	0.570107		8.13312	0.112534		10.162	2.167		10.162	2.212
	8.79126	0.329226		8.79126	0.626236		8.14312	0.112057		10.175	2.398		10.175	2.35
	8.80206	0.33713		8.80206	0.688976		8.15312	0.111103		10.187	2.63		10.187	2.5
	8.81286	0.345397		8.81286	0.758952		8.16313	0.109196		10.2	2.879		10.2	2.656
	8.82366	0.354034		8.82366	0.836825		8.17313	0.107765		10.212	3.128		10.212	2.83
	8.83446	0.36304		8.83446	0.923324		8.18313	0.106335		10.225	3.399		10.225	2.995
	8.84526	0.372386		8.84526	1.01923		8.19313	0.105381		10.237	3.662		10.237	3.163
	8.85606	0.38209		8.85606	1.12544		8.20312	0.105381		10.25	3.943		10.25	3.362
	8.86686	0.392133		8.86686	1.24289		8.21312	0.105858		10.262	4.235		10.262	3.542
	8.87766	0.402546		8.87766	1.37264		8.22312	0.106335		10.275	4.518		10.275	3.71
	8.88846	0.413346		8.88846	1.51584		8.23312	0.106335		10.287	4.819		10.287	3.882
	8.89926	0.424552		8.89926	1.67372		8.24312	0.106335		10.3	5.11		10.3	4.018
	8.91006	0.436199		8.91006	1.84765		8.25313	0.106812		10.312	5.418		10.312	4.194
	8.92086	0.448292		8.92086	2.03906		8.26313	0.106812		10.325	5.72		10.325	4.339
	8.93166	0.460857		8.93166	2.24945		8.27313	0.106335		10.337	6.039		10.337	4.472
	8.94246	0.473911		8.94246	2.48038		8.28313	0.105858		10.35	6.358		10.35	4.574
	8.95326	0.487459		8.95326	2.73342		8.29312	0.105858		10.362	6.666		10.362	4.686
	8.96406	0.50149		8.96406	3.01013		8.30312	0.105858		10.375	6.988		10.375	4.78
	8.97486	0.515968		8.97486	3.31205		8.31312	0.105381		10.387	7.302		10.387	4.864
	8.98566	0.530845		8.98566	3.64062		8.32312	0.105381		10.4	7.63		10.4	4.93
	8.99646	0.54608		8.99646	3.99725		8.33313	0.106812		10.412	7.965		10.412	4.982
	9.00726	0.561649		9.00726	4.3834		8.34313	0.109673		10.425	8.289		10.425	5.024
	9.01806	0.577503		9.01806	4.80053		8.35313	0.112057		10.437	8.629		10.437	5.048
	9.02886	0.593656		9.02886	5.25036		8.36313	0.114918		10.45	8.963		10.45	5.068
	9.03966	0.610101		9.03966	5.73491		8.37312	0.117779		10.462	9.322		10.462	5.071
	9.05046	0.626904		9.05046	6.25668		8.38312	0.12064		10.475	9.677		10.475	5.067
	9.06126	0.644147		9.06126	6.81884		8.39312	0.123024		10.487	10.057		10.487	5.053
	9.07206	0.661963		9.07206	7.42561		8.40312	0.124454		10.5	10.449		10.5	5.024
	9.08286	0.680536		9.08286	8.08277		8.41313	0.126362		10.512	10.838		10.512	4.988
	9.09366	0.700092		9.09366	8.79805		8.42313	0.128746		10.525	11.265		10.525	4.945
	9.10446	0.720948		9.10446	9.58181		8.43313	0.132084		10.537	11.693		10.537	4.897
	9.11526	0.743473		9.11526	10.4475		8.44313	0.136375		10.55	12.168		10.55	4.859
	9.12606	0.768077		9.12606	11.4124		8.45312	0.140667		10.562	12.66		10.562	4.801
	9.13686	0.795317		9.13686	12.4986		8.46312	0.145435		10.575	13.211		10.575	4.75
	9.14766	0.82584		9.14766	13.7337		8.47312	0.150204		10.587	13.82		10.587	4.697
	9.15846	0.860453		9.15846	15.1521		8.48312	0.154972		10.6	14.478		10.6	4.644
	9.16926	0.900167		9.16926	16.7953		8.49312	0.159264		10.612	15.271		10.612	4.6
	9.18006	0.94623		9.18006	18.7128		8.50313	0.163555		10.625	16.149		10.625	4.547
	9.19086	1.00018		9.19086	20.9615		8.51313	0.169754		10.637	17.229		10.637	4.502
	9.20166	1.06394		9.20166	23.605		8.52313	0.176907		10.65	18.462		10.65	4.467
	9.21246	1.13982		9.21246	26.7113		8.53313	0.185966		10.662	19.992		10.662	4.433
	9.22326	1.23055		9.22326	30.3491		8.54312	0.196934		10.675	21.8		10.675	4.417
	9.23406	1.3394		9.23406	34.5832		8.55312	0.210285		10.687	23.857		10.687	4.4
	9.24486	1.47013		9.24486	39.4701		8.56312	0.226021		10.7	26.347		10.7	4.39
	9.25566	1.62716		9.25566	45.051		8.57312	0.243187		10.712	29.131		10.712	4.393
	9.26646	1.81554		9.26646	51.3457		8.58313	0.262737		10.725	32.444		10.725	4.402
	9.27726	2.04107		9.27726	58.3467		8.59313	0.285625		10.737	36.065		10.737	4.423
	9.28806	2.31033		9.28806	66.0146		8.60313	0.311852		10.75	40.297		10.75	4.463
	9.29886	2.63088		9.29886	74.2759		8.61313	0.341892		10.762	45.018		10.762	4.513
	9.30966	3.01129		9.30966	83.0223		8.62312	0.375271		10.775	49.994		10.775	4.572
	9.32046	3.46118		9.32046	92.1107		8.63312	0.413418		10.787	55.651		10.787	4.654
	9.33126	3.99103		9.33126	101.366		8.64312	0.45681		10.8	61.523		10.8	4.732
	9.34206	4.6119		9.34206	110.585		8.65312	0.506401		10.812	68.071		10.812	4.853
	9.35286	5.33497		9.35286	119.546		8.66313	0.563145		10.825	74.765		10.825	4.977
	9.36366	6.17107		9.36366	128.021		8.67313	0.628471		10.837	81.784		10.837	5.109
	9.37446	7.12999		9.37446	135.782		8.68313	0.702381		10.85	89.808		10.85	5.235
	9.38526	8.21977		9.38526	142.617		8.69313	0.786781		10.862	97.456		10.862	5.424
	9.39606	9.44571		9.39606	148.341		8.70312	0.882626		10.875	105.731		10.875	5.61
	9.40686	10.8095		9.40686	152.808		8.71312	0.991344		10.887	113.822		10.887	5.815
	9.41766	12.3087		9.41766	155.923		8.72312	1.11389		10.9	122.495		10.9	5.987
	9.42846	13.936		9.42846	157.645		8.73312	1.25074		10.912	130.895		10.912	6.194
	9.43926	15.6797		9.43926	157.984		8.74312	1.40333		10.925	139.806		10.925	6.482
	9.45006	17.5232		9.45006	157		8.75313	1.57309		10.937	148.752		10.937	6.729
	9.46086	19.4454		9.46086	154.795		8.76313	1.75953		10.95	157.344		10.95	6.973
	9.47166	21.4213		9.47166	151.499		8.77313	1.96505		10.962	166.3		10.962	7.212
	9.48246	23.4233		9.48246	147.265		8.78313	2.18964		10.975	174.847		10.975	7.498
	9.49326	25.4226		9.49326	142.256		8.79312	2.43568		10.987	183.73		10.987	7.774
	9.50406	27.3908		9.50406	136.634		8.80312	2.70319		11	192.14		11	8.115
	9.51486	29.3007		9.51486	130.557		8.81312	2.99358		11.012	200.854		11.012	8.405
	9.52566	31.1272		9.52566	124.173		8.82312	3.30877		11.025	209.403		11.025	8.707
	9.53646	32.8478		9.53646	117.619		8.83313	3.65067		11.037	217.543		11.037	9.004
	9.54726	34.4434		9.54726	111.018		8.84313	4.02117		11.05	225.966		11.05	9.316
	9.55806	35.8989		9.55806	104.481		8.85313	4.42171		11.062	233.748		11.062	9.633
	9.56886	37.2025		9.56886	98.0963		8.86313	4.85659		11.075	241.588		11.075	9.933
	9.57966	38.3459		9.57966	91.9387		8.87312	5.32913		11.087	248.977		11.087	10.236
	9.59046	39.3233		9.59046	86.0634		8.88312	5.84316		11.1	256.481		11.1	10.549
	9.60126	40.1317		9.60126	80.5094		8.89312	6.40059		11.112	263.776		11.112	10.867
	9.61206	40.771		9.61206	75.3002		8.90312	7.00569		11.125	270.563		11.125	11.17
	9.62286	41.2442		9.62286	70.4459		8.91313	7.66325		11.137	277.458		11.137	11.433
	9.63366	41.5568		9.63366	65.9463		8.92313	8.37803		11.15	283.866		11.15	11.732
	9.64446	41.7167		9.64446	61.794		8.93313	9.15432		11.162	290.334		11.162	12.093
	9.65526	41.733		9.65526	57.9766		8.94313	9.99975		11.175	296.351		11.175	12.333
	9.66606	41.6159		9.66606	54.4787		8.95312	10.9239		11.187	302.403		11.187	12.691
	9.67686	41.3766		9.67686	51.282		8.96312	11.9362		11.2	308.287		11.2	12.943
	9.68766	41.0266		9.68766	48.3661		8.97312	13.0448		11.212	313.697		11.212	13.239
	9.69846	40.5774		9.69846	45.7086		8.98312	14.2593		11.225	319.181		11.225	13.522
	9.70926	40.04		9.70926	43.2864		8.99312	15.5907		11.237	324.211		11.237	13.815
	9.72006	39.4246		9.72006	41.0762		9.00313	17.0507		11.25	329.325		11.25	14.139
	9.73086	38.7411		9.73086	39.0551		9.01313	18.6534		11.262	334.008		11.262	14.425
	9.74166	37.9995		9.74166	37.2016		9.02313	20.4129		11.275	338.759		11.275	14.694
	9.75246	37.2095		9.75246	35.4958		9.03313	22.3489		11.287	343.306		11.287	14.969
	9.76326	36.3804		9.76326	33.9206		9.04312	24.4856		11.3	347.522		11.3	15.23
	9.77406	35.5208		9.77406	32.4614		9.05312	26.8512		11.312	351.74		11.312	15.502
	9.78486	34.6384		9.78486	31.1062		9.06312	29.4805		11.325	355.643		11.325	15.772
	9.79566	33.7402		9.79566	29.8447		9.07312	32.423		11.337	359.554		11.337	16.019
	9.80646	32.8327		9.80646	28.668		9.08313	35.749		11.35	363.143		11.35	16.294
	9.81726	31.9218		9.81726	27.569		9.09313	39.5627		11.362	366.756		11.362	16.545
	9.82806	31.0131		9.82806	26.5417		9.10313	44.0125		11.375	370.192		11.375	16.808
	9.83886	30.1117		9.83886	25.5813		9.11313	49.3193		11.387	373.365		11.387	17.028
	9.84966	29.2226		9.84966	24.6838		9.12312	55.8038		11.4	376.514		11.4	17.275
	9.86046	28.3508		9.86046	23.8448		9.13312	63.9195		11.412	379.437		11.412	17.549
	9.87126	27.5008		9.87126	23.0602		9.14312	74.3022		11.425	382.323		11.425	17.816
	9.88206	26.6767		9.88206	22.3259		9.15312	87.821		11.437	385.006		11.437	18.159
	9.89286	25.8821		9.89286	21.6384		9.16313	105.634		11.45	387.645		11.45	18.398
	9.90366	25.12		9.90366	20.9943		9.17313	129.238		11.462	390.188		11.462	18.688
	9.91446	24.3935		9.91446	20.3905		9.18313	160.507		11.475	392.48		11.475	18.996
	9.92526	23.7062		9.92526	19.8244		9.19313	201.703		11.487	394.79		11.487	19.356
	9.93606	23.0626		9.93606	19.2936		9.20312	255.448		11.5	396.889		11.5	19.697
	9.94686	22.469		9.94686	18.7961		9.21312	324.624		11.512	398.985		11.512	20.031
	9.95766	21.9345		9.95766	18.3307		9.22312	412.213		11.525	400.892		11.525	20.401
	9.96846	21.4714		9.96846	17.8964		9.23312	521.059		11.537	402.788		11.537	20.726
	9.97926	21.0952		9.97926	17.4923		9.24312	653.542		11.55	404.607		11.55	21.185
	9.99006	20.825		9.99006	17.1176		9.25313	811.162		11.562	406.206		11.562	21.594
	10.0009	20.6831		10.0009	16.771		9.26313	994.047		11.575	407.751		11.575	22.045
	10.0117	20.6951		10.0117	16.4518		9.27313	1200.42		11.587	409.106		11.587	22.496
	10.0225	20.8892		10.0225	16.1592		9.28313	1426.1		11.6	410.441		11.6	22.993
	10.0333	21.295		10.0333	15.8928		9.29312	1664.25		11.612	411.562		11.612	23.511
	10.0441	21.942		10.0441	15.6521		9.30312	1905.55		11.625	412.629		11.625	24.029
	10.0549	22.8578		10.0549	15.4365		9.31312	2139.24		11.637	413.548		11.637	24.493
	10.0657	24.0665		10.0657	15.2453		9.32312	2354.75		11.65	414.322		11.65	25.05
	10.0765	25.5867		10.0765	15.0775		9.33313	2543.29		11.662	414.978		11.662	25.624
	10.0873	27.4296		10.0873	14.9324		9.34313	2698.99		11.675	415.489		11.675	26.243
	10.0981	29.5977		10.0981	14.8088		9.35313	2819.43		11.687	415.883		11.687	26.851
	10.1089	32.0841		10.1089	14.7055		9.36313	2905.97		11.7	416.143		11.7	27.529
	10.1197	34.8724		10.1197	14.6213		9.37312	2962.4		11.712	416.299		11.712	28.194
	10.1305	37.9381		10.1305	14.5554		9.38312	2993.49		11.725	416.325		11.725	28.84
	10.1413	41.2498		10.1413	14.5069		9.39312	3003.42		11.737	416.243		11.737	29.618
	10.1521	44.7714		10.1521	14.4751		9.40312	2995.28		11.75	416.036		11.75	30.317
	10.1629	48.4638		10.1629	14.4595		9.41313	2970.78		11.762	415.759		11.762	31.034
	10.1737	52.2857		10.1737	14.4594		9.42313	2929.95		11.775	415.349		11.775	31.721
	10.1845	56.1944		10.1845	14.4745		9.43313	2872.04		11.787	414.889		11.787	32.454
	10.1953	60.1477		10.1953	14.5042		9.44313	2796.24		11.8	414.3		11.8	33.162
	10.2061	64.1058		10.2061	14.5482		9.45312	2702.3		11.812	413.635		11.812	33.913
	10.2169	68.0333		10.2169	14.6057		9.46312	2590.72		11.825	412.911		11.825	34.676
	10.2277	71.8994		10.2277	14.6762		9.47312	2463.08		11.837	412.104		11.837	35.42
	10.2385	75.678		10.2385	14.7597		9.48312	2322.04		11.85	411.258		11.85	36.206
	10.2493	79.3478		10.2493	14.856		9.49312	2171.03		11.862	410.325		11.862	36.975
	10.2601	82.8936		10.2601	14.9651		9.50313	2013.72		11.875	409.333		11.875	37.795
	10.2709	86.3066		10.2709	15.087		9.51313	1853.8		11.887	408.343		11.887	38.454
	10.2817	89.5829		10.2817	15.2213		9.52313	1694.77		11.9	407.275		11.9	39.275
	10.2925	92.7209		10.2925	15.3679		9.53313	1539.7		11.912	406.223		11.912	40.149
	10.3033	95.7189		10.3033	15.5267		9.54312	1391.21		11.925	405.101		11.925	41.014
	10.3141	98.5743		10.3141	15.697		9.55312	1251.44		11.937	403.99		11.937	42.136
	10.3249	101.285		10.3249	15.8784		9.56312	1122.16		11.95	402.822		11.95	42.946
	10.3357	103.851		10.3357	16.07		9.57312	1004.64		11.962	401.644		11.962	43.886
	10.3465	106.272		10.3465	16.271		9.58313	899.607		11.975	400.527		11.975	44.909
	10.3573	108.548		10.3573	16.4806		9.59313	807.182		11.987	399.334		11.987	46.087
	10.3681	110.682		10.3681	16.6983		9.60313	726.936		12	398.188		12	47.176
	10.3789	112.677		10.3789	16.9234		9.61313	658.001		12.012	396.974		12.012	48.242
	10.3897	114.536		10.3897	17.1557		9.62312	599.174		12.025	395.821		12.025	49.397
	10.4005	116.264		10.4005	17.3951		9.63312	549.09		12.037	394.611		12.037	50.529
	10.4113	117.869		10.4113	17.6418		9.64312	506.367		12.05	393.411		12.05	51.758
	10.4221	119.352		10.4221	17.8963		9.65312	469.736		12.062	392.234		12.062	52.956
	10.4329	120.715		10.4329	18.1594		9.66313	438.106		12.075	390.995		12.075	54.228
	10.4437	121.955		10.4437	18.4317		9.67313	410.572		12.087	389.817		12.087	55.537
	10.4545	123.073		10.4545	18.7136		9.68313	386.402		12.1	388.573		12.1	56.821
	10.4653	124.067		10.4653	19.0055		9.69313	365.009		12.112	387.369		12.112	58.2
	10.4761	124.939		10.4761	19.3074		9.70312	345.94		12.125	386.117		12.125	59.535
	10.4869	125.691		10.4869	19.619		9.71312	328.84		12.137	384.862		12.137	60.734
	10.4977	126.326		10.4977	19.9402		9.72312	313.426		12.15	383.63		12.15	62.116
	10.5085	126.85		10.5085	20.2707		9.73312	299.462		12.162	382.348		12.162	63.534
	10.5193	127.272		10.5193	20.61		9.74312	286.751		12.175	381.107		12.175	65.333
	10.5301	127.602		10.5301	20.9582		9.75313	275.137		12.187	379.807		12.187	66.535
	10.5409	127.853		10.5409	21.3151		9.76313	264.49		12.2	378.528		12.2	68.058
	10.5517	128.033		10.5517	21.681		9.77313	254.702		12.212	377.197		12.212	69.614
	10.5625	128.151		10.5625	22.0556		9.78313	245.684		12.225	375.848		12.225	71.378
	10.5733	128.211		10.5733	22.4389		9.79312	237.359		12.237	374.563		12.237	72.897
	10.5841	128.217		10.5841	22.8304		9.80312	229.663		12.25	373.207		12.25	74.497
	10.5949	128.172		10.5949	23.2294		9.81312	222.53		12.262	371.884		12.262	76.102
	10.6057	128.074		10.6057	23.6352		9.82312	215.904		12.275	370.486		12.275	77.656
	10.6165	127.923		10.6165	24.0471		9.83313	209.749		12.287	369.141		12.287	79.273
	10.6273	127.72		10.6273	24.4651		9.84313	204.032		12.3	367.72		12.3	80.843
	10.6381	127.468		10.6381	24.8891		9.85313	198.722		12.312	366.28		12.312	82.473
	10.6489	127.171		10.6489	25.3195		9.86313	193.785		12.325	364.897		12.325	84.059
	10.6597	126.832		10.6597	25.7569		9.87312	189.195		12.337	363.43		12.337	85.699
	10.6705	126.454		10.6705	26.2024		9.88312	184.941		12.35	362.021		12.35	87.349
	10.6813	126.039		10.6813	26.6573		9.89312	180.997		12.362	360.519		12.362	88.908
	10.6921	125.588		10.6921	27.1228		9.90312	177.338		12.375	359.077		12.375	90.539
	10.7029	125.1		10.7029	27.5994		9.91313	173.946		12.387	357.555		12.387	91.891
	10.7137	124.574		10.7137	28.0877		9.92313	170.811		12.4	356.012		12.4	93.377
	10.7245	124.009		10.7245	28.5886		9.93313	167.921		12.412	354.508		12.412	94.977
	10.7353	123.406		10.7353	29.103		9.94313	165.259		12.425	352.928		12.425	96.51
	10.7461	122.765		10.7461	29.6322		9.95312	162.813		12.437	351.391		12.437	98.156
	10.7569	122.092		10.7569	30.1769		9.96312	160.57		12.45	349.781		12.45	99.655
	10.7677	121.39		10.7677	30.7372		9.97312	158.519		12.462	348.223		12.462	101.199
	10.7785	120.665		10.7785	31.3135		9.98312	156.65		12.475	346.585		12.475	102.72
	10.7893	119.921		10.7893	31.906		9.99312	154.953		12.487	344.929		12.487	104.418
	10.8001	119.16		10.8001	32.5149		10.0031	153.419		12.5	343.324		12.5	105.833
	10.8109	118.385		10.8109	33.1401		10.0131	152.039		12.512	341.629		12.512	107.294
	10.8217	117.6		10.8217	33.7808		10.0231	150.807		12.525	339.992		12.525	108.723
	10.8325	116.808		10.8325	34.4361		10.0331	149.718		12.537	338.272		12.537	110.079
	10.8433	116.013		10.8433	35.1058		10.0431	148.764		12.55	336.594		12.55	111.476
	10.8541	115.219		10.8541	35.7899		10.0531	147.937		12.562	334.82		12.562	112.782
	10.8649	114.428		10.8649	36.489		10.0631	147.232		12.575	333.027		12.575	114.053
	10.8757	113.642		10.8757	37.2033		10.0731	146.643		12.587	331.325		12.587	115.355
	10.8865	112.864		10.8865	37.9326		10.0831	146.162		12.6	329.537		12.6	116.641
	10.8973	112.091		10.8973	38.6766		10.0931	145.784		12.612	327.796		12.612	117.893
	10.9081	111.32		10.9081	39.4348		10.1031	145.505		12.625	325.955		12.625	118.864
	10.9189	110.545		10.9189	40.207		10.1131	145.32		12.637	324.193		12.637	120.016
	10.9297	109.759		10.9297	40.9927		10.1231	145.224		12.65	322.338		12.65	121.204
	10.9405	108.957		10.9405	41.7915		10.1331	145.213		12.662	320.467		12.662	122.305
	10.9513	108.138		10.9513	42.6028		10.1431	145.282		12.675	318.665		12.675	123.572
	10.9621	107.301		10.9621	43.4264		10.1531	145.427		12.687	316.775		12.687	124.526
	10.9729	106.451		10.9729	44.2627		10.1631	145.645		12.7	314.953		12.7	125.597
	10.9837	105.592		10.9837	45.1122		10.1731	145.93		12.712	313.046		12.712	126.585
	10.9945	104.731		10.9945	45.9751		10.1831	146.28		12.725	311.213		12.725	127.594
	11.0053	103.876		11.0053	46.8505		10.1931	146.69		12.737	309.287		12.737	128.678
	11.0161	103.033		11.0161	47.7359		10.2031	147.158		12.75	307.371		12.75	129.612
	11.0269	102.209		11.0269	48.6284		10.2131	147.678		12.762	305.52		12.762	130.477
	11.0377	101.403		11.0377	49.5248		10.2231	148.25		12.775	303.59		12.775	131.347
	11.0485	100.611		11.0485	50.4219		10.2331	148.87		12.787	301.718		12.787	132.198
	11.0593	99.8289		11.0593	51.3169		10.2431	149.537		12.8	299.775		12.8	132.981
	11.0701	99.049		11.0701	52.2077		10.2531	150.246		12.812	297.909		12.812	133.773
	11.0809	98.2666		11.0809	53.0927		10.2631	150.996		12.825	295.96		12.825	134.504
	11.0917	97.4772		11.0917	53.9718		10.2731	151.782		12.837	293.998		12.837	135.242
	11.1025	96.6781		11.1025	54.8454		10.2831	152.6		12.85	292.12		12.85	135.925
	11.1133	95.8692		11.1133	55.7137		10.2931	153.448		12.862	290.151		12.862	136.614
	11.1241	95.0542		11.1241	56.5772		10.3031	154.324		12.875	288.267		12.875	137.267
	11.1349	94.2395		11.1349	57.4358		10.3131	155.223		12.887	286.312		12.887	137.773
	11.1457	93.4323		11.1457	58.2896		10.3231	156.145		12.9	284.43		12.9	138.352
	11.1565	92.6375		11.1565	59.1386		10.3331	157.087		12.912	282.473		12.912	138.944
	11.1673	91.8572		11.1673	59.9826		10.3431	158.048		12.925	280.507		12.925	139.593
	11.1781	91.0909		11.1781	60.8212		10.3531	159.023		12.937	278.635		12.937	140.034
	11.1889	90.3369		11.1889	61.6538		10.3631	160.013		12.95	276.674		12.95	140.519
	11.1997	89.5929		11.1997	62.479		10.3731	161.012		12.962	274.804		12.962	141.005
	11.2105	88.8563		11.2105	63.2947		10.3831	162.02		12.975	272.848		12.975	141.454
	11.2213	88.1235		11.2213	64.098		10.3931	163.032		12.987	270.98		12.987	141.958
	11.2321	87.3915		11.2321	64.8858		10.4031	164.047		13	269.029		13	142.346
	11.2429	86.6586		11.2429	65.6558		10.4131	165.063		13.012	267.088		13.012	142.726
	11.2537	85.9249		11.2537	66.4063		10.4231	166.079		13.025	265.219		13.025	143.068
	11.2645	85.1919		11.2645	67.1374		10.4331	167.091		13.037	263.285		13.037	143.399
	11.2753	84.4612		11.2753	67.85		10.4431	168.099		13.05	261.437		13.05	143.712
	11.2861	83.7332		11.2861	68.5466		10.4531	169.102		13.062	259.493		13.062	143.974
	11.2969	83.0077		11.2969	69.2298		10.4631	170.098		13.075	257.562		13.075	144.217
	11.3077	82.2848		11.3077	69.9012		10.4731	171.087		13.087	255.725		13.087	144.458
	11.3185	81.5653		11.3185	70.5608		10.4831	172.066		13.1	253.814		13.1	144.69
	11.3293	80.85		11.3293	71.2067		10.4931	173.034		13.112	251.973		13.112	144.877
	11.3401	80.1399		11.3401	71.8362		10.5031	173.992		13.125	250.069		13.125	145.028
	11.3509	79.4361		11.3509	72.4462		10.5131	174.939		13.137	248.242		13.137	145.188
	11.3617	78.7404		11.3617	73.0334		10.5231	175.873		13.15	246.35		13.15	145.36
	11.3725	78.0551		11.3725	73.5947		10.5331	176.794		13.162	244.46		13.162	145.458
	11.3833	77.3823		11.3833	74.1278		10.5431	177.702		13.175	242.662		13.175	145.586
	11.3941	76.7232		11.3941	74.6331		10.5531	178.595		13.187	240.78		13.187	145.66
	11.4049	76.0777		11.4049	75.1133		10.5631	179.476		13.2	238.991		13.2	145.738
	11.4157	75.4445		11.4157	75.5726		10.5731	180.341		13.212	237.128		13.212	145.797
	11.4265	74.8217		11.4265	76.0144		10.5831	181.191		13.225	235.354		13.225	145.841
	11.4373	74.2067		11.4373	76.441		10.5931	182.029		13.237	233.502		13.237	145.864
	11.4481	73.5972		11.4481	76.8541		10.6031	182.852		13.25	231.665		13.25	145.863
	11.4589	72.991		11.4589	77.255		10.6131	183.662		13.262	229.913		13.262	145.859
	11.4697	72.3869		11.4697	77.6446		10.6231	184.458		13.275	228.093		13.275	145.829
	11.4805	71.7844		11.4805	78.0226		10.6331	185.244		13.287	226.363		13.287	145.779
	11.4913	71.1832		11.4913	78.3867		10.6431	186.02		13.3	224.56		13.3	145.717
	11.5021	70.5835		11.5021	78.7345		10.6531	186.787		13.312	222.846		13.312	145.647
	11.5129	69.9853		11.5129	79.0645		10.6631	187.543		13.325	221.061		13.325	145.552
	11.5237	69.3894		11.5237	79.3774		10.6731	188.293		13.337	219.288		13.337	145.445
	11.5345	68.7966		11.5345	79.6747		10.6831	189.036		13.35	217.59		13.35	145.326
	11.5453	68.2079		11.5453	79.9587		10.6931	189.774		13.362	215.84		13.362	145.189
	11.5561	67.6243		11.5561	80.2311		10.7031	190.506		13.375	214.171		13.375	145.076
	11.5669	67.0468		11.5669	80.4933		10.7131	191.234		13.387	212.442		13.387	144.926
	11.5777	66.4767		11.5777	80.7465		10.7231	191.959		13.4	210.792		13.4	144.759
	11.5885	65.916		11.5885	80.9907		10.7331	192.683		13.412	209.083		13.412	144.574
	11.5993	65.3659		11.5993	81.2248		10.7431	193.407		13.425	207.385		13.425	144.352
	11.6101	64.8271		11.6101	81.4456		10.7531	194.133		13.437	205.767		13.437	144.177
	11.6209	64.2989		11.6209	81.6488		10.7631	194.863		13.45	204.099		13.45	143.935
	11.6317	63.7803		11.6317	81.8304		10.7731	195.599		13.462	202.508		13.462	143.705
	11.6425	63.2694		11.6425	81.9872		10.7831	196.344		13.475	200.866		13.475	143.479
	11.6533	62.7643		11.6533	82.1175		10.7931	197.098		13.487	199.297		13.487	143.225
	11.6641	62.263		11.6641	82.2213		10.8031	197.863		13.5	197.673		13.5	142.979
	11.6749	61.7643		11.6749	82.3003		10.8131	198.643		13.512	196.055		13.512	142.704
	11.6857	61.2679		11.6857	82.3575		10.8231	199.439		13.525	194.526		13.525	142.44
	11.6965	60.7747		11.6965	82.397		10.8331	200.253		13.537	192.938		13.537	142.155
	11.7073	60.286		11.7073	82.4238		10.8431	201.087		13.55	191.426		13.55	141.862
	11.7181	59.803		11.7181	82.4426		10.8531	201.944		13.562	189.842		13.562	141.565
	11.7289	59.3264		11.7289	82.458		10.8631	202.824		13.575	188.345		13.575	141.23
	11.7397	58.8562		11.7397	82.4739		10.8731	203.731		13.587	186.803		13.587	140.918
	11.7505	58.3916		11.7505	82.4929		10.8831	204.664		13.6	185.261		13.6	140.587
	11.7613	57.9313		11.7613	82.5161		10.8931	205.627		13.612	183.793		13.612	140.26
	11.7721	57.4738		11.7721	82.5424		10.9031	206.622		13.625	182.278		13.625	139.97
	11.7829	57.0177		11.7829	82.5691		10.9131	207.651		13.637	180.838		13.637	139.631
	11.7937	56.5628		11.7937	82.5927		10.9231	208.716		13.65	179.34		13.65	139.265
	11.8045	56.1097		11.8045	82.6095		10.9331	209.818		13.662	177.923		13.662	138.841
	11.8153	55.66		11.8153	82.6155		10.9431	210.96		13.675	176.45		13.675	138.527
	11.8261	55.2157		11.8261	82.6075		10.9531	212.145		13.687	174.995		13.687	138.096
	11.8369	54.7783		11.8369	82.5828		10.9631	213.375		13.7	173.603		13.7	137.716
	11.8477	54.3483		11.8477	82.5401		10.9731	214.652		13.712	172.166		13.712	137.314
	11.8585	53.9259		11.8585	82.4796		10.9831	215.979		13.725	170.794		13.725	136.908
	11.8693	53.5108		11.8693	82.4028		10.9931	217.358		13.737	169.379		13.737	136.515
	11.8801	53.1025		11.8801	82.3118		11.0031	218.791		13.75	168.025		13.75	136.101
	11.8909	52.6999		11.8909	82.21		11.0131	220.28		13.762	166.627		13.762	135.701
	11.9017	52.3013		11.9017	82.1006		11.0231	221.826		13.775	165.236		13.775	135.277
	11.9125	51.9052		11.9125	81.9872		11.0331	223.433		13.787	163.907		13.787	134.864
	11.9233	51.5107		11.9233	81.8725		11.0431	225.101		13.8	162.543		13.8	134.427
	11.9341	51.1177		11.9341	81.7582		11.0531	226.835		13.812	161.242		13.812	134.003
	11.9449	50.7261		11.9449	81.645		11.0631	228.635		13.825	159.902		13.825	133.561
	11.9557	50.3359		11.9557	81.5322		11.0731	230.503		13.837	158.619		13.837	133.113
	11.9665	49.9475		11.9665	81.4174		11.0831	232.441		13.85	157.295		13.85	132.68
	11.9773	49.5615		11.9773	81.297		11.0931	234.451		13.862	155.982		13.862	132.219
	11.9881	49.1789		11.9881	81.1668		11.1031	236.534		13.875	154.734		13.875	131.854
	11.9989	48.8006		11.9989	81.0243		11.1131	238.691		13.887	153.44		13.887	131.407
	12.0097	48.4275		12.0097	80.8692		11.1231	240.924		13.9	152.213		13.9	130.938
	12.0205	48.0594		12.0205	80.7027		11.1331	243.237		13.912	150.941		13.912	130.484
	12.0313	47.6961		12.0313	80.5268		11.1431	245.631		13.925	149.731		13.925	129.906
	12.0421	47.3372		12.0421	80.3446		11.1531	248.106		13.937	148.479		13.937	129.443
	12.0529	46.982		12.0529	80.1608		11.1631	250.663		13.95	147.237		13.95	128.954
	12.0637	46.6302		12.0637	79.9812		11.1731	253.304		13.962	146.06		13.962	128.488
	12.0745	46.2819		12.0745	79.8095		11.1831	256.027		13.975	144.833		13.975	127.999
	12.0853	45.9373		12.0853	79.6464		11.1931	258.834		13.987	143.674		13.987	127.501
	12.0961	45.5971		12.0961	79.4896		11.2031	261.726		14	142.469		14	127.018
	12.1069	45.2618		12.1069	79.3356		11.2131	264.706		14.012	141.33		14.012	126.52
	12.1177	44.932		12.1177	79.1808		11.2231	267.776		14.025	140.141		14.025	126.041
	12.1285	44.6078		12.1285	79.0206		11.2331	270.939		14.037	138.971		14.037	125.539
	12.1393	44.2889		12.1393	78.8495		11.2431	274.194		14.05	137.855		14.05	125.054
	12.1501	43.974		12.1501	78.6625		11.2531	277.542		14.062	136.696		14.062	124.566
	12.1609	43.6617		12.1609	78.458		11.2631	280.981		14.075	135.593		14.075	124.02
	12.1717	43.3505		12.1717	78.238		11.2731	284.51		14.087	134.462		14.087	123.524
	12.1825	43.0398		12.1825	78.0072		11.2831	288.127		14.1	133.375		14.1	123.009
	12.1933	42.7297		12.1933	77.7707		11.2931	291.836		14.112	132.251		14.112	122.503
	12.2041	42.4202		12.2041	77.5335		11.3031	295.635		14.125	131.143		14.125	122.068
	12.2149	42.1115		12.2149	77.3001		11.3131	299.527		14.137	130.081		14.137	121.566
	12.2257	41.8038		12.2257	77.074		11.3231	303.51		14.15	128.993		14.15	121.058
	12.2365	41.4978		12.2365	76.8565		11.3331	307.586		14.162	127.952		14.162	120.413
	12.2473	41.194		12.2473	76.6455		11.3431	311.753		14.175	126.879		14.175	119.912
	12.2581	40.893		12.2581	76.4371		11.3531	316.011		14.187	125.853		14.187	119.382
	12.2689	40.595		12.2689	76.2263		11.3631	320.353		14.2	124.795		14.2	118.872
	12.2797	40.3001		12.2797	76.0086		11.3731	324.779		14.212	123.74		14.212	118.332
	12.2905	40.0082		12.2905	75.7816		11.3831	329.288		14.225	122.748		14.225	117.819
	12.3013	39.7197		12.3013	75.5446		11.3931	333.881		14.237	121.713		14.237	117.283
	12.3121	39.4349		12.3121	75.2993		11.4031	338.555		14.25	120.732		14.25	116.745
	12.3229	39.1538		12.3229	75.049		11.4131	343.311		14.262	119.715		14.262	116.224
	12.3337	38.8761		12.3337	74.7969		11.4231	348.148		14.275	118.755		14.275	115.684
	12.3445	38.601		12.3445	74.5455		11.4331	353.067		14.287	117.76		14.287	115.171
	12.3553	38.3279		12.3553	74.2967		11.4431	358.064		14.3	116.777		14.3	114.625
	12.3661	38.0561		12.3661	74.0514		11.4531	363.136		14.312	115.84		14.312	114.111
	12.3769	37.7851		12.3769	73.8098		11.4631	368.283		14.325	114.869		14.325	113.573
	12.3877	37.5145		12.3877	73.5711		11.4731	373.5		14.337	113.952		14.337	113.039
	12.3985	37.2439		12.3985	73.3334		11.4831	378.786		14.35	113.001		14.35	112.52
	12.4093	36.9732		12.4093	73.0952		11.4931	384.137		14.362	112.097		14.362	111.987
	12.4201	36.7027		12.4201	72.8563		11.5031	389.551		14.375	111.161		14.375	111.533
	12.4309	36.4327		12.4309	72.6177		11.5131	395.027		14.387	110.234		14.387	111.044
	12.4417	36.164		12.4417	72.3806		11.5231	400.562		14.4	109.348		14.4	110.413
	12.4525	35.897		12.4525	72.1457		11.5331	406.152		14.412	108.44		14.412	109.874
	12.4633	35.632		12.4633	71.9127		11.5431	411.795		14.425	107.572		14.425	109.338
	12.4741	35.3693		12.4741	71.681		11.5531	417.488		14.437	106.678		14.437	108.826
	12.4849	35.1088		12.4849	71.4498		11.5631	423.227		14.45	105.788		14.45	108.289
	12.4957	34.8504		12.4957	71.2175		11.5731	429.011		14.462	104.946		14.462	107.775
	12.5065	34.5935		12.5065	70.9818		11.5831	434.836		14.475	104.077		14.475	107.253
	12.5173	34.3378		12.5173	70.7402		11.5931	440.702		14.487	103.25		14.487	106.747
	12.5281	34.0832		12.5281	70.4907		11.6031	446.604		14.5	102.397		14.5	106.214
	12.5389	33.8299		12.5389	70.2322		11.6131	452.54		14.512	101.584		14.512	105.678
	12.5497	33.5779		12.5497	69.9647		11.6231	458.506		14.525	100.745		14.525	105.169
	12.5605	33.3274		12.5605	69.6891		11.6331	464.497		14.537	99.915		14.537	104.634
	12.5713	33.0785		12.5713	69.4074		11.6431	470.51		14.55	99.127		14.55	104.138
	12.5821	32.8315		12.5821	69.1223		11.6531	476.54		14.562	98.303		14.562	103.632
	12.5929	32.5865		12.5929	68.8365		11.6631	482.582		14.575	97.527		14.575	103.1
	12.6037	32.3434		12.6037	68.5518		11.6731	488.632		14.587	96.724		14.587	102.57
	12.6145	32.1018		12.6145	68.2693		11.6831	494.686		14.6	95.969		14.6	102.054
	12.6253	31.8615		12.6253	67.9894		11.6931	500.738		14.612	95.183		14.612	101.618
	12.6361	31.623		12.6361	67.7118		11.7031	506.786		14.625	94.405		14.625	101.033
	12.6469	31.3866		12.6469	67.4358		11.7131	512.827		14.637	93.663		14.637	100.541
	12.6577	31.1528		12.6577	67.1597		11.7231	518.858		14.65	92.902		14.65	100.031
	12.6685	30.9216		12.6685	66.8823		11.7331	524.875		14.662	92.178		14.662	99.521
	12.6793	30.6932		12.6793	66.6027		11.7431	530.873		14.675	91.425		14.675	99.029
	12.6901	30.468		12.6901	66.3216		11.7531	536.849		14.687	90.707		14.687	98.52
	12.7009	30.2458		12.7009	66.0403		11.7631	542.8		14.7	89.965		14.7	98.034
	12.7117	30.0263		12.7117	65.7603		11.7731	548.722		14.712	89.241		14.712	97.531
	12.7225	29.8083		12.7225	65.4828		11.7831	554.612		14.725	88.545		14.725	97.042
	12.7333	29.5909		12.7333	65.2088		11.7931	560.467		14.737	87.829		14.737	96.539
	12.7441	29.3736		12.7441	64.9395		11.8031	566.286		14.75	87.144		14.75	96.03
	12.7549	29.156		12.7549	64.6753		11.8131	572.066		14.762	86.446		14.762	95.546
	12.7657	28.9376		12.7657	64.4166		11.8231	577.804		14.775	85.778		14.775	95.043
	12.7765	28.7181		12.7765	64.1627		11.8331	583.493		14.787	85.088		14.787	94.569
	12.7873	28.497		12.7873	63.912		11.8431	589.129		14.8	84.402		14.8	94.086
	12.7981	28.2742		12.7981	63.6627		11.8531	594.708		14.812	83.75		14.812	93.588
	12.8089	28.0506		12.8089	63.4131		11.8631	600.227		14.825	83.079		14.825	93.088
	12.8197	27.8269		12.8197	63.1619		11.8731	605.683		14.837	82.438		14.837	92.585
	12.8305	27.6041		12.8305	62.9076		11.8831	611.072		14.85	81.776		14.85	92.111
	12.8413	27.3831		12.8413	62.6492		11.8931	616.394		14.862	81.149		14.862	91.619
	12.8521	27.1645		12.8521	62.3856		11.9031	621.647		14.875	80.502		14.875	91.149
	12.8629	26.9491		12.8629	62.1161		11.9131	626.828		14.887	79.859		14.887	90.657
	12.8737	26.7374		12.8737	61.8404		11.9231	631.937		14.9	79.25		14.9	90.191
	12.8845	26.5297		12.8845	61.5586		11.9331	636.97		14.912	78.622		14.912	89.703
	12.8953	26.3256		12.8953	61.2713		11.9431	641.927		14.925	78.024		14.925	89.222
	12.9061	26.1245		12.9061	60.9788		11.9531	646.807		14.937	77.403		14.937	88.757
	12.9169	25.9255		12.9169	60.682		11.9631	651.608		14.95	76.82		14.95	88.279
	12.9277	25.728		12.9277	60.3817		11.9731	656.328		14.962	76.212		14.962	87.818
	12.9385	25.5315		12.9385	60.0783		11.9831	660.962		14.975	75.613		14.975	87.34
	12.9493	25.3356		12.9493	59.7717		11.9931	665.507		14.987	75.045		14.987	86.888
	12.9601	25.1399		12.9601	59.4609		12.0031	669.959		15	74.454		15	86.414
	12.9709	24.9438		12.9709	59.1452		12.0131	674.316		15.012	73.893		15.012	85.94
	12.9817	24.747		12.9817	58.8235		12.0231	678.572		15.025	73.311		15.025	85.486
	12.9925	24.5494		12.9925	58.4948		12.0331	682.727		15.037	72.762		15.037	85.02
	13.0033	24.3514		13.0033	58.1582		12.0431	686.782		15.05	72.191		15.05	84.574
	13.0141	24.1537		13.0141	57.8137		12.0531	690.737		15.062	71.623		15.062	84.127
	13.0249	23.9567		13.0249	57.462		12.0631	694.591		15.075	71.083		15.075	83.655
	13.0357	23.7613		13.0357	57.1052		12.0731	698.341		15.087	70.529		15.087	83.192
	13.0465	23.5684		13.0465	56.7461		12.0831	701.99		15.1	70		15.1	82.73
	13.0573	23.3791		13.0573	56.3869		12.0931	705.536		15.112	69.453		15.112	82.284
	13.0681	23.1937		13.0681	56.0297		12.1031	708.978		15.125	68.936		15.125	81.822
	13.0789	23.0123		13.0789	55.6761		12.1131	712.31		15.137	68.398		15.137	81.382
	13.0897	22.8344		13.0897	55.3274		12.1231	715.528		15.15	67.867		15.15	80.93
	13.1005	22.6592		13.1005	54.984		12.1331	718.635		15.162	67.362		15.162	80.493
	13.1113	22.4862		13.1113	54.6455		12.1431	721.631		15.175	66.836		15.175	80.041
	13.1221	22.3146		13.1221	54.3106		12.1531	724.513		15.187	66.342		15.187	79.593
	13.1329	22.1434		13.1329	53.9778		12.1631	727.282		15.2	65.826		15.2	79.164
	13.1437	21.972		13.1437	53.6457		12.1731	729.939		15.212	65.341		15.212	78.719
	13.1545	21.8001		13.1545	53.3141		12.1831	732.486		15.225	64.832		15.225	78.298
	13.1653	21.6278		13.1653	52.983		12.1931	734.921		15.237	64.329		15.237	77.856
	13.1761	21.4552		13.1761	52.6529		12.2031	737.243		15.25	63.855		15.25	77.438
	13.1869	21.2829		13.1869	52.3243		12.2131	739.451		15.262	63.363		15.262	77
	13.1977	21.1113		13.1977	51.9985		12.2231	741.545		15.275	62.901		15.275	76.574
	13.2085	20.9408		13.2085	51.6767		12.2331	743.525		15.287	62.416		15.287	76.16
	13.2193	20.7723		13.2193	51.3604		12.2431	745.391		15.3	61.958		15.3	75.738
	13.2301	20.6064		13.2301	51.0506		12.2531	747.141		15.312	61.483		15.312	75.338
	13.2409	20.4435		13.2409	50.7475		12.2631	748.774		15.325	61.014		15.325	74.927
	13.2517	20.2835		13.2517	50.4509		12.2731	750.29		15.337	60.567		15.337	74.535
	13.2625	20.1258		13.2625	50.1605		12.2831	751.688		15.35	60.111		15.35	74.135
	13.2733	19.97		13.2733	49.8763		12.2931	752.967		15.362	59.672		15.362	73.745
	13.2841	19.8153		13.2841	49.5979		12.3031	754.126		15.375	59.216		15.375	73.375
	13.2949	19.6612		13.2949	49.3249		12.3131	755.166		15.387	58.788		15.387	72.996
	13.3057	19.5072		13.3057	49.0569		12.3231	756.086		15.4	58.348		15.4	72.646
	13.3165	19.3529		13.3165	48.7935		12.3331	756.887		15.412	57.914		15.412	72.287
	13.3273	19.1985		13.3273	48.5344		12.3431	757.569		15.425	57.505		15.425	71.949
	13.3381	19.0443		13.3381	48.279		12.3531	758.131		15.437	57.08		15.437	71.611
	13.3489	18.8911		13.3489	48.026		12.3631	758.576		15.45	56.672		15.45	71.28
	13.3597	18.7396		13.3597	47.7742		12.3731	758.906		15.462	56.257		15.462	70.969
	13.3705	18.5904		13.3705	47.5228		12.3831	759.121		15.475	55.86		15.475	70.654
	13.3813	18.4442		13.3813	47.2724		12.3931	759.222		15.487	55.453		15.487	70.364
	13.3921	18.3013		13.3921	47.0243		12.4031	759.21		15.5	55.05		15.5	70.07
	13.4029	18.1616		13.4029	46.7802		12.4131	759.087		15.512	54.67		15.512	69.797
	13.4137	18.0251		13.4137	46.542		12.4231	758.856		15.525	54.276		15.525	69.521
	13.4245	17.8912		13.4245	46.3111		12.4331	758.52		15.537	53.905		15.537	69.25
	13.4353	17.7596		13.4353	46.0889		12.4431	758.08		15.55	53.521		15.55	69.006
	13.4461	17.6297		13.4461	45.8758		12.4531	757.537		15.562	53.155		15.562	68.744
	13.4569	17.5012		13.4569	45.6708		12.4631	756.895		15.575	52.779		15.575	68.499
	13.4677	17.3738		13.4677	45.472		12.4731	756.157		15.587	52.41		15.587	68.247
	13.4785	17.2474		13.4785	45.2761		12.4831	755.326		15.6	52.06		15.6	68.013
	13.4893	17.1218		13.4893	45.0799		12.4931	754.403		15.612	51.697		15.612	67.767
	13.5001	16.997		13.5001	44.881		12.5031	753.39		15.625	51.357		15.625	67.524
	13.5109	16.8729		13.5109	44.6784		12.5131	752.292		15.637	51		15.637	67.293
	13.5217	16.7496		13.5217	44.4718		12.5231	751.11		15.65	50.672		15.65	67.052
	13.5325	16.627		13.5325	44.2619		12.5331	749.846		15.662	50.324		15.662	66.82
	13.5433	16.5049		13.5433	44.0497		12.5431	748.501		15.675	49.983		15.675	66.581
	13.5541	16.3832		13.5541	43.8364		12.5531	747.08		15.687	49.662		15.687	66.349
	13.5649	16.2619		13.5649	43.6234		12.5631	745.586		15.7	49.333		15.7	66.098
	13.5757	16.1414		13.5757	43.4112		12.5731	744.018		15.712	49.017		15.712	65.845
	13.5865	16.0218		13.5865	43.1999		12.5831	742.377		15.725	48.691		15.725	65.6
	13.5973	15.9037		13.5973	42.989		12.5931	740.667		15.737	48.382		15.737	65.336
	13.6081	15.7872		13.6081	42.7779		12.6031	738.888		15.75	48.062		15.75	65.078
	13.6189	15.6726		13.6189	42.5664		12.6131	737.039		15.762	47.746		15.762	64.805
	13.6297	15.5599		13.6297	42.3549		12.6231	735.121		15.775	47.448		15.775	64.533
	13.6405	15.4492		13.6405	42.1439		12.6331	733.138		15.787	47.14		15.787	64.249
	13.6513	15.3402		13.6513	41.9344		12.6431	731.088		15.8	46.843		15.8	63.959
	13.6621	15.2329		13.6621	41.7276		12.6531	728.975		15.812	46.537		15.812	63.682
	13.6729	15.127		13.6729	41.5244		12.6631	726.8		15.825	46.236		15.825	63.377
	13.6837	15.0223		13.6837	41.3256		12.6731	724.563		15.837	45.95		15.837	63.084
	13.6945	14.919		13.6945	41.1311		12.6831	722.263		15.85	45.649		15.85	62.772
	13.7053	14.8171		13.7053	40.9409		12.6931	719.899		15.862	45.366		15.862	62.46
	13.7161	14.7168		13.7161	40.755		12.7031	717.471		15.875	45.074		15.875	62.153
	13.7269	14.6179		13.7269	40.5731		12.7131	714.98		15.887	44.797		15.887	61.828
	13.7377	14.5202		13.7377	40.3947		12.7231	712.429		15.9	44.507		15.9	61.512
	13.7485	14.4234		13.7485	40.2189		12.7331	709.82		15.912	44.221		15.912	61.179
	13.7593	14.3272		13.7593	40.045		12.7431	707.155		15.925	43.949		15.925	60.861
	13.7701	14.2318		13.7701	39.8726		12.7531	704.436		15.937	43.664		15.937	60.522
	13.7809	14.1373		13.7809	39.7014		12.7631	701.662		15.95	43.396		15.95	60.187
	13.7917	14.0439		13.7917	39.5312		12.7731	698.835		15.962	43.117		15.962	59.858
	13.8025	13.9519		13.8025	39.3613		12.7831	695.954		15.975	42.851		15.975	59.519
	13.8133	13.8618		13.8133	39.1913		12.7931	693.019		15.987	42.574		15.987	59.186
	13.8241	13.7738		13.8241	39.0212		12.8031	690.033		16	42.305		16	58.844
	13.8349	13.6881		13.8349	38.8509		12.8131	686.997		16.012	42.047		16.012	58.511
	13.8457	13.6046		13.8457	38.6805		12.8231	683.912		16.025	41.768		16.025	58.164
	13.8565	13.5229		13.8565	38.5099		12.8331	680.779		16.037	41.524		16.037	57.815
	13.8673	13.4424		13.8673	38.3385		12.8431	677.6		16.05	41.257		16.05	57.486
	13.8781	13.3625		13.8781	38.1658		12.8531	674.379		16.062	41.002		16.062	57.137
	13.8889	13.2829		13.8889	37.9909		12.8631	671.114		16.075	40.74		16.075	56.802
	13.8997	13.2032		13.8997	37.813		12.8731	667.805		16.087	40.483		16.087	56.458
	13.9105	13.1233		13.9105	37.6317		12.8831	664.458		16.1	40.236		16.1	56.127
	13.9213	13.0431		13.9213	37.4468		12.8931	661.072		16.112	39.975		16.112	55.782
	13.9321	12.9628		13.9321	37.2585		12.9031	657.647		16.125	39.729		16.125	55.436
	13.9429	12.8825		13.9429	37.0672		12.9131	654.185		16.137	39.477		16.137	55.11
	13.9537	12.8024		13.9537	36.8736		12.9231	650.688		16.15	39.238		16.15	54.772
	13.9645	12.7224		13.9645	36.6781		12.9331	647.16		16.162	38.992		16.162	54.451
	13.9753	12.6425		13.9753	36.4812		12.9431	643.598		16.175	38.747		16.175	54.117
	13.9861	12.5626		13.9861	36.283		12.9531	640.006		16.187	38.514		16.187	53.798
	13.9969	12.4828		13.9969	36.0838		12.9631	636.383		16.2	38.272		16.2	53.46
	14.0077	12.4031		14.0077	35.8838		12.9731	632.732		16.212	38.044		16.212	53.136
	14.0185	12.3235		14.0185	35.6833		12.9831	629.053		16.225	37.806		16.225	52.821
	14.0293	12.244		14.0293	35.483		12.9931	625.347		16.237	37.583		16.237	52.494
	14.0401	12.1647		14.0401	35.2836		13.0031	621.617		16.25	37.346		16.25	52.181
	14.0509	12.0858		14.0509	35.0863		13.0131	617.863		16.262	37.103		16.262	51.861
	14.0617	12.0076		14.0617	34.8917		13.0231	614.086		16.275	36.892		16.275	51.555
	14.0725	11.9302		14.0725	34.6994		13.0331	610.287		16.287	36.663		16.287	51.235
	14.0833	11.8537		14.0833	34.5083		13.0431	606.468		16.3	36.448		16.3	50.919
	14.0941	11.7782		14.0941	34.3167		13.0531	602.632		16.312	36.226		16.312	50.617
	14.1049	11.704		14.1049	34.1232		13.0631	598.779		16.325	36.018		16.325	50.307
	14.1157	11.6312		14.1157	33.9264		13.0731	594.913		16.337	35.795		16.337	50.012
	14.1265	11.5598		14.1265	33.7251		13.0831	591.033		16.35	35.582		16.35	49.71
	14.1373	11.4898		14.1373	33.5186		13.0931	587.139		16.362	35.377		16.362	49.418
	14.1481	11.4208		14.1481	33.3071		13.1031	583.231		16.375	35.17		16.375	49.119
	14.1589	11.3527		14.1589	33.0922		13.1131	579.31		16.387	34.97		16.387	48.819
	14.1697	11.2851		14.1697	32.8763		13.1231	575.378		16.4	34.764		16.4	48.533
	14.1805	11.2178		14.1805	32.6613		13.1331	571.437		16.412	34.567		16.412	48.236
	14.1913	11.1507		14.1913	32.4484		13.1431	567.487		16.425	34.365		16.425	47.951
	14.2021	11.0838		14.2021	32.2383		13.1531	563.53		16.437	34.167		16.437	47.66
	14.2129	11.0169		14.2129	32.031		13.1631	559.57		16.45	33.982		16.45	47.382
	14.2237	10.9503		14.2237	31.8267		13.1731	555.607		16.462	33.788		16.462	47.098
	14.2345	10.8844		14.2345	31.625		13.1831	551.639		16.475	33.602		16.475	46.813
	14.2453	10.8192		14.2453	31.4249		13.1931	547.664		16.487	33.415		16.487	46.546
	14.2561	10.7551		14.2561	31.2259		13.2031	543.682		16.5	33.225		16.5	46.269
	14.2669	10.6921		14.2669	31.0275		13.2131	539.696		16.512	33.043		16.512	46.009
	14.2777	10.63		14.2777	30.8298		13.2231	535.704		16.525	32.866		16.525	45.739
	14.2885	10.5686		14.2885	30.6331		13.2331	531.705		16.537	32.695		16.537	45.483
	14.2993	10.5076		14.2993	30.4372		13.2431	527.7		16.55	32.522		16.55	45.214
	14.3101	10.4468		14.3101	30.2418		13.2531	523.692		16.562	32.356		16.562	44.949
	14.3209	10.3861		14.3209	30.0462		13.2631	519.679		16.575	32.182		16.575	44.69
	14.3317	10.3254		14.3317	29.8498		13.2731	515.663		16.587	32.019		16.587	44.425
	14.3425	10.2649		14.3425	29.652		13.2831	511.642		16.6	31.85		16.6	44.172
	14.3533	10.205		14.3533	29.4525		13.2931	507.618		16.612	31.679		16.612	43.911
	14.3641	10.146		14.3641	29.2512		13.3031	503.593		16.625	31.519		16.625	43.658
	14.3749	10.0883		14.3749	29.0488		13.3131	499.568		16.637	31.356		16.637	43.4
	14.3857	10.0321		14.3857	28.8458		13.3231	495.544		16.65	31.2		16.65	43.142
	14.3965	9.97716		14.3965	28.6432		13.3331	491.523		16.662	31.037		16.662	42.896
	14.4073	9.92326		14.4073	28.4419		13.3431	487.504		16.675	30.89		16.675	42.644
	14.4181	9.8699		14.4181	28.2428		13.3531	483.488		16.687	30.725		16.687	42.406
	14.4289	9.81654		14.4289	28.0465		13.3631	479.476		16.7	30.566		16.7	42.159
	14.4397	9.76266		14.4397	27.8531		13.3731	475.469		16.712	30.419		16.712	41.921
	14.4505	9.70781		14.4505	27.6618		13.3831	471.466		16.725	30.263		16.725	41.676
	14.4613	9.65184		14.4613	27.4717		13.3931	467.469		16.737	30.115		16.737	41.43
	14.4721	9.59484		14.4721	27.2819		13.4031	463.476		16.75	29.968		16.75	41.195
	14.4829	9.53719		14.4829	27.0919		13.4131	459.491		16.762	29.824		16.762	40.955
	14.4937	9.47946		14.4937	26.9015		13.4231	455.515		16.775	29.685		16.775	40.724
	14.5045	9.42228		14.5045	26.7107		13.4331	451.548		16.787	29.539		16.787	40.487
	14.5153	9.36624		14.5153	26.5198		13.4431	447.591		16.8	29.404		16.8	40.258
	14.5261	9.31177		14.5261	26.3295		13.4531	443.645		16.812	29.266		16.812	40.02
	14.5369	9.25911		14.5369	26.1407		13.4631	439.71		16.825	29.133		16.825	39.784
	14.5477	9.20827		14.5477	25.9543		13.4731	435.785		16.837	28.995		16.837	39.564
	14.5585	9.159		14.5585	25.7706		13.4831	431.871		16.85	28.864		16.85	39.33
	14.5693	9.11095		14.5693	25.5898		13.4931	427.97		16.862	28.725		16.862	39.115
	14.5801	9.06366		14.5801	25.4112		13.5031	424.083		16.875	28.59		16.875	38.889
	14.5909	9.0167		14.5909	25.2344		13.5131	420.209		16.887	28.47		16.887	38.678
	14.6017	8.96974		14.6017	25.0589		13.5231	416.351		16.9	28.339		16.9	38.451
	14.6125	8.92249		14.6125	24.8846		13.5331	412.51		16.912	28.216		16.912	38.228
	14.6233	8.87478		14.6233	24.7118		13.5431	408.685		16.925	28.088		16.925	38.012
	14.6341	8.82667		14.6341	24.5407		13.5531	404.877		16.937	27.967		16.937	37.79
	14.6449	8.77841		14.6449	24.3718		13.5631	401.085		16.95	27.841		16.95	37.581
	14.6557	8.73031		14.6557	24.2055		13.5731	397.31		16.962	27.721		16.962	37.362
	14.6665	8.68265		14.6665	24.042		13.5831	393.554		16.975	27.6		16.975	37.154
	14.6773	8.63558		14.6773	23.8807		13.5931	389.819		16.987	27.479		16.987	36.939
	14.6881	8.58918		14.6881	23.7207		13.6031	386.108		17	27.364		17	36.722
	14.6989	8.54352		14.6989	23.5612		13.6131	382.418		17.012	27.247		17.012	36.517
	14.7097	8.49859		14.7097	23.4009		13.6231	378.75		17.025	27.145		17.025	36.308
	14.7205	8.45425		14.7205	23.2392		13.6331	375.105		17.037	27.03		17.037	36.109
	14.7313	8.41022		14.7313	23.0759		13.6431	371.483		17.05	26.918		17.05	35.904
	14.7421	8.36629		14.7421	22.9113		13.6531	367.883		17.062	26.812		17.062	35.703
	14.7529	8.32241		14.7529	22.7466		13.6631	364.303		17.075	26.703		17.075	35.496
	14.7637	8.27867		14.7637	22.5836		13.6731	360.746		17.087	26.598		17.087	35.292
	14.7745	8.23528		14.7745	22.424		13.6831	357.215		17.1	26.493		17.1	35.097
	14.7853	8.19239		14.7853	22.2691		13.6931	353.709		17.112	26.395		17.112	34.896
	14.7961	8.15017		14.7961	22.1197		13.7031	350.226		17.125	26.289		17.125	34.704
	14.8069	8.10872		14.8069	21.976		13.7131	346.768		17.137	26.187		17.137	34.51
	14.8177	8.06807		14.8177	21.8376		13.7231	343.335		17.15	26.091		17.15	34.324
	14.8285	8.02816		14.8285	21.7038		13.7331	339.927		17.162	25.994		17.162	34.128
	14.8393	7.98877		14.8393	21.5729		13.7431	336.542		17.175	25.899		17.175	33.931
	14.8501	7.94964		14.8501	21.4435		13.7531	333.18		17.187	25.802		17.187	33.748
	14.8609	7.91046		14.8609	21.3139		13.7631	329.84		17.2	25.706		17.2	33.555
	14.8717	7.87097		14.8717	21.1832		13.7731	326.526		17.212	25.617		17.212	33.372
	14.8825	7.83099		14.8825	21.0506		13.7831	323.236		17.225	25.521		17.225	33.183
	14.8933	7.79048		14.8933	20.916		13.7931	319.972		17.237	25.431		17.237	32.994
	14.9041	7.7495		14.9041	20.7795		13.8031	316.731		17.25	25.342		17.25	32.812
	14.9149	7.70822		14.9149	20.6414		13.8131	313.517		17.262	25.262		17.262	32.631
	14.9257	7.66679		14.9257	20.5018		13.8231	310.329		17.275	25.172		17.275	32.45
	14.9365	7.62538		14.9365	20.3611		13.8331	307.163		17.287	25.084		17.287	32.266
	14.9473	7.58413		14.9473	20.2194		13.8431	304.021		17.3	25.002		17.3	32.089
	14.9581	7.54318		14.9581	20.0763		13.8531	300.904		17.312	24.916		17.312	31.908
	14.9689	7.50259		14.9689	19.9311		13.8631	297.81		17.325	24.835		17.325	31.726
	14.9797	7.46239		14.9797	19.7827		13.8731	294.74		17.337	24.754		17.337	31.557
	14.9905	7.42257		14.9905	19.6301		13.8831	291.694		17.35	24.677		17.35	31.38
	15.0013	7.38305		15.0013	19.4725		13.8931	288.672		17.362	24.6		17.362	31.209
	15.0121	7.34379		15.0121	19.3095		13.9031	285.676		17.375	24.521		17.375	31.035
	15.0229	7.30467		15.0229	19.1408		13.9131	282.705		17.387	24.444		17.387	30.87
	15.0337	7.2656		15.0337	18.9664		13.9231	279.759		17.4	24.368		17.4	30.701
	15.0445	7.22656		15.0445	18.7865		13.9331	276.835		17.412	24.296		17.412	30.528
	15.0553	7.18759		15.0553	18.6014		13.9431	273.936		17.425	24.227		17.425	30.364
	15.0661	7.14877		15.0661	18.4116		13.9531	271.061		17.437	24.156		17.437	30.198
	15.0769	7.1102		15.0769	18.2175		13.9631	268.21		17.45	24.083		17.45	30.038
	15.0877	7.07192		15.0877	18.0197		13.9731	265.383		17.462	24.006		17.462	29.871
	15.0985	7.03393		15.0985	17.8189		13.9831	262.581		17.475	23.95		17.475	29.718
	15.1093	6.99611		15.1093	17.616		13.9931	259.805		17.487	23.88		17.487	29.551
	15.1201	6.95826		15.1201	17.4122		14.0031	257.053		17.5	23.816		17.5	29.386
	15.1309	6.92003		15.1309	17.2086		14.0131	254.326		17.512	23.748		17.512	29.233
	15.1417	6.881		15.1417	17.0062		14.0231	251.623		17.525	23.688		17.525	29.072
	15.1525	6.84077		15.1525	16.8055		14.0331	248.944		17.537	23.622		17.537	28.916
	15.1633	6.79911		15.1633	16.6071		14.0431	246.29		17.55	23.558		17.55	28.761
	15.1741	6.75607		15.1741	16.411		14.0531	243.66		17.562	23.497		17.562	28.611
	15.1849	6.71197		15.1849	16.2173		14.0631	241.054		17.575	23.433		17.575	28.455
	15.1957	6.66729		15.1957	16.0256		14.0731	238.473		17.587	23.373		17.587	28.3
	15.2065	6.62259		15.2065	15.836		14.0831	235.918		17.6	23.314		17.6	28.152
	15.2173	6.57848		15.2173	15.649		14.0931	233.387		17.612	23.256		17.612	28
	15.2281	6.53549		15.2281	15.4652		14.1031	230.881		17.625	23.196		17.625	27.847
	15.2389	6.49407		15.2389	15.2854		14.1131	228.398		17.637	23.141		17.637	27.692
	15.2497	6.45434		15.2497	15.1102		14.1231	225.94		17.65	23.084		17.65	27.548
	15.2605	6.41613		15.2605	14.9403		14.1331	223.505		17.662	23.029		17.662	27.398
	15.2713	6.37898		15.2713	14.7759		14.1431	221.093		17.675	22.975		17.675	27.252
	15.2821	6.34241		15.2821	14.6172		14.1531	218.704		17.687	22.924		17.687	27.11
	15.2929	6.30596		15.2929	14.4642		14.1631	216.338		17.7	22.873		17.7	26.964
	15.3037	6.26937		15.3037	14.3169		14.1731	213.995		17.712	22.82		17.712	26.823
	15.3145	6.23246		15.3145	14.1749		14.1831	211.675		17.725	22.768		17.725	26.676
	15.3253	6.19522		15.3253	14.0379		14.1931	209.377		17.737	22.72		17.737	26.537
	15.3361	6.15783		15.3361	13.9055		14.2031	207.101		17.75	22.671		17.75	26.392
	15.3469	6.12058		15.3469	13.7774		14.2131	204.845		17.762	22.628		17.762	26.249
	15.3577	6.08384		15.3577	13.6533		14.2231	202.609		17.775	22.578		17.775	26.113
	15.3685	6.04783		15.3685	13.5325		14.2331	200.393		17.787	22.533		17.787	25.971
	15.3793	6.01255		15.3793	13.4144		14.2431	198.195		17.8	22.483		17.8	25.838
	15.3901	5.97781		15.3901	13.2983		14.2531	196.014		17.812	22.437		17.812	25.7
	15.4009	5.9433		15.4009	13.1835		14.2631	193.85		17.825	22.396		17.825	25.566
	15.4117	5.90873		15.4117	13.0699		14.2731	191.703		17.837	22.348		17.837	25.429
	15.4225	5.87381		15.4225	12.9576		14.2831	189.573		17.85	22.31		17.85	25.289
	15.4333	5.83835		15.4333	12.8465		14.2931	187.461		17.862	22.267		17.862	25.159
	15.4441	5.80229		15.4441	12.7366		14.3031	185.366		17.875	22.227		17.875	25.028
	15.4549	5.76575		15.4549	12.6278		14.3131	183.288		17.887	22.186		17.887	24.904
	15.4657	5.72903		15.4657	12.52		14.3231	181.225		17.9	22.145		17.9	24.77
	15.4765	5.69245		15.4765	12.413		14.3331	179.18		17.912	22.105		17.912	24.645
	15.4873	5.65633		15.4873	12.3065		14.3431	177.152		17.925	22.065		17.925	24.518
	15.4981	5.62079		15.4981	12.2002		14.3531	175.145		17.937	22.024		17.937	24.39
	15.5089	5.58589		15.5089	12.0941		14.3631	173.156		17.95	21.985		17.95	24.266
	15.5197	5.55155		15.5197	11.9882		14.3731	171.186		17.962	21.951		17.962	24.141
	15.5305	5.51767		15.5305	11.8829		14.3831	169.239		17.975	21.914		17.975	24.017
	15.5413	5.48416		15.5413	11.7788		14.3931	167.314		17.987	21.882		17.987	23.889
	15.5521	5.45093		15.5521	11.6763		14.4031	165.407		18	21.847		18	23.769
	15.5629	5.41793		15.5629	11.5756		14.4131	163.519		18.012	21.813		18.012	23.645
	15.5737	5.38523		15.5737	11.477		14.4231	161.652		18.025	21.779		18.025	23.522
	15.5845	5.35291		15.5845	11.3803		14.4331	159.804		18.037	21.748		18.037	23.403
	15.5953	5.32103		15.5953	11.2854		14.4431	157.977		18.05	21.721		18.05	23.282
	15.6061	5.28953		15.6061	11.1919		14.4531	156.17		18.062	21.688		18.062	23.164
	15.6169	5.25833		15.6169	11.0998		14.4631	154.385		18.075	21.657		18.075	23.038
	15.6277	5.2273		15.6277	11.0091		14.4731	152.62		18.087	21.629		18.087	22.922
	15.6385	5.19633		15.6385	10.9197		14.4831	150.876		18.1	21.597		18.1	22.803
	15.6493	5.16524		15.6493	10.8318		14.4931	149.154		18.112	21.569		18.112	22.682
	15.6601	5.13391		15.6601	10.7454		14.5031	147.451		18.125	21.541		18.125	22.567
	15.6709	5.10229		15.6709	10.6605		14.5131	145.769		18.137	21.512		18.137	22.453
	15.6817	5.07041		15.6817	10.5767		14.5231	144.105		18.15	21.485		18.15	22.345
	15.6925	5.03834		15.6925	10.4934		14.5331	142.462		18.162	21.455		18.162	22.229
	15.7033	5.00612		15.7033	10.4101		14.5431	140.838		18.175	21.429		18.175	22.123
	15.7141	4.9738		15.7141	10.3261		14.5531	139.232		18.187	21.4		18.187	22.008
	15.7249	4.9414		15.7249	10.241		14.5631	137.645		18.2	21.374		18.2	21.898
	15.7357	4.90904		15.7357	10.1544		14.5731	136.077		18.212	21.35		18.212	21.793
	15.7465	4.8768		15.7465	10.0667		14.5831	134.53		18.225	21.326		18.225	21.682
	15.7573	4.84474		15.7573	9.97829		14.5931	133.002		18.237	21.304		18.237	21.579
	15.7681	4.81285		15.7681	9.88982		14.6031	131.494		18.25	21.281		18.25	21.471
	15.7789	4.78113		15.7789	9.80183		14.6131	130.007		18.262	21.258		18.262	21.369
	15.7897	4.74963		15.7897	9.71479		14.6231	128.539		18.275	21.23		18.275	21.259
	15.8005	4.71843		15.8005	9.62903		14.6331	127.089		18.287	21.208		18.287	21.151
	15.8113	4.68753		15.8113	9.54468		14.6431	125.658		18.3	21.188		18.3	21.045
	15.8221	4.65684		15.8221	9.46168		14.6531	124.243		18.312	21.17		18.312	20.938
	15.8329	4.62622		15.8329	9.37976		14.6631	122.845		18.325	21.146		18.325	20.834
	15.8437	4.59561		15.8437	9.29857		14.6731	121.465		18.337	21.128		18.337	20.735
	15.8545	4.56502		15.8545	9.21794		14.6831	120.103		18.35	21.106		18.35	20.638
	15.8653	4.53451		15.8653	9.13782		14.6931	118.759		18.362	21.088		18.362	20.537
	15.8761	4.50411		15.8761	9.05825		14.7031	117.431		18.375	21.066		18.375	20.433
	15.8869	4.47389		15.8869	8.97922		14.7131	116.119		18.387	21.051		18.387	20.334
	15.8977	4.44397		15.8977	8.90072		14.7231	114.823		18.4	21.035		18.4	20.231
	15.9085	4.41452		15.9085	8.82278		14.7331	113.543		18.412	21.019		18.412	20.131
	15.9193	4.38567		15.9193	8.74558		14.7431	112.278		18.425	20.998		18.425	20.036
	15.9301	4.35748		15.9301	8.6693		14.7531	111.028		18.437	20.982		18.437	19.936
	15.9409	4.3299		15.9409	8.59403		14.7631	109.794		18.45	20.964		18.45	19.84
	15.9517	4.30282		15.9517	8.51974		14.7731	108.576		18.462	20.948		18.462	19.74
	15.9625	4.27617		15.9625	8.44634		14.7831	107.374		18.475	20.931		18.475	19.65
	15.9733	4.24984		15.9733	8.37374		14.7931	106.188		18.487	20.913		18.487	19.55
	15.9841	4.22371		15.9841	8.30185		14.8031	105.019		18.5	20.891		18.5	19.46
	15.9949	4.19769		15.9949	8.23051		14.8131	103.866		18.512	20.879		18.512	19.363
	16.0057	4.17171		16.0057	8.15949		14.8231	102.73		18.525	20.865		18.525	19.27
	16.0165	4.14575		16.0165	8.08857		14.8331	101.611		18.537	20.851		18.537	19.178
	16.0273	4.11982		16.0273	8.01767		14.8431	100.508		18.55	20.836		18.55	19.087
	16.0381	4.09389		16.0381	7.94685		14.8531	99.4229		18.562	20.818		18.562	18.999
	16.0489	4.06793		16.0489	7.87634		14.8631	98.3553		18.575	20.801		18.575	18.906
	16.0597	4.04188		16.0597	7.80638		14.8731	97.3048		18.587	20.786		18.587	18.818
	16.0705	4.01577		16.0705	7.73726		14.8831	96.2725		18.6	20.772		18.6	18.726
	16.0813	3.9896		16.0813	7.66916		14.8931	95.2587		18.612	20.759		18.612	18.635
	16.0921	3.96333		16.0921	7.60227		14.9031	94.2626		18.625	20.745		18.625	18.545
	16.1029	3.93694		16.1029	7.53665		14.9131	93.2846		18.637	20.734		18.637	18.456
	16.1137	3.91043		16.1137	7.47216		14.9231	92.3238		18.65	20.719		18.65	18.371
	16.1245	3.8839		16.1245	7.40857		14.9331	91.3801		18.662	20.703		18.662	18.283
	16.1353	3.85746		16.1353	7.34555		14.9431	90.4541		18.675	20.689		18.675	18.196
	16.1461	3.83117		16.1461	7.28287		14.9531	89.5452		18.687	20.672		18.687	18.106
	16.1569	3.80507		16.1569	7.22044		14.9631	88.6521		18.7	20.654		18.7	18.014
	16.1677	3.7791		16.1677	7.15836		14.9731	87.7743		18.712	20.641		18.712	17.928
	16.1785	3.75327		16.1785	7.09684		14.9831	86.9103		18.725	20.627		18.725	17.837
	16.1893	3.72762		16.1893	7.03622		14.9931	86.0601		18.737	20.615		18.737	17.754
	16.2001	3.70215		16.2001	6.97677		15.0031	85.2218		18.75	20.599		18.75	17.666
	16.2109	3.67684		16.2109	6.91867		15.0131	84.394		18.763	20.584		18.763	17.582
	16.2217	3.65163		16.2217	6.86195		15.0231	83.5752		18.775	20.565		18.775	17.497
	16.2325	3.62651		16.2325	6.80647		15.0331	82.7642		18.788	20.55		18.788	17.408
	16.2433	3.60152		16.2433	6.75189		15.0431	81.9602		18.8	20.537		18.8	17.326
	16.2541	3.5767		16.2541	6.69771		15.0531	81.162		18.813	20.527		18.813	17.24
	16.2649	3.55211		16.2649	6.64331		15.0631	80.369		18.825	20.511		18.825	17.162
	16.2757	3.52768		16.2757	6.58818		15.0731	79.5789		18.838	20.5		18.838	17.075
	16.2865	3.50336		16.2865	6.53205		15.0831	78.793		18.85	20.485		18.85	16.998
	16.2973	3.47909		16.2973	6.47498		15.0931	78.0106		18.863	20.465		18.863	16.917
	16.3081	3.45481		16.3081	6.41723		15.1031	77.23		18.875	20.457		18.875	16.836
	16.3189	3.43045		16.3189	6.35917		15.1131	76.4518		18.888	20.443		18.888	16.757
	16.3297	3.40598		16.3297	6.30122		15.1231	75.675		18.9	20.435		18.9	16.673
	16.3405	3.38135		16.3405	6.24387		15.1331	74.9016		18.913	20.424		18.913	16.593
	16.3513	3.35661		16.3513	6.18757		15.1431	74.131		18.925	20.415		18.925	16.513
	16.3621	3.33184		16.3621	6.13271		15.1531	73.3638		18.938	20.409		18.938	16.435
	16.3729	3.30719		16.3729	6.07946		15.1631	72.5999		18.95	20.4		18.95	16.354
	16.3837	3.28285		16.3837	6.02772		15.1731	71.8393		18.963	20.397		18.963	16.28
	16.3945	3.25893		16.3945	5.97726		15.1831	71.0826		18.975	20.39		18.975	16.205
	16.4053	3.23552		16.4053	5.92778		15.1931	70.3301		18.988	20.388		18.988	16.128
	16.4161	3.21264		16.4161	5.87898		15.2031	69.5829		19	20.388		19	16.057
	16.4269	3.19023		16.4269	5.8306		15.2131	68.841		19.013	20.389		19.013	15.984
	16.4377	3.16821		16.4377	5.78234		15.2231	68.1052		19.025	20.392		19.025	15.907
	16.4485	3.14644		16.4485	5.73395		15.2331	67.3771		19.038	20.395		19.038	15.828
	16.4593	3.12474		16.4593	5.68537		15.2431	66.6575		19.05	20.403		19.05	15.75
	16.4701	3.10298		16.4701	5.63658		15.2531	65.9456		19.063	20.411		19.063	15.678
	16.4809	3.0811		16.4809	5.58775		15.2631	65.2428		19.075	20.416		19.075	15.598
	16.4917	3.05911		16.4917	5.53907		15.2731	64.548		19.088	20.426		19.088	15.524
	16.5025	3.0371		16.5025	5.49073		15.2831	63.8618		19.1	20.435		19.1	15.449
	16.5133	3.01515		16.5133	5.44286		15.2931	63.1843		19.113	20.448		19.113	15.377
	16.5241	2.99339		16.5241	5.39556		15.3031	62.5153		19.125	20.46		19.125	15.303
	16.5349	2.97191		16.5349	5.34883		15.3131	61.8548		19.138	20.472		19.138	15.232
	16.5457	2.95075		16.5457	5.3027		15.3231	61.203		19.15	20.486		19.15	15.161
	16.5565	2.9299		16.5565	5.25713		15.3331	60.5602		19.163	20.5		19.163	15.087
	16.5673	2.90927		16.5673	5.21203		15.3431	59.926		19.175	20.523		19.175	15.017
	16.5781	2.88878		16.5781	5.16728		15.3531	59.3014		19.188	20.534		19.188	14.95
	16.5889	2.86832		16.5889	5.12279		15.3631	58.6863		19.2	20.554		19.2	14.884
	16.5997	2.84787		16.5997	5.07854		15.3731	58.0797		19.213	20.574		19.213	14.813
	16.6105	2.82742		16.6105	5.03448		15.3831	57.4822		19.225	20.597		19.225	14.745
	16.6213	2.80699		16.6213	4.9906		15.3931	56.8938		19.238	20.621		19.238	14.678
	16.6321	2.78662		16.6321	4.94689		15.4031	56.314		19.25	20.65		19.25	14.603
	16.6429	2.76639		16.6429	4.90342		15.4131	55.7423		19.263	20.68		19.263	14.537
	16.6537	2.74634		16.6537	4.86032		15.4231	55.1796		19.275	20.718		19.275	14.471
	16.6645	2.72653		16.6645	4.81778		15.4331	54.625		19.288	20.749		19.288	14.407
	16.6753	2.70696		16.6753	4.77596		15.4431	54.0791		19.3	20.792		19.3	14.343
	16.6861	2.68761		16.6861	4.73502		15.4531	53.5421		19.313	20.828		19.313	14.282
	16.6969	2.66847		16.6969	4.69508		15.4631	53.0133		19.325	20.874		19.325	14.217
	16.7077	2.64956		16.7077	4.65621		15.4731	52.4931		19.338	20.918		19.338	14.161
	16.7185	2.63093		16.7185	4.61845		15.4831	51.9819		19.35	20.965		19.35	14.104
	16.7293	2.61257		16.7293	4.58173		15.4931	51.4793		19.363	21.01		19.363	14.046
	16.7401	2.59449		16.7401	4.54584		15.5031	50.9849		19.375	21.056		19.375	13.991
	16.7509	2.57664		16.7509	4.51043		15.5131	50.4994		19.388	21.11		19.388	13.937
	16.7617	2.55897		16.7617	4.47514		15.5231	50.0231		19.4	21.161		19.4	13.882
	16.7725	2.54142		16.7725	4.43966		15.5331	49.5553		19.413	21.225		19.413	13.835
	16.7833	2.5239		16.7833	4.40376		15.5431	49.0966		19.425	21.267		19.425	13.788
	16.7941	2.50635		16.7941	4.36729		15.5531	48.6465		19.438	21.326		19.438	13.745
	16.8049	2.48868		16.8049	4.33015		15.5631	48.2054		19.45	21.387		19.45	13.701
	16.8157	2.47089		16.8157	4.2924		15.5731	47.7729		19.463	21.449		19.463	13.665
	16.8265	2.45296		16.8265	4.25425		15.5831	47.3499		19.475	21.512		19.475	13.623
	16.8373	2.43494		16.8373	4.21604		15.5931	46.9351		19.488	21.572		19.488	13.587
	16.8481	2.41688		16.8481	4.17815		15.6031	46.5288		19.5	21.639		19.5	13.556
	16.8589	2.39881		16.8589	4.14087		15.6131	46.1297		19.513	21.704		19.513	13.521
	16.8697	2.38079		16.8697	4.10436		15.6231	45.7387		19.525	21.771		19.525	13.494
	16.8805	2.3629		16.8805	4.06875		15.6331	45.3553		19.538	21.842		19.538	13.461
	16.8913	2.3452		16.8913	4.03407		15.6431	44.9796		19.55	21.911		19.55	13.437
	16.9021	2.32782		16.9021	4.00028		15.6531	44.61		19.563	21.983		19.563	13.416
	16.9129	2.31084		16.9129	3.96719		15.6631	44.2462		19.575	22.054		19.575	13.401
	16.9237	2.29427		16.9237	3.93454		15.6731	43.8881		19.588	22.125		19.588	13.381
	16.9345	2.27815		16.9345	3.90211		15.6831	43.5362		19.6	22.2		19.6	13.369
	16.9453	2.26244		16.9453	3.86981		15.6931	43.1895		19.613	22.287		19.613	13.355
	16.9561	2.2471		16.9561	3.83769		15.7031	42.8462		19.625	22.348		19.625	13.342
	16.9669	2.23202		16.9669	3.80583		15.7131	42.5067		19.638	22.423		19.638	13.331
	16.9777	2.21708		16.9777	3.77433		15.7231	42.1705		19.65	22.512		19.65	13.32
	16.9885	2.20221		16.9885	3.7433		15.7331	41.8382		19.663	22.602		19.663	13.312
	16.9993	2.18735		16.9993	3.71281		15.7431	41.5087		19.675	22.666		19.675	13.305
	17.0101	2.17248		17.0101	3.68291		15.7531	41.1806		19.688	22.745		19.688	13.293
	17.0209	2.15765		17.0209	3.65357		15.7631	40.8535		19.7	22.828		19.7	13.289
	17.0317	2.14286		17.0317	3.62467		15.7731	40.5278		19.713	22.914		19.713	13.285
	17.0425	2.12815		17.0425	3.59604		15.7831	40.2031		19.725	22.991		19.725	13.279
	17.0533	2.11356		17.0533	3.56748		15.7931	39.8774		19.738	23.068		19.738	13.274
	17.0641	2.09907		17.0641	3.53884		15.8031	39.5513		19.75	23.138		19.75	13.272
	17.0749	2.08468		17.0749	3.51009		15.8131	39.2242		19.763	23.214		19.763	13.27
	17.0857	2.07037		17.0857	3.48127		15.8231	38.8961		19.775	23.288		19.775	13.271
	17.0965	2.05609		17.0965	3.45249		15.8331	38.5675		19.788	23.367		19.788	13.27
	17.1073	2.04182		17.1073	3.42385		15.8431	38.2381		19.8	23.445		19.8	13.269
	17.1181	2.02756		17.1181	3.39543		15.8531	37.9076		19.813	23.52		19.813	13.273
	17.1289	2.01331		17.1289	3.36733		15.8631	37.5757		19.825	23.599		19.825	13.274
	17.1397	1.99906		17.1397	3.33964		15.8731	37.2429		19.838	23.669		19.838	13.279
	17.1505	1.98483		17.1505	3.31239		15.8831	36.9096		19.85	23.74		19.85	13.284
	17.1613	1.9706		17.1613	3.28556		15.8931	36.5753		19.863	23.825		19.863	13.287
	17.1721	1.95637		17.1721	3.25907		15.9031	36.2401		19.875	23.88		19.875	13.291
	17.1829	1.94212		17.1829	3.2329		15.9131	35.9044		19.888	23.955		19.888	13.296
	17.1937	1.92785		17.1937	3.20703		15.9231	35.5687		19.9	24.027		19.9	13.303
	17.2045	1.91355		17.2045	3.18158		15.9331	35.233		19.913	24.094		19.913	13.308
	17.2153	1.89925		17.2153	3.1566		15.9431	34.8973		19.925	24.164		19.925	13.316
	17.2261	1.88497		17.2261	3.1322		15.9531	34.5631		19.938	24.238		19.938	13.324
	17.2369	1.87078		17.2369	3.10836		15.9631	34.2302		19.95	24.304		19.95	13.327
	17.2477	1.85667		17.2477	3.08504		15.9731	33.8988		19.963	24.375		19.963	13.333
	17.2585	1.84268		17.2585	3.06211		15.9831	33.5698		19.975	24.442		19.975	13.333
	17.2693	1.82879		17.2693	3.03938		15.9931	33.2432		19.988	24.507		19.988	13.329
	17.2801	1.81497		17.2801	3.01662		16.0031	32.9199		20	24.57		20	13.334
	17.2909	1.80119		17.2909	2.9936		16.0131	32.599		20.013	24.633		20.013	13.335
	17.3017	1.78739		17.3017	2.97012		16.0231	32.2814		20.025	24.701		20.025	13.335
	17.3125	1.77349		17.3125	2.9461		16.0331	31.9672		20.038	24.762		20.038	13.333
	17.3233	1.75945		17.3233	2.92159		16.0431	31.6567		20.05	24.825		20.05	13.332
	17.3341	1.74521		17.3341	2.89671		16.0531	31.3511		20.063	24.892		20.063	13.33
	17.3449	1.73081		17.3449	2.8717		16.0631	31.0493		20.075	24.95		20.075	13.322
	17.3557	1.71627		17.3557	2.84683		16.0731	30.7522		20.088	25.011		20.088	13.318
	17.3665	1.70164		17.3665	2.8224		16.0831	30.4594		20.1	25.063		20.1	13.31
	17.3773	1.68695		17.3773	2.79873		16.0931	30.1714		20.113	25.122		20.113	13.3
	17.3881	1.67224		17.3881	2.77612		16.1031	29.8872		20.125	25.185		20.125	13.294
	17.3989	1.65755		17.3989	2.75483		16.1131	29.6073		20.138	25.23		20.138	13.284
	17.4097	1.64292		17.4097	2.73503		16.1231	29.3331		20.15	25.288		20.15	13.27
	17.4205	1.62835		17.4205	2.71686		16.1331	29.0642		20.163	25.343		20.163	13.263
	17.4313	1.61382		17.4313	2.70038		16.1431	28.801		20.175	25.386		20.175	13.251
	17.4421	1.59929		17.4421	2.68562		16.1531	28.543		20.188	25.437		20.188	13.24
	17.4529	1.58474		17.4529	2.67258		16.1631	28.2898		20.2	25.487		20.2	13.225
	17.4637	1.57011		17.4637	2.6611		16.1731	28.0423		20.213	25.538		20.213	13.211
	17.4745	1.55535		17.4745	2.65099		16.1831	27.7986		20.225	25.587		20.225	13.197
	17.4853	1.54042		17.4853	2.642		16.1931	27.5588		20.238	25.633		20.238	13.181
	17.4961	1.52525		17.4961	2.63394		16.2031	27.3228		20.25	25.675		20.25	13.163
	17.5069	1.50978		17.5069	2.62662		16.2131	27.091		20.263	25.722		20.263	13.143
	17.5177	1.49391		17.5177	2.61987		16.2231	26.8636		20.275	25.76		20.275	13.127
	17.5285	1.47762		17.5285	2.6135		16.2331	26.6399		20.288	25.796		20.288	13.109
	17.5393	1.46083		17.5393	2.60733		16.2431	26.4196		20.3	25.84		20.3	13.09
	17.5501	1.44354		17.5501	2.60126		16.2531	26.2036		20.313	25.876		20.313	13.071
	17.5609	1.42576		17.5609	2.59525		16.2631	25.9919		20.325	25.916		20.325	13.05
	17.5717	1.40753		17.5717	2.58926		16.2731	25.7821		20.338	25.949		20.338	13.026
	17.5825	1.389		17.5825	2.58318		16.2831	25.5756		20.35	25.984		20.35	13.004
	17.5933	1.37038		17.5933	2.57689		16.2931	25.3715		20.363	26.015		20.363	12.983
	17.6041	1.35192		17.6041	2.57028		16.3031	25.1713		20.375	26.049		20.375	12.963
	17.6149	1.33389		17.6149	2.56332		16.3131	24.9734		20.388	26.077		20.388	12.938
	17.6257	1.31657		17.6257	2.55601		16.3231	24.7779		20.4	26.106		20.4	12.917
	17.6365	1.30026		17.6365	2.54839		16.3331	24.5857		20.413	26.134		20.413	12.894
	17.6473	1.28518		17.6473	2.54045		16.3431	24.3974		20.425	26.16		20.425	12.867
	17.6581	1.27151		17.6581	2.53217		16.3531	24.2124		20.438	26.186		20.438	12.846
	17.6689	1.25931		17.6689	2.52358		16.3631	24.0297		20.45	26.212		20.45	12.822
	17.6797	1.2486		17.6797	2.51469		16.3731	23.8495		20.463	26.235		20.463	12.796
	17.6905	1.23931		17.6905	2.50552		16.3831	23.6721		20.475	26.261		20.475	12.77
	17.7013	1.23132		17.7013	2.4961		16.3931	23.4971		20.488	26.285		20.488	12.752
	17.7121	1.22448		17.7121	2.48638		16.4031	23.324		20.5	26.303		20.5	12.721
	17.7229	1.21861		17.7229	2.47633		16.4131	23.1528		20.513	26.325		20.513	12.701
	17.7337	1.21354		17.7337	2.46593		16.4231	22.9826		20.525	26.341		20.525	12.676
	17.7445	1.20907		17.7445	2.45524		16.4331	22.8133		20.538	26.359		20.538	12.648
	17.7553	1.20503		17.7553	2.44433		16.4431	22.6459		20.55	26.376		20.55	12.622
	17.7661	1.20127		17.7661	2.43325		16.4531	22.4795		20.563	26.39		20.563	12.596
	17.7769	1.19765		17.7769	2.42206		16.4631	22.3146		20.575	26.401		20.575	12.572
	17.7877	1.19406		17.7877	2.41078		16.4731	22.1505		20.588	26.411		20.588	12.545
	17.7985	1.19046		17.7985	2.39942		16.4831	21.9884		20.6	26.42		20.6	12.519
	17.8093	1.18684		17.8093	2.38801		16.4931	21.8272		20.613	26.429		20.613	12.486
	17.8201	1.18322		17.8201	2.3765		16.5031	21.6665		20.625	26.437		20.625	12.457
	17.8309	1.17961		17.8309	2.36484		16.5131	21.5063		20.638	26.443		20.638	12.427
	17.8417	1.17604		17.8417	2.35296		16.5231	21.347		20.65	26.455		20.65	12.398
	17.8525	1.17257		17.8525	2.34079		16.5331	21.1883		20.663	26.458		20.663	12.369
	17.8633	1.16919		17.8633	2.32833		16.5431	21.0299		20.675	26.46		20.675	12.34
	17.8741	1.1659		17.8741	2.31559		16.5531	20.8721		20.688	26.459		20.688	12.309
	17.8849	1.16265		17.8849	2.30266		16.5631	20.7162		20.7	26.461		20.7	12.277
	17.8957	1.15937		17.8957	2.28962		16.5731	20.5603		20.713	26.46		20.713	12.246
	17.9065	1.15603		17.9065	2.27657		16.5831	20.4043		20.725	26.46		20.725	12.214
	17.9173	1.15261		17.9173	2.26361		16.5931	20.2484		20.738	26.457		20.738	12.176
	17.9281	1.14914		17.9281	2.25081		16.6031	20.093		20.75	26.453		20.75	12.147
	17.9389	1.14565		17.9389	2.23824		16.6131	19.9375		20.763	26.445		20.763	12.114
	17.9497	1.14219		17.9497	2.22588		16.6231	19.783		20.775	26.437		20.775	12.078
	17.9605	1.13881		17.9605	2.21372		16.6331	19.6304		20.788	26.424		20.788	12.045
	17.9713	1.13558		17.9713	2.20174		16.6431	19.4793		20.8	26.412		20.8	12.014
	17.9821	1.13253		17.9821	2.18984		16.6531	19.3296		20.813	26.401		20.813	11.983
	17.9929	1.12968		17.9929	2.17798		16.6631	19.1812		20.825	26.387		20.825	11.949
	18.0037	1.12698		18.0037	2.16608		16.6731	19.0349		20.838	26.376		20.838	11.913
	18.0145	1.1244		18.0145	2.15408		16.6831	18.889		20.85	26.36		20.85	11.877
	18.0253	1.12188		18.0253	2.14195		16.6931	18.7435		20.863	26.343		20.863	11.844
	18.0361	1.11941		18.0361	2.12966		16.7031	18.599		20.875	26.323		20.875	11.813
	18.0469	1.11695		18.0469	2.11715		16.7131	18.4565		20.888	26.308		20.888	11.778
	18.0577	1.11448		18.0577	2.10441		16.7231	18.3148		20.9	26.288		20.9	11.741
	18.0685	1.11196		18.0685	2.09144		16.7331	18.1751		20.913	26.262		20.913	11.704
	18.0793	1.10939		18.0793	2.07829		16.7431	18.0368		20.925	26.237		20.925	11.665
	18.0901	1.10675		18.0901	2.06498		16.7531	17.8995		20.938	26.21		20.938	11.629
	18.1009	1.104		18.1009	2.05154		16.7631	17.7641		20.95	26.19		20.95	11.592
	18.1117	1.10112		18.1117	2.038		16.7731	17.6306		20.963	26.162		20.963	11.553
	18.1225	1.09808		18.1225	2.02439		16.7831	17.4985		20.975	26.135		20.975	11.514
	18.1333	1.09485		18.1333	2.01074		16.7931	17.3674		20.988	26.099		20.988	11.478
	18.1441	1.09138		18.1441	1.99709		16.8031	17.2386		21	26.075		21	11.435
	18.1549	1.08771		18.1549	1.98345		16.8131	17.1113		21.013	26.042		21.013	11.393
	18.1657	1.08383		18.1657	1.96982		16.8231	16.9849		21.025	26.012		21.025	11.351
	18.1765	1.07972		18.1765	1.95618		16.8331	16.8595		21.038	25.978		21.038	11.307
	18.1873	1.07541		18.1873	1.94254		16.8431	16.7355		21.05	25.943		21.05	11.267
	18.1981	1.07087		18.1981	1.92887		16.8531	16.612		21.063	25.905		21.063	11.228
	18.2089	1.06614		18.2089	1.91517		16.8631	16.49		21.075	25.862		21.075	11.192
	18.2197	1.06122		18.2197	1.90144		16.8731	16.3693		21.088	25.822		21.088	11.15
	18.2305	1.05615		18.2305	1.88767		16.8831	16.2506		21.1	25.786		21.1	11.114
	18.2413	1.05092		18.2413	1.87382		16.8931	16.1333		21.113	25.746		21.113	11.072
	18.2521	1.04557		18.2521	1.85989		16.9031	16.0179		21.125	25.708		21.125	11.033
	18.2629	1.04017		18.2629	1.84587		16.9131	15.903		21.138	25.664		21.138	10.994
	18.2737	1.03474		18.2737	1.83176		16.9231	15.79		21.15	25.619		21.15	10.953
	18.2845	1.02931		18.2845	1.81755		16.9331	15.6784		21.163	25.574		21.163	10.918
	18.2953	1.02391		18.2953	1.80326		16.9431	15.5678		21.175	25.523		21.175	10.877
	18.3061	1.01855		18.3061	1.78891		16.9531	15.4581		21.188	25.476		21.188	10.84
	18.3169	1.01324		18.3169	1.77454		16.9631	15.3494		21.2	25.424		21.2	10.799
	18.3277	1.008		18.3277	1.76023		16.9731	15.2426		21.213	25.379		21.213	10.761
	18.3385	1.00283		18.3385	1.74599		16.9831	15.1372		21.225	25.325		21.225	10.722
	18.3493	0.99774		18.3493	1.73191		16.9931	15.0333		21.238	25.274		21.238	10.679
	18.3601	0.992739		18.3601	1.718		17.0031	14.9302		21.25	25.223		21.25	10.639
	18.3709	0.987828		18.3709	1.70432		17.0131	14.8282		21.263	25.169		21.263	10.601
	18.3817	0.983018		18.3817	1.69085		17.0231	14.7266		21.275	25.113		21.275	10.561
	18.3925	0.978315		18.3925	1.67759		17.0331	14.6265		21.288	25.062		21.288	10.523
	18.4033	0.973701		18.4033	1.66449		17.0431	14.5268		21.3	25.008		21.3	10.485
	18.4141	0.969148		18.4141	1.6515		17.0531	14.4277		21.313	24.954		21.313	10.45
	18.4249	0.964624		18.4249	1.63859		17.0631	14.3299		21.325	24.9		21.325	10.407
	18.4357	0.960106		18.4357	1.62575		17.0731	14.2331		21.338	24.845		21.338	10.367
	18.4465	0.955558		18.4465	1.61298		17.0831	14.1377		21.35	24.784		21.35	10.329
	18.4573	0.950944		18.4573	1.60025		17.0931	14.0424		21.363	24.723		21.363	10.287
	18.4681	0.946271		18.4681	1.58757		17.1031	13.9484		21.375	24.663		21.375	10.247
	18.4789	0.941521		18.4789	1.57496		17.1131	13.855		21.388	24.603		21.388	10.205
	18.4897	0.936711		18.4897	1.56243		17.1231	13.7625		21.4	24.545		21.4	10.166
	18.5005	0.931847		18.5005	1.55004		17.1331	13.6704		21.413	24.479		21.413	10.125
	18.5113	0.92696		18.5113	1.53776		17.1431	13.5799		21.425	24.419		21.425	10.087
	18.5221	0.922078		18.5221	1.52563		17.1531	13.4907		21.438	24.347		21.438	10.043
	18.5329	0.917208		18.5329	1.51365		17.1631	13.4025		21.45	24.295		21.45	10.009
	18.5437	0.91238		18.5437	1.50188		17.1731	13.3157		21.463	24.231		21.463	9.972
	18.5545	0.907582		18.5545	1.49031		17.1831	13.2289		21.475	24.155		21.475	9.933
	18.5653	0.902814		18.5653	1.47896		17.1931	13.1435		21.488	24.102		21.488	9.892
	18.5761	0.898075		18.5761	1.46783		17.2031	13.0587		21.5	24.039		21.5	9.856
	18.5869	0.89336		18.5869	1.45689		17.2131	12.9743		21.513	23.972		21.513	9.819
	18.5977	0.888681		18.5977	1.44612		17.2231	12.8899		21.525	23.903		21.525	9.78
	18.6085	0.884038		18.6085	1.43545		17.2331	12.8064		21.538	23.841		21.538	9.735
	18.6193	0.879431		18.6193	1.42484		17.2431	12.723		21.55	23.768		21.55	9.693
	18.6301	0.874859		18.6301	1.41425		17.2531	12.64		21.563	23.703		21.563	9.65
	18.6409	0.870329		18.6409	1.40364		17.2631	12.5575		21.575	23.629		21.575	9.609
	18.6517	0.865841		18.6517	1.39307		17.2731	12.476		21.588	23.563		21.588	9.566
	18.6625	0.861388		18.6625	1.38255		17.2831	12.3959		21.6	23.494		21.6	9.525
	18.6733	0.856954		18.6733	1.37212		17.2931	12.3172		21.613	23.421		21.613	9.478
	18.6841	0.852519		18.6841	1.36184		17.3031	12.2395		21.625	23.35		21.625	9.435
	18.6949	0.84812		18.6949	1.35173		17.3131	12.1627		21.638	23.272		21.638	9.393
	18.7057	0.843757		18.7057	1.34184		17.3231	12.0864		21.65	23.203		21.65	9.348
	18.7165	0.83946		18.7165	1.3322		17.3331	12.0096		21.663	23.129		21.663	9.309
	18.7273	0.835228		18.7273	1.32277		17.3431	11.9333		21.675	23.037		21.675	9.262
	18.7381	0.831074		18.7381	1.31354		17.3531	11.857		21.688	22.973		21.688	9.222
	18.7489	0.826997		18.7489	1.30445		17.3631	11.7803		21.7	22.894		21.7	9.18
	18.7597	0.823027		18.7597	1.29551		17.3731	11.7049		21.713	22.816		21.713	9.136
	18.7705	0.819153		18.7705	1.28667		17.3831	11.631		21.725	22.74		21.725	9.093
	18.7813	0.81535		18.7813	1.27792		17.3931	11.5581		21.738	22.661		21.738	9.049
	18.7921	0.811589		18.7921	1.26924		17.4031	11.4856		21.75	22.585		21.75	9.004
	18.8029	0.807834		18.8029	1.2606		17.4131	11.4136		21.763	22.503		21.763	8.956
	18.8137	0.804079		18.8137	1.25202		17.4231	11.343		21.775	22.424		21.775	8.912
	18.8245	0.800312		18.8245	1.24348		17.4331	11.2739		21.788	22.338		21.788	8.867
	18.8353	0.796509		18.8353	1.23501		17.4431	11.2047		21.8	22.259		21.8	8.822
	18.8461	0.792652		18.8461	1.2266		17.4531	11.1351		21.813	22.176		21.813	8.781
	18.8569	0.788742		18.8569	1.21825		17.4631	11.0655		21.825	22.093		21.825	8.736
	18.8677	0.784796		18.8677	1.20998		17.4731	10.9963		21.838	22.009		21.838	8.696
	18.8785	0.780827		18.8785	1.2018		17.4831	10.9277		21.85	21.924		21.85	8.652
	18.8893	0.776863		18.8893	1.1937		17.4931	10.859		21.863	21.84		21.863	8.609
	18.9001	0.772935		18.9001	1.18569		17.5031	10.7913		21.875	21.741		21.875	8.564
	18.9109	0.769061		18.9109	1.17775		17.5131	10.7241		21.888	21.668		21.888	8.522
	18.9217	0.76527		18.9217	1.16988		17.5231	10.6573		21.9	21.562		21.9	8.477
	18.9325	0.761592		18.9325	1.16211		17.5331	10.5915		21.913	21.477		21.913	8.439
	18.9433	0.758046		18.9433	1.15445		17.5431	10.5262		21.925	21.395		21.925	8.398
	18.9541	0.754648		18.9541	1.14691		17.5531	10.4613		21.938	21.322		21.938	8.352
	18.9649	0.7514		18.9649	1.13951		17.5631	10.3974		21.95	21.235		21.95	8.309
	18.9757	0.748295		18.9757	1.13227		17.5731	10.334		21.963	21.134		21.963	8.266
	18.9865	0.745314		18.9865	1.12517		17.5831	10.2715		21.975	21.062		21.975	8.221
	18.9973	0.742418		18.9973	1.11821		17.5931	10.2096		21.988	20.974		21.988	8.178
	19.0081	0.739545		19.0081	1.11133		17.6031	10.148		22	20.888		22	8.133
	19.0189	0.736636		19.0189	1.10452		17.6131	10.0865		22.013	20.795		22.013	8.09
	19.0297	0.733608		19.0297	1.09773		17.6231	10.0255		22.025	20.689		22.025	8.047
	19.0405	0.730443		19.0405	1.09094		17.6331	9.96399		22.038	20.615		22.038	8.004
	19.0513	0.727123		19.0513	1.08417		17.6431	9.90295		22.05	20.527		22.05	7.966
	19.0621	0.723648		19.0621	1.07739		17.6531	9.84192		22.063	20.442		22.063	7.923
	19.0729	0.720054		19.0729	1.07068		17.6631	9.77993		22.075	20.351		22.075	7.885
	19.0837	0.71637		19.0837	1.06405		17.6731	9.71794		22.088	20.268		22.088	7.843
	19.0945	0.712663		19.0945	1.05758		17.6831	9.65643		22.1	20.173		22.1	7.801
	19.1053	0.708997		19.1053	1.05126		17.6931	9.59539		22.113	20.075		22.113	7.757
	19.1161	0.705439		19.1161	1.04511		17.7031	9.53627		22.125	19.972		22.125	7.717
	19.1269	0.702006		19.1269	1.03911		17.7131	9.47857		22.138	19.896		22.138	7.676
	19.1377	0.698704		19.1377	1.03322		17.7231	9.42183		22.15	19.793		22.15	7.632
	19.1485	0.695544		19.1485	1.02742		17.7331	9.36508		22.163	19.698		22.163	7.594
	19.1593	0.692534		19.1593	1.02165		17.7431	9.30738		22.175	19.616		22.175	7.554
	19.1701	0.689679		19.1701	1.0159		17.7531	9.25016		22.188	19.533		22.188	7.517
	19.1809	0.686961		19.1809	1.01013		17.7631	9.19247		22.2	19.443		22.2	7.478
	19.1917	0.684381		19.1917	1.00433		17.7731	9.13525		22.213	19.354		22.213	7.438
	19.2025	0.681883		19.2025	0.998521		17.7831	9.0785		22.225	19.261		22.225	7.396
	19.2133	0.679433		19.2133	0.992739		17.7931	9.02319		22.238	19.17		22.238	7.356
	19.2241	0.677007		19.2241	0.987011		17.8031	8.96835		22.25	19.083		22.25	7.321
	19.2349	0.674564		19.2349	0.981361		17.8131	8.91495		22.263	18.995		22.263	7.28
	19.2457	0.672078		19.2457	0.975811		17.8231	8.86154		22.275	18.904		22.275	7.239
	19.2565	0.669533		19.2565	0.970376		17.8331	8.80957		22.288	18.807		22.288	7.202
	19.2673	0.666916		19.2673	0.965053		17.8431	8.75759		22.3	18.72		22.3	7.165
	19.2781	0.66424		19.2781	0.959849		17.8531	8.70562		22.313	18.628		22.313	7.123
	19.2889	0.66154		19.2889	0.954735		17.8631	8.65459		22.325	18.537		22.325	7.083
	19.2997	0.658828		19.2997	0.949681		17.8731	8.60357		22.338	18.452		22.338	7.044
	19.3105	0.65614		19.3105	0.944662		17.8831	8.55207		22.35	18.366		22.35	7.003
	19.3213	0.653481		19.3213	0.939643		17.8931	8.50105		22.363	18.275		22.363	6.967
	19.3321	0.650853		19.3321	0.934637		17.9031	8.45051		22.375	18.168		22.375	6.924
	19.3429	0.648254		19.3429	0.929636		17.9131	8.40092		22.388	18.076		22.388	6.886
	19.3537	0.645667		19.3537	0.924653		17.9231	8.35228		22.4	17.985		22.4	6.849
	19.3645	0.643057		19.3645	0.919724		17.9331	8.30412		22.413	17.895		22.413	6.814
	19.3753	0.640428		19.3753	0.91486		17.9431	8.25691		22.425	17.807		22.425	6.777
	19.3861	0.637758		19.3861	0.910097		17.9531	8.2097		22.438	17.73		22.438	6.741
	19.3969	0.63507		19.3969	0.905436		17.9631	8.16155		22.45	17.637		22.45	6.705
	19.4077	0.632364		19.4077	0.900871		17.9731	8.11386		22.463	17.545		22.463	6.665
	19.4185	0.629658		19.4185	0.896388		17.9831	8.06618		22.475	17.458		22.475	6.63
	19.4293	0.626957		19.4293	0.891972		17.9931	8.01897		22.488	17.371		22.488	6.594
	19.4401	0.624281		19.4401	0.887585		18.0031	7.97224		22.5	17.286		22.5	6.557
	19.4509	0.621641		19.4509	0.883204		18.0131	7.92599		22.513	17.196		22.513	6.52
	19.4617	0.619048		19.4617	0.878805		18.0231	7.88069		22.525	17.107		22.525	6.48
	19.4725	0.616491		19.4725	0.874418		18.0331	7.83634		22.538	17.01		22.538	6.441
	19.4833	0.613987		19.4833	0.870025		18.0431	7.79295		22.55	16.92		22.55	6.405
	19.4941	0.611532		19.4941	0.865656		18.0531	7.75003		22.563	16.835		22.563	6.372
	19.5049	0.609154		19.5049	0.861317		18.0631	7.7076		22.575	16.746		22.575	6.339
	19.5157	0.606853		19.5157	0.857013		18.0731	7.66563		22.588	16.665		22.588	6.304
	19.5265	0.604624		19.5265	0.85277		18.0831	7.62367		22.6	16.573		22.6	6.267
	19.5373	0.602454		19.5373	0.848597		18.0931	7.58123		22.613	16.465		22.613	6.23
	19.5481	0.600332		19.5481	0.84452		18.1031	7.53784		22.625	16.375		22.625	6.193
	19.5589	0.598246		19.5589	0.840527		18.1131	7.49397		22.638	16.289		22.638	6.157
	19.5697	0.596172		19.5697	0.836611		18.1231	7.44963		22.65	16.197		22.65	6.121
	19.5805	0.594091		19.5805	0.832766		18.1331	7.40623		22.663	16.111		22.663	6.086
	19.5913	0.591987		19.5913	0.828993		18.1431	7.3638		22.675	16.029		22.675	6.046
	19.6021	0.589854		19.6021	0.825256		18.1531	7.32231		22.688	15.952		22.688	6.012
	19.6129	0.587684		19.6129	0.821567		18.1631	7.2813		22.7	15.864		22.7	5.976
	19.6237	0.585479		19.6237	0.817889		18.1731	7.24077		22.713	15.78		22.713	5.943
	19.6345	0.583261		19.6345	0.814217		18.1831	7.20024		22.725	15.691		22.725	5.908
	19.6453	0.581056		19.6453	0.810558		18.1931	7.15923		22.738	15.607		22.738	5.869
	19.6561	0.578886		19.6561	0.806922		18.2031	7.11822		22.75	15.517		22.75	5.836
	19.6669	0.576764		19.6669	0.803339		18.2131	7.07579		22.763	15.431		22.763	5.802
	19.6777	0.574708		19.6777	0.799805		18.2231	7.0343		22.775	15.35		22.775	5.768
	19.6885	0.572723		19.6885	0.796324		18.2331	6.99329		22.788	15.264		22.788	5.731
	19.6993	0.570816		19.6993	0.792891		18.2431	6.95324		22.8	15.182		22.8	5.697
	19.7101	0.569004		19.7101	0.789469		18.2531	6.91414		22.813	15.093		22.813	5.667
	19.7209	0.567257		19.7209	0.786024		18.2631	6.87504		22.825	15.011		22.825	5.634
	19.7317	0.565571		19.7317	0.782537		18.2731	6.83641		22.838	14.925		22.838	5.601
	19.7425	0.563926		19.7425	0.778985		18.2831	6.79731		22.85	14.825		22.85	5.565
	19.7533	0.562322		19.7533	0.775373		18.2931	6.75869		22.863	14.742		22.863	5.534
	19.7641	0.560755		19.7641	0.771725		18.3031	6.71959		22.875	14.668		22.875	5.502
	19.7749	0.559241		19.7749	0.768071		18.3131	6.68096		22.888	14.568		22.888	5.472
	19.7857	0.557774		19.7857	0.764459		18.3231	6.64282		22.9	14.486		22.9	5.437
	19.7965	0.556356		19.7965	0.760913		18.3331	6.60515		22.913	14.4		22.913	5.402
	19.8073	0.554985		19.8073	0.757474		18.3431	6.56843		22.925	14.319		22.925	5.37
	19.8181	0.553656		19.8181	0.754154		18.3531	6.53219		22.938	14.245		22.938	5.337
	19.8289	0.552338		19.8289	0.750935		18.3631	6.49595		22.95	14.157		22.95	5.302
	19.8397	0.550991		19.8397	0.747818		18.3731	6.45971		22.963	14.07		22.963	5.273
	19.8505	0.549591		19.8505	0.74476		18.3831	6.42347		22.975	13.991		22.975	5.241
	19.8613	0.548106		19.8613	0.741744		18.3931	6.38723		22.988	13.909		22.988	5.211
	19.8721	0.546557		19.8721	0.738752		18.4031	6.35195		23	13.826		23	5.175
	19.8829	0.544953		19.8829	0.735795		18.4131	6.31666		23.013	13.74		23.013	5.141
	19.8937	0.543344		19.8937	0.732863		18.4231	6.28185		23.025	13.662		23.025	5.108
	19.9045	0.541747		19.9045	0.729942		18.4331	6.24704		23.038	13.581		23.038	5.081
	19.9153	0.540209		19.9153	0.72704		18.4431	6.21271		23.05	13.498		23.05	5.051
	19.9261	0.538749		19.9261	0.724167		18.4531	6.1779		23.063	13.421		23.063	5.018
	19.9369	0.537384		19.9369	0.721318		18.4631	6.14357		23.075	13.331		23.075	4.987
	19.9477	0.536096		19.9477	0.71851		18.4731	6.10971		23.088	13.252		23.088	4.958
	19.9585	0.534874		19.9585	0.715715		18.4831	6.07586		23.1	13.167		23.1	4.926
	19.9693	0.533676		19.9693	0.712931		18.4931	6.04153		23.113	13.09		23.113	4.895
	19.9801	0.532478		19.9801	0.71016		18.5031	6.00767		23.125	13.01		23.125	4.864
	19.9909	0.53128		19.9909	0.7074		18.5131	5.97477		23.138	12.93		23.138	4.835
	20.0017	0.530094		20.0017	0.704658		18.5231	5.94235		23.15	12.847		23.15	4.809
	20.0125	0.528932		20.0125	0.701934		18.5331	5.90992		23.163	12.771		23.163	4.778
	20.0233	0.527829		20.0233	0.699228		18.5431	5.87892		23.175	12.692		23.175	4.747
	20.0341	0.526792		20.0341	0.696558		18.5531	5.84841		23.188	12.62		23.188	4.713
	20.0449	0.525832		20.0449	0.693929		18.5631	5.81884		23.2	12.543		23.2	4.685
	20.0557	0.524956		20.0557	0.691372		18.5731	5.78833		23.213	12.454		23.213	4.654
	20.0665	0.524151		20.0665	0.688893		18.5831	5.75781		23.225	12.387		23.225	4.625
	20.0773	0.523394		20.0773	0.686508		18.5931	5.72681		23.238	12.314		23.238	4.593
	20.0881	0.522667		20.0881	0.684208		18.6031	5.6963		23.25	12.238		23.25	4.561
	20.0989	0.521922		20.0989	0.681984		18.6131	5.6653		23.263	12.162		23.263	4.531
	20.1097	0.521135		20.1097	0.679821		18.6231	5.63431		23.275	12.088		23.275	4.503
	20.1205	0.520325		20.1205	0.677657		18.6331	5.60331		23.288	12.01		23.288	4.474
	20.1313	0.519484		20.1313	0.67547		18.6431	5.57327		23.3	11.931		23.3	4.445
	20.1421	0.518614		20.1421	0.673217		18.6531	5.54323		23.313	11.859		23.313	4.412
	20.1529	0.517732		20.1529	0.670874		18.6631	5.51367		23.325	11.773		23.325	4.386
	20.1637	0.516814		20.1637	0.668448		18.6731	5.4841		23.338	11.699		23.338	4.356
	20.1745	0.515866		20.1745	0.665951		18.6831	5.45502		23.35	11.622		23.35	4.328
	20.1853	0.514889		20.1853	0.663412		18.6931	5.42593		23.363	11.548		23.363	4.297
	20.1961	0.513881		20.1961	0.660872		18.7031	5.39732		23.375	11.489		23.375	4.264
	20.2069	0.512838		20.2069	0.658369		18.7131	5.36871		23.388	11.401		23.388	4.24
	20.2177	0.51176		20.2177	0.655925		18.7231	5.33962		23.4	11.331		23.4	4.212
	20.2285	0.510645		20.2285	0.653541		18.7331	5.31101		23.413	11.265		23.413	4.187
	20.2393	0.509495		20.2393	0.651222		18.7431	5.28193		23.425	11.201		23.425	4.16
	20.2501	0.50832		20.2501	0.64894		18.7531	5.25379		23.438	11.13		23.438	4.134
	20.2609	0.507116		20.2609	0.646681		18.7631	5.22614		23.45	11.048		23.45	4.107
	20.2717	0.505888		20.2717	0.644433		18.7731	5.19848		23.463	10.985		23.463	4.081
	20.2825	0.504631		20.2825	0.64218		18.7831	5.1713		23.475	10.913		23.475	4.054
	20.2933	0.503331		20.2933	0.639939		18.7931	5.1446		23.488	10.843		23.488	4.02
	20.3041	0.501984		20.3041	0.637722		18.8031	5.11789		23.5	10.774		23.5	3.996
	20.3149	0.500578		20.3149	0.635552		18.8131	5.09167		23.513	10.7		23.513	3.966
	20.3257	0.499117		20.3257	0.633436		18.8231	5.06544		23.525	10.627		23.525	3.937
	20.3365	0.497597		20.3365	0.631386		18.8331	5.03826		23.538	10.559		23.538	3.911
	20.3473	0.49603		20.3473	0.629407		18.8431	5.01204		23.55	10.496		23.55	3.883
	20.3581	0.494421		20.3581	0.627494		18.8531	4.98581		23.563	10.426		23.563	3.859
	20.3689	0.492775		20.3689	0.625652		18.8631	4.96054		23.575	10.349		23.575	3.835
	20.3797	0.491112		20.3797	0.62387		18.8731	4.93527		23.588	10.279		23.588	3.81
	20.3905	0.489426		20.3905	0.622129		18.8831	4.91095		23.6	10.213		23.6	3.783
	20.4013	0.487739		20.4013	0.620431		18.8931	4.88758		23.613	10.145		23.613	3.759
	20.4121	0.486076		20.4121	0.618762		18.9031	4.86422		23.625	10.087		23.625	3.736
	20.4229	0.484443		20.4229	0.617105		18.9131	4.84133		23.638	10.01		23.638	3.708
	20.4337	0.482839		20.4337	0.615436		18.9231	4.81749		23.65	9.937		23.65	3.681
	20.4445	0.481266		20.4445	0.613731		18.9331	4.79317		23.663	9.873		23.663	3.653
	20.4553	0.479716		20.4553	0.611961		18.9431	4.7679		23.675	9.818		23.675	3.628
	20.4661	0.478208		20.4661	0.610119		18.9531	4.7431		23.688	9.742		23.688	3.602
	20.4769	0.47673		20.4769	0.608224		18.9631	4.7183		23.7	9.691		23.7	3.576
	20.4877	0.475276		20.4877	0.606292		18.9731	4.69494		23.713	9.625		23.713	3.549
	20.4985	0.473827		20.4985	0.604361		18.9831	4.67253		23.725	9.561		23.725	3.523
	20.5093	0.472379		20.5093	0.60246		18.9931	4.65059		23.738	9.499		23.738	3.498
	20.5201	0.470906		20.5201	0.600618		19.0031	4.62913		23.75	9.433		23.75	3.473
	20.5309	0.469416		20.5309	0.598872		19.0131	4.60768		23.763	9.367		23.763	3.45
	20.5417	0.467914		20.5417	0.597221		19.0231	4.5867		23.775	9.307		23.775	3.421
	20.5525	0.466388		20.5525	0.595659		19.0331	4.56524		23.788	9.242		23.788	3.396
	20.5633	0.464797		20.5633	0.594151		19.0431	4.54426		23.8	9.179		23.8	3.375
	20.5741	0.46314		20.5741	0.592673		19.0531	4.52232		23.813	9.123		23.813	3.352
	20.5849	0.461411		20.5849	0.591171		19.0631	4.50039		23.825	9.053		23.825	3.327
	20.5957	0.459629		20.5957	0.589645		19.0731	4.47846		23.838	8.993		23.838	3.301
	20.6065	0.457823		20.6065	0.588083		19.0831	4.45604		23.85	8.931		23.85	3.275
	20.6173	0.456017		20.6173	0.586492		19.0931	4.43459		23.863	8.874		23.863	3.255
	20.6281	0.454235		20.6281	0.584877		19.1031	4.4136		23.875	8.822		23.875	3.234
	20.6389	0.452513		20.6389	0.583267		19.1131	4.3931		23.888	8.752		23.888	3.21
	20.6497	0.450903		20.6497	0.581688		19.1231	4.3726		23.9	8.698		23.9	3.184
	20.6605	0.449425		20.6605	0.580162		19.1331	4.35305		23.913	8.64		23.913	3.163
	20.6713	0.448078		20.6713	0.578696		19.1431	4.33302		23.925	8.587		23.925	3.139
	20.6821	0.446844		20.6821	0.577283		19.1531	4.31204		23.938	8.522		23.938	3.116
	20.6929	0.445712		20.6929	0.575888		19.1631	4.29106		23.95	8.463		23.95	3.091
	20.7037	0.444627		20.7037	0.574505		19.1731	4.27103		23.963	8.408		23.963	3.066
	20.7145	0.443584		20.7145	0.573081		19.1831	4.25196		23.975	8.348		23.975	3.044
	20.7253	0.442547		20.7253	0.571615		19.1931	4.23336		23.988	8.29		23.988	3.023
	20.7361	0.441515		20.7361	0.570095		19.2031	4.21429		24	8.235		24	3
	20.7469	0.44046		20.7469	0.568533		19.2131	4.19569		24.013	8.177		24.013	2.976
	20.7577	0.439394		20.7577	0.56693		19.2231	4.17805		24.025	8.119		24.025	2.955
	20.7685	0.438309		20.7685	0.565308		19.2331	4.15993		24.038	8.058		24.038	2.935
	20.7793	0.437218		20.7793	0.563681		19.2431	4.14228		24.05	8.005		24.05	2.914
	20.7901	0.436115		20.7901	0.562078		19.2531	4.12512		24.063	7.952		24.063	2.892
	20.8009	0.435001		20.8009	0.560492		19.2631	4.10747		24.075	7.889		24.075	2.866
	20.8117	0.433856		20.8117	0.558931		19.2731	4.08983		24.088	7.834		24.088	2.846
	20.8225	0.432682		20.8225	0.557375		19.2831	4.07171		24.1	7.782		24.1	2.821
	20.8333	0.431472		20.8333	0.555813		19.2931	4.05359		24.113	7.734		24.113	2.796
	20.8441	0.430238		20.8441	0.554252		19.3031	4.03547		24.125	7.676		24.125	2.775
	20.8549	0.428993		20.8549	0.55269		19.3131	4.01831		24.138	7.626		24.138	2.754
	20.8657	0.427765		20.8657	0.55114		19.3231	4.00114		24.15	7.572		24.15	2.732
	20.8765	0.426596		20.8765	0.549614		19.3331	3.98445		24.163	7.519		24.163	2.713
	20.8873	0.425512		20.8873	0.548136		19.3431	3.96681		24.175	7.478		24.175	2.692
	20.8981	0.424522		20.8981	0.546712		19.3531	3.94916		24.188	7.424		24.188	2.671
	20.9089	0.423652		20.9089	0.545365		19.3631	3.93152		24.2	7.37		24.2	2.651
	20.9197	0.422883		20.9197	0.544101		19.3731	3.91436		24.213	7.316		24.213	2.627
	20.9305	0.422186		20.9305	0.542909		19.3831	3.89767		24.225	7.267		24.225	2.605
	20.9413	0.421524		20.9413	0.54177		19.3931	3.88193		24.238	7.217		24.238	2.581
	20.9521	0.420856		20.9521	0.540662		19.4031	3.86715		24.25	7.163		24.25	2.556
	20.9629	0.420135		20.9629	0.539553		19.4131	3.85284		24.263	7.112		24.263	2.536
	20.9737	0.419348		20.9737	0.538427		19.4231	3.83949		24.275	7.057		24.275	2.518
	20.9845	0.418508		20.9845	0.537252		19.4331	3.82662		24.288	7.012		24.288	2.498
	20.9953	0.417632		20.9953	0.536025		19.4431	3.81374		24.3	6.964		24.3	2.478
	21.0061	0.416756		21.0061	0.534731		19.4531	3.80087		24.313	6.918		24.313	2.458
	21.0169	0.415903		21.0169	0.533384		19.4631	3.78752		24.325	6.864		24.325	2.437
	21.0277	0.415117		21.0277	0.531989		19.4731	3.77464		24.338	6.817		24.338	2.416
	21.0385	0.414401		21.0385	0.530583		19.4831	3.76129		24.35	6.765		24.35	2.397
	21.0493	0.413769		21.0493	0.5292		19.4931	3.74794		24.363	6.727		24.363	2.38
	21.0601	0.413191		21.0601	0.527871		19.5031	3.73459		24.375	6.676		24.375	2.361
	21.0709	0.412619		21.0709	0.526607		19.5131	3.72171		24.388	6.631		24.388	2.342
	21.0817	0.412011		21.0817	0.525427		19.5231	3.70932		24.4	6.588		24.4	2.323
	21.0925	0.411355		21.0925	0.524342		19.5331	3.69692		24.413	6.546		24.413	2.303
	21.1033	0.410628		21.1033	0.523347		19.5431	3.68357		24.425	6.499		24.425	2.285
	21.1141	0.409853		21.1141	0.522423		19.5531	3.66974		24.438	6.459		24.438	2.269
	21.1249	0.409031		21.1249	0.521547		19.5631	3.65591		24.45	6.418		24.45	2.249
	21.1357	0.408179		21.1357	0.520694		19.5731	3.64208		24.463	6.379		24.463	2.232
	21.1465	0.40732		21.1465	0.519836		19.5831	3.62825		24.475	6.34		24.475	2.213
	21.1573	0.40648		21.1573	0.518966		19.5931	3.61443		24.488	6.301		24.488	2.194
	21.1681	0.405681		21.1681	0.518036		19.6031	3.60203		24.5	6.263		24.5	2.179
	21.1789	0.404924		21.1789	0.517046		19.6131	3.59058		24.513	6.226		24.513	2.165
	21.1897	0.404203		21.1897	0.51598		19.6231	3.57962		24.525	6.191		24.525	2.151
	21.2005	0.403517		21.2005	0.514835		19.6331	3.5696		24.538	6.161		24.538	2.134
	21.2113	0.402874		21.2113	0.513637		19.6431	3.55959		24.55	6.127		24.55	2.12
	21.2221	0.40226		21.2221	0.512397		19.6531	3.55005		24.563	6.099		24.563	2.104
	21.2329	0.401664		21.2329	0.511134		19.6631	3.53956		24.575	6.065		24.575	2.089
	21.2437	0.401074		21.2437	0.509852		19.6731	3.5286		24.588	6.039		24.588	2.073
	21.2545	0.400496		21.2545	0.508577		19.6831	3.51715		24.6	6.01		24.6	2.059
	21.2653	0.399894		21.2653	0.507331		19.6931	3.50523		24.613	5.981		24.613	2.041
	21.2761	0.399274		21.2761	0.506103		19.7031	3.49331		24.625	5.952		24.625	2.023
	21.2869	0.39863		21.2869	0.504881		19.7131	3.48234		24.638	5.918		24.638	2.003
	21.2977	0.397956		21.2977	0.503647		19.7231	3.47138		24.65	5.885		24.65	1.985
	21.3085	0.397247		21.3085	0.50239		19.7331	3.46041		24.663	5.851		24.663	1.962
	21.3193	0.396514		21.3193	0.501108		19.7431	3.45039		24.675	5.82		24.675	1.938
	21.3301	0.395763		21.3301	0.499791		19.7531	3.4399		24.688	5.783		24.688	1.91
	21.3409	0.394982		21.3409	0.498474		19.7631	3.42894		24.7	5.741		24.7	1.886
	21.3517	0.394201		21.3517	0.497156		19.7731	3.41845		24.713	5.7		24.713	1.849
	21.3625	0.393397		21.3625	0.495869		19.7831	3.40843		24.725	5.662		24.725	1.81
	21.3733	0.392568		21.3733	0.494653		19.7931	3.39937		24.738	5.619		24.738	1.769
	21.3841	0.391728		21.3841	0.493526		19.8031	3.38984		24.75	5.581		24.75	1.725
	21.3949	0.390887		21.3949	0.492513		19.8131	3.3803		24.763	5.526		24.763	1.681
	21.4057	0.390053		21.4057	0.491607		19.8231	3.37124		24.775	5.488		24.775	1.637
	21.4165	0.389242		21.4165	0.490785		19.8331	3.36218		24.788	5.437		24.788	1.591
	21.4273	0.388455		21.4273	0.490034		19.8431	3.35312		24.8	5.394		24.8	1.541
	21.4381	0.387698		21.4381	0.489318		19.8531	3.34358		24.813	5.343		24.813	1.492
	21.4489	0.386977		21.4489	0.488597		19.8631	3.33405		24.825	5.292		24.825	1.44
	21.4597	0.38631		21.4597	0.487858		19.8731	3.32499		24.838	5.248		24.838	1.388
	21.4705	0.385696		21.4705	0.487071		19.8831	3.31593		24.85	5.202		24.85	1.342
	21.4813	0.385129		21.4813	0.486255		19.8931	3.30687		24.863	5.162		24.863	1.29
	21.4921	0.384617		21.4921	0.485414		19.9031	3.29781		24.875	5.107		24.875	1.241
	21.5029	0.384164		21.5029	0.484568		19.9131	3.28922		24.888	5.061		24.888	1.193
	21.5137	0.38377		21.5137	0.483704		19.9231	3.28112		24.9	5.015		24.9	1.15
	21.5245	0.383437		21.5245	0.48281		19.9331	3.27349		24.913	4.969		24.913	1.104
	21.5353	0.383162		21.5353	0.481904		19.9431	3.26634		24.925	4.925		24.925	1.057
	21.5461	0.3829		21.5461	0.480974		19.9531	3.25918		24.938	4.887		24.938	1.01
	21.5569	0.382626		21.5569	0.480026		19.9631	3.25251		24.95	4.84		24.95	0.97
	21.5677	0.382322		21.5677	0.479043		19.9731	3.24583		24.963	4.805		24.963	0.926
[truncated: 2,502 more rows]

## Sheet: SDS-PAGE gels_Sybodies
		sybody 1						Sybody 3							Sybody 8							Sybody 11							Sybody 12

## Sheet: C SPR Sy1
Raw and shown data																																									Fits
4.4 nM		8.8 nM		17.6 nM		35.2 nM		70.5 nM		141 nM		282 nM		565 nM		1130 nM		2260 nM		2260 nM		1130 nM		565 nM		282 nM		141 nM		70.5 nM		35.2 nM		17.6 nM		8.8 nM		4.4 nM			4.4 nM		8.8 nM		17.6 nM		35.2 nM		70.5 nM
X	Y	X	Y	X	Y	X	Y	X	Y	X	Y	X	Y	X	Y	X	Y	X	Y	X	Y	X	Y	X	Y	X	Y	X	Y	X	Y	X	Y	X	Y	X	Y	X	Y		X	Y	X	Y	X	Y	X	Y	X
-60.46	0.0551066	-60.46	0.00495863	-60.46	0.0446563	-60.46	0.0729022	-60.36	0.074405	-60.36	0.120979	-60.46	0.0273509	-60.36	0.0823033	-60.46	0.0467982	-60.46	0.108531	-60.46	-0.0243192	-60.36	0.145284	-60.36	0.119434	-60.36	0.058759	-60.46	0.122974	-60.46	0.0370593	-60.46	-0.00208902	-60.36	-0.0633419	-60.36	0.0706627	-60.46	0.0664515		-60.46	0	-60.46	0	-60.46	0	-60.46	0	-60.36
-60.36	0.0482689	-60.36	0.00749719	-60.36	0.0425066	-60.36	0.0684103	-60.26	0.069915	-60.26	0.126643	-60.36	0.0267655	-60.26	0.0848438	-60.36	0.0399603	-60.36	0.10404	-60.36	-0.0170921	-60.26	0.145478	-60.26	0.128223	-60.26	0.0550472	-60.36	0.134107	-60.36	0.0364739	-60.36	0.0020138	-60.26	-0.0592411	-60.26	0.0732033	-60.36	0.0588356		-60.36	0	-60.36	0	-60.36	0	-60.36	0	-60.26
-60.26	0.0554978	-60.26	0.00847399	-60.26	0.0552021	-60.26	0.0709511	-60.16	0.0740151	-60.16	0.124495	-60.26	0.0355545	-60.16	0.0842556	-60.26	0.0471894	-60.26	0.112829	-60.26	-0.0114273	-60.16	0.119893	-60.16	0.12451	-60.16	0.0489926	-60.26	0.138208	-60.26	0.0405747	-60.26	-0.0016979	-60.16	-0.0652958	-60.16	0.0765213	-60.26	0.0668427		-60.26	0	-60.26	0	-60.26	0	-60.26	0	-60.16
-60.16	0.0470967	-60.16	0.00241899	-60.16	0.0413346	-60.16	0.0742688	-60.06	0.0740148	-60.06	0.119806	-60.16	0.0435605	-60.06	0.0819132	-60.16	0.0512891	-60.16	0.115368	-60.16	-0.00576353	-60.06	0.120674	-60.06	0.122168	-60.06	0.0419618	-60.16	0.132153	-60.16	0.0345197	-60.16	5.96046e-05	-60.06	-0.065296	-60.06	0.0694906	-60.16	0.0607877		-60.16	0	-60.16	0	-60.16	0	-60.16	0	-60.06
-60.06	0.052567	-60.06	0.0117954	-60.06	0.0100845	-60.06	0.0688022	-59.96	0.0783134	-59.96	0.118635	-60.06	0.0412183	-59.96	0.0737109	-60.06	0.051289	-60.06	0.115368	-60.06	-0.0104518	-59.96	0.120285	-59.96	0.131933	-59.96	0.0446963	-60.06	0.140748	-60.06	0.0345197	-60.06	0.00162363	-59.96	-0.0609975	-59.96	0.0651946	-60.06	0.0701642		-60.06	0	-60.06	0	-60.06	0	-60.06	0	-59.96
-59.96	0.0553013	-59.96	0.0051533	-59.96	0.00266421	-59.96	0.0738789	-59.86	0.0722564	-59.86	0.103205	-59.96	0.0408283	-59.86	0.067654	-59.96	0.0540234	-59.96	0.125133	-59.96	-0.014748	-59.86	0.125946	-59.86	0.125098	-59.86	0.0597346	-59.96	0.127075	-59.96	0.038818	-59.96	-0.000330329	-59.86	-0.0623662	-59.86	0.0732024	-59.96	0.063522		-59.96	0	-59.96	0	-59.96	0	-59.96	0	-59.86
-59.86	0.0508087	-59.86	0.00534862	-59.86	0.00129551	-59.86	0.0654797	-59.76	0.0650309	-59.76	0.0678538	-59.86	0.0230529	-59.76	0.068241	-59.86	0.0471882	-59.86	0.118298	-59.86	-0.0028336	-59.76	0.126533	-59.76	0.123339	-59.76	0.0556334	-59.86	0.12024	-59.86	0.0374496	-59.86	0.0147083	-59.76	-0.0594369	-59.76	0.0714434	-59.86	0.0519989		-59.86	0	-59.86	0	-59.86	0	-59.86	0	-59.76
-59.76	0.0388951	-59.76	0.00124788	-59.76	0.0237565	-59.76	0.0707555	-59.66	0.0439379	-59.66	0.0569155	-59.76	0.0353589	-59.66	0.078398	-59.76	0.050118	-59.76	0.124352	-59.76	-0.0163112	-59.66	0.115595	-59.66	0.126465	-59.66	0.0611022	-59.76	0.118481	-59.76	0.040379	-59.76	0.0176377	-59.66	-0.0758417	-59.66	0.0503504	-59.76	0.0478978		-59.76	0	-59.76	0	-59.76	0	-59.76	0	-59.66
-59.66	0.0474877	-59.66	0.00984043	-59.66	0.0190701	-59.66	0.0715355	-59.56	0.0443279	-59.56	0.0401203	-59.66	0.0447335	-59.56	0.0740997	-59.66	0.0587105	-59.66	0.114977	-59.66	-0.0178733	-59.56	0.10583	-59.56	0.133886	-59.56	0.0583679	-59.66	0.1052	-59.66	0.0474114	-59.66	-0.0034557	-59.56	-0.0754517	-59.56	0.0523044	-59.66	0.0572724		-59.66	0	-59.66	0	-59.66	0	-59.66	0	-59.56
-59.56	0.0424111	-59.56	0.00476396	-59.56	0.0194601	-59.56	0.0719255	-59.46	0.0503822	-59.46	0.0219551	-59.56	0.0459054	-59.46	0.0614048	-59.56	0.053634	-59.56	0.105213	-59.56	-0.00576466	-59.46	0.0900112	-59.46	0.125879	-59.46	0.045673	-59.56	0.110278	-59.56	0.0243638	-59.56	0.0016225	-59.46	-0.0693974	-59.46	0.0419517	-59.56	0.0537561		-59.56	0	-59.56	0	-59.56	0	-59.56	0	-59.46
-59.46	0.0320582	-59.46	-0.0134015	-59.46	0.00207663	-59.46	0.0607944	-59.36	0.0380769	-59.36	0.00652552	-59.46	0.0371165	-59.36	0.0623822	-59.46	0.0401568	-59.46	0.0948596	-59.46	-0.0168958	-59.36	0.0800481	-59.36	0.122168	-59.36	0.0372739	-59.46	0.106178	-59.46	0.0304179	-59.46	-0.00404215	-59.36	-0.0770144	-59.36	0.0429292	-59.46	0.042625		-59.46	0	-59.46	0	-59.46	0	-59.46	0	-59.36
-59.36	0.0361602	-59.36	-0.0163302	-59.36	-0.00866461	-59.36	0.0508313	-59.26	0.0472575	-59.26	0.00242341	-59.36	0.0365302	-59.26	0.0574981	-59.36	0.0426946	-59.36	0.0989615	-59.36	-0.0190461	-59.26	0.0892287	-59.26	0.125096	-59.26	0.0253593	-59.36	0.107934	-59.36	0.0228011	-59.36	-0.0147832	-59.26	-0.0647095	-59.26	0.0427333	-59.36	0.0248496		-59.36	0	-59.36	0	-59.36	0	-59.36	0	-59.26
-59.26	0.0328403	-59.26	-0.00949526	-59.26	-0.00182962	-59.26	0.0482936	-59.16	0.0523362	-59.16	-0.00734097	-59.26	0.0363345	-59.16	0.0430455	-59.26	0.0401568	-59.26	0.108142	-59.26	-0.00986528	-59.16	0.0974316	-59.16	0.115332	-59.16	0.0273136	-59.26	0.105396	-59.26	0.0358882	-59.26	-0.0196671	-59.16	-0.0674434	-59.16	0.033749	-59.26	0.027		-59.26	0	-59.26	0	-59.26	0	-59.26	0	-59.16
-59.16	0.0215115	-59.16	-0.01926	-59.16	-0.00143963	-59.16	0.0572781	-59.06	0.0454994	-59.06	0.00222927	-59.16	0.0343823	-59.06	0.041679	-59.16	0.0374226	-59.16	0.0991558	-59.16	-0.0125995	-59.06	0.0968471	-59.06	0.088964	-59.06	0.0204769	-59.16	0.101098	-59.16	0.0269017	-59.16	-0.0294319	-59.06	-0.0742802	-59.06	0.0191017	-59.16	0.0102009		-59.16	0	-59.16	0	-59.16	0	-59.16	0	-59.06
-59.06	0.0240514	-59.06	-0.0143779	-59.06	0.00188226	-59.06	0.0504414	-58.96	0.0374932	-58.96	-0.00343466	-59.06	0.0275457	-58.96	0.0328908	-59.06	0.0423047	-59.06	0.101696	-59.06	-0.0194361	-58.96	0.0896192	-58.96	0.0958009	-58.96	0.0234075	-59.06	0.0934827	-59.06	0.0192869	-59.06	-0.028456	-58.96	-0.0791621	-58.96	0.0196862	-59.06	0.0088346		-59.06	0	-59.06	0	-59.06	0	-59.06	0	-58.96
-58.96	0.0183874	-58.96	-0.0145716	-58.96	0.000906527	-58.96	0.053372	-58.86	0.0347569	-58.86	0.00320554	-58.96	0.0226637	-58.86	0.037967	-58.96	0.0327345	-58.96	0.0819708	-58.96	-0.0196299	-58.86	0.100948	-58.86	0.0977528	-58.86	0.0253594	-58.96	0.0862547	-58.96	0.0198713	-58.96	-0.0364622	-58.86	-0.0725219	-58.86	0.0161717	-58.96	0.000828326		-58.96	0	-58.96	0	-58.96	0	-58.96	0	-58.86
-58.86	0.00862098	-58.86	-0.0173078	-58.86	-0.00182962	-58.86	0.0568881	-58.76	0.0335857	-58.76	0.012189	-58.86	0.0378988	-58.76	0.0336715	-58.86	0.0292201	-58.86	0.0956419	-58.86	-0.0223658	-58.76	0.103683	-58.76	0.0934573	-58.76	0.0327827	-58.86	0.090553	-58.86	0.0147932	-58.86	-0.0391982	-58.76	-0.0744752	-58.76	0.0243732	-58.86	0.00981116		-58.86	0	-58.86	0	-58.86	0	-58.86	0	-58.76
-58.76	0.0121379	-58.76	-0.0114483	-58.76	-0.00612491	-58.76	0.0650898	-58.66	0.0386641	-58.66	0.010237	-58.76	0.0343814	-58.66	0.0324976	-58.76	0.025703	-58.76	0.0968128	-58.76	-0.0118183	-58.66	0.102509	-58.66	0.0969718	-58.66	0.0284846	-58.76	0.0870357	-58.76	0.0104976	-58.76	-0.0364632	-58.66	-0.0779912	-58.66	0.0255454	-58.76	-0.00307888		-58.76	0	-58.76	0	-58.76	0	-58.76	0	-58.66
-58.66	0.010964	-58.66	-0.005588	-58.66	0.00441986	-58.66	0.0662618	-58.56	0.0482331	-58.56	0.00496298	-58.66	0.0308653	-58.56	0.0326939	-58.66	0.0354696	-58.66	0.0948606	-58.66	-0.0036158	-58.56	0.102705	-58.56	0.0877915	-58.56	0.0193043	-58.66	0.0968023	-58.66	0.0140119	-58.66	-0.0368552	-58.56	-0.0754527	-58.56	0.0296479	-58.66	-0.00268883		-58.66	0	-58.66	0	-58.66	0	-58.66	0	-58.56
-58.56	0.00334781	-58.56	-0.00773776	-58.56	0.0093044	-58.56	0.0688003	-58.46	0.0431561	-58.46	0.0053544	-58.56	0.0279374	-58.46	0.0299592	-58.56	0.0411323	-58.56	0.100523	-58.56	0.00751728	-58.46	0.104659	-58.46	0.0749021	-58.46	0.0142274	-58.56	0.0946526	-58.56	0.0165505	-58.56	-0.0444713	-58.46	-0.0883422	-58.46	0.0222249	-58.56	0.00141376		-58.56	0	-58.56	0	-58.56	0	-58.56	0	-58.46
-58.46	-0.00641769	-58.46	-0.00890869	-58.46	0.00188118	-58.46	0.0605989	-58.36	0.0310462	-58.36	-0.012224	-58.46	0.0173898	-58.36	0.0241015	-58.46	0.0251184	-58.46	0.0954462	-58.46	-0.00693649	-58.36	0.101143	-58.36	0.0760748	-58.36	0.0271189	-58.46	0.0770746	-58.46	0.008349	-58.46	-0.0573611	-58.36	-0.0840452	-58.36	0.0163672	-58.46	-0.00600952		-58.46	0	-58.46	0	-58.46	0	-58.46	0	-58.36
-58.36	0.00178593	-58.36	-0.0194545	-58.36	0.00617832	-58.36	0.0602078	-58.26	0.0265552	-58.26	-0.00968438	-58.36	0.0130927	-58.26	0.025077	-58.36	0.0247273	-58.36	0.108338	-58.36	0.00283116	-58.26	0.0872757	-58.26	0.0676758	-58.26	0.0280945	-58.36	0.067311	-58.36	0.0196769	-58.36	-0.057752	-58.26	-0.0736931	-58.26	0.0126545	-58.36	-0.00874263		-58.36	0	-58.36	0	-58.36	0	-58.36	0	-58.26
-58.26	-0.020676	-58.26	-0.0153545	-58.26	0.00950015	-58.26	0.0611836	-58.16	0.0238199	-58.16	-0.00929546	-58.26	0.0156323	-58.16	0.0621862	-58.26	0.0139843	-58.26	0.107751	-58.26	0.0108372	-58.16	0.0931349	-58.16	0.0633783	-58.16	0.0136404	-58.26	0.060474	-58.26	0.00893366	-58.26	-0.0528702	-58.16	-0.0733042	-58.16	-0.00101757	-58.26	-0.0194858		-58.26	0	-58.26	0	-58.26	0	-58.26	0	-58.16
-58.16	-0.0171591	-58.16	-0.00871336	-58.16	0.0184835	-58.16	0.0529817	-58.06	0.0466713	-58.06	0.00340116	-58.16	0.00899065	-58.06	0.0819134	-58.16	0.0315622	-58.16	0.0956415	-58.16	0.0135721	-58.06	0.115986	-58.06	0.0831054	-58.06	0.0341495	-58.16	0.0460199	-58.16	0.0202631	-58.16	-0.0579478	-58.06	-0.0567013	-58.06	0.0116791	-58.16	-0.0198752		-58.16	0	-58.16	0	-58.16	0	-58.16	0	-58.06
-58.06	-0.00602746	-58.06	-0.00539362	-58.06	-0.00163424	-58.06	0.0281757	-57.96	0.0578052	-57.96	0.0325023	-58.06	0.0294988	-57.96	0.0516406	-58.06	0.020821	-58.06	0.107555	-58.06	0.045017	-57.96	0.143527	-57.96	0.0903331	-57.96	0.0288764	-58.06	0.0509031	-58.06	0.0306127	-58.06	-0.0390036	-57.96	-0.0463494	-57.96	0.0259372	-58.06	-0.00952554		-58.06	0	-58.06	0	-58.06	0	-58.06	0	-57.96
-57.96	0.0199494	-57.96	0.0065217	-57.96	-0.00221968	-57.96	0.0314965	-57.86	-7.92742e-06	-57.86	-0.00421554	-57.96	0.0406327	-57.86	-0.0116408	-57.96	0.0194535	-57.96	0.105406	-57.96	0.0670877	-57.86	0.0880563	-57.86	0.0825192	-57.86	0.0093438	-57.96	0.0534425	-57.96	0.0019021	-57.96	-0.0114627	-57.86	-0.0580695	-57.86	-0.00375015	-57.96	0.00473261		-57.96	0	-57.96	0	-57.96	0	-57.96	0	-57.86
-57.86	0.0199483	-57.86	-0.0419165	-57.86	0.0219988	-57.86	0.0666517	-57.76	-0.0011794	-57.76	-0.022576	-57.86	0.0328191	-57.76	-0.0175006	-57.86	0.0366415	-57.86	0.0686887	-57.86	0.0686505	-57.76	0.0603231	-57.76	0.054004	-57.76	-0.0254199	-57.86	0.0221913	-57.86	-0.027003	-57.86	-0.0427138	-57.76	-0.0772082	-57.76	-0.0142981	-57.86	-0.0366732		-57.86	0	-57.86	0	-57.86	0	-57.86	0	-57.76
-57.76	0.00393414	-57.76	-0.0602748	-57.76	0.00520253	-57.76	0.0240757	-57.66	0.0292882	-57.66	-0.0342952	-57.76	0.00352216	-57.66	-0.00265801	-57.76	0.0182812	-57.76	0.0659535	-57.76	0.0776341	-57.66	0.0556344	-57.66	0.0524396	-57.66	-0.0355788	-57.76	0.0186779	-57.76	-0.0375507	-57.76	-0.0485733	-57.66	-0.0912734	-57.66	0.00523269	-57.76	-0.0526874		-57.76	0	-57.76	0	-57.76	0	-57.76	0	-57.66
-57.66	0.0265898	-57.66	-0.0579324	-57.66	0.00832695	-57.66	0.0295424	-57.56	0.0367112	-57.56	-0.0346847	-57.66	0.0113348	-57.56	0.0157017	-57.66	0.0182814	-57.66	0.0784544	-57.66	0.0846648	-57.56	0.0474324	-57.56	0.0340828	-57.56	-0.0508114	-57.66	0.0405516	-57.66	-0.0375505	-57.66	-0.0485731	-57.56	-0.0979114	-57.56	-0.00296932	-57.66	-0.0276895		-57.66	0	-57.66	0	-57.66	0	-57.66	0	-57.56
-57.56	0.0418252	-57.56	-0.0661349	-57.56	0.007155	-57.56	0.0299345	-57.46	0.040226	-57.46	-0.0194511	-57.56	0.0148515	-57.46	0.0645295	-57.56	0.0053907	-57.56	0.103845	-57.56	0.0741204	-57.46	0.062666	-57.46	0.0438462	-57.46	0.0042668	-57.56	0.0440682	-57.56	-0.0457526	-57.56	-0.053651	-57.46	-0.0756473	-57.46	0.0169526	-57.56	-0.0390159		-57.56	0	-57.56	0	-57.56	0	-57.56	0	-57.46
-57.46	0.0562767	-57.46	-0.0665261	-57.46	-0.00339091	-57.46	0.025637	-57.36	0.0890551	-57.36	0.0176592	-57.46	0.029303	-57.36	0.129766	-57.46	0.0175003	-57.46	0.124548	-57.46	0.0643524	-57.36	0.0997763	-57.36	0.0661135	-57.36	0.0671588	-57.46	0.0546135	-57.46	-0.0461441	-57.46	-0.0438858	-57.36	-0.0830678	-57.36	0.0525008	-57.46	-0.0581566		-57.46	0	-57.46	0	-57.46	0	-57.46	0	-57.36
-57.36	0.117602	-57.36	-0.0497283	-57.36	-0.0397204	-57.36	0.0025903	-57.26	0.0929661	-57.26	0.018446	-57.36	0.0554724	-57.26	0.0735207	-57.36	0.00226605	-57.36	0.160092	-57.36	0.0873976	-57.26	0.11853	-57.26	0.0739307	-57.26	0.0679436	-57.36	0.0690642	-57.36	-0.0168504	-57.36	0.0182219	-57.26	-0.0690002	-57.26	0.0814114	-57.36	-0.0538625		-57.36	0	-57.36	0	-57.36	0	-57.36	0	-57.26
-57.26	0.130106	-57.26	-0.0450422	-57.26	-0.0483133	-57.26	-0.029442	-57.16	0.0501902	-57.16	-0.00245643	-57.26	0.0679759	-57.16	0.00496316	-57.26	-0.0336725	-57.26	0.196813	-57.26	0.10615	-57.16	0.0687239	-57.16	0.0389674	-57.16	0.0243857	-57.26	0.105005	-57.26	0.00737178	-57.26	0.0354117	-57.16	-0.0375574	-57.16	0.0370715	-57.26	-0.0374547		-57.26	0	-57.26	0	-57.26	0	-57.26	0	-57.16
-57.16	0.0584255	-57.16	-0.0792202	-57.16	-0.0160869	-57.16	0.0199734	-57.06	0.0402258	-57.06	-0.0389826	-57.16	0.00410807	-57.06	-0.0221884	-57.16	-0.00691259	-57.16	0.168102	-57.16	0.04697	-57.06	0.0634478	-57.06	0.044628	-57.06	-0.00354594	-57.16	0.0848881	-57.16	-0.0291523	-57.16	-0.00892484	-57.06	-0.0443975	-57.06	0.00523359	-57.16	-0.0560077		-57.16	0	-57.16	0	-57.16	0	-57.16	0	-57.06
-57.06	0.0375268	-57.06	-0.0821519	-57.06	0.0270762	-57.06	0.0178236	-56.96	0.0285069	-56.96	-0.0382007	-57.06	-0.0277274	-56.96	-0.0385956	-57.06	0.0292181	-57.06	0.167516	-57.06	0.0190408	-56.96	0.0314156	-56.96	-0.0100597	-56.96	-0.0199531	-57.06	0.0749261	-57.06	-0.0141127	-57.06	-0.00247979	-56.96	-0.0365852	-56.96	-0.0228924	-57.06	-0.0472205		-57.06	0	-57.06	0	-57.06	0	-57.06	0	-56.96
-56.96	0.00315279	-56.96	-0.0977765	-56.96	0.0356712	-56.96	0.0420436	-56.86	0.033193	-56.86	-0.038983	-56.96	-0.0355397	-56.86	-0.0292212	-56.96	0.0456256	-56.96	0.147985	-56.96	-0.0254899	-56.86	0.0361017	-56.86	-0.0131861	-56.86	-0.03011	-56.96	0.0483646	-56.96	-0.0422383	-56.96	-0.0259171	-56.86	-0.0506483	-56.86	-0.00726759	-56.96	-0.0753441		-56.96	0	-56.96	0	-56.96	0	-56.96	0	-56.86
-56.86	-0.0195021	-56.86	-0.0649635	-56.86	0.0669201	-56.86	0.0537613	-56.76	0.0568252	-56.76	-0.0489449	-56.86	-0.0355391	-56.76	-0.0180897	-56.86	0.0542191	-56.86	0.140173	-56.86	-0.0145506	-56.76	0.0237976	-56.76	-0.0208039	-56.76	-0.0431961	-56.86	0.0249277	-56.86	-0.0336432	-56.86	-0.0212283	-56.76	-0.0598282	-56.76	-0.009417	-56.86	-0.0683112		-56.86	0	-56.86	0	-56.86	0	-56.86	0	-56.76
-56.76	-0.0247755	-56.76	-0.0624228	-56.76	0.0663366	-56.76	0.0742712	-56.66	0.061709	-56.66	-0.0448431	-56.76	-0.00878048	-56.66	-0.0147681	-56.76	0.0645723	-56.76	0.108338	-56.76	-0.0245123	-56.66	0.0411802	-56.66	-0.0159201	-56.66	-0.064876	-56.76	0.0251226	-56.76	-0.0529795	-56.76	-0.0249395	-56.66	-0.0744776	-56.66	-0.00219101	-56.76	-0.0423365		-56.76	0	-56.76	0	-56.76	0	-56.76	0	-56.66
-56.66	-0.0191129	-56.66	-0.038011	-56.66	0.0524679	-56.66	0.0572783	-56.56	0.0849501	-56.56	-0.0325387	-56.66	0.00938284	-56.56	-0.00402576	-56.66	0.0928904	-56.66	0.0913454	-56.66	-0.0266622	-56.56	0.0487964	-56.56	-0.00439769	-56.56	-0.0603841	-56.66	0.028443	-56.66	-0.0449728	-56.66	-0.0122446	-56.56	-0.0770162	-56.56	0.0187079	-56.66	-0.0140165		-56.66	0	-56.66	0	-56.66	0	-56.66	0	-56.56
-56.56	-0.00758839	-56.56	-0.0124236	-56.56	0.0444592	-56.56	0.0867699	-56.46	0.0953028	-56.46	-0.00421882	-56.56	0.0240316	-56.46	0.069607	-56.56	0.0856637	-56.56	0.105994	-56.56	-0.0104494	-56.46	0.0864928	-56.46	0.0247042	-56.46	-0.0430009	-56.56	0.0344992	-56.56	-0.0162592	-56.56	0.0117807	-56.46	-0.0471323	-56.46	0.0431216	-56.56	0.00844669		-56.56	0	-56.56	0	-56.56	0	-56.56	0	-56.46
-56.46	-0.00426829	-56.46	-0.000510812	-56.46	0.0509056	-56.46	0.11509	-56.36	0.14921	-56.36	0.0512506	-56.46	0.045319	-56.36	0.0953886	-56.46	0.108517	-56.46	0.10775	-56.46	-0.00634921	-56.36	0.170088	-56.36	0.112988	-56.36	-0.011751	-56.46	0.0440677	-56.46	0.00424612	-56.46	0.0674423	-56.36	-0.0526007	-56.36	0.100155	-56.46	0.0437969		-56.46	0	-56.46	0	-56.46	0	-56.46	0	-56.36
-56.36	-0.0128628	-56.36	0.0549577	-56.36	0.0235608	-56.36	0.100246	-56.26	0.0913987	-56.26	0.0145345	-56.36	0.0968822	-56.26	0.035233	-56.36	0.0717977	-56.36	0.112439	-56.36	-0.0188481	-56.26	0.142745	-56.26	0.081738	-56.26	-0.0367484	-56.36	0.1386	-56.36	0.0722164	-56.36	0.119006	-56.26	-0.0705676	-56.26	0.0696874	-56.36	0.113327		-56.36	0	-56.36	0	-56.36	0	-56.36	0	-56.26
-56.26	-0.065204	-56.26	0.0393358	-56.26	0.0204397	-56.26	0.167437	-56.16	0.0494043	-56.16	-0.0180853	-56.26	0.0640723	-56.16	0.0526144	-56.26	0.112425	-56.26	0.0882212	-56.26	-0.0532221	-56.16	0.0796568	-56.16	0.0342752	-56.16	-0.0381182	-56.26	0.108132	-56.26	0.0737807	-56.26	0.0752569	-56.16	-0.0727194	-56.16	0.0167543	-56.26	0.112548		-56.26	0	-56.26	0	-56.26	0	-56.26	0	-56.16
-56.16	-0.0946993	-56.16	-0.000314176	-56.16	0.00813156	-56.16	0.200442	-56.06	0.0994038	-56.06	0.000664175	-56.16	0.0166097	-56.06	0.102614	-56.16	0.134493	-56.16	0.046227	-56.16	-0.0936541	-56.06	0.110125	-56.06	0.0452122	-56.06	0.0345368	-56.16	0.0450445	-56.16	0.0216299	-56.16	0.0262323	-56.06	-0.05475	-56.06	0.0597233	-56.16	0.0463358		-56.16	0	-56.16	0	-56.16	0	-56.16	0	-56.06
-56.06	-0.0353224	-56.06	0.012967	-56.06	0.00266352	-56.06	0.155129	-55.96	0.110538	-55.96	0.00789207	-56.06	0.0572336	-55.96	0.137968	-56.06	0.118867	-56.06	0.073572	-56.06	-0.0553724	-55.96	0.10954	-55.96	0.0524401	-55.96	0.047235	-56.06	0.0677012	-56.06	0.0474108	-56.06	0.0567015	-55.96	-0.0365854	-55.96	0.0708575	-56.06	0.0674303		-56.06	0	-56.06	0	-56.06	0	-56.06	0	-55.96
-55.96	0.0219024	-55.96	0.0155052	-55.96	0.00285754	-55.96	0.142825	-55.86	0.113078	-55.86	0.0190251	-55.96	0.0543045	-55.86	0.157693	-55.96	0.0948432	-55.96	0.115954	-55.96	-0.0168969	-55.86	0.108955	-55.86	0.0627931	-55.86	0.0599301	-55.96	0.0718025	-55.96	0.0608867	-55.96	0.0709575	-55.86	-0.0356089	-55.86	0.0780843	-55.96	0.0738738		-55.96	0	-55.96	0	-55.96	0	-55.96	0	-55.86
-55.86	0.0556899	-55.86	0.0219506	-55.86	-0.00163373	-55.86	0.140675	-55.76	0.1164	-55.76	0.0223486	-55.86	0.0560599	-55.76	0.140705	-55.86	0.059102	-55.86	0.126304	-55.86	0.00907809	-55.76	0.104466	-55.76	0.0825216	-55.76	0.0820028	-55.86	0.0727759	-55.86	0.0688925	-55.86	0.0633383	-55.76	-0.0572852	-55.76	0.0884382	-55.86	0.0842238		-55.86	0	-55.86	0	-55.86	0	-55.86	0	-55.76
-55.76	0.075417	-55.76	0.0229268	-55.76	-0.0444083	-55.76	0.123682	-55.66	0.111322	-55.66	0.0321139	-55.76	0.0476613	-55.66	0.130157	-55.76	0.0210156	-55.76	0.111657	-55.76	0.00536776	-55.66	0.097824	-55.66	0.0696295	-55.66	0.121456	-55.76	0.0854726	-55.76	0.09409	-55.76	0.0471292	-55.66	-0.0709573	-55.66	0.0755481	-55.76	0.0930142		-55.76	0	-55.76	0	-55.76	0	-55.76	0	-55.66
-55.66	0.0773717	-55.66	0.0233174	-55.66	-0.0612049	-55.66	0.0998555	-55.56	0.0904238	-55.56	0.0213702	-55.66	0.0308667	-55.56	0.0811331	-55.66	0.00968748	-55.66	0.11986	-55.66	0.00732237	-55.56	0.069113	-55.56	0.0541995	-55.56	0.142744	-55.66	0.0874272	-55.66	0.101511	-55.66	0.0568963	-55.56	-0.0840433	-55.56	0.0499613	-55.66	0.0738736		-55.66	0	-55.66	0	-55.66	0	-55.66	0	-55.56
-55.56	0.0627207	-55.56	-0.00226927	-55.56	-0.0641341	-55.56	0.0719266	-55.46	0.0585867	-55.46	-0.0042147	-55.56	0.0169978	-55.46	0.0539842	-55.56	0.00832033	-55.56	0.110679	-55.56	-0.00732857	-55.46	0.0544649	-55.46	0.0364271	-55.46	0.171065	-55.56	0.0618395	-55.56	0.0704569	-55.56	0.0664648	-55.46	-0.0846304	-55.46	0.0235944	-55.56	0.0443797		-55.56	0	-55.56	0	-55.56	0	-55.56	0	-55.46
-55.46	0.0402617	-55.46	-0.0247293	-55.46	-0.0600324	-55.46	0.0713401	-55.36	0.039445	-55.36	-0.0116376	-55.46	-0.0140557	-55.36	0.0426551	-55.46	0.00226545	-55.46	0.0882201	-55.46	-0.0297875	-55.36	0.0579787	-55.36	0.0290042	-55.36	0.171454	-55.46	0.0425048	-55.46	0.0776839	-55.46	0.0869746	-55.36	-0.0826768	-55.36	0.0474215	-55.46	0.0187964		-55.46	0	-55.46	0	-55.46	0	-55.46	0	-55.36
-55.36	0.0304967	-55.36	-0.0462127	-55.36	-0.0549541	-55.36	0.0568871	-55.26	0.0386647	-55.26	-0.0210124	-55.36	-0.0285091	-55.26	0.0254678	-55.36	-0.00281286	-55.36	0.076109	-55.36	-0.0129909	-55.26	0.0767297	-55.26	0.0188473	-55.26	0.130048	-55.36	0.0397702	-55.36	0.0796376	-55.36	0.110802	-55.26	-0.0858032	-55.26	0.0614842	-55.36	0.00277907		-55.36	0	-55.36	0	-55.36	0	-55.36	0	-55.26
-55.26	0.019558	-55.26	-0.0493392	-55.26	-0.0533924	-55.26	0.0271989	-55.16	0.0400308	-55.16	-0.000115037	-55.26	-0.0222587	-55.16	0.0323042	-55.26	-0.0348434	-55.26	0.0753289	-55.26	-0.00674051	-55.16	0.097627	-55.16	0.013183	-55.16	0.107976	-55.26	0.0460206	-55.26	0.0765114	-55.26	0.120176	-55.16	-0.09928	-55.16	0.0823816	-55.26	-0.0026893		-55.26	0	-55.26	0	-55.26	0	-55.26	0	-55.16
-55.16	0.0138942	-55.16	-0.0518788	-55.16	-0.0621804	-55.16	0.0246593	-55.06	0.0175702	-55.06	0.0117986	-55.16	-0.00136077	-55.06	0.0403115	-55.16	-0.02254	-55.16	0.0602885	-55.16	-0.0217808	-55.06	0.106416	-55.06	-0.00927764	-55.06	0.0902039	-55.16	0.0512935	-55.16	0.0661594	-55.16	0.123107	-55.06	-0.106898	-55.06	0.091171	-55.16	-0.00835311		-55.16	0	-55.16	0	-55.16	0	-55.16	0	-55.06
-55.06	0.00315177	-55.06	-0.0462139	-55.06	-0.0697982	-55.06	0.0232937	-54.96	0.00780457	-54.96	0.0231282	-55.06	-0.0042907	-54.96	0.0547654	-55.06	-0.016093	-55.06	0.0589226	-55.06	-0.0395538	-54.96	0.113058	-54.96	-0.0237315	-54.96	0.0655953	-55.06	0.0718011	-55.06	0.0608872	-55.06	0.102988	-54.96	-0.107287	-54.96	0.100937	-55.06	-0.0144073		-55.06	0	-55.06	0	-55.06	0	-55.06	0	-54.96
-54.96	-0.00661343	-54.96	-0.0512912	-54.96	-0.0483138	-54.96	0.0252469	-54.86	0.00546169	-54.86	0.0160971	-54.96	0.00235111	-54.86	0.0664835	-54.96	0.000703156	-54.96	0.0561879	-54.96	-0.049319	-54.86	0.105245	-54.86	-0.0245104	-54.86	0.0460634	-54.96	0.0706304	-54.96	0.0894025	-54.96	0.0830682	-54.86	-0.107287	-54.86	0.0907812	-54.96	-0.0218303		-54.96	0	-54.96	0	-54.96	0	-54.96	0	-54.86
-54.86	-0.0214571	-54.86	-0.0544161	-54.86	-0.0506567	-54.86	0.022122	-54.76	0.0160082	-54.76	0.0188311	-54.86	-0.000773847	-54.76	0.0707815	-54.86	0.0147673	-54.86	0.0460325	-54.86	-0.0672869	-54.76	0.0861052	-54.76	-0.0303709	-54.76	0.0300482	-54.86	0.0635992	-54.86	0.0987783	-54.86	0.0471311	-54.76	-0.11549	-54.76	0.089609	-54.86	-0.0460467		-54.86	0	-54.86	0	-54.86	0	-54.86	0	-54.76
-54.76	-0.0171588	-54.76	-0.0555881	-54.76	-0.0354217	-54.76	0.02095	-54.66	0.0290949	-54.66	0.00379199	-54.76	-0.00194579	-54.66	0.0783979	-54.76	0.040157	-54.76	0.0479848	-54.76	-0.0715831	-54.66	0.0780966	-54.66	-0.0383795	-54.66	0.0150091	-54.76	0.074146	-54.76	0.102295	-54.76	0.0318963	-54.66	-0.107092	-54.66	0.0816004	-54.76	-0.0448764		-54.76	0	-54.76	0	-54.76	0	-54.76	0	-54.66
-54.66	-0.0212612	-54.66	-0.0510959	-54.66	-0.0317115	-54.66	0.00981718	-54.56	0.0365161	-54.56	-0.00362974	-54.66	-0.000577867	-54.56	0.0709762	-54.66	0.0563679	-54.66	0.0423222	-54.66	-0.0834979	-54.56	0.0659866	-54.56	-0.0481434	-54.56	0.00758737	-54.66	0.0708256	-54.66	0.101317	-54.66	0.0168572	-54.56	-0.109825	-54.56	0.0757427	-54.66	-0.050539		-54.66	0	-54.66	0	-54.66	0	-54.66	0	-54.56
-54.56	-0.0286834	-54.56	-0.0421108	-54.56	-0.0321029	-54.56	0.00551951	-54.46	0.0466719	-54.46	-0.0130053	-54.56	-0.00565791	-54.46	0.0616007	-54.56	0.0528523	-54.56	0.0419304	-54.56	-0.0792015	-54.46	0.0542688	-54.46	-0.0458002	-54.46	-0.00960064	-54.56	0.0587151	-54.56	0.0837395	-54.56	-0.0015018	-54.46	-0.109046	-54.46	0.0499601	-54.56	-0.0587432		-54.56	0	-54.56	0	-54.56	0	-54.56	0	-54.46
-54.46	-0.0466532	-54.46	-0.0413316	-54.46	-0.048509	-54.46	-0.018699	-54.36	0.0507737	-54.36	-0.0206221	-54.46	-0.0103449	-54.36	0.0586721	-54.46	0.0387884	-54.46	0.0403677	-54.46	-0.0854524	-54.36	0.0450879	-54.36	-0.0432624	-54.36	-0.0140933	-54.46	0.0469977	-54.46	0.069676	-54.46	-0.012441	-54.36	-0.115881	-54.36	0.037655	-54.46	-0.0728067		-54.46	0	-54.46	0	-54.46	0	-54.46	0	-54.36
-54.36	-0.0495816	-54.36	-0.0395719	-54.36	-0.0631563	-54.36	-0.0185034	-54.26	0.0402265	-54.26	-0.0272631	-54.36	-0.0179616	-54.26	0.0699983	-54.36	0.0288294	-54.36	0.0561885	-54.36	-0.0883809	-54.26	0.0673547	-54.26	-0.0374026	-54.26	-0.0199522	-54.36	0.0464114	-54.36	0.0503405	-54.36	-0.0184938	-54.26	-0.0983023	-54.26	0.031796	-54.36	-0.087454		-54.36	0	-54.36	0	-54.36	0	-54.36	0	-54.26
-54.26	-0.0554402	-54.26	-0.0313695	-54.26	-0.0596421	-54.26	-0.0173314	-54.16	0.0413973	-54.16	-0.0245283	-54.26	-0.0167897	-54.16	0.0883582	-54.26	0.0284373	-54.26	0.0682971	-54.26	-0.070802	-54.16	0.0802443	-54.16	-0.0151365	-54.16	0.00231385	-54.26	0.042895	-54.26	0.0468242	-54.26	-0.0306047	-54.16	-0.0807245	-54.16	0.0298426	-54.26	-0.0862821		-54.26	0	-54.26	0	-54.26	0	-54.26	0	-54.16
-54.16	-0.0425506	-54.16	-0.0255103	-54.16	-0.0608134	-54.16	-0.0114722	-54.06	0.0310477	-54.06	-0.0294114	-54.16	-0.00624228	-54.06	0.085039	-54.16	0.0553918	-54.16	0.0835328	-54.16	-0.0500998	-54.06	0.0800494	-54.06	-0.0153314	-54.06	0.00914943	-54.16	0.046412	-54.16	0.0378404	-54.16	-0.0278697	-54.06	-0.0817014	-54.06	0.0265235	-54.16	-0.0921416		-54.16	0	-54.16	0	-54.16	0	-54.16	0	-54.06
-54.06	-0.0489941	-54.06	-0.0405486	-54.06	-0.0641329	-54.06	-0.0226042	-53.96	0.0415938	-53.96	-0.014177	-54.06	-0.0111256	-53.96	0.0877727	-54.06	0.0591028	-54.06	0.087244	-54.06	-0.0534191	-53.96	0.0905955	-53.96	-0.017286	-53.96	0.0282901	-54.06	0.061842	-54.06	0.0298328	-54.06	-0.0265007	-53.96	-0.0742795	-53.96	0.0292571	-54.06	-0.0954609		-54.06	0	-54.06	0	-54.06	0	-54.06	0	-53.96
-53.96	-0.0329813	-53.96	-0.0346903	-53.96	-0.0613989	-53.96	-0.0206522	-53.86	0.0540937	-53.86	0.00144708	-53.96	-0.00370353	-53.86	0.0838655	-53.96	0.0719915	-53.96	0.104821	-53.96	-0.0444369	-53.86	0.0812219	-53.86	-0.00869238	-53.86	0.0173525	-53.96	0.0677	-53.96	0.0411611	-53.96	-0.025331	-53.86	-0.0734984	-53.86	0.02535	-53.96	-0.0896029		-53.96	0	-53.96	0	-53.96	0	-53.96	0	-53.86
-53.86	-0.0181352	-53.86	-0.0370334	-53.86	-0.0731186	-53.86	0.00122416	-53.76	0.0605384	-53.76	0.000861287	-53.86	-0.00292218	-53.76	0.0754672	-53.86	0.0704304	-53.86	0.114979	-53.86	-0.0374032	-53.76	0.0736037	-53.76	0.00712883	-53.76	0.0191089	-53.86	0.0614508	-53.86	0.0583495	-53.86	-0.00345433	-53.76	-0.0717419	-53.76	0.0294524	-53.86	-0.079445		-53.86	0	-53.86	0	-53.86	0	-53.86	0	-53.76
-53.76	-0.0132545	-53.76	-0.0423073	-53.76	-0.0854229	-53.76	0.00610507	-53.66	0.0638595	-53.66	0.00418234	-53.76	0.00352252	-53.66	0.075664	-53.76	0.0737511	-53.76	0.123766	-53.76	-0.0403351	-53.66	0.0597377	-53.66	0.0174804	-53.66	0.0122752	-53.76	0.0561768	-53.76	0.0671364	-53.76	0.00142634	-53.66	-0.0707631	-53.66	0.039804	-53.76	-0.0628456		-53.76	0	-53.76	0	-53.76	0	-53.76	0	-53.66
-53.66	-0.0083698	-53.66	-0.0436748	-53.66	-0.0821022	-53.66	0.014114	-53.56	0.0568269	-53.56	-0.00128615	-53.66	0.00684321	-53.56	0.0717558	-53.66	0.0676953	-53.66	0.115368	-53.66	-0.0471691	-53.56	0.0558294	-53.56	0.0299791	-53.56	0.00836694	-53.66	0.0548092	-53.66	0.0634266	-53.66	0.0141236	-53.56	-0.0504519	-53.56	0.0335535	-53.66	-0.0501484		-53.66	0	-53.66	0	-53.66	0	-53.66	0	-53.56
-53.56	0.00725341	-53.56	-0.0483612	-53.56	-0.0883526	-53.56	0.0164581	-53.46	0.0509694	-53.46	-0.013396	-53.56	-0.00409532	-53.46	0.0643342	-53.56	0.0661331	-53.56	0.110681	-53.56	-0.0510771	-53.46	0.0499719	-53.46	0.0272458	-53.46	0.00563365	-53.56	0.050123	-53.56	0.0610826	-53.56	0.01881	-53.46	-0.0461547	-53.46	0.0378507	-53.56	-0.0329611		-53.56	0	-53.56	0	-53.56	0	-53.56	0	-53.46
-53.46	0.020927	-53.46	-0.0370336	-53.46	-0.0723367	-53.46	0.0355983	-53.36	0.0425696	-53.36	-0.0124192	-53.46	0.00488997	-53.36	0.0629687	-53.46	0.0704303	-53.46	0.0985713	-53.46	-0.0569348	-53.36	0.0462604	-53.36	0.0250983	-53.36	0.0152049	-53.46	0.0450435	-53.46	0.0606914	-53.46	0.0231071	-53.36	-0.0451779	-53.36	0.0388274	-53.46	-0.0185094		-53.46	0	-53.46	0	-53.46	0	-53.46	0	-53.36
-53.36	0.0289341	-53.36	-0.0282444	-53.36	-0.0666718	-53.36	0.0436054	-53.26	0.0353436	-53.26	-0.017303	-53.36	-0.00194591	-53.26	0.0533967	-53.36	0.0714069	-53.36	0.0948597	-53.36	-0.0606465	-53.26	0.0413766	-53.26	0.0233388	-53.26	0.0134454	-53.36	0.0389896	-53.36	0.0515133	-53.36	0.0193954	-53.26	-0.0500617	-53.26	0.0339437	-53.36	-0.0128445		-53.36	0	-53.36	0	-53.36	0	-53.36	0	-53.26
-53.26	0.0287385	-53.26	-0.02844	-53.26	-0.0528064	-53.26	0.0332551	-53.16	0.0384686	-53.16	-0.0173023	-53.26	-0.0138602	-53.16	0.0463669	-53.26	0.0548043	-53.26	0.0766969	-53.26	-0.0538116	-53.16	0.0491898	-53.16	0.016309	-53.16	0.00641561	-53.26	0.0473886	-53.26	0.0497537	-53.26	-0.00267363	-53.16	-0.0617797	-53.16	0.0370686	-53.26	-0.0208526		-53.26	0	-53.26	0	-53.26	0	-53.26	0	-53.16
-53.16	0.0318636	-53.16	-0.0253149	-53.16	-0.0488993	-53.16	0.0270036	-53.06	0.0232347	-53.06	-0.0262877	-53.16	-0.00214064	-53.06	0.0365995	-53.16	0.0594934	-53.16	0.0704454	-53.16	-0.0608412	-53.06	0.0456747	-53.06	0.0182604	-53.06	-0.00335181	-53.16	0.0411371	-53.16	0.0458483	-53.16	0.00748193	-53.06	-0.0668589	-53.06	0.026523	-53.16	-0.0208517		-53.16	0	-53.16	0	-53.16	0	-53.16	0	-53.06
-53.06	0.0345967	-53.06	-0.0257059	-53.06	-0.0539786	-53.06	0.0195822	-52.96	0.0236239	-52.96	-0.0352712	-53.06	-0.00721997	-52.96	0.0393348	-53.06	0.0497259	-53.06	0.0708364	-53.06	-0.0823275	-52.96	0.0343451	-52.96	0.00927687	-52.96	-0.0170236	-53.06	0.0305913	-53.06	0.0376447	-53.06	0.0102151	-52.96	-0.0711541	-52.96	0.0276942	-53.06	-0.0259311		-53.06	0	-53.06	0	-53.06	0	-53.06	0	-52.96
-52.96	0.0256132	-52.96	-0.0206285	-52.96	-0.0660864	-52.96	0.0262236	-52.86	0.00624168	-52.86	-0.0440589	-52.96	-0.00604874	-52.86	0.030547	-52.96	0.0290236	-52.96	0.0688834	-52.96	-0.0795923	-52.86	0.0294636	-52.86	-0.0127937	-52.86	-0.0328418	-52.96	0.0309805	-52.96	0.0356917	-52.96	0.00982612	-52.86	-0.0893184	-52.86	0.0220307	-52.96	-0.0442911		-52.96	0	-52.96	0	-52.96	0	-52.96	0	-52.86
-52.86	0.0168256	-52.86	-0.0286344	-52.86	-0.0764383	-52.86	-0.000535369	-52.76	0.0121019	-52.76	-0.0405447	-52.86	-0.0234309	-52.76	0.029373	-52.86	0.0233599	-52.86	0.06322	-52.86	-0.0852557	-52.76	0.0329779	-52.76	-0.0147459	-52.76	-0.0254213	-52.86	0.0229749	-52.86	0.0300283	-52.86	-0.0052138	-52.76	-0.0733034	-52.76	0.0341395	-52.86	-0.056985		-52.86	0	-52.86	0	-52.86	0	-52.86	0	-52.76
-52.76	0.0320592	-52.76	-0.0251193	-52.76	-0.0612044	-52.76	-0.00405073	-52.66	0.0158115	-52.66	-0.0274586	-52.76	-0.0253825	-52.66	0.0237098	-52.76	0.0401578	-52.76	0.0682988	-52.76	-0.0817409	-52.66	0.0359092	-52.66	-0.0110363	-52.66	-0.0279602	-52.76	0.0218015	-52.76	0.0382314	-52.76	-0.00404119	-52.66	-0.0766243	-52.66	0.0190998	-52.76	-0.0417514		-52.76	0	-52.76	0	-52.76	0	-52.76	0	-52.66
-52.66	0.0287377	-52.66	-0.0237526	-52.66	-0.0621799	-52.66	-0.00111997	-52.56	0.0132735	-52.56	-0.0276544	-52.66	-0.0333923	-52.56	0.0313265	-52.66	0.0446488	-52.66	0.0720078	-52.66	-0.0827163	-52.56	0.0427439	-52.56	-0.0166986	-52.56	-0.028156	-52.66	0.0161377	-52.66	0.0364739	-52.66	-0.00267446	-52.56	-0.0705678	-52.56	0.0134375	-52.66	-0.0474151		-52.66	0	-52.66	0	-52.66	0	-52.66	0	-52.56
-52.56	0.0262	-52.56	-0.0239483	-52.56	-0.0506569	-52.56	0.00180858	-52.46	0.0171798	-52.46	-0.0151536	-52.56	-0.03593	-52.46	0.0313266	-52.56	0.0561718	-52.56	0.0663459	-52.56	-0.0876001	-52.46	0.0505565	-52.46	-0.0143563	-52.46	-0.0164372	-52.56	0.0159423	-52.56	0.0315902	-52.56	0.0049426	-52.46	-0.0729138	-52.46	0.0235923	-52.56	-0.0460466		-52.56	0	-52.56	0	-52.56	0	-52.56	0	-52.46
-52.46	0.0332304	-52.46	-0.0317606	-52.46	-0.0483145	-52.46	-0.00131553	-52.36	0.0228436	-52.36	0.00144696	-52.46	-0.0288996	-52.36	0.0424607	-52.46	0.0530477	-52.46	0.0718122	-52.46	-0.0907244	-52.36	0.0499718	-52.36	-0.00400424	-52.36	-0.0138977	-52.46	0.0128179	-52.46	0.03159	-52.46	0.00181824	-52.36	-0.0688102	-52.36	0.0214436	-52.46	-0.0405802		-52.46	0	-52.46	0	-52.46	0	-52.46	0	-52.36
-52.36	0.0357699	-52.36	-0.0409399	-52.36	-0.0559298	-52.36	0.00825441	-52.26	0.019132	-52.26	8.14199e-05	-52.36	-0.0146413	-52.26	0.0387491	-52.36	0.0462106	-52.36	0.0673212	-52.36	-0.0858427	-52.26	0.041572	-52.26	0.00869119	-52.26	-0.00823271	-52.36	0.0223879	-52.36	0.04116	-52.36	-0.00501877	-52.26	-0.0725218	-52.26	0.0271086	-52.36	-0.0450712		-52.36	0	-52.36	0	-52.36	0	-52.36	0	-52.26
-52.26	0.0367464	-52.26	-0.0399633	-52.26	-0.0565172	-52.26	0.00141853	-52.16	0.0162033	-52.16	0.0229325	-52.26	-0.016789	-52.16	0.0428509	-52.26	0.059688	-52.26	0.0800166	-52.26	-0.0950208	-52.16	0.0503621	-52.16	0.012793	-52.16	-0.00881916	-52.26	0.0186762	-52.26	0.0351061	-52.26	-0.0110727	-52.16	-0.0652958	-52.16	0.0280861	-52.26	-0.0440946		-52.26	0	-52.26	0	-52.26	0	-52.26	0	-52.16
-52.16	0.0408484	-52.16	-0.0288309	-52.16	-0.0508512	-52.16	-0.00619829	-52.06	0.0193282	-52.06	0.0291816	-52.16	-0.00956285	-52.06	0.0491	-52.16	0.06379	-52.16	0.0794302	-52.16	-0.0924829	-52.06	0.0534869	-52.06	0.0307609	-52.06	-0.0072583	-52.16	0.0235602	-52.16	0.0360838	-52.16	-0.00697076	-52.06	-0.0692014	-52.06	0.0374595	-52.16	-0.0282739		-52.16	0	-52.16	0	-52.16	0	-52.16	0	-52.06
-52.06	0.0439733	-52.06	-0.0296122	-52.06	-0.0492903	-52.06	0.00317514	-51.96	0.0267501	-51.96	0.0326973	-52.06	-0.00800192	-51.96	0.056522	-52.06	0.0669149	-52.06	0.0833372	-52.06	-0.0963885	-51.96	0.0523143	-51.96	0.0311523	-51.96	-0.00530285	-52.06	0.0219969	-52.06	0.0454572	-52.06	-0.00384581	-51.96	-0.0617794	-51.96	0.0448814	-52.06	-0.025149		-52.06	0	-52.06	0	-52.06	0	-52.06	0	-51.96
-51.96	0.0428005	-51.96	-0.029221	-51.96	-0.0535874	-51.96	0.00825459	-51.86	0.0236239	-51.86	0.0194163	-51.96	-0.0177655	-51.86	0.0479292	-51.96	0.0657421	-51.96	0.0790401	-51.96	-0.0889668	-51.86	0.0468459	-51.86	0.028026	-51.86	-0.0131174	-51.96	0.022388	-51.96	0.0411602	-51.96	-0.00814289	-51.86	-0.0570932	-51.86	0.0394129	-51.96	-0.0263218		-51.96	0	-51.96	0	-51.96	0	-51.96	0	-51.86
-51.86	0.0373322	-51.86	-0.0307832	-51.86	-0.0559316	-51.86	0.00981665	-51.76	0.0312418	-51.76	0.0106272	-51.86	-0.0091728	-51.76	0.0539831	-51.86	0.0719924	-51.86	0.0876328	-51.86	-0.0920929	-51.76	0.0466512	-51.76	0.0286134	-51.76	-0.0172182	-51.86	0.0239502	-51.86	0.0325676	-51.86	-0.00658071	-51.76	-0.0658823	-51.76	0.0376543	-51.86	-0.0231956		-51.86	0	-51.86	0	-51.86	0	-51.86	0	-51.76
-51.76	0.0519806	-51.76	-0.0325416	-51.76	-0.0631565	-51.76	-0.00366056	-51.66	0.0369058	-51.66	0.0217614	-51.76	-0.0109314	-51.66	0.0487103	-51.76	0.0749222	-51.76	0.083532	-51.76	-0.0883812	-51.66	0.0515332	-51.66	0.0217767	-51.66	-0.0193667	-51.76	0.0315682	-51.76	0.030809	-51.76	0.00806773	-51.66	-0.0617785	-51.66	0.0378518	-51.76	-0.0249542		-51.76	0	-51.76	0	-51.76	0	-51.76	0	-51.66
-51.66	0.051396	-51.66	-0.0346903	-51.66	-0.0535864	-51.66	0.000443101	-51.56	0.0314373	-51.56	0.0217595	-51.66	-0.0154222	-51.56	0.0338654	-51.66	0.0774618	-51.66	0.0829474	-51.66	-0.0811533	-51.56	0.034346	-51.56	0.01162	-51.56	-0.0162407	-51.66	0.0294195	-51.66	0.0286604	-51.66	0.0059191	-51.56	-0.0649047	-51.56	0.0464444	-51.66	-0.0271028		-51.66	0	-51.66	0	-51.66	0	-51.66	0	-51.56
-51.56	0.0482699	-51.56	-0.0354705	-51.56	-0.0520244	-51.56	-0.00737143	-51.46	0.0306572	-51.46	0.0241035	-51.56	-0.0107359	-51.46	0.0260547	-51.56	0.0938668	-51.56	0.0798212	-51.56	-0.0772489	-51.46	0.0484089	-51.46	0.0155281	-51.46	-0.0185848	-51.56	0.0262934	-51.56	0.023192	-51.56	-0.00267351	-51.46	-0.0625607	-51.46	0.0487884	-51.56	-0.0325712		-51.56	0	-51.56	0	-51.56	0	-51.56	0	-51.46
-51.46	0.0576444	-51.46	-0.0229716	-51.46	-0.0496802	-51.46	-0.000339031	-51.36	0.0363192	-51.36	0.0321116	-51.46	-0.0185466	-51.36	0.036405	-51.46	0.0860562	-51.46	0.077477	-51.46	-0.0866237	-51.36	0.0470404	-51.36	0.00947136	-51.36	-0.0121408	-51.46	0.0216069	-51.46	0.0224118	-51.46	0.00279474	-51.36	-0.0592409	-51.36	0.04742	-51.46	-0.0333514		-51.46	0	-51.46	0	-51.46	0	-51.46	0	-51.36
-51.36	0.0617463	-51.36	-0.0149636	-51.36	-0.0346417	-51.36	0.0107933	-51.26	0.0316326	-51.26	0.0227367	-51.36	-0.00819618	-51.26	0.0340607	-51.36	0.0799995	-51.36	0.0823609	-51.36	-0.0903342	-51.26	0.0470421	-51.26	0.00478476	-51.26	-0.0199516	-51.36	0.0218026	-51.36	0.0163552	-51.36	0.0092389	-51.26	-0.056897	-51.26	0.0427334	-51.36	-0.039408		-51.36	0	-51.36	0	-51.36	0	-51.36	0	-51.26
-51.26	0.0640901	-51.26	-0.0126196	-51.26	-0.0291735	-51.26	0.0131372	-51.16	0.0369067	-51.16	0.0084796	-51.26	-0.0105406	-51.16	0.0229278	-51.26	0.0721887	-51.26	0.0800165	-51.26	-0.0762717	-51.16	0.0382514	-51.16	0.0100589	-51.16	-0.0240541	-51.26	0.0147699	-51.26	0.0163568	-51.26	0.016271	-51.16	-0.0609994	-51.16	0.040195	-51.26	-0.0440947		-51.26	0	-51.26	0	-51.26	0	-51.26	0	-51.16
-51.16	0.0568633	-51.16	-0.0151582	-51.16	-0.0387425	-51.16	0.0105987	-51.06	0.0279211	-51.06	0.0112128	-51.16	-0.0122972	-51.06	0.0209765	-51.16	0.0680861	-51.16	0.0806022	-51.16	-0.0788102	-51.06	0.0480189	-51.06	0.00576156	-51.06	-0.0119444	-51.16	0.0083251	-51.16	0.0192847	-51.16	0.0168567	-51.06	-0.0629507	-51.06	0.0358977	-51.16	-0.0552278		-51.16	0	-51.16	0	-51.16	0	-51.16	0	-51.06
-51.06	0.0455354	-51.06	-0.0311742	-51.06	-0.0313211	-51.06	0.0133318	-50.96	0.014056	-50.96	-0.00734067	-51.06	-0.0165946	-50.96	0.0125778	-51.06	0.0684771	-51.06	0.0763047	-51.06	-0.0831077	-50.96	0.0466506	-50.96	-0.00263715	-50.96	-0.0203431	-51.06	0.000903428	-51.06	0.0126451	-51.06	0.0172475	-50.96	-0.0643189	-50.96	0.027499	-51.06	-0.0548369		-51.06	0	-51.06	0	-51.06	0	-51.06	0	-50.96
-50.96	0.0371367	-50.96	-0.0278543	-50.96	-0.0319074	-50.96	0.0104033	-50.86	0.0185455	-50.86	-0.00519335	-50.96	-0.00858629	-50.86	0.00691259	-50.96	0.0764853	-50.96	0.0733763	-50.96	-0.0868181	-50.86	0.0534862	-50.86	-0.00752032	-50.86	-0.0252262	-50.96	-0.00749528	-50.96	0.00581038	-50.96	0.0104128	-50.86	-0.0692021	-50.86	0.0343345	-50.96	-0.0585474		-50.96	0	-50.96	0	-50.96	0	-50.96	0	-50.86
-50.86	0.0439723	-50.86	-0.0327373	-50.86	-0.0367904	-50.86	0.00942653	-50.76	0.00682831	-50.76	-0.0176926	-50.86	-0.0111272	-50.76	-0.0141811	-50.86	0.0786328	-50.86	0.0755236	-50.86	-0.072952	-50.76	0.0487995	-50.76	-0.00361252	-50.76	-0.0252247	-50.86	-0.0155027	-50.86	-0.00141883	-50.86	0.0031836	-50.76	-0.0660763	-50.76	0.0343361	-50.86	-0.0493696		-50.86	0	-50.86	0	-50.86	0	-50.86	0	-50.76
-50.76	0.0392853	-50.76	-0.0405487	-50.76	-0.0446018	-50.76	0.00708163	-50.66	0.00917196	-50.66	-0.0387864	-50.76	-0.0111259	-50.66	-0.0102735	-50.76	0.0739456	-50.76	0.0677124	-50.76	-0.077639	-50.66	0.0558314	-50.66	-0.00595713	-50.66	-0.0275693	-50.76	-0.0170654	-50.76	-0.0131363	-50.76	-0.0132221	-50.66	-0.0746694	-50.66	0.0273032	-50.76	-0.061087		-50.76	0	-50.76	0	-50.76	0	-50.76	0	-50.66
-50.66	0.0463177	-50.66	-0.0428928	-50.66	-0.0399154	-50.66	0.00239527	-50.56	-0.000789225	-50.56	-0.0221859	-50.66	-0.00878179	-50.56	-0.0132042	-50.66	0.079414	-50.66	0.0723988	-50.66	-0.0721706	-50.56	0.0482125	-50.56	-0.00419956	-50.56	-0.014093	-50.66	-0.0147213	-50.66	-0.0107921	-50.66	-0.0210327	-50.56	-0.0776001	-50.56	0.0220303	-50.66	-0.0618671		-50.66	0	-50.66	0	-50.66	0	-50.66	0	-50.56
-50.56	0.043387	-50.56	-0.0458236	-50.56	-0.0451884	-50.56	0.00415277	-50.46	0.00526565	-50.46	-0.015349	-50.56	-0.00702423	-50.46	-0.000118792	-50.56	0.074141	-50.56	0.0702501	-50.56	-0.068849	-50.46	0.0519251	-50.46	-0.0067392	-50.46	-0.0166326	-50.56	-0.00593323	-50.56	-0.00903457	-50.56	-0.0286517	-50.46	-0.0723272	-50.46	0.0210547	-50.56	-0.0647978		-50.56	0	-50.56	0	-50.56	0	-50.56	0	-50.46
-50.46	0.0494418	-50.46	-0.0507054	-50.46	-0.0430398	-50.46	0.00161314	-50.36	-0.00606298	-50.36	-0.0227714	-50.46	0.00293684	-50.36	0.0213666	-50.46	0.0731654	-50.46	0.0739627	-50.46	-0.0713887	-50.36	0.0429387	-50.36	-0.00869131	-50.36	-0.0154605	-50.46	-0.0108151	-50.46	0.00483274	-50.46	-0.0413461	-50.36	-0.0789676	-50.36	0.0120683	-50.46	-0.0556188		-50.46	0	-50.46	0	-50.46	0	-50.46	0	-50.36
-50.36	0.033425	-50.36	-0.0503154	-50.36	-0.045774	-50.36	-0.000339031	-50.26	-0.0031327	-50.26	-0.0315598	-50.36	0.0119215	-50.26	0.0344516	-50.36	0.0758977	-50.36	0.0649763	-50.36	-0.0874056	-50.26	0.0435268	-50.26	0.0043937	-50.26	-0.000811458	-50.36	-0.0135492	-50.36	0.00522292	-50.36	-0.0526747	-50.26	-0.0690068	-50.26	0.0196868	-50.36	-0.0622591		-50.36	0	-50.36	0	-50.36	0	-50.36	0	-50.26
-50.26	0.0340132	-50.26	-0.0622278	-50.26	-0.0444075	-50.26	0.00493371	-50.16	-0.00489086	-50.16	-0.0380062	-50.26	0.0132879	-50.16	0.0342575	-50.26	0.0639852	-50.26	0.0608763	-50.26	-0.0844752	-50.16	0.0277057	-50.16	0.0120121	-50.16	0.000554621	-50.26	-0.00358832	-50.26	0.0159658	-50.26	-0.0411497	-50.16	-0.0809197	-50.16	0.0210529	-50.26	-0.0624529		-50.26	0	-50.26	0	-50.26	0	-50.26	0	-50.16
-50.16	0.0275664	-50.16	-0.0733628	-50.16	-0.0531964	-50.16	-0.00697947	-50.06	0.00604558	-50.06	-0.044255	-50.16	0.00137472	-50.06	0.0405056	-50.16	0.0536323	-50.16	0.0513053	-50.16	-0.0963883	-50.06	0.0261433	-50.06	0.0182602	-50.06	-0.00569415	-50.16	0.00246572	-50.16	0.0095191	-50.16	-0.0475965	-50.06	-0.0746715	-50.06	0.0265229	-50.16	-0.0657754		-50.16	0	-50.16	0	-50.16	0	-50.16	0	-50.06
-50.06	0.0385033	-50.06	-0.0764871	-50.06	-0.045384	-50.06	-0.0124498	-49.96	0.0109295	-49.96	-0.0495296	-50.06	0.00762331	-49.96	0.0422654	-50.06	0.0473837	-50.06	0.0356804	-50.06	-0.0971702	-49.96	0.0208687	-49.96	0.0270504	-49.96	-0.00237423	-50.06	0.0180908	-50.06	0.00639498	-50.06	-0.0515026	-49.96	-0.0807243	-49.96	0.0290608	-50.06	-0.0688995		-50.06	0	-50.06	0	-50.06	0	-50.06	0	-49.96
-49.96	0.0308863	-49.96	-0.0723852	-49.96	-0.0530008	-49.96	-0.0153784	-49.86	0.0144457	-49.86	-0.0483557	-49.96	0.00469458	-49.86	0.052812	-49.96	0.0421091	-49.96	0.0358759	-49.96	-0.0977567	-49.86	0.0142301	-49.86	0.0336908	-49.86	-0.0152651	-49.96	0.0300051	-49.96	0.0190912	-49.96	-0.0559953	-49.86	-0.0740839	-49.86	0.0341409	-49.96	-0.0647978		-49.96	0	-49.96	0	-49.96	0	-49.96	0	-49.86
-49.86	0.0359666	-49.86	-0.0688691	-49.86	-0.0494847	-49.86	-0.0118623	-49.76	0.0351489	-49.76	-0.037029	-49.86	0.00352257	-49.76	0.0602325	-49.86	0.0385947	-49.86	0.0464227	-49.86	-0.101271	-49.76	0.0216506	-49.76	0.0278323	-49.76	-0.00940484	-49.86	0.0288331	-49.86	0.0210435	-49.86	-0.0556033	-49.76	-0.0697877	-49.76	0.0337489	-49.86	-0.0644057		-49.86	0	-49.86	0	-49.86	0	-49.86	0	-49.76
-49.76	0.0433871	-49.76	-0.0528539	-49.76	-0.0334696	-49.76	-0.0106901	-49.66	0.0287022	-49.66	-0.0309749	-49.76	-0.00233591	-49.66	0.0514435	-49.76	0.0397669	-49.76	0.0405642	-49.76	-0.0969747	-49.66	0.0198922	-49.66	0.0213856	-49.66	-0.00335079	-49.76	0.0346934	-49.76	0.0269037	-49.76	-0.0630258	-49.66	-0.0668579	-49.66	0.0366787	-49.76	-0.069486		-49.76	0	-49.76	0	-49.76	0	-49.76	0	-49.66
-49.66	0.0385042	-49.66	-0.0499243	-49.66	-0.0305399	-49.66	-0.00541824	-49.56	0.0363209	-49.56	-0.020232	-49.66	-0.000970304	-49.56	0.0621864	-49.66	0.0450388	-49.66	0.0505243	-49.66	-0.0823264	-49.56	0.0306351	-49.56	0.0290043	-49.56	-0.00198442	-49.66	0.036059	-49.66	0.0251451	-49.66	-0.0530657	-49.56	-0.0537727	-49.56	0.0505459	-49.66	-0.0767111		-49.66	0	-49.66	0	-49.66	0	-49.66	0	-49.56
-49.56	0.0398706	-49.56	-0.0438696	-49.56	-0.0244852	-49.56	0.00141853	-49.46	0.0318276	-49.46	-0.0145668	-49.56	0.0097726	-49.46	0.0561329	-49.56	0.044063	-49.56	0.0518907	-49.56	-0.0684592	-49.46	0.0245816	-49.46	0.0213867	-49.46	-0.00334966	-49.56	0.0389894	-49.56	0.0382302	-49.56	-0.0571658	-49.46	-0.05592	-49.46	0.0546471	-49.56	-0.080033		-49.56	0	-49.56	0	-49.56	0	-49.56	0	-49.46
-49.46	0.0299106	-49.46	-0.0350804	-49.46	-0.0196023	-49.46	-0.0015111	-49.36	0.0345626	-49.36	-0.00714731	-49.46	0.0154376	-49.36	0.0526156	-49.46	0.0536342	-49.46	0.0388064	-49.46	-0.0713887	-49.36	0.0210643	-49.36	0.0225577	-49.36	0.000945568	-49.46	0.0243411	-49.46	0.0282702	-49.46	-0.0538468	-49.36	-0.054749	-49.36	0.0456634	-49.46	-0.0782743		-49.46	0	-49.46	0	-49.46	0	-49.46	0	-49.36
-49.36	0.0146748	-49.36	-0.0339093	-49.36	-0.0184311	-49.36	0.00669056	-49.26	0.0298752	-49.26	0.00769842	-49.36	0.00723231	-49.26	0.0494903	-49.36	0.0571476	-49.36	0.0352894	-49.36	-0.061623	-49.26	0.0257515	-49.26	0.0319332	-49.26	0.00250852	-49.36	0.0286366	-49.36	0.0145985	-49.36	-0.0315803	-49.26	-0.0492798	-49.26	0.0495685	-49.36	-0.077103		-49.36	0	-49.36	0	-49.36	0	-49.36	0	-49.26
-49.26	0.0178018	-49.26	-0.0323462	-49.26	-0.0129619	-49.26	0.00903559	-49.16	0.0234303	-49.16	0.00515789	-49.26	-0.00135946	-49.16	0.0383591	-49.26	0.0516801	-49.26	0.0368524	-49.26	-0.0647483	-49.16	0.0177445	-49.16	0.0309567	-49.16	0.00856251	-49.26	0.0200448	-49.26	0.0185037	-49.26	-0.0198627	-49.16	-0.0541626	-49.16	0.0415615	-49.26	-0.0677276		-49.26	0	-49.26	0	-49.26	0	-49.26	0	-49.16
-49.16	0.0121368	-49.16	-0.0301987	-49.16	-0.0225331	-49.16	0.0166534	-49.06	0.0111243	-49.06	-0.00792634	-49.16	-0.00390017	-49.06	0.0385538	-49.16	0.0592979	-49.16	0.0389999	-49.16	-0.0704132	-49.06	0.0265337	-49.06	0.0311514	-49.06	-0.00139749	-49.16	0.0260986	-49.16	0.0136207	-49.16	-0.0309941	-49.06	-0.0531858	-49.06	0.022225	-49.16	-0.0733925		-49.16	0	-49.16	0	-49.16	0	-49.16	0	-49.06
-49.06	0.0123314	-49.06	-0.043283	-49.06	-0.0238986	-49.06	0.00903559	-48.96	0.0111262	-48.96	-0.00714618	-49.06	-0.0138603	-48.96	0.0369918	-49.06	0.0516801	-49.06	0.0290398	-49.06	-0.0803733	-48.96	0.0249717	-48.96	0.0311534	-48.96	-0.00295955	-49.06	0.023169	-49.06	0.000536382	-49.06	-0.0315815	-48.96	-0.0711549	-48.96	0.022227	-49.06	-0.0747581		-49.06	0	-49.06	0	-49.06	0	-49.06	0	-48.96
-48.96	0.000614762	-48.96	-0.0542215	-48.96	-0.0348371	-48.96	0.00747359	-48.86	0.00526464	-48.86	-0.0106617	-48.96	-0.0201105	-48.86	0.0522255	-48.96	0.0454298	-48.96	0.0391966	-48.96	-0.0741228	-48.86	0.0237983	-48.86	0.0416988	-48.86	-0.00413287	-48.96	0.0286375	-48.96	-0.0104021	-48.96	-0.0432981	-48.86	-0.0699822	-48.86	0.0288662	-48.96	-0.0810083		-48.96	0	-48.96	0	-48.96	0	-48.96	0	-48.86
-48.86	0.0142846	-48.86	-0.0608611	-48.86	-0.0383525	-48.86	0.00630045	-48.76	0.00507039	-48.76	-0.0194505	-48.86	-0.0236259	-48.76	0.0512492	-48.86	0.0419145	-48.86	0.0395874	-48.86	-0.073732	-48.76	0.0126674	-48.76	0.0407225	-48.76	-0.0121396	-48.86	0.0329346	-48.86	-0.0170417	-48.86	-0.0413471	-48.76	-0.0717404	-48.76	0.0200774	-48.86	-0.0696808		-48.86	0	-48.86	0	-48.86	0	-48.86	0	-48.76
-48.76	0.0226847	-48.76	-0.0594953	-48.76	-0.0393289	-48.76	-0.00170648	-48.66	0.00741434	-48.66	-0.0288253	-48.76	-0.0160078	-48.66	0.0535932	-48.76	0.040938	-48.76	0.037047	-48.76	-0.0723661	-48.66	0.010323	-48.66	0.0383782	-48.66	-0.00198317	-48.76	0.0319582	-48.76	-0.0227064	-48.76	-0.0376352	-48.66	-0.0858035	-48.66	0.0177331	-48.76	-0.0753454		-48.76	0	-48.76	0	-48.76	0	-48.76	0	-48.66
-48.66	0.0320593	-48.66	-0.0673059	-48.66	-0.0447973	-48.66	0.00063765	-48.56	0.0136634	-48.56	-0.0225762	-48.66	-0.0105394	-48.56	0.055154	-48.66	0.0503126	-48.66	0.0323607	-48.66	-0.0770525	-48.56	0.00875962	-48.56	0.0375968	-48.56	0.0042659	-48.66	0.0343024	-48.66	-0.00864351	-48.66	-0.0431036	-48.56	-0.0748662	-48.56	0.0138274	-48.66	-0.0714372		-48.66	0	-48.66	0	-48.66	0	-48.66	0	-48.56
-48.56	0.0453389	-48.56	-0.0626208	-48.56	-0.0307356	-48.56	-0.00092566	-48.46	0.0273368	-48.46	-0.0253099	-48.56	-0.00429034	-48.46	0.0453898	-48.56	0.0464071	-48.56	0.0456402	-48.56	-0.0629909	-48.46	-0.00569278	-48.46	0.0317389	-48.46	-0.00159198	-48.56	0.0374272	-48.56	-0.00239444	-48.56	-0.0485733	-48.46	-0.0807241	-48.46	0.014218	-48.56	-0.0745647		-48.56	0	-48.56	0	-48.56	0	-48.56	0	-48.46
-48.46	0.0402628	-48.46	-0.0755095	-48.46	-0.0381579	-48.46	-0.0153784	-48.36	0.0347569	-48.36	-0.020232	-48.46	-0.00702423	-48.36	0.0590622	-48.46	0.0342966	-48.46	0.0327516	-48.46	-0.0586943	-48.36	0.00329137	-48.36	0.0352528	-48.36	0.0105164	-48.46	0.030005	-48.46	0.00268418	-48.46	-0.0434946	-48.36	-0.0850227	-48.36	0.0192959	-48.46	-0.0843291		-48.46	0	-48.46	0	-48.46	0	-48.46	0	-48.36
-48.36	0.0250277	-48.36	-0.0680891	-48.36	-0.0432344	-48.36	0.00141853	-48.26	0.0353438	-48.26	-0.0126146	-48.36	0.00508446	-48.26	0.0494906	-48.36	0.0401568	-48.36	0.0284533	-48.36	-0.0606466	-48.26	-0.0133108	-48.26	0.0280272	-48.26	0.00250876	-48.36	0.046802	-48.36	0.0147929	-48.36	-0.0431047	-48.26	-0.0844358	-48.26	0.0261313	-48.36	-0.0839391		-48.36	0	-48.36	0	-48.36	0	-48.36	0	-48.26
-48.26	0.0162379	-48.26	-0.0753149	-48.26	-0.033275	-48.26	0.00122321	-48.16	0.0388598	-48.16	0.00105613	-48.26	-0.00526559	-48.16	0.0444121	-48.26	0.0368372	-48.26	0.0259157	-48.26	-0.0530294	-48.16	-0.0168253	-48.16	0.0432619	-48.16	-0.007258	-48.26	0.0466067	-48.26	0.00756705	-48.26	-0.0503305	-48.16	-0.0809198	-48.16	0.025741	-48.26	-0.0942892		-48.26	0	-48.26	0	-48.26	0	-48.26	0	-48.16
-48.16	0.0158479	-48.16	-0.0733626	-48.16	-0.0219463	-48.16	0.0109879	-48.06	0.0509682	-48.06	0.000667632	-48.16	-0.00800163	-48.06	0.0440236	-48.16	0.0341012	-48.16	0.0348985	-48.16	-0.0495132	-48.06	-0.0039348	-48.06	0.0436516	-48.06	-0.0076465	-48.16	0.0610597	-48.16	0.02202	-48.16	-0.0390018	-48.06	-0.0758418	-48.06	0.030819	-48.16	-0.092337		-48.16	0	-48.16	0	-48.16	0	-48.16	0	-48.06
-48.06	0.0209261	-48.06	-0.073751	-48.06	-0.00749165	-48.06	0.0254425	-47.96	0.047648	-47.96	-0.000310421	-48.06	-0.0130782	-47.96	0.0461698	-48.06	0.0337128	-48.06	0.0423227	-48.06	-0.0327162	-47.96	-0.00491285	-47.96	0.0356431	-47.96	-0.0133128	-48.06	0.0630136	-48.06	0.0317865	-48.06	-0.0104861	-47.96	-0.0721316	-47.96	0.0392175	-48.06	-0.07554		-48.06	0	-48.06	0	-48.06	0	-48.06	0	-47.96
-47.96	0.0144812	-47.96	-0.0747293	-47.96	-0.00846994	-47.96	0.0291525	-47.86	0.0513596	-47.86	0.00340122	-47.96	-0.0257753	-47.86	0.0428509	-47.96	0.0280463	-47.96	0.0483748	-47.96	-0.0219759	-47.86	-0.01292	-47.86	0.0292	-47.86	-0.0166317	-47.96	0.0620352	-47.96	0.0440909	-47.96	-0.00677621	-47.86	-0.0652958	-47.86	0.0398049	-47.96	-0.0819849		-47.96	0	-47.96	0	-47.96	0	-47.96	0	-47.86
-47.86	0.0252235	-47.86	-0.0632052	-47.86	-0.00944656	-47.86	0.0406767	-47.76	0.0560467	-47.76	0.00340003	-47.86	-0.029094	-47.76	0.0444137	-47.86	0.0216032	-47.86	0.0419319	-47.86	-0.0401375	-47.76	-0.0152634	-47.76	0.0291988	-47.76	-0.00413209	-47.86	0.050904	-47.86	0.0384262	-47.86	-0.00775266	-47.76	-0.0473259	-47.76	0.0398037	-47.86	-0.0751488		-47.86	0	-47.86	0	-47.86	0	-47.86	0	-47.76
-47.76	0.0377231	-47.76	-0.0585179	-47.76	-0.0117897	-47.76	0.0422397	-47.66	0.0632718	-47.66	0.0121892	-47.76	-0.0197186	-47.66	0.0438264	-47.76	0.016914	-47.76	0.0489612	-47.76	-0.0284199	-47.66	-0.0111625	-47.66	0.0332997	-47.66	-3.11732e-05	-47.76	0.0469967	-47.76	0.0313945	-47.76	-0.010096	-47.66	-0.044789	-47.66	0.0517171	-47.76	-0.0704617		-47.76	0	-47.76	0	-47.76	0	-47.76	0	-47.66
-47.66	0.0418239	-47.66	-0.0544171	-47.66	0.00402975	-47.66	0.053371	-47.56	0.0560468	-47.56	-0.00284827	-47.66	-0.00858736	-47.56	0.0436319	-47.66	0.0139842	-47.66	0.0460315	-47.66	-0.0243192	-47.56	-0.00276244	-47.56	0.0331053	-47.56	-0.0033499	-47.66	0.0409427	-47.66	0.0253406	-47.66	-0.00911951	-47.56	-0.052014	-47.56	0.0468343	-47.66	-0.0546422		-47.66	0	-47.66	0	-47.66	0	-47.66	0	-47.56
-47.56	0.0533478	-47.56	-0.0546118	-47.56	0.000710845	-47.56	0.0531763	-47.46	0.0501885	-47.46	-0.0102706	-47.56	-0.00878215	-47.46	0.0408978	-47.56	0.0137895	-47.56	0.0411484	-47.56	-0.0167015	-47.46	-0.0101848	-47.46	0.0256829	-47.46	-0.00374174	-47.56	0.0477784	-47.56	0.0321763	-47.56	-0.00228381	-47.46	-0.0594363	-47.46	0.0370698	-47.56	-0.054837		-47.56	0	-47.56	0	-47.56	0	-47.56	0	-47.46
-47.46	0.0506138	-47.46	-0.057346	-47.46	-0.0113999	-47.46	0.0504421	-47.36	0.0578046	-47.36	0.00203371	-47.46	-0.0162045	-47.36	0.0367951	-47.46	0.0180858	-47.46	0.0313839	-47.46	-0.0194355	-47.36	-0.00178671	-47.36	0.019238	-47.36	-0.0101867	-47.46	0.0450443	-47.46	0.0325664	-47.46	-0.0167366	-47.36	-0.0690055	-47.36	0.0345311	-47.46	-0.0497586		-47.46	0	-47.46	0	-47.46	0	-47.46	0	-47.36
-47.36	0.0465111	-47.36	-0.0614486	-47.36	-0.0100322	-47.36	0.0463395	-47.26	0.0519445	-47.26	-0.00382638	-47.36	-0.0257736	-47.26	0.0254686	-47.36	0.011641	-47.36	0.039782	-47.36	-0.0188499	-47.26	-0.00295854	-47.26	0.0149419	-47.26	-0.0113585	-47.36	0.0487542	-47.36	0.0229973	-47.36	-0.0122448	-47.26	-0.0631468	-47.26	0.0403898	-47.36	-0.0491729		-47.36	0	-47.36	0	-47.36	0	-47.36	0	-47.26
-47.26	0.0383088	-47.26	-0.0696509	-47.26	-0.0112041	-47.26	0.0381371	-47.16	0.0472587	-47.16	-0.00538796	-47.26	-0.0363219	-47.16	0.0410922	-47.26	0.0104691	-47.26	0.0354859	-47.26	-0.0200217	-47.16	0.00251037	-47.16	0.0157226	-47.16	-0.0137021	-47.26	0.0522706	-47.26	0.012449	-47.26	-0.0298236	-47.16	-0.0576779	-47.16	0.0411704	-47.26	-0.055033		-47.26	0	-47.26	0	-47.26	0	-47.26	0	-47.16
-47.16	0.0406538	-47.16	-0.067306	-47.16	-0.00573486	-47.16	0.0404821	-47.06	0.0517495	-47.06	0.000666916	-47.16	-0.0378832	-47.06	0.0440229	-47.16	0.0128141	-47.16	0.0362669	-47.16	-0.0145525	-47.06	0.00387698	-47.06	0.0288079	-47.06	-0.0240542	-47.16	0.0546156	-47.16	0.0194822	-47.16	-0.0313849	-47.06	-0.0609996	-47.06	0.0323823	-47.16	-0.0565943		-47.16	0	-47.16	0	-47.16	0	-47.16	0	-47.06
-47.06	0.0326436	-47.06	-0.0706278	-47.06	-0.00436842	-47.06	0.0402845	-46.96	0.0507733	-46.96	0.00984544	-47.06	-0.0279223	-46.96	0.0383584	-47.06	0.0173048	-47.06	0.049352	-47.06	-0.00146741	-46.96	-0.00178748	-46.96	0.0231435	-46.96	-0.0250304	-47.06	0.0466054	-47.06	0.0239728	-47.06	-0.0331427	-46.96	-0.0721305	-46.96	0.0220296	-47.06	-0.0466334		-47.06	0	-47.06	0	-47.06	0	-47.06	0	-46.96
-46.96	0.0246369	-46.96	-0.0762924	-46.96	-0.010033	-46.96	0.0291535	-46.86	0.0650303	-46.86	0.0100415	-46.96	-0.0335869	-46.86	0.0455849	-46.96	0.0116402	-46.96	0.0436875	-46.96	-0.00244367	-46.86	0.0101273	-46.86	0.0233395	-46.86	-0.00608516	-46.96	0.0503174	-46.96	0.0183083	-46.96	-0.035683	-46.86	-0.0742805	-46.86	0.0300381	-46.96	-0.0522979		-46.96	0	-46.96	0	-46.96	0	-46.96	0	-46.86
-46.86	0.0287398	-46.86	-0.0721897	-46.86	0.00188214	-46.86	0.0316921	-46.76	0.0650312	-46.76	0.0170728	-46.86	-0.0310479	-46.76	0.0526162	-46.86	0.0118366	-46.86	0.0438842	-46.86	0.012596	-46.76	0.0171586	-46.76	0.0303708	-46.76	0.000946164	-46.86	0.0622329	-46.86	0.018505	-46.86	-0.0354863	-46.76	-0.0774039	-46.76	0.0370694	-46.86	-0.0567895		-46.86	0	-46.86	0	-46.86	0	-46.86	0	-46.76
-46.76	0.0263945	-46.76	-0.0768769	-46.76	0.00578946	-46.76	0.0340354	-46.66	0.0693276	-46.66	0.0213692	-46.76	-0.0232347	-46.66	0.0569127	-46.76	0.0157439	-46.76	0.0556037	-46.76	0.014939	-46.66	0.0183308	-46.66	0.029979	-46.66	0.00836685	-46.76	0.0645759	-46.76	0.037255	-46.76	-0.0331433	-46.66	-0.082484	-46.66	0.0413659	-46.76	-0.0427278		-46.76	0	-46.76	0	-46.76	0	-46.76	0	-46.66
-46.66	0.0314726	-46.66	-0.0772691	-46.66	0.00539726	-46.66	0.0266127	-46.56	0.0663983	-46.56	0.0254704	-46.66	-0.0189386	-46.56	0.0539833	-46.66	0.0153517	-46.66	0.0552115	-46.66	0.0122046	-46.56	0.0138375	-46.56	0.0247074	-46.56	-0.00940549	-46.66	0.0805907	-46.66	0.0415511	-46.66	-0.0358778	-46.56	-0.0846313	-46.56	0.0353123	-46.66	-0.0454622		-46.66	0	-46.66	0	-46.66	0	-46.66	0	-46.56
-46.56	0.012918	-46.56	-0.0903535	-46.56	-0.00222063	-46.56	0.0166526	-46.46	0.0667892	-46.46	0.0157066	-46.56	-0.0296807	-46.46	0.049686	-46.56	0.0241408	-46.56	0.0522819	-46.56	0.0209937	-46.46	0.00719789	-46.46	0.0157218	-46.46	-0.0207333	-46.56	0.0729728	-46.56	0.0354972	-46.56	-0.0419316	-46.46	-0.0725217	-46.46	0.0263267	-46.56	-0.0405793		-46.56	0	-46.56	0	-46.56	0	-46.56	0	-46.46
-46.46	0.00159031	-46.46	-0.0946507	-46.46	-0.00104755	-46.46	0.0287624	-46.36	0.0693278	-46.36	0.0213694	-46.46	-0.0410084	-46.36	0.0420699	-46.46	0.0198436	-46.46	0.0526729	-46.46	0.0213848	-46.36	0.00192398	-46.36	0.0229487	-46.36	-0.0260072	-46.46	0.0741459	-46.46	0.0312	-46.46	-0.0345101	-46.36	-0.0699831	-46.36	0.0218348	-46.46	-0.0480008		-46.46	0	-46.46	0	-46.46	0	-46.46	0	-46.36
-46.36	0.00725338	-46.36	-0.0842995	-46.36	0.0014911	-46.36	0.0242706	-46.26	0.0822192	-46.26	0.0256663	-46.36	-0.0462821	-46.26	0.0369903	-46.36	0.0231643	-46.36	0.0505235	-46.36	0.0286119	-46.26	0.00622091	-46.26	0.0241214	-46.26	-0.0263986	-46.36	0.0719964	-46.36	0.0415513	-46.36	-0.028847	-46.26	-0.0656861	-46.26	0.0261317	-46.36	-0.0571807		-46.36	0	-46.36	0	-46.36	0	-46.36	0	-46.26
-46.26	0.00139564	-46.26	-0.0729719	-46.26	0.00266403	-46.26	0.03091	-46.16	0.082414	-46.16	0.0305493	-46.26	-0.0537038	-46.16	0.0301545	-46.26	0.0243372	-46.26	0.04779	-46.26	0.0282206	-46.16	0.00797969	-46.16	0.0243161	-46.16	-0.0316703	-46.26	0.0661387	-46.26	0.04116	-46.26	-0.022986	-46.16	-0.0490844	-46.16	0.0427335	-46.26	-0.0458532		-46.26	0	-46.26	0	-46.26	0	-46.26	0	-46.16
-46.16	0.00471449	-46.16	-0.0751195	-46.16	0.00285864	-46.16	0.0451694	-46.06	0.0878823	-46.06	0.0477364	-46.16	-0.0417905	-46.06	0.0364048	-46.16	0.0198436	-46.16	0.0612674	-46.16	0.040134	-46.06	0.00407147	-46.06	0.0297844	-46.06	-0.0230777	-46.16	0.061645	-46.16	0.0390124	-46.16	-0.0227914	-46.06	-0.0483043	-46.06	0.0482018	-46.16	-0.0480008		-46.16	0	-46.16	0	-46.16	0	-46.16	0	-46.06
-46.06	0.0117469	-46.06	-0.0727754	-46.06	0.0114512	-46.06	0.0459494	-45.96	0.0976481	-45.96	0.0450014	-46.06	-0.0386643	-45.96	0.0352339	-46.06	0.0253119	-46.06	0.0573592	-46.06	0.0385719	-45.96	0.00680676	-45.96	0.0317377	-45.96	-0.0211245	-46.06	0.0569587	-46.06	0.0515113	-46.06	-0.017323	-45.96	-0.0565058	-45.96	0.0454668	-46.06	-0.0425324		-46.06	0	-46.06	0	-46.06	0	-46.06	0	-45.96
-45.96	0.0207305	-45.96	-0.0637918	-45.96	0.0298114	-45.96	0.0596213	-45.86	0.0937419	-45.86	0.0434413	-45.96	-0.0413995	-45.86	0.0313277	-45.96	0.0171103	-45.96	0.0522818	-45.96	0.0483374	-45.86	0.00758883	-45.86	0.0403323	-45.86	-0.00862363	-45.96	0.0495352	-45.96	0.0464339	-45.96	-0.0153699	-45.86	-0.060412	-45.86	0.0392184	-45.96	-0.0405793		-45.96	0	-45.96	0	-45.96	0	-45.96	0	-45.86
-45.86	0.0215128	-45.86	-0.0630097	-45.86	0.0274692	-45.86	0.0604033	-45.76	0.0996014	-45.76	0.0422665	-45.86	-0.0406172	-45.76	0.0395295	-45.86	0.0249228	-45.86	0.0577524	-45.86	0.0413073	-45.76	0.0275094	-45.76	0.0485341	-45.76	-0.000421822	-45.86	0.0432871	-45.86	0.0550287	-45.86	-0.0192758	-45.76	-0.0522102	-45.76	0.0552327	-45.86	-0.039797		-45.86	0	-45.86	0	-45.86	0	-45.86	0	-45.76
-45.76	0.0297149	-45.76	-0.0548073	-45.76	0.0309833	-45.76	0.0639175	-45.66	0.0999914	-45.66	0.0418783	-45.76	-0.0324151	-45.66	0.049296	-45.76	0.0362495	-45.76	0.0761093	-45.76	0.0377906	-45.66	0.0302454	-45.66	0.0465818	-45.66	0.00856262	-45.76	0.063208	-45.76	0.0601066	-45.76	-0.0102917	-45.66	-0.0588507	-45.66	0.0649992	-45.76	-0.0315949		-45.76	0	-45.76	0	-45.76	0	-45.76	0	-45.66
-45.66	0.0277619	-45.66	-0.0567603	-45.66	0.0290303	-45.66	0.0518098	-45.56	0.105852	-45.56	0.038362	-45.66	-0.034368	-45.56	0.050468	-45.66	0.027266	-45.66	0.0671258	-45.66	0.0428681	-45.56	0.0454783	-45.56	0.0625968	-45.56	0.0261416	-45.66	0.046412	-45.66	0.0651841	-45.66	-0.0153689	-45.56	-0.0568967	-45.56	0.0661712	-45.66	-0.0140166		-45.66	0	-45.66	0	-45.66	0	-45.66	0	-45.56
-45.56	0.0289342	-45.56	-0.0524639	-45.56	0.0380149	-45.56	0.0514179	-45.46	0.10839	-45.46	0.0440248	-45.56	-0.0331958	-45.46	0.060819	-45.56	0.0253139	-45.56	0.0753285	-45.56	0.0370099	-45.46	0.0292676	-45.46	0.0698236	-45.46	0.0255559	-45.56	0.0546147	-45.56	0.0616681	-45.56	-0.00716624	-45.46	-0.0543582	-45.46	0.0655855	-45.56	-0.0159687		-45.56	0	-45.56	0	-45.56	0	-45.56	0	-45.46
-45.46	0.0314726	-45.46	-0.0569559	-45.46	0.0405535	-45.46	0.062551	-45.36	0.0937421	-45.36	0.0340649	-45.46	-0.0306574	-45.36	0.0578896	-45.46	0.0231642	-45.46	0.0708365	-45.46	0.0395483	-45.36	0.0333688	-45.36	0.0668942	-45.36	0.0296571	-45.46	0.0602774	-45.46	0.0657706	-45.46	-0.00931603	-45.36	-0.048693	-45.36	0.0579678	-45.46	-0.0181184		-45.46	0	-45.46	0	-45.46	0	-45.46	0	-45.36
-45.36	0.0285432	-45.36	-0.0481667	-45.36	0.0446544	-45.36	0.0525909	-45.26	0.0931551	-45.26	0.0381663	-45.36	-0.0187438	-45.26	0.061991	-45.36	0.0272651	-45.36	0.0765016	-45.36	0.0366189	-45.26	0.0304396	-45.26	0.0756838	-45.26	0.0337584	-45.36	0.058912	-45.36	0.0581529	-45.36	-0.0192759	-45.26	-0.0492799	-45.26	0.0573809	-45.36	-0.0210479		-45.36	0	-45.36	0	-45.36	0	-45.36	0	-45.26
-45.26	0.0404573	-45.26	-0.0471891	-45.26	0.0417257	-45.26	0.0520044	-45.16	0.0929619	-45.16	0.0481278	-45.26	-0.00995389	-45.16	0.0602337	-45.26	0.0290247	-45.26	0.0759149	-45.26	0.0407206	-45.16	0.0286824	-45.16	0.0692383	-45.16	0.0273129	-45.26	0.0614496	-45.26	0.0575663	-45.26	-0.010486	-45.16	-0.0479129	-45.16	0.0564057	-45.26	-0.0216345		-45.26	0	-45.26	0	-45.26	0	-45.26	0	-45.16
-45.16	0.0386997	-45.16	-0.0583233	-45.16	0.0399681	-45.16	0.0455585	-45.06	0.0908121	-45.06	0.0506662	-45.16	-0.00389901	-45.06	0.0627722	-45.16	0.0374218	-45.16	0.0741573	-45.16	0.0506817	-45.06	0.0312208	-45.06	0.0717768	-45.06	0.0306334	-45.16	0.0643803	-45.16	0.0565906	-45.16	-0.0216202	-45.06	-0.052405	-45.06	0.0589441	-45.16	-0.0187038		-45.16	0	-45.16	0	-45.16	0	-45.16	0	-45.06
-45.06	0.0529571	-45.06	-0.0659394	-45.06	0.0542254	-45.06	0.0379424	-44.96	0.0872959	-44.96	0.0369954	-45.06	-0.00136036	-44.96	0.0639443	-45.06	0.0329299	-45.06	0.0798202	-45.06	0.0532203	-44.96	0.0292687	-44.96	0.0729489	-44.96	0.0318055	-45.06	0.0637947	-45.06	0.0591293	-45.06	-0.0175175	-44.96	-0.0543571	-44.96	0.0601162	-45.06	-0.0161652		-45.06	0	-45.06	0	-45.06	0	-45.06	0	-44.96
-44.96	0.0494409	-44.96	-0.0663314	-44.96	0.0522733	-44.96	0.0297379	-44.86	0.0839765	-44.86	0.0399244	-44.96	0.00449991	-44.86	0.0598428	-44.96	0.0309777	-44.96	0.0856805	-44.96	0.0543923	-44.86	0.0282914	-44.86	0.0688474	-44.86	0.0245797	-44.96	0.0680909	-44.96	0.0603013	-44.96	-0.0210338	-44.86	-0.0561164	-44.86	0.0528905	-44.96	-0.00718069		-44.96	0	-44.96	0	-44.96	0	-44.96	0	-44.86
-44.86	0.0351844	-44.86	-0.0821518	-44.86	0.0466076	-44.86	0.0186058	-44.76	0.0943286	-44.76	0.0385577	-44.86	0.00742865	-44.76	0.0584762	-44.86	0.0339065	-44.86	0.0893912	-44.86	0.0502906	-44.76	0.0269248	-44.76	0.0791995	-44.76	0.0185248	-44.86	0.0593009	-44.86	0.0561996	-44.86	-0.0134168	-44.76	-0.0645135	-44.76	0.0468356	-44.86	-0.0144067		-44.86	0	-44.86	0	-44.86	0	-44.86	0	-44.76
-44.76	0.0291296	-44.76	-0.0936731	-44.76	0.0382105	-44.76	0.0172392	-44.66	0.0958914	-44.66	0.046369	-44.76	0.00137386	-44.66	0.0631632	-44.76	0.0325399	-44.76	0.0849005	-44.76	0.0567366	-44.66	0.0269235	-44.66	0.0791982	-44.66	0.0232118	-44.76	0.0626226	-44.76	0.0665518	-44.76	-0.00697079	-44.66	-0.0551382	-44.66	0.0632414	-44.76	-0.0204615		-44.76	0	-44.76	0	-44.76	0	-44.76	0	-44.66
-44.66	0.0291286	-44.66	-0.0936741	-44.66	0.0428978	-44.66	0.0219265	-44.56	0.10175	-44.56	0.046761	-44.66	-0.00878185	-44.56	0.0619912	-44.66	0.032539	-44.66	0.0848995	-44.66	0.0614238	-44.56	0.0187211	-44.56	0.0709958	-44.56	0.0220399	-44.66	0.0555912	-44.66	0.0790516	-44.66	-0.00228351	-44.56	-0.053968	-44.56	0.0573812	-44.66	-0.0204625		-44.66	0	-44.66	0	-44.66	0	-44.66	0	-44.56
-44.56	0.0178016	-44.56	-0.0831276	-44.56	0.0417256	-44.56	0.0207543	-44.46	0.0999924	-44.46	0.0403152	-44.56	0.00254667	-44.46	0.0602337	-44.56	0.0321488	-44.56	0.0868515	-44.56	0.0571274	-44.46	0.0169636	-44.46	0.0692383	-44.46	0.0155941	-44.56	0.0661377	-44.56	0.0778793	-44.56	-0.00345576	-44.46	-0.062756	-44.46	0.0603119	-44.56	-0.0317894		-44.56	0	-44.56	0	-44.56	0	-44.56	0	-44.46
-44.46	0.00666764	-44.46	-0.0848851	-44.46	0.0368438	-44.46	0.0189967	-44.36	0.102531	-44.36	0.0428539	-44.46	0.00781968	-44.36	0.0627723	-44.46	0.0389858	-44.46	0.086658	-44.46	0.0459934	-44.36	0.0280967	-44.36	0.0717769	-44.36	0.022821	-44.46	0.0643802	-44.46	0.0761218	-44.46	-0.00521323	-44.36	-0.0602174	-44.36	0.0597263	-44.46	-0.0312047		-44.46	0	-44.46	0	-44.46	0	-44.46	0	-44.36
-44.36	0.0138948	-44.36	-0.0745338	-44.36	0.0346943	-44.36	0.0215355	-44.26	0.0931562	-44.26	0.0405096	-44.36	0.0103585	-44.26	0.0651163	-44.36	0.032148	-44.36	0.0845086	-44.36	0.0532205	-44.26	0.0257525	-44.26	0.0741209	-44.26	0.0329775	-44.36	0.0552003	-44.36	0.0755365	-44.36	0.00435612	-44.26	-0.0500608	-44.26	0.057382	-44.36	-0.0278838		-44.36	0	-44.36	0	-44.36	0	-44.36	0	-44.26
-44.26	0.0162388	-44.26	-0.060471	-44.26	0.0487572	-44.26	0.0238796	-44.16	0.105656	-44.16	0.0389485	-44.26	0.00801429	-44.16	0.0533967	-44.26	0.0352741	-44.26	0.0985714	-44.26	0.0407215	-44.16	0.0296578	-44.16	0.074902	-44.16	0.0337586	-44.26	0.0692631	-44.26	0.0731922	-44.26	-0.0120491	-44.16	-0.053968	-44.16	0.0659756	-44.26	-0.013821		-44.26	0	-44.26	0	-44.26	0	-44.26	0	-44.16
-44.16	0.0248322	-44.16	-0.0643783	-44.16	0.0448499	-44.16	0.0363793	-44.06	0.107414	-44.06	0.0594553	-44.16	0.00176477	-44.06	0.0449995	-44.16	0.0313668	-44.16	0.0946641	-44.16	0.048533	-44.06	0.0243849	-44.06	0.0735354	-44.06	0.0355162	-44.16	0.0583253	-44.16	0.0739732	-44.16	-0.0112681	-44.06	-0.0592409	-44.06	0.0552325	-44.16	-0.0161643		-44.16	0	-44.16	0	-44.16	0	-44.16	0	-44.06
-44.06	0.0265899	-44.06	-0.0618386	-44.06	0.039577	-44.06	0.0350127	-43.96	0.116203	-43.96	0.0604319	-44.06	0.0152412	-43.96	0.0412879	-44.06	0.0346885	-44.06	0.0940795	-44.06	0.0456024	-43.96	0.0222373	-43.96	0.0651354	-43.96	0.0333686	-44.06	0.0718017	-44.06	0.0757308	-44.06	-0.00951049	-43.96	-0.0582643	-43.96	0.0491786	-44.06	-0.0190949		-44.06	0	-44.06	0	-44.06	0	-44.06	0	-43.96
-43.96	0.0275664	-43.96	-0.0608621	-43.96	0.0405536	-43.96	0.031301	-43.86	0.114054	-43.86	0.0512528	-43.96	0.0130935	-43.86	0.05164	-43.96	0.0262885	-43.96	0.0903678	-43.96	0.0395484	-43.86	0.0318074	-43.86	0.0723633	-43.86	0.0312199	-43.96	0.0727782	-43.96	0.0767074	-43.96	-0.00853395	-43.86	-0.0557247	-43.86	0.0595307	-43.96	-0.0228066		-43.96	0	-43.96	0	-43.96	0	-43.96	0	-43.86
-43.86	0.030106	-43.86	-0.0466036	-43.86	0.0430932	-43.86	0.0338407	-43.76	0.103899	-43.76	0.0434396	-43.86	0.0109448	-43.76	0.0438268	-43.86	0.0303922	-43.86	0.0882191	-43.86	0.0545887	-43.76	0.0286825	-43.76	0.0692384	-43.76	0.0234067	-43.86	0.0753178	-43.86	0.0909657	-43.86	-0.00599441	-43.76	-0.0588496	-43.76	0.0564058	-43.86	-0.0226093		-43.86	0	-43.86	0	-43.86	0	-43.86	0	-43.76
-43.76	0.0386996	-43.76	-0.0528531	-43.76	0.039968	-43.76	0.0307155	-43.66	0.105656	-43.66	0.0498852	-43.76	0.00781965	-43.66	0.0385537	-43.76	0.0225787	-43.76	0.0780635	-43.76	0.0538058	-43.66	0.0304398	-43.66	0.0709958	-43.66	0.0181336	-43.76	0.0675044	-43.76	0.0909648	-43.76	-0.00911951	-43.66	-0.0570922	-43.66	0.0581631	-43.76	-0.0108914		-43.76	0	-43.76	0	-43.76	0	-43.76	0	-43.66
-43.66	0.0404573	-43.66	-0.0557837	-43.66	0.0417257	-43.66	0.0324731	-43.56	0.117961	-43.56	0.0457827	-43.66	0.0173898	-43.56	0.0508581	-43.66	0.0243364	-43.66	0.0884157	-43.66	0.048533	-43.56	0.038838	-43.56	0.0715815	-43.56	0.030438	-43.66	0.0622316	-43.66	0.0974107	-43.66	0.00435689	-43.56	-0.0447878	-43.56	0.0587488	-43.66	0.00258496		-43.66	0	-43.66	0	-43.66	0	-43.66	0	-43.56
-43.56	0.0410431	-43.56	-0.0551981	-43.56	0.0501238	-43.56	0.0330588	-43.46	0.12011	-43.46	0.0487139	-43.56	0.0179757	-43.46	0.0561316	-43.56	0.0327345	-43.56	0.0843132	-43.56	0.0491188	-43.46	0.0441115	-43.46	0.0768549	-43.46	0.0357115	-43.56	0.0714119	-43.56	0.0948723	-43.56	0.00494274	-43.46	-0.0395143	-43.46	0.059334	-43.56	0.00317082		-43.56	0	-43.56	0	-43.56	0	-43.56	0	-43.46
-43.46	0.0463166	-43.46	-0.0499244	-43.46	0.0553975	-43.46	0.0383324	-43.36	0.109562	-43.36	0.042854	-43.46	0.0232491	-43.36	0.0549599	-43.46	0.0380082	-43.46	0.0895867	-43.46	0.0543923	-43.36	0.0429398	-43.36	0.0756832	-43.36	0.0345398	-43.46	0.0673088	-43.46	0.0985817	-43.46	0.0102162	-43.36	-0.040686	-43.36	0.0511318	-43.46	0.00844425		-43.46	0	-43.46	0	-43.46	0	-43.46	0	-43.36
-43.36	0.0451445	-43.36	-0.0557846	-43.36	0.0495372	-43.36	0.044973	-43.26	0.107805	-43.26	0.0403153	-43.36	0.0220771	-43.26	0.0524213	-43.36	0.0368362	-43.36	0.0884146	-43.36	0.0532202	-43.26	0.0521199	-43.26	0.0731446	-43.26	0.0398137	-43.36	0.0591063	-43.36	0.0903792	-43.36	0.0121684	-43.26	-0.0463489	-43.26	0.0485932	-43.36	0.00727221		-43.36	0	-43.36	0	-43.36	0	-43.36	0	-43.26
-43.26	0.0426059	-43.26	-0.0653539	-43.26	0.039968	-43.26	0.0346217	-43.16	0.101555	-43.16	0.0371901	-43.26	0.0195384	-43.16	0.0461718	-43.26	0.0460162	-43.26	0.085876	-43.26	0.0506816	-43.16	0.0489947	-43.16	0.0700194	-43.16	0.0335642	-43.26	0.0643802	-43.26	0.0995593	-43.26	0.00259924	-43.16	-0.0541624	-43.16	0.0423437	-43.26	0.00473356		-43.26	0	-43.26	0	-43.26	0	-43.26	0	-43.16
-43.16	0.0394807	-43.16	-0.0684791	-43.16	0.0485616	-43.16	0.0268083	-43.06	0.0980391	-43.06	0.0336737	-43.16	0.0164132	-43.06	0.0426554	-43.16	0.042891	-43.16	0.085875	-43.16	0.0444322	-43.06	0.0454783	-43.06	0.0711913	-43.06	0.0417666	-43.16	0.061255	-43.16	0.0933099	-43.16	-0.000525951	-43.06	-0.0529905	-43.06	0.0388274	-43.16	0.00160837		-43.16	0	-43.16	0	-43.16	0	-43.16	0	-43.06
-43.06	0.0359647	-43.06	-0.0555882	-43.06	0.0497336	-43.06	0.0256381	-42.96	0.102726	-42.96	0.0313304	-43.06	0.0175855	-42.96	0.0473426	-43.06	0.0440631	-43.06	0.0800168	-43.06	0.0362279	-42.96	0.043135	-42.96	0.0727542	-42.96	0.0542663	-43.06	0.059303	-43.06	0.0897939	-43.06	0.000646293	-42.96	-0.0365846	-42.96	0.0435145	-43.06	0.0144994		-43.06	0	-43.06	0	-43.06	0	-43.06	0	-42.96
-42.96	0.0414338	-42.96	-0.0509009	-42.96	0.0544209	-42.96	0.0373559	-42.86	0.0992101	-42.86	0.0293783	-42.96	0.0339913	-42.86	0.0438264	-42.96	0.0565629	-42.96	0.0847039	-42.96	0.0456033	-42.86	0.0443071	-42.86	0.0770505	-42.86	0.0507501	-42.96	0.0593019	-42.96	0.0897927	-42.96	0.0139279	-42.86	-0.0322882	-42.86	0.0517171	-42.96	0.0191865		-42.96	0	-42.96	0	-42.96	0	-42.96	0	-42.86
-42.86	0.0426058	-42.86	-0.049729	-42.86	0.0524687	-42.86	0.0463404	-42.76	0.0927654	-42.76	0.0369945	-42.86	0.0304751	-42.76	0.0451942	-42.86	0.0577349	-42.86	0.0975947	-42.86	0.0350565	-42.76	0.0402046	-42.76	0.0729481	-42.76	0.0560242	-42.86	0.0604739	-42.86	0.0839342	-42.86	0.0104117	-42.76	-0.0387329	-42.76	0.0421482	-42.86	0.0156702		-42.86	0	-42.86	0	-42.86	0	-42.86	0	-42.76
-42.76	0.0400673	-42.76	-0.0522674	-42.76	0.0483662	-42.76	0.0422379	-42.66	0.0874914	-42.66	0.0364088	-42.76	0.0357491	-42.66	0.0446085	-42.76	0.0583206	-42.76	0.0981804	-42.76	0.0426728	-42.66	0.0443071	-42.66	0.0653318	-42.66	0.0554384	-42.76	0.0610596	-42.76	0.0962387	-42.76	0.0109974	-42.66	-0.0307241	-42.66	0.0368742	-42.76	0.017038		-42.76	0	-42.76	0	-42.76	0	-42.76	0	-42.66
-42.66	0.0347933	-42.66	-0.0575415	-42.66	0.0430921	-42.66	0.0299333	-42.56	0.0917888	-42.56	0.0360179	-42.66	0.0351633	-42.56	0.0410934	-42.66	0.0694536	-42.66	0.105407	-42.66	0.0350565	-42.56	0.040792	-42.56	0.0602527	-42.56	0.0550475	-42.66	0.0675043	-42.66	0.0956529	-42.66	0.0104116	-42.56	-0.0404916	-42.56	0.0364833	-42.66	0.0164522		-42.66	0	-42.66	0	-42.66	0	-42.66	0	-42.56
-42.56	0.0414328	-42.56	-0.0548081	-42.56	0.0325465	-42.56	0.022512	-42.46	0.0763601	-42.46	0.030744	-42.56	0.0347724	-42.46	0.0475382	-42.56	0.0690627	-42.56	0.113611	-42.56	0.0315413	-42.46	0.0355181	-42.46	0.0495123	-42.46	0.0544619	-42.56	0.0600829	-42.56	0.095262	-42.56	0.0100207	-42.46	-0.0402952	-42.46	0.0437101	-42.56	0.0160613		-42.56	0	-42.56	0	-42.56	0	-42.56	0	-42.46
-42.46	0.0306925	-42.46	-0.0624243	-42.46	0.0272726	-42.46	0.0219263	-42.36	0.0851482	-42.36	0.0332836	-42.46	0.0419992	-42.36	0.0446075	-42.46	0.0637888	-42.46	0.120056	-42.46	0.0293916	-42.36	0.0325874	-42.36	0.0465816	-42.36	0.0632499	-42.46	0.0673097	-42.46	0.0946764	-42.46	0.0172476	-42.36	-0.0385376	-42.36	0.0454677	-42.46	0.0154756		-42.46	0	-42.46	0	-42.46	0	-42.46	0	-42.36
-42.36	0.0277619	-42.36	-0.0489479	-42.36	0.0290303	-42.36	0.023684	-42.26	0.0863204	-42.26	0.0313315	-42.36	0.0406327	-42.26	0.050468	-42.36	0.0663285	-42.36	0.117125	-42.36	0.0209947	-42.26	0.0314174	-42.26	0.0594726	-42.26	0.0542674	-42.36	0.0690675	-42.36	0.104247	-42.36	0.00650454	-42.26	-0.0373654	-42.26	0.0466399	-42.36	0.0242639		-42.36	0	-42.36	0	-42.36	0	-42.36	0	-42.26
-42.26	0.0367466	-42.26	-0.0477757	-42.26	0.0411392	-42.26	0.0248562	-42.16	0.0816322	-42.16	0.0266434	-42.26	0.0324284	-42.16	0.0457798	-42.26	0.0643764	-42.26	0.119079	-42.26	0.0291973	-42.16	0.0267292	-42.16	0.0547844	-42.16	0.0573917	-42.26	0.0671154	-42.26	0.100731	-42.26	0.000646204	-42.16	-0.0287708	-42.16	0.0419517	-42.26	0.0152813		-42.26	0	-42.26	0	-42.26	0	-42.26	0	-42.16
-42.16	0.0367466	-42.16	-0.0399632	-42.16	0.0427032	-42.16	0.0217319	-42.06	0.0828043	-42.06	0.0387521	-42.16	0.0371166	-42.06	0.0360151	-42.16	0.0549999	-42.16	0.111267	-42.16	0.024509	-42.06	0.0271192	-42.06	0.0528322	-42.06	0.0530935	-42.16	0.0741459	-42.16	0.0905758	-42.16	0.0084587	-42.06	-0.0330691	-42.06	0.0353113	-42.16	0.0184055		-42.16	0	-42.16	0	-42.16	0	-42.16	0	-42.06
-42.06	0.0371368	-42.06	-0.0426974	-42.06	0.038405	-42.06	0.0174337	-41.96	0.0874923	-41.96	0.0387519	-42.06	0.0343826	-41.96	0.0391391	-42.06	0.0600782	-42.06	0.0999382	-42.06	0.0178688	-41.96	0.027119	-41.96	0.052832	-41.96	0.0476268	-42.06	0.0698478	-42.06	0.089402	-42.06	0.00884891	-41.96	-0.028381	-41.96	0.0399993	-42.06	0.0187957		-42.06	0	-42.06	0	-42.06	0	-42.06	0	-41.96
-41.96	0.0418248	-41.96	-0.0473857	-41.96	0.0430932	-41.96	0.0221219	-41.86	0.0855394	-41.86	0.0297686	-41.96	0.0421949	-41.86	0.0301557	-41.96	0.0647664	-41.96	0.116345	-41.96	0.0194326	-41.86	0.0329786	-41.86	0.0493151	-41.86	0.0558287	-41.96	0.0675054	-41.96	0.107373	-41.96	0.0221315	-41.86	-0.0318979	-41.86	0.0528894	-41.96	0.0234838		-41.96	0	-41.96	0	-41.96	0	-41.96	0	-41.86
-41.86	0.0429961	-41.86	-0.0532449	-41.86	0.0442644	-41.86	0.0186049	-41.76	0.082414	-41.76	0.0297674	-41.86	0.0386779	-41.76	0.0270303	-41.86	0.0737501	-41.86	0.12064	-41.86	0.0229461	-41.76	0.0345415	-41.76	0.0407232	-41.76	0.0605158	-41.86	0.0733649	-41.86	0.103856	-41.86	0.0186145	-41.76	-0.0295531	-41.76	0.0544523	-41.86	0.024655		-41.86	0	-41.86	0	-41.86	0	-41.86	0	-41.76
-41.76	0.044559	-41.76	-0.051682	-41.76	0.0458274	-41.76	0.0131373	-41.66	0.0923742	-41.66	0.0326971	-41.76	0.044929	-41.66	0.0252718	-41.76	0.0721889	-41.76	0.112049	-41.76	0.0221667	-41.66	0.0452837	-41.66	0.0506834	-41.66	0.056415	-41.76	0.07727	-41.76	0.113231	-41.76	0.0201774	-41.66	-0.0149046	-41.66	0.057382	-41.76	0.0262179		-41.76	0	-41.76	0	-41.76	0	-41.76	0	-41.66
-41.66	0.0474887	-41.66	-0.0370336	-41.66	0.0487571	-41.66	0.0277858	-41.56	0.0878823	-41.56	0.0250809	-41.66	0.0478587	-41.56	0.0324986	-41.66	0.0704303	-41.66	0.122009	-41.66	0.0157199	-41.56	0.0478222	-41.56	0.0485337	-41.56	0.0558293	-41.66	0.0731692	-41.66	0.116161	-41.66	0.0262313	-41.56	-0.0123661	-41.56	0.0567963	-41.66	0.0244594		-41.66	0	-41.66	0	-41.66	0	-41.66	0	-41.56
-41.56	0.0570574	-41.56	-0.034495	-41.56	0.0630144	-41.56	0.0303243	-41.46	0.0771416	-41.46	0.0244949	-41.56	0.0457087	-41.46	0.0217579	-41.56	0.0682805	-41.56	0.119859	-41.56	0.00653937	-41.46	0.0519245	-41.46	0.0338867	-41.46	0.0552433	-41.56	0.0788317	-41.56	0.114011	-41.56	0.0264273	-41.46	-0.0152943	-41.46	0.0398033	-41.56	0.0363741		-41.56	0	-41.56	0	-41.56	0	-41.56	0	-41.46
-41.46	0.0470986	-41.46	-0.0468001	-41.46	0.0553975	-41.46	0.0227075	-41.36	0.0755773	-41.36	0.0198064	-41.46	0.0357499	-41.36	0.0201936	-41.46	0.0536332	-41.46	0.105212	-41.46	-0.0112319	-41.36	0.0488	-41.36	0.0338864	-41.36	0.0505548	-41.46	0.0610604	-41.46	0.0962396	-41.46	0.021153	-41.36	-0.0129523	-41.36	0.040585	-41.46	0.0357881		-41.46	0	-41.46	0	-41.46	0	-41.46	0	-41.36
-41.36	0.0541291	-41.36	-0.0460181	-41.36	0.0553975	-41.36	0.0195832	-41.26	0.0685466	-41.26	0.017464	-41.36	0.0427804	-41.26	0.0131629	-41.36	0.0606637	-41.36	0.1099	-41.36	-0.00888968	-41.26	0.0441116	-41.26	0.030762	-41.26	0.0403999	-41.36	0.0634027	-41.36	0.0915513	-41.36	0.0258412	-41.26	-0.019983	-41.26	0.0491794	-41.36	0.0357881		-41.36	0	-41.36	0	-41.36	0	-41.36	0	-41.26
-41.26	0.0611595	-41.26	-0.0460183	-41.26	0.0507091	-41.26	0.0102066	-41.16	0.0812421	-41.16	0.00906423	-41.26	0.038092	-41.16	0.0141397	-41.26	0.0505088	-41.26	0.112242	-41.26	-0.0159203	-41.16	0.0450883	-41.16	0.0223623	-41.16	0.0398126	-41.26	0.0532478	-41.26	0.0985816	-41.26	0.0227169	-41.16	-0.0236945	-41.16	0.0407796	-41.26	0.0389121		-41.26	0	-41.26	0	-41.26	0	-41.26	0	-41.16
-41.16	0.0551057	-41.16	-0.036447	-41.16	0.0446554	-41.16	0.0119653	-41.06	0.0777259	-41.06	0.0149245	-41.16	0.0398508	-41.06	0.0223422	-41.16	0.0421091	-41.16	0.106188	-41.16	-0.0180678	-41.06	0.0493846	-41.06	0.0243163	-41.06	0.0456729	-41.16	0.0565668	-41.16	0.0925279	-41.16	0.0143171	-41.06	-0.0209585	-41.06	0.0349211	-41.16	0.0328584		-41.16	0	-41.16	0	-41.16	0	-41.16	0	-41.06
-41.06	0.0609663	-41.06	-0.0399632	-41.06	0.0427032	-41.06	0.0131374	-40.96	0.0734303	-40.96	0.0176595	-41.06	0.0496175	-40.96	0.0180466	-41.06	0.0479694	-41.06	0.107361	-41.06	-0.0184596	-40.96	0.059932	-40.96	0.0301755	-40.96	0.0515321	-41.06	0.0553968	-41.06	0.0937002	-41.06	0.0201776	-40.96	-0.0197875	-40.96	0.0439046	-41.06	0.0457494		-41.06	0	-41.06	0	-41.06	0	-41.06	0	-40.96
-40.96	0.0574489	-40.96	-0.0387921	-40.96	0.0509048	-40.96	0.0275912	-40.86	0.0675703	-40.86	0.0149237	-40.96	0.0461001	-40.86	0.0121866	-40.96	0.0507045	-40.96	0.11322	-40.96	-0.0196309	-40.86	0.055636	-40.86	0.0360342	-40.86	0.0386416	-40.96	0.0518794	-40.96	0.104248	-40.96	0.0338492	-40.86	-0.017835	-40.86	0.0325781	-40.96	0.0484843		-40.96	0	-40.96	0	-40.96	0	-40.96	0	-40.86
-40.86	0.0492462	-40.86	-0.0352759	-40.86	0.0427023	-40.86	0.0295435	-40.76	0.0699136	-40.76	-0.00148231	-40.86	0.0378975	-40.76	0.0106236	-40.86	0.0526567	-40.86	0.119078	-40.86	-0.0122086	-40.76	0.0462605	-40.76	0.0211923	-40.76	0.0409848	-40.86	0.0553955	-40.86	0.0983871	-40.86	0.0295528	-40.76	-0.0295528	-40.76	0.0349213	-40.86	0.0379356		-40.86	0	-40.86	0	-40.86	0	-40.86	0	-40.76
-40.76	0.0484651	-40.76	-0.0352752	-40.76	0.0333264	-40.76	0.0170434	-40.66	0.0581957	-40.66	-0.0100759	-40.76	0.0449288	-40.66	-0.00109422	-40.76	0.0432809	-40.76	0.10736	-40.76	-0.0262725	-40.66	0.0400091	-40.66	0.0180651	-40.66	0.0323912	-40.76	0.0553964	-40.76	0.10073	-40.76	0.0201772	-40.66	-0.0225214	-40.66	0.02867	-40.76	0.0262178		-40.76	0	-40.76	0	-40.76	0	-40.76	0	-40.66
-40.66	0.042996	-40.66	-0.0415263	-40.66	0.0325456	-40.66	0.0186048	-40.56	0.0605377	-40.56	0.00242457	-40.66	0.043366	-40.56	0.00984225	-40.66	0.0346876	-40.66	0.110486	-40.66	-0.0348658	-40.56	0.0321964	-40.56	0.0118164	-40.56	0.0331729	-40.66	0.044457	-40.66	0.0921369	-40.66	0.0139261	-40.56	-0.0233037	-40.56	0.0255454	-40.66	0.0293432		-40.66	0	-40.66	0	-40.66	0	-40.66	0	-40.56
-40.56	0.042214	-40.56	-0.0423083	-40.56	0.0333276	-40.56	0.0154805	-40.46	0.0552659	-40.46	-0.000504971	-40.56	0.0519605	-40.46	0.011601	-40.56	0.0503125	-40.56	0.121422	-40.56	-0.0309595	-40.46	0.0316129	-40.46	0.00888681	-40.46	0.0419621	-40.56	0.0366445	-40.56	0.0913549	-40.56	0.0225206	-40.46	-0.0184207	-40.46	0.0358987	-40.56	0.0402799		-40.56	0	-40.56	0	-40.56	0	-40.56	0	-40.46
-40.46	0.0369421	-40.46	-0.0507044	-40.46	0.0257097	-40.46	0.0242696	-40.36	0.0636636	-40.36	0.0078927	-40.46	0.0443426	-40.36	0.0153104	-40.46	0.0489469	-40.46	0.118493	-40.46	-0.0213885	-40.36	0.0353223	-40.36	0.0125962	-40.36	0.0456716	-40.46	0.0399671	-40.46	0.086083	-40.46	0.0195909	-40.36	-0.00533476	-40.36	0.0349198	-40.46	0.0373502		-40.46	0	-40.46	0	-40.46	0	-40.46	0	-40.36
-40.36	0.0422156	-40.36	-0.0469947	-40.36	0.0270771	-40.36	0.0225129	-40.26	0.069329	-40.26	-0.00675511	-40.36	0.0410216	-40.26	0.0131633	-40.36	0.0526566	-40.36	0.127672	-40.36	-0.0208032	-40.26	0.044112	-40.26	0.00263667	-40.26	0.0435245	-40.36	0.0389884	-40.36	0.0991691	-40.36	0.0256465	-40.26	-0.0113881	-40.26	0.0249603	-40.36	0.0387176		-40.36	0	-40.36	0	-40.36	0	-40.36	0	-40.26
-40.26	0.0416284	-40.26	-0.0428939	-40.26	0.0210233	-40.26	0.014895	-40.16	0.0632728	-40.16	0.00359571	-40.26	0.0279374	-40.16	0.0250782	-40.26	0.0450387	-40.26	0.133338	-40.26	-0.0237326	-40.16	0.0474323	-40.16	0.00283277	-40.16	0.0437206	-40.26	0.0337167	-40.26	0.10327	-40.26	0.0180288	-40.16	-0.0174443	-40.16	0.0329689	-40.26	0.0475068		-40.26	0	-40.26	0	-40.26	0	-40.26	0	-40.16
-40.16	0.0379186	-40.16	-0.0387912	-40.16	0.0196557	-40.16	0.0299344	-40.06	0.0550706	-40.06	-0.00460654	-40.16	0.0265698	-40.06	0.0192181	-40.16	0.0366406	-40.16	0.13197	-40.16	-0.0251002	-40.06	0.0462605	-40.06	0.00400323	-40.06	0.0331723	-40.16	0.0440679	-40.16	0.101902	-40.16	0.0166612	-40.06	-0.0303348	-40.06	0.0224206	-40.16	0.0461392		-40.16	0	-40.16	0	-40.16	0	-40.16	0	-40.06
-40.06	0.0336224	-40.06	-0.0446514	-40.06	0.0302025	-40.06	0.0240742	-39.96	0.0525317	-39.96	0.000667065	-40.06	0.0324284	-39.96	0.0151152	-40.06	0.0331265	-40.06	0.130798	-40.06	-0.0333026	-39.96	0.0421576	-39.96	-0.00244191	-39.96	0.0220389	-40.06	0.0382077	-40.06	0.0905758	-40.06	0.00533453	-39.96	-0.0320916	-39.96	0.0159754	-40.06	0.0348126		-40.06	0	-40.06	0	-40.06	0	-40.06	0	-39.96
-39.96	0.0373321	-39.96	-0.0393777	-39.96	0.0307879	-39.96	0.0176291	-39.86	0.0513594	-39.86	0.0112135	-39.96	0.0337958	-39.86	0.0201952	-39.96	0.0290236	-39.96	0.126695	-39.96	-0.028029	-39.86	0.0386431	-39.86	-0.00361422	-39.86	0.0154001	-39.96	0.0317626	-39.96	0.086473	-39.96	0.00123167	-39.86	-0.033264	-39.86	0.0194914	-39.96	0.0385222		-39.96	0	-39.96	0	-39.96	0	-39.96	0	-39.86
-39.86	0.0361598	-39.86	-0.0389858	-39.86	0.0296158	-39.86	0.0211452	-39.76	0.0451085	-39.76	0.00496265	-39.86	0.0341876	-39.76	0.00925609	-39.86	0.0325397	-39.86	0.130993	-39.86	-0.0292012	-39.76	0.045675	-39.76	-0.00361279	-39.76	0.020868	-39.86	0.0430911	-39.86	0.0853007	-39.86	0.0117782	-39.76	-0.0395148	-39.76	0.0265233	-39.86	0.03735		-39.86	0	-39.86	0	-39.86	0	-39.86	0	-39.76
-39.76	0.0392853	-39.76	-0.045237	-39.76	0.0210224	-39.76	0.0242706	-39.66	0.0488198	-39.66	0.0125802	-39.76	0.0232483	-39.66	0.0129673	-39.76	0.0262886	-39.76	0.126306	-39.76	-0.0237335	-39.66	0.043916	-39.66	-0.00537181	-39.66	0.019109	-39.76	0.0384041	-39.76	0.0767075	-39.76	6.06477e-05	-39.66	-0.0350215	-39.66	0.020076	-39.76	0.0404755		-39.76	0	-39.76	0	-39.76	0	-39.76	0	-39.66
-39.66	0.0390905	-39.66	-0.0469958	-39.66	0.0208277	-39.66	0.0342306	-39.56	0.0394447	-39.56	0.0125816	-39.66	0.030866	-39.56	0.00359231	-39.66	0.0190634	-39.66	0.131578	-39.66	-0.0278345	-39.56	0.0423535	-39.56	-0.00693434	-39.56	0.01208	-39.66	0.048364	-39.66	0.0913557	-39.66	-0.00169814	-39.56	-0.0326778	-39.56	0.0161713	-39.66	0.0402807		-39.66	0	-39.66	0	-39.66	0	-39.66	0	-39.56
-39.56	0.0297154	-39.56	-0.0509008	-39.56	0.0145766	-39.56	0.0295435	-39.46	0.0384686	-39.46	0.0209782	-39.56	0.0261792	-39.46	0.00261617	-39.56	0.00968802	-39.56	0.115172	-39.56	-0.0356456	-39.46	0.0413773	-39.46	-0.00791049	-39.46	0.0134461	-39.56	0.0389889	-39.56	0.0835446	-39.56	-0.00326073	-39.46	-0.0313118	-39.46	0.0175374	-39.56	0.0340298		-39.56	0	-39.56	0	-39.56	0	-39.56	0	-39.46
-39.46	0.0310817	-39.46	-0.0362515	-39.46	0.0136008	-39.46	0.0387225	-39.36	0.0341728	-39.36	0.0127761	-39.46	0.0291095	-39.36	-0.00167966	-39.46	0.0274615	-39.46	0.114196	-39.46	-0.0272489	-39.36	0.0370815	-39.36	-0.0122063	-39.36	0.00758624	-39.46	0.038013	-39.46	0.0880351	-39.46	-0.0042367	-39.36	-0.0317013	-39.36	0.0179298	-39.46	0.0330539		-39.46	0	-39.46	0	-39.46	0	-39.46	0	-39.36
-39.36	0.0306919	-39.36	-0.0421117	-39.36	0.0093047	-39.36	0.0305201	-39.26	0.0328046	-39.26	0.00437751	-39.36	0.0263737	-39.26	0.00867096	-39.36	0.0262896	-39.36	0.121619	-39.36	-0.0354511	-39.26	0.0310251	-39.26	-0.0018557	-39.26	0.00387588	-39.36	0.0438717	-39.36	0.0798329	-39.36	-0.0100967	-39.26	-0.0283812	-39.26	0.0165617	-39.36	0.0287579		-39.36	0	-39.36	0	-39.36	0	-39.36	0	-39.26
-39.26	0.030888	-39.26	-0.035667	-39.26	0.00793689	-39.26	0.0424351	-39.16	0.0433506	-39.16	0.0117993	-39.26	0.0226635	-39.16	0.019999	-39.26	0.0327343	-39.26	0.120251	-39.26	-0.035255	-39.16	0.0275101	-39.16	-0.00302845	-39.16	0.0191101	-39.26	0.0370373	-39.26	0.080029	-39.26	-0.00521237	-39.16	-0.0326782	-39.16	0.0153889	-39.26	0.0344204		-39.26	0	-39.26	0	-39.26	0	-39.26	0	-39.16
-39.16	0.0367456	-39.16	-0.0391821	-39.16	0.0184827	-39.16	0.0365739	-39.06	0.0353437	-39.06	-0.000895947	-39.16	0.0347734	-39.06	0.0143342	-39.16	0.0292192	-39.16	0.126891	-39.16	-0.0333037	-39.06	0.0265336	-39.06	-0.00322291	-39.06	0.0150094	-39.16	0.0389886	-39.16	0.0905748	-39.16	-0.00638527	-39.06	-0.0453734	-39.06	0.0120702	-39.16	0.0277811		-39.16	0	-39.16	0	-39.16	0	-39.16	0	-39.06
-39.06	0.0287386	-39.06	-0.043283	-39.06	0.0104756	-39.06	0.0285668	-38.96	0.0337815	-38.96	-0.00402212	-39.06	0.0291086	-38.96	0.0174603	-39.06	0.0251184	-39.06	0.115759	-39.06	-0.045999	-38.96	0.0249715	-38.96	-0.00166082	-38.96	0.007195	-39.06	0.0309816	-39.06	0.08491	-39.06	-0.0120501	-38.96	-0.0352168	-38.96	0.00894403	-39.06	0.0299287		-39.06	0	-39.06	0	-39.06	0	-39.06	0	-38.96
-38.96	0.0256124	-38.96	-0.0393786	-38.96	0.0120378	-38.96	0.030129	-38.86	0.0314372	-38.86	-0.00870866	-38.96	0.0259824	-38.86	0.015116	-38.96	0.033711	-38.96	0.124352	-38.96	-0.0397486	-38.86	0.0343459	-38.86	0.000683129	-38.86	0.010321	-38.96	0.0294195	-38.96	0.0794416	-38.96	-0.00970596	-38.86	-0.0422494	-38.86	0.011288	-38.96	0.0385213		-38.96	0	-38.96	0	-38.96	0	-38.96	0	-38.86
-38.86	0.0326447	-38.86	-0.0323463	-38.86	0.017506	-38.86	0.032473	-38.76	0.0355382	-38.76	8.06153e-05	-38.86	0.021296	-38.76	0.019217	-38.86	0.0313667	-38.86	0.122008	-38.86	-0.0405288	-38.76	0.0353227	-38.76	0.0102544	-38.76	0.0112977	-38.86	0.038794	-38.86	0.0895981	-38.86	-0.0104862	-38.76	-0.0451789	-38.76	0.0075765	-38.86	0.0338349		-38.86	0	-38.86	0	-38.86	0	-38.86	0	-38.76
-38.76	0.0304972	-38.76	-0.0266813	-38.76	0.00832808	-38.76	0.021731	-38.66	0.0288987	-38.66	0.00906608	-38.76	0.0293032	-38.66	0.0125775	-38.76	0.025313	-38.76	0.115954	-38.76	-0.0489286	-38.66	0.0388379	-38.66	0.00126883	-38.66	0.00856444	-38.76	0.0350825	-38.76	0.0858866	-38.76	-0.0141977	-38.66	-0.0432239	-38.66	0.0126557	-38.76	0.0301234		-38.76	0	-38.76	0	-38.76	0	-38.76	0	-38.66
-38.66	0.0215116	-38.66	-0.0356669	-38.66	0.0157495	-38.66	0.0338407	-38.56	0.0318283	-38.56	0.00261915	-38.66	0.0195394	-38.56	0.0155071	-38.66	0.0225797	-38.66	0.124157	-38.66	-0.0586925	-38.56	0.034737	-38.56	0.00185621	-38.56	0.0138363	-38.66	0.0362554	-38.66	0.079247	-38.66	-0.00677633	-38.56	-0.0449826	-38.56	0.0124611	-38.66	0.0234838		-38.66	0	-38.66	0	-38.66	0	-38.66	0	-38.56
-38.56	0.0252232	-38.56	-0.0397677	-38.56	0.0139909	-38.56	0.0320821	-38.46	0.040032	-38.46	0.00301039	-38.56	0.0255933	-38.46	0.0237108	-38.56	0.0278516	-38.56	0.123963	-38.56	-0.0573268	-38.46	0.0343462	-38.46	-0.00322282	-38.46	0.00641501	-38.56	0.0360608	-38.56	0.0907712	-38.56	0.000841588	-38.46	-0.0453733	-38.46	0.0191008	-38.56	0.0311017		-38.56	0	-38.56	0	-38.56	0	-38.56	0	-38.46
-38.46	0.0217081	-38.46	-0.0331282	-38.46	0.00344524	-38.46	0.0293489	-38.36	0.0351471	-38.36	0.0160965	-38.46	0.0252024	-38.36	0.0235142	-38.46	0.0157419	-38.46	0.118884	-38.46	-0.0647482	-38.36	0.0341495	-38.36	0.00829923	-38.36	0.0109066	-38.46	0.0309816	-38.46	0.085692	-38.46	0.000450701	-38.36	-0.0526005	-38.36	0.0189041	-38.46	0.0213343		-38.46	0	-38.46	0	-38.46	0	-38.46	0	-38.36
-38.36	0.0215119	-38.36	-0.0309786	-38.36	0.00324875	-38.36	0.0408712	-38.26	0.0357341	-38.26	0.0143374	-38.36	0.0218819	-38.26	0.0381621	-38.36	0.010079	-38.36	0.118688	-38.36	-0.0516616	-38.26	0.0347365	-38.26	0.00888622	-38.26	0.0302428	-38.36	0.0354737	-38.36	0.0901841	-38.36	0.00963104	-38.26	-0.0496713	-38.26	0.0273036	-38.36	0.0273904		-38.36	0	-38.36	0	-38.36	0	-38.36	0	-38.26
-38.26	0.03616	-38.26	-0.028049	-38.26	0.0186791	-38.26	0.0438008	-38.16	0.0372967	-38.16	0.0205884	-38.26	0.0177808	-38.16	0.0295701	-38.26	0.0208211	-38.26	0.130993	-38.26	-0.0534205	-38.16	0.033175	-38.16	0.00576064	-38.16	0.0349297	-38.26	0.0501218	-38.26	0.0978017	-38.26	0.0125604	-38.16	-0.0434203	-38.16	0.0288663	-38.26	0.0256314		-38.26	0	-38.26	0	-38.26	0	-38.26	0	-38.16
-38.16	0.0353799	-38.16	-0.0311751	-38.16	0.015553	-38.16	0.0352083	-38.06	0.0349535	-38.06	0.0291819	-38.16	0.0146547	-38.06	0.0334753	-38.16	0.017695	-38.16	0.132556	-38.16	-0.0542006	-38.06	0.0362982	-38.06	-0.000488847	-38.06	0.025556	-38.16	0.0446534	-38.16	0.0946756	-38.16	0.021153	-38.06	-0.0457636	-38.06	0.024959	-38.16	0.0318818		-38.16	0	-38.16	0	-38.16	0	-38.16	0	-38.06
-38.06	0.0267843	-38.06	-0.0257059	-38.06	0.017898	-38.06	0.0430197	-37.96	0.0230385	-37.96	0.0219552	-38.06	0.0201238	-37.96	0.0262486	-38.06	0.00832123	-38.06	0.138025	-38.06	-0.0627963	-37.96	0.0267293	-37.96	-0.00302729	-37.96	0.0183293	-38.06	0.0532468	-38.06	0.0853017	-38.06	0.0149034	-37.96	-0.0498661	-37.96	0.0271088	-38.06	0.0295385		-38.06	0	-38.06	0	-38.06	0	-38.06	0	-37.96
-37.96	0.0289341	-37.96	-0.0282444	-37.96	0.0106712	-37.96	0.0357929	-37.86	0.022453	-37.86	0.0104328	-37.96	0.0222736	-37.86	0.0295693	-37.96	-0.00359386	-37.96	0.12611	-37.96	-0.0559582	-37.86	0.0222374	-37.86	0.00419962	-37.86	0.0122734	-37.96	0.0475841	-37.96	0.0858875	-37.96	0.00924069	-37.86	-0.0465454	-37.86	0.0304295	-37.96	0.025436		-37.96	0	-37.96	0	-37.96	0	-37.96	0	-37.86
-37.86	0.0228782	-37.86	-0.0249237	-37.86	0.00461537	-37.86	0.0352073	-37.76	0.0179601	-37.76	0.0254712	-37.86	0.0162178	-37.76	0.0250764	-37.86	-0.0151162	-37.86	0.124742	-37.86	-0.0549836	-37.76	0.0255571	-37.76	0.00283101	-37.76	0.0140329	-37.86	0.0415283	-37.86	0.0962387	-37.86	0.00630909	-37.76	-0.04635	-37.76	0.0212484	-37.86	0.0139137		-37.86	0	-37.86	0	-37.86	0	-37.86	0	-37.76
-37.76	0.012919	-37.76	-0.0176978	-37.76	-0.00221962	-37.76	0.0354028	-37.66	0.0169842	-37.66	0.0268376	-37.76	0.011725	-37.66	0.0209763	-37.76	-0.00789016	-37.76	0.117907	-37.76	-0.0618185	-37.66	0.0316117	-37.66	-0.00126913	-37.66	0.0232117	-37.76	0.0417238	-37.76	0.0917459	-37.76	-0.000525892	-37.66	-0.0434196	-37.66	0.0319912	-37.76	0.00942093		-37.76	0	-37.76	0	-37.76	0	-37.76	0	-37.66
-37.66	0.022098	-37.66	-0.0163312	-37.66	0.0124297	-37.66	0.0336451	-37.56	0.0318283	-37.56	0.0229324	-37.66	0.0107493	-37.56	0.0272259	-37.66	0.00128886	-37.66	0.120838	-37.66	-0.0526395	-37.56	0.0300487	-37.56	-0.00283206	-37.56	0.0216488	-37.66	0.0548091	-37.66	0.0907702	-37.66	0.000840634	-37.56	-0.0379521	-37.56	0.0398048	-37.66	0.0225062		-37.66	0	-37.66	0	-37.66	0	-37.66	0	-37.56
-37.56	0.0252233	-37.56	-0.0155482	-37.56	0.0108666	-37.56	0.0250516	-37.46	0.0290943	-37.46	0.0319172	-37.56	0.022469	-37.46	0.0229278	-37.56	-0.00574064	-37.56	0.122399	-37.56	-0.059669	-37.46	0.0202842	-37.46	0.00458866	-37.46	0.0118843	-37.56	0.0509038	-37.56	0.0985837	-37.56	0.00552988	-37.46	-0.0367798	-37.46	0.0355068	-37.56	0.0139127		-37.56	0	-37.56	0	-37.56	0	-37.56	0	-37.46
-37.46	0.0326439	-37.46	-0.0128159	-37.46	0.0112568	-37.46	0.0223175	-37.36	0.0236248	-37.36	0.0264477	-37.46	0.0181709	-37.36	0.0237106	-37.46	-0.0147271	-37.46	0.115758	-37.46	-0.0686554	-37.36	0.0265335	-37.36	-0.00322306	-37.36	0.00641477	-37.46	0.0630127	-37.46	0.0942855	-37.46	0.00123173	-37.36	-0.0453736	-37.36	0.041756	-37.46	0.0119606		-37.46	0	-37.46	0	-37.46	0	-37.46	0	-37.36
-37.36	0.0217078	-37.36	-0.0206276	-37.36	0.00578722	-37.36	0.0285667	-37.26	0.03007	-37.26	0.0211742	-37.36	0.0127013	-37.26	0.0184371	-37.36	-0.0155083	-37.36	0.111853	-37.36	-0.0678727	-37.26	0.02126	-37.26	0.000879973	-37.26	0.01286	-37.36	0.0653556	-37.36	0.088816	-37.36	-0.00736207	-37.26	-0.0459588	-37.26	0.0341403	-37.36	0.0182098		-37.36	0	-37.36	0	-37.36	0	-37.36	0	-37.26
-37.26	0.0242469	-37.26	-0.0126184	-37.26	0.00598401	-37.26	0.035794	-37.16	0.0302651	-37.16	0.018245	-37.26	0.0128981	-37.16	0.0287869	-37.26	-0.023124	-37.26	0.106579	-37.26	-0.0731462	-37.16	0.0292676	-37.16	0.00341728	-37.16	0.00993088	-37.26	0.0577399	-37.26	0.0929191	-37.26	-0.019666	-37.16	-0.0434215	-37.16	0.0460542	-37.26	0.0129363		-37.26	0	-37.26	0	-37.26	0	-37.26	0	-37.16
-37.16	0.0314727	-37.16	-0.00226825	-37.16	0.0132099	-37.16	0.0430198	-37.06	0.0372976	-37.06	0.0237135	-37.16	0.0154358	-37.06	0.0209764	-37.16	-0.0112099	-37.16	0.113805	-37.16	-0.0706086	-37.06	0.0269235	-37.06	0.00107324	-37.06	0.00758684	-37.16	0.0649658	-37.16	0.0970207	-37.16	-0.0171284	-37.06	-0.0402952	-37.06	0.0390218	-37.16	0.0100074		-37.16	0	-37.16	0	-37.16	0	-37.16	0	-37.06
-37.06	0.0291285	-37.06	-0.00461248	-37.06	0.0108657	-37.06	0.0523944	-36.96	0.032414	-36.96	0.0188299	-37.06	0.0224681	-36.96	0.0278116	-37.06	-0.0182424	-37.06	0.111461	-37.06	-0.0635763	-36.96	0.0282923	-36.96	-0.00615254	-36.96	0.0105158	-37.06	0.0641856	-37.06	0.0946765	-37.06	-0.0171266	-36.96	-0.0436148	-36.96	0.0435148	-37.06	0.0154757		-37.06	0	-37.06	0	-37.06	0	-37.06	0	-36.96
-36.96	0.0336214	-36.96	-0.0165266	-36.96	0.00051555	-36.96	0.0451685	-36.86	0.0392489	-36.86	0.0233226	-36.96	0.0191484	-36.86	0.0229278	-36.96	-0.0254683	-36.96	0.104235	-36.96	-0.0668959	-36.86	0.0234084	-36.86	0.00224638	-36.86	0.0150084	-36.96	0.0593019	-36.96	0.0897928	-36.96	-0.0102915	-36.86	-0.0414681	-36.86	0.055038	-36.96	0.0152803		-36.96	0	-36.96	0	-36.96	0	-36.96	0	-36.86
-36.86	0.0303015	-36.86	-0.0151582	-36.86	0.00735044	-36.86	0.0402846	-36.76	0.030852	-36.76	0.0172679	-36.86	0.0142645	-36.76	0.0223433	-36.86	-0.0170693	-36.86	0.100915	-36.86	-0.0639673	-36.76	0.0173537	-36.76	-0.00849658	-36.76	0.00582951	-36.86	0.0591063	-36.86	0.0895972	-36.86	-0.0151754	-36.76	-0.0498651	-36.76	0.0505473	-36.86	0.0221152		-36.86	0	-36.86	0	-36.86	0	-36.86	0	-36.76
-36.76	0.0242468	-36.76	-0.0134005	-36.76	0.00129566	-36.76	0.0397001	-36.66	0.0441326	-36.66	0.0125812	-36.76	0.00820979	-36.66	0.0278114	-36.76	-0.0231241	-36.76	0.106579	-36.76	-0.0653338	-36.66	0.02751	-36.66	-0.010059	-36.66	0.00739133	-36.76	0.0647703	-36.76	0.0890127	-36.76	-0.0235724	-36.66	-0.0397087	-36.66	0.0544513	-36.76	0.010594		-36.76	0	-36.76	0	-36.76	0	-36.76	0	-36.66
-36.66	0.0250269	-36.66	-0.0126204	-36.66	-0.0033907	-36.66	0.0451685	-36.56	0.0455	-36.56	0.0241033	-36.66	0.0144602	-36.56	0.0276147	-36.66	-0.0145315	-36.66	0.112048	-36.66	-0.0528349	-36.56	0.0288774	-36.56	-0.0102557	-36.56	0.0118829	-36.66	0.0678965	-36.66	0.0913568	-36.66	-0.0212282	-36.56	-0.0445937	-36.56	0.0519125	-36.66	0.00668582		-36.66	0	-36.66	0	-36.66	0	-36.66	0	-36.56
-36.56	0.0342066	-36.56	-0.0151593	-36.56	0.00422511	-36.56	0.0496601	-36.46	0.0372969	-36.46	0.0159003	-36.56	0.0189516	-36.46	0.0287882	-36.56	-0.0170704	-36.56	0.111851	-36.56	-0.0553739	-36.46	0.0237986	-36.46	-0.0129884	-36.46	0.0153986	-36.56	0.0676996	-36.56	0.09116	-36.56	-0.00970629	-36.46	-0.0551389	-36.46	0.0554281	-36.56	0.0158655		-36.56	0	-36.56	0	-36.56	0	-36.56	0	-36.46
-36.46	0.0275674	-36.46	-0.0100799	-36.46	-0.00397825	-36.46	0.0547395	-36.36	0.0476478	-36.36	0.0168784	-36.46	0.0240312	-36.36	0.0289844	-36.46	-0.00886679	-36.46	0.101305	-36.46	-0.0588889	-36.36	0.0318072	-36.36	-0.00107354	-36.36	0.00856429	-36.46	0.0641847	-36.46	0.0876451	-36.46	-0.010097	-36.36	-0.0447881	-36.36	0.0564063	-36.46	0.0076623		-36.46	0	-36.46	0	-36.46	0	-36.46	0	-36.36
-36.36	0.029324	-36.36	-0.0114475	-36.36	-0.00768811	-36.36	0.0533718	-36.26	0.039641	-36.26	0.0112138	-36.36	0.0226635	-36.26	0.0186315	-36.36	-0.0133587	-36.36	0.113221	-36.36	-0.05088	-36.26	0.0230184	-36.26	-0.00673813	-36.26	0.00289971	-36.36	0.062817	-36.36	0.0862774	-36.36	-0.0138069	-36.26	-0.0559191	-36.26	0.0507417	-36.36	0.00864068		-36.36	0	-36.36	0	-36.36	0	-36.36	0	-36.26
-36.26	0.021317	-36.26	-0.00929976	-36.26	-0.0164771	-36.26	0.0477071	-36.16	0.0384677	-36.16	0.0147289	-36.26	0.0169988	-36.16	0.0268348	-36.26	-0.0260539	-36.26	0.102868	-36.26	-0.0565448	-36.16	0.0226272	-36.16	-0.00322309	-36.16	0.0134452	-36.26	0.05481	-36.26	0.0899892	-36.26	-0.0147834	-36.16	-0.0570923	-36.16	0.0495685	-36.26	0.00297594		-36.26	0	-36.26	0	-36.26	0	-36.26	0	-36.16
-36.16	0.0318627	-36.16	-0.00109628	-36.16	-0.0129619	-36.16	0.0527863	-36.06	0.0351493	-36.06	0.0254714	-36.16	0.0134835	-36.06	0.0227344	-36.16	-0.0155082	-36.16	0.107165	-36.16	-0.0577178	-36.06	0.0185268	-36.06	-0.00888756	-36.06	0.013251	-36.16	0.0583253	-36.16	0.0903802	-36.16	-0.00423768	-36.06	-0.0549443	-36.06	0.0532806	-36.16	0.0182099		-36.16	0	-36.16	0	-36.16	0	-36.16	0	-36.06
-36.06	0.0285441	-36.06	-0.00519687	-36.06	-0.0186265	-36.06	0.0471217	-35.96	0.0304609	-35.96	0.020783	-36.06	0.0211017	-35.96	0.0211702	-36.06	-0.0266393	-36.06	0.1015	-36.06	-0.0657247	-35.96	0.00915006	-35.96	-0.01123	-35.96	0.0132509	-36.06	0.0690677	-36.06	0.0847155	-36.06	-0.0122445	-35.96	-0.0533805	-35.96	0.0501561	-36.06	0.0203578		-36.06	0	-36.06	0	-36.06	0	-36.06	0	-35.96
-35.96	0.0238557	-35.96	-0.00285479	-35.96	-0.0287814	-35.96	0.0549341	-35.86	0.0322172	-35.86	0.0201971	-35.96	0.011725	-35.86	0.0205843	-35.96	-0.0235152	-35.96	0.0913453	-35.96	-0.0586943	-35.86	0.0202829	-35.86	-0.00244313	-35.86	0.0165712	-35.96	0.0690675	-35.96	0.0925279	-35.96	-0.00443217	-35.86	-0.0516241	-35.86	0.0472242	-35.96	0.0102029		-35.96	0	-35.96	0	-35.96	0	-35.96	0	-35.86
-35.86	0.0256124	-35.86	-0.000316203	-35.86	-0.0270248	-35.86	0.0684094	-35.76	0.0398363	-35.76	0.0278162	-35.86	0.018952	-35.76	0.0235151	-35.86	-0.0170704	-35.86	0.104821	-35.86	-0.0592799	-35.76	0.0185255	-35.76	-0.0065428	-35.76	0.0218443	-35.86	0.0723882	-35.86	0.0989729	-35.86	-0.00111145	-35.76	-0.0533816	-35.76	0.0509371	-35.86	0.00727135		-35.86	0	-35.86	0	-35.86	0	-35.86	0	-35.76
-35.76	0.0301071	-35.76	-0.00441587	-35.76	-0.0162815	-35.76	0.0721222	-35.66	0.0398363	-35.66	0.0262521	-35.76	0.0171944	-35.66	0.0352338	-35.76	-0.00710905	-35.76	0.103063	-35.76	-0.0594734	-35.66	0.011495	-35.66	-0.00654283	-35.66	0.017938	-35.76	0.0784432	-35.76	0.0972153	-35.76	-0.00286901	-35.66	-0.0455691	-35.66	0.06578	-35.76	0.0148903		-35.76	0	-35.76	0	-35.76	0	-35.76	0	-35.66
-35.66	0.028543	-35.66	-0.00441602	-35.66	-0.00612691	-35.66	0.0643096	-35.56	0.0343672	-35.56	0.0207831	-35.66	0.0218825	-35.56	0.0297648	-35.66	-0.00632718	-35.66	0.0991568	-35.66	-0.0532251	-35.56	0.00133765	-35.56	-0.000293136	-35.56	0.0249697	-35.66	0.0815673	-35.66	0.0933089	-35.66	0.0119738	-35.56	-0.0494741	-35.56	0.061875	-35.66	0.0148902		-35.66	0	-35.66	0	-35.66	0	-35.66	0	-35.56
-35.56	0.0308864	-35.56	0.00183353	-35.56	-0.0170626	-35.56	0.0619646	-35.46	0.0341713	-35.46	0.0299637	-35.56	0.0164135	-35.46	0.0373814	-35.56	-0.0117964	-35.56	0.103064	-35.56	-0.0586941	-35.46	-0.00120047	-35.46	-0.000489026	-35.46	0.0247738	-35.56	0.0760982	-35.56	0.0925281	-35.56	0.0065048	-35.46	-0.0418575	-35.46	0.0616791	-35.56	0.0172336		-35.56	0	-35.56	0	-35.56	0	-35.56	0	-35.46
-35.46	0.0283484	-35.46	0.0141386	-35.46	-0.00944576	-35.46	0.0711454	-35.36	0.036906	-35.36	0.0248859	-35.46	0.0130934	-35.36	0.0283973	-35.46	-0.0119921	-35.46	0.102868	-35.46	-0.0526377	-35.36	0.00153419	-35.36	-0.00166062	-35.36	0.0126655	-35.46	0.0852789	-35.46	0.105615	-35.46	0.0117792	-35.36	-0.0484994	-35.36	0.0628497	-35.46	0.0170378		-35.46	0	-35.46	0	-35.46	0	-35.46	0	-35.36
-35.36	0.0381134	-35.36	0.00749648	-35.36	-0.0113996	-35.36	0.0645033	-35.26	0.0486242	-35.26	0.0272275	-35.36	-0.000579089	-35.26	0.0291787	-35.36	-0.00925767	-35.36	0.0962265	-35.36	-0.0592797	-35.26	0.000751615	-35.26	-0.00244319	-35.26	0.0118829	-35.36	0.0833252	-35.36	0.0942848	-35.36	0.00670126	-35.26	-0.0399054	-35.26	0.0566007	-35.36	0.00492933		-35.36	0	-35.36	0	-35.36	0	-35.36	0	-35.26
-35.26	0.0388951	-35.26	0.00437206	-35.26	-0.000463068	-35.26	0.0582547	-35.16	0.0474544	-35.16	0.0221515	-35.26	0.0111393	-35.16	0.0334754	-35.26	-0.0131641	-35.26	0.0899777	-35.26	-0.060062	-35.16	-0.00198221	-35.16	-0.00751925	-35.16	0.0255561	-35.26	0.0872311	-35.26	0.0911602	-35.26	0.0176377	-35.16	-0.0410752	-35.16	0.0655856	-35.26	0.0158657		-35.26	0	-35.26	0	-35.26	0	-35.26	0	-35.16
-35.16	0.036161	-35.16	0.00320205	-35.16	-0.00553933	-35.16	0.0633331	-35.06	0.0499918	-35.06	0.0246889	-35.16	0.0084053	-35.06	0.0336706	-35.16	-0.0229286	-35.16	0.0872436	-35.16	-0.0534195	-35.06	0.00993177	-35.06	-0.00341776	-35.06	0.0327818	-35.16	0.0938736	-35.16	0.0884262	-35.16	0.0149036	-35.06	-0.0354135	-35.06	0.0681231	-35.16	0.0131317		-35.16	0	-35.16	0	-35.16	0	-35.16	0	-35.06
-35.06	0.0386988	-35.06	0.0174584	-35.06	-0.00143766	-35.06	0.070559	-34.96	0.0521405	-34.96	0.0284016	-35.06	0.0086008	-34.96	0.0389436	-35.06	-0.00789022	-35.06	0.0897814	-35.06	-0.0415052	-34.96	0.0120805	-34.96	0.00576141	-34.96	0.0302422	-35.06	0.0917231	-35.06	0.0964342	-35.06	0.0150991	-34.96	-0.0402953	-34.96	0.07496	-35.06	0.0164514		-35.06	0	-35.06	0	-35.06	0	-35.06	0	-34.96
-34.96	0.0455354	-34.96	0.0149187	-34.96	-0.00397742	-34.96	0.0727075	-34.86	0.0544831	-34.86	0.0190255	-34.96	0.0193437	-34.86	0.0358197	-34.96	-0.00886595	-34.96	0.0848993	-34.96	-0.0440451	-34.86	0.00739259	-34.86	0.00107354	-34.86	0.0153996	-34.96	0.0821527	-34.96	0.0954584	-34.96	0.0172476	-34.86	-0.0379527	-34.86	0.0780846	-34.96	0.00844514		-34.96	0	-34.96	0	-34.96	0	-34.96	0	-34.86
-34.86	0.0408474	-34.86	0.00320005	-34.86	-0.00163507	-34.86	0.0750499	-34.76	0.0581955	-34.76	0.0219558	-34.86	0.00996745	-34.76	0.0340618	-34.86	-0.0182424	-34.86	0.0723988	-34.86	-0.0534214	-34.76	0.00719869	-34.76	0.00400388	-34.76	0.0136417	-34.86	0.082153	-34.86	0.0860821	-34.86	0.0172478	-34.76	-0.0420529	-34.76	0.0763267	-34.86	-0.000931144		-34.86	0	-34.86	0	-34.86	0	-34.86	0	-34.76
-34.76	0.0484663	-34.76	0.00300658	-34.76	-0.0057348	-34.76	0.0678259	-34.66	0.0578054	-34.66	0.0278142	-34.76	0.00820982	-34.66	0.0321077	-34.76	-0.00828111	-34.76	0.0753294	-34.76	-0.0458025	-34.66	0.00524458	-34.66	0.0145505	-34.66	0.0241884	-34.76	0.0819594	-34.76	0.0960432	-34.76	0.0154902	-34.66	-0.0393187	-34.66	0.0806249	-34.76	0.0019995		-34.76	0	-34.76	0	-34.76	0	-34.76	0	-34.66
-34.66	0.0418238	-34.66	0.00417656	-34.66	0.00168747	-34.66	0.0854029	-34.56	0.0519453	-34.56	0.0164877	-34.66	0.000789106	-34.56	0.0285937	-34.66	-0.0125776	-34.66	0.0733752	-34.66	-0.0477567	-34.56	0.0111033	-34.56	0.0133787	-34.56	0.0183283	-34.66	0.0917239	-34.66	0.0886225	-34.66	0.0252547	-34.56	-0.0358022	-34.56	0.0825773	-34.66	0.011764		-34.66	0	-34.66	0	-34.66	0	-34.66	0	-34.56
-34.56	0.0336215	-34.56	-0.00402588	-34.56	-0.00886101	-34.56	0.0795427	-34.46	0.0509675	-34.46	0.0272286	-34.56	-0.00194672	-34.46	0.0393346	-34.56	-0.0184378	-34.56	0.0651729	-34.56	-0.0512708	-34.46	0.0077832	-34.46	0.0124009	-34.46	0.026727	-34.56	0.0858638	-34.56	0.0944812	-34.56	0.0170524	-34.46	-0.0250613	-34.46	0.0815995	-34.56	0.00356171		-34.56	0	-34.56	0	-34.56	0	-34.56	0	-34.46
-34.46	0.0443625	-34.46	-0.00343949	-34.46	-0.000462115	-34.46	0.0848173	-34.36	0.0503822	-34.36	0.0219551	-34.46	-0.00526673	-34.36	0.034061	-34.46	-0.0248819	-34.46	0.0735716	-34.46	-0.0522485	-34.36	0.0150104	-34.36	0.0165039	-34.36	0.0261417	-34.46	0.0794196	-34.46	0.0981917	-34.46	0.0277933	-34.36	-0.0303349	-34.36	0.0857025	-34.46	0.0158667		-34.46	0	-34.46	0	-34.46	0	-34.46	0	-34.36
-34.36	0.0414348	-34.36	0.00300556	-34.36	-0.00573581	-34.36	0.0826679	-34.26	0.0413987	-34.26	0.0246904	-34.36	0.00586653	-34.26	0.0250776	-34.36	-0.0223431	-34.36	0.0800166	-34.36	-0.0458035	-34.26	0.0099332	-34.26	0.0114267	-34.26	0.028877	-34.36	0.0819583	-34.36	0.0929179	-34.36	0.0170531	-34.26	-0.0275996	-34.26	0.0806253	-34.36	0.0105929		-34.36	0	-34.36	0	-34.36	0	-34.36	0	-34.26
-34.26	0.0347934	-34.26	-0.00363582	-34.26	-0.0100312	-34.26	0.0736843	-34.16	0.051946	-34.16	0.0274251	-34.26	-0.000774801	-34.16	0.0395311	-34.26	-0.0289845	-34.26	0.0733753	-34.26	-0.0579113	-34.16	0.011104	-34.16	0.0125974	-34.16	0.0253595	-34.26	0.0800052	-34.26	0.0917469	-34.26	0.0182243	-34.16	-0.0170523	-34.16	0.081796	-34.26	0.00863987		-34.26	0	-34.26	0	-34.26	0	-34.26	0	-34.16
-34.16	0.0359646	-34.16	-0.00480691	-34.16	-0.00886002	-34.16	0.0764194	-34.06	0.053898	-34.06	0.0293772	-34.16	0.00274238	-34.06	0.0414831	-34.16	-0.0332798	-34.16	0.0722042	-34.16	-0.0567402	-34.06	0.013056	-34.06	0.0192377	-34.06	0.036688	-34.16	0.0928951	-34.16	0.094482	-34.16	0.0358025	-34.06	-0.0151003	-34.06	0.0962488	-34.16	0.0176235		-34.16	0	-34.16	0	-34.16	0	-34.16	0	-34.06
-34.06	0.0441689	-34.06	0.00495762	-34.06	0.00949901	-34.06	0.0736832	-33.96	0.0617099	-33.96	0.0254702	-34.06	0.00469443	-33.96	0.0453887	-34.06	-0.0313278	-34.06	0.0757203	-34.06	-0.0500999	-33.96	0.00680682	-33.96	0.0153308	-33.96	0.0343451	-34.06	0.0925049	-34.06	0.108153	-34.06	0.0424428	-33.96	-0.0190072	-33.96	0.0923419	-34.06	0.0172333		-34.06	0	-34.06	0	-34.06	0	-34.06	0	-33.96
-33.96	0.0480742	-33.96	-0.00441599	-33.96	0.00559187	-33.96	0.0791526	-33.86	0.0497977	-33.86	0.0166824	-33.96	0.012506	-33.86	0.0287883	-33.96	-0.0235162	-33.96	0.0796256	-33.96	-0.0461946	-33.86	0.0167682	-33.86	0.00654289	-33.86	0.0278995	-33.96	0.0979743	-33.96	0.112058	-33.96	0.0463481	-33.86	-0.0277951	-33.86	0.083554	-33.96	0.0148902		-33.96	0	-33.96	0	-33.96	0	-33.96	0	-33.86
-33.86	0.0533473	-33.86	0.000857025	-33.86	-0.00632033	-33.86	0.0727068	-33.76	0.0538984	-33.76	0.0176587	-33.86	0.000593841	-33.76	0.0344529	-33.86	-0.0323041	-33.86	0.0895869	-33.86	-0.0549825	-33.76	0.0208688	-33.76	0.00751927	-33.76	0.0359063	-33.86	0.0868403	-33.86	0.100146	-33.86	0.0344359	-33.76	-0.0151	-33.76	0.0845304	-33.86	0.00844449		-33.86	0	-33.86	0	-33.86	0	-33.86	0	-33.76
-33.76	0.0472933	-33.76	-0.00285473	-33.76	-0.0100321	-33.76	0.0713411	-33.66	0.0558502	-33.66	0.0242988	-33.76	-0.00311795	-33.66	0.0364048	-33.76	-0.0344519	-33.76	0.0858751	-33.76	-0.0422873	-33.66	0.0204784	-33.66	0.0188476	-33.66	0.0308277	-33.76	0.0807863	-33.76	0.0964342	-33.76	0.0307241	-33.66	-0.000647366	-33.66	0.099765	-33.76	0.0164514		-33.76	0	-33.76	0	-33.76	0	-33.76	0	-33.66
-33.66	0.0586218	-33.66	0.00534958	-33.66	-0.000267565	-33.66	0.0850119	-33.56	0.0591722	-33.56	0.0276208	-33.66	-0.00116593	-33.56	0.0303502	-33.66	-0.0254694	-33.66	0.0823607	-33.66	-0.0387712	-33.56	0.0191121	-33.56	0.0127931	-33.56	0.0302434	-33.66	0.0944571	-33.66	0.0983862	-33.66	0.0326762	-33.56	-0.00513789	-33.56	0.0890222	-33.66	0.0238737		-33.66	0	-33.66	0	-33.66	0	-33.66	0	-33.56
-33.56	0.0595976	-33.56	-0.000705272	-33.56	-0.00866464	-33.56	0.0914578	-33.46	0.0626874	-33.46	0.0217595	-33.56	0.00215587	-33.46	0.0268349	-33.56	-0.0338664	-33.56	0.0833364	-33.56	-0.0495142	-33.46	0.0195031	-33.46	0.0163083	-33.46	0.0306344	-33.56	0.0829359	-33.56	0.0899893	-33.56	0.0242792	-33.46	-0.0109992	-33.46	0.0855069	-33.56	0.0225073		-33.56	0	-33.56	0	-33.56	0	-33.56	0	-33.46
-33.46	0.0513941	-33.46	0.00593433	-33.46	0.00344524	-33.46	0.102004	-33.36	0.0642504	-33.36	0.0280108	-33.46	0.00254688	-33.36	0.0401168	-33.46	-0.0256628	-33.46	0.0798212	-33.46	-0.0530294	-33.36	0.0280966	-33.36	0.0131831	-33.36	0.0275092	-33.46	0.0895754	-33.46	0.100535	-33.46	0.036389	-33.36	-0.0047479	-33.36	0.0823817	-33.46	0.0260225		-33.46	0	-33.46	0	-33.46	0	-33.46	0	-33.36
-33.36	0.0428026	-33.36	0.000466853	-33.36	0.000319988	-33.36	0.101224	-33.26	0.0796793	-33.26	0.0301569	-33.36	0.00723439	-33.26	0.0422628	-33.36	-0.0334763	-33.36	0.0813845	-33.36	-0.0467779	-33.26	0.0232122	-33.26	0.0129869	-33.26	0.041374	-33.36	0.0864504	-33.36	0.0919436	-33.36	0.033264	-33.26	-0.00103781	-33.26	0.0939043	-33.36	0.0244616		-33.36	0	-33.36	0	-33.36	0	-33.36	0	-33.26
-33.26	0.0566676	-33.26	0.00417739	-33.26	0.0024665	-33.26	0.103371	-33.16	0.0751873	-33.16	0.0280109	-33.26	0.00938064	-33.16	0.0401169	-33.26	-0.033672	-33.26	0.0960315	-33.26	-0.0493199	-33.16	0.030439	-33.16	0.0131832	-33.16	0.0314156	-33.26	0.0862544	-33.26	0.0940898	-33.26	0.0432227	-33.16	-0.00552979	-33.16	0.101913	-33.26	0.0219195		-33.26	0	-33.26	0	-33.26	0	-33.26	0	-33.16
-33.16	0.0646759	-33.16	-0.0003151	-33.16	-0.00436822	-33.16	0.0988785	-33.06	0.074796	-33.06	0.0276196	-33.16	0.0142647	-33.06	0.0514443	-33.16	-0.0217575	-33.16	0.091539	-33.16	-0.0444359	-33.06	0.0277055	-33.06	0.0260747	-33.06	0.0388367	-33.16	0.0950447	-33.16	0.0974098	-33.16	0.036388	-33.06	-0.00123283	-33.06	0.103086	-33.16	0.0268036		-33.16	0	-33.16	0	-33.16	0	-33.16	0	-33.06
-33.06	0.0760034	-33.06	0.0110125	-33.06	-7.10785e-05	-33.06	0.107864	-32.96	0.0716722	-32.96	0.0237138	-33.06	0.0185617	-32.96	0.0428502	-33.06	-0.0221486	-33.06	0.0856813	-33.06	-0.0331084	-32.96	0.0237996	-32.96	0.0174806	-32.96	0.0349309	-33.06	0.0899652	-33.06	0.0915521	-33.06	0.0375608	-32.96	-0.00982693	-32.96	0.0944917	-33.06	0.0264123		-33.06	0	-33.06	0	-33.06	0	-33.06	0	-32.96
-32.96	0.0697551	-32.96	7.58767e-05	-32.96	0.00461727	-32.96	0.103958	-32.86	0.0742114	-32.86	0.024689	-32.96	0.0224681	-32.86	0.0414832	-32.96	-0.0362095	-32.96	0.077087	-32.96	-0.0471691	-32.86	0.0341514	-32.86	0.0184558	-32.86	0.0476249	-32.96	0.0790287	-32.96	0.0946766	-32.96	0.0242782	-32.86	-0.00338143	-32.86	0.107186	-32.96	0.0154758		-32.96	0	-32.96	0	-32.96	0	-32.96	0	-32.86
-32.86	0.0707309	-32.86	0.00261548	-32.86	0.00090459	-32.86	0.106497	-32.76	0.0734291	-32.76	0.030159	-32.86	0.0250079	-32.76	0.0422649	-32.86	-0.0274214	-32.86	0.0897815	-32.86	-0.0383809	-32.76	0.0333691	-32.76	0.0153313	-32.76	0.0445004	-32.86	0.0815684	-32.86	0.0956523	-32.86	0.0229117	-32.76	0.00755501	-32.76	0.104061	-32.86	0.0180156		-32.86	0	-32.86	0	-32.86	0	-32.86	0	-32.76
-32.76	0.0746368	-32.76	-0.002855	-32.76	-0.00221986	-32.76	0.112746	-32.66	0.0660073	-32.66	0.0227372	-32.76	0.031256	-32.66	0.0426556	-32.76	-0.0235154	-32.76	0.0913451	-32.76	-0.034475	-32.66	0.0423543	-32.66	0.0125977	-32.66	0.0386426	-32.76	0.0760978	-32.76	0.0894035	-32.76	0.0221294	-32.66	-0.00220904	-32.66	0.0982033	-32.76	0.0172332		-32.76	0	-32.76	0	-32.76	0	-32.76	0	-32.66
-32.66	0.0789333	-32.66	-0.00480694	-32.66	0.0028587	-32.66	0.102981	-32.56	0.0761635	-32.56	0.0282051	-32.66	0.0214916	-32.56	0.0434353	-32.66	-0.0262493	-32.66	0.0839229	-32.66	-0.0418972	-32.56	0.0509464	-32.56	0.0258782	-32.56	0.0394222	-32.66	0.0663334	-32.66	0.0897937	-32.66	0.0209594	-32.56	0.000134677	-32.56	0.102107	-32.66	0.0176235		-32.66	0	-32.66	0	-32.66	0	-32.66	0	-32.56
-32.56	0.0742469	-32.56	-0.00402695	-32.56	0.00363868	-32.56	0.113138	-32.46	0.072062	-32.46	0.0241037	-32.56	0.0300841	-32.46	0.0369916	-32.56	-0.0137506	-32.56	0.10111	-32.56	-0.0348649	-32.46	0.0445028	-32.46	0.0217767	-32.46	0.0431333	-32.56	0.0764899	-32.56	0.0905738	-32.56	0.0217395	-32.46	-0.00396678	-32.46	0.0956636	-32.56	0.012937		-32.56	0	-32.56	0	-32.56	0	-32.56	0	-32.46
-32.46	0.0701452	-32.46	-0.00187629	-32.46	-0.00280517	-32.46	0.116067	-32.36	0.0763591	-32.36	0.0284007	-32.46	0.0322347	-32.36	0.0405066	-32.46	-0.0201945	-32.46	0.0970083	-32.46	-0.0436549	-32.36	0.0448935	-32.36	0.0268557	-32.36	0.0396178	-32.46	0.0677	-32.46	0.0841299	-32.46	0.0223261	-32.36	0.00267246	-32.36	0.110897	-32.46	0.0205541		-32.46	0	-32.46	0	-32.46	0	-32.46	0	-32.36
-32.36	0.0767846	-32.36	-0.00304946	-32.36	-0.00241432	-32.36	0.115675	-32.26	0.0757737	-32.26	0.0309396	-32.36	0.0310616	-32.26	0.05164	-32.36	-0.0166794	-32.36	0.093493	-32.36	-0.0393577	-32.26	0.0427442	-32.26	0.0247064	-32.26	0.0421567	-32.36	0.0594964	-32.36	0.0962396	-32.36	0.0336537	-32.26	0.00677538	-32.26	0.110312	-32.36	0.0240693		-32.36	0	-32.36	0	-32.36	0	-32.36	0	-32.26
-32.26	0.0840117	-32.26	0.00730199	-32.26	-0.00456363	-32.26	0.10806	-32.16	0.0691334	-32.16	0.037582	-32.26	0.0289122	-32.16	0.0403115	-32.26	-0.00945216	-32.26	0.10072	-32.26	-0.039943	-32.16	0.0478226	-32.16	0.018066	-32.16	0.0370804	-32.26	0.0518805	-32.26	0.0894019	-32.26	0.0315043	-32.16	0.000135064	-32.16	0.0989834	-32.26	0.0266082		-32.26	0	-32.26	0	-32.26	0	-32.26	0	-32.16
-32.16	0.0789352	-32.16	0.0123802	-32.16	0.000514567	-32.16	0.113138	-32.06	0.0861245	-32.06	0.0334779	-32.16	0.0199295	-32.06	0.0385534	-32.16	-0.020781	-32.16	0.0940796	-32.16	-0.0348648	-32.06	0.0460645	-32.06	0.0280267	-32.06	0.044695	-32.16	0.0522705	-32.16	0.0874496	-32.16	0.0225216	-32.06	0.00540745	-32.06	0.105038	-32.16	0.0277801		-32.16	0	-32.16	0	-32.16	0	-32.16	0	-32.06
-32.06	0.0826438	-32.06	0.0106224	-32.06	0.003445	-32.06	0.126223	-31.96	0.0800692	-31.96	0.0250803	-32.06	0.0337966	-31.96	0.0442168	-32.06	-0.0108201	-32.06	0.0946639	-32.06	-0.0295922	-31.96	0.0446974	-31.96	0.0266596	-31.96	0.0362974	-32.06	0.0505126	-32.06	0.0856917	-32.06	0.0277942	-31.96	0.00404036	-31.96	0.100546	-32.06	0.0260222		-32.06	0	-32.06	0	-32.06	0	-32.06	0	-31.96
-31.96	0.0859647	-31.96	0.00613075	-31.96	-0.00261062	-31.96	0.131886	-31.86	0.0732343	-31.86	0.0252759	-31.96	0.0230528	-31.86	0.0373818	-31.96	-0.0153117	-31.96	0.0979849	-31.96	-0.0278353	-31.86	0.044893	-31.86	0.0237309	-31.86	0.036493	-31.96	0.046021	-31.96	0.0812002	-31.96	0.0350214	-31.86	-0.00045234	-31.86	0.0960538	-31.96	0.0332494		-31.96	0	-31.96	0	-31.96	0	-31.96	0	-31.86
-31.86	0.0814722	-31.86	0.00945061	-31.86	-0.00710326	-31.86	0.121927	-31.76	0.0724537	-31.76	0.0307438	-31.86	0.016218	-31.76	0.0444138	-31.86	-0.0127738	-31.86	0.0950563	-31.86	-0.0346701	-31.76	0.0589554	-31.76	0.0213864	-31.76	0.0388367	-31.86	0.0415285	-31.86	0.0767076	-31.86	0.0305288	-31.76	0.00657961	-31.76	0.105428	-31.86	0.0240686		-31.86	0	-31.86	0	-31.86	0	-31.86	0	-31.76
-31.76	0.08538	-31.76	0.00710621	-31.76	-7.11381e-05	-31.76	0.114894	-31.66	0.0777268	-31.66	0.0344567	-31.76	0.02325	-31.66	0.0418743	-31.76	-0.0174604	-31.76	0.0927118	-31.76	-0.0237318	-31.66	0.056416	-31.66	0.0313477	-31.66	0.0409855	-31.76	0.0509028	-31.76	0.0790514	-31.76	0.0445913	-31.66	0.00872844	-31.66	0.100546	-31.76	0.0146936		-31.76	0	-31.76	0	-31.76	0	-31.76	0	-31.66
-31.66	0.0828405	-31.66	0.00222448	-31.66	-0.00104663	-31.66	0.118607	-31.56	0.0812419	-31.56	0.0332836	-31.66	0.0160222	-31.56	0.0407012	-31.66	-0.0153117	-31.66	0.0901723	-31.66	-0.0262713	-31.56	0.0497764	-31.56	0.0301746	-31.56	0.0398124	-31.66	0.0428968	-31.66	0.0765119	-31.66	0.0498643	-31.56	0.00911936	-31.56	0.104061	-31.66	0.00981191		-31.66	0	-31.66	0	-31.66	0	-31.66	0	-31.56
-31.56	0.0816673	-31.56	0.0174584	-31.56	0.00090453	-31.56	0.112746	-31.46	0.0849521	-31.46	0.0416819	-31.56	0.0125068	-31.46	0.0389449	-31.56	-0.00867227	-31.56	0.0866569	-31.56	-0.0149437	-31.46	0.0495803	-31.46	0.0198237	-31.46	0.0411803	-31.56	0.0448478	-31.56	0.080809	-31.56	0.0463489	-31.46	0.00892323	-31.46	0.0960528	-31.56	0.0219215		-31.56	0	-31.56	0	-31.56	0	-31.56	0	-31.46
-31.46	0.0791288	-31.46	0.0110136	-31.46	-0.00944656	-31.46	0.105519	-31.36	0.07968	-31.36	0.0387521	-31.46	0.0162168	-31.36	0.0360151	-31.46	-0.0221476	-31.46	0.0903669	-31.46	-0.0229525	-31.36	0.0513387	-31.36	0.0184579	-31.36	0.0398145	-31.46	0.0313726	-31.46	0.0743642	-31.46	0.0399042	-31.36	0.00599343	-31.36	0.0907808	-31.46	0.0139127		-31.46	0	-31.46	0	-31.46	0	-31.46	0	-31.36
-31.36	0.0777632	-31.36	0.00339568	-31.36	0.00403082	-31.36	0.111966	-31.26	0.07636	-31.26	0.0393384	-31.36	0.00782073	-31.26	0.0389436	-31.36	-0.0250772	-31.36	0.085095	-31.36	-0.0165056	-31.26	0.0464547	-31.26	0.0252927	-31.26	0.0349305	-31.36	0.028443	-31.36	0.0831534	-31.36	0.0322863	-31.26	-0.00123283	-31.26	0.0952733	-31.36	0.0234839		-31.36	0	-31.36	0	-31.36	0	-31.36	0	-31.26
-31.26	0.0728791	-31.26	-0.00383067	-31.26	-0.0008533	-31.26	0.119582	-31.16	0.0665928	-31.16	0.0358234	-31.26	0.0107491	-31.16	0.0315224	-31.26	-0.0182426	-31.26	0.0895875	-31.26	-0.0213897	-31.16	0.0390335	-31.16	0.024902	-31.16	0.037664	-31.26	0.0235589	-31.26	0.0782692	-31.26	0.0367787	-31.16	-0.0063118	-31.16	0.0901943	-31.26	0.0185997		-31.26	0	-31.26	0	-31.26	0	-31.26	0	-31.16
-31.16	0.0678001	-31.16	0.00749737	-31.16	-0.0082745	-31.16	0.119192	-31.06	0.0704997	-31.06	0.0295718	-31.16	0.0173889	-31.06	0.0432418	-31.16	-0.028788	-31.16	0.0798202	-31.16	-0.0288109	-31.06	0.0507529	-31.06	0.0233386	-31.06	0.0337585	-31.16	0.0278564	-31.16	0.0755363	-31.16	0.0332637	-31.06	0.00150138	-31.06	0.105038	-31.16	0.00805432		-31.16	0	-31.16	0	-31.16	0	-31.16	0	-31.06
-31.06	0.0756135	-31.06	0.00593418	-31.06	-0.000461161	-31.06	0.130911	-30.96	0.0726485	-30.96	0.0364088	-31.06	0.0103593	-30.96	0.0407023	-31.06	-0.0225387	-31.06	0.0845094	-31.06	-0.02881	-30.96	0.0560259	-30.96	0.0262694	-30.96	0.0359072	-31.06	0.0262933	-31.06	0.0810037	-31.06	0.0199819	-30.96	0.000525892	-30.96	0.102498	-31.06	0.00649121		-31.06	0	-31.06	0	-31.06	0	-31.06	0	-30.96
-30.96	0.0746379	-30.96	-0.00207183	-30.96	0.00871804	-30.96	0.123683	-30.86	0.0804601	-30.86	0.03719	-30.96	0.0156322	-30.86	0.0446077	-30.96	-0.0250783	-30.96	0.0819698	-30.96	-0.0196309	-30.86	0.0568071	-30.86	0.0270505	-30.86	0.0335641	-30.96	0.0260997	-30.96	0.0761218	-30.96	0.029161	-30.86	-0.00338122	-30.86	0.107968	-30.96	0.0203586		-30.96	0	-30.96	0	-30.96	0	-30.96	0	-30.86
-30.86	0.0738551	-30.86	0.0018335	-30.86	0.00481087	-30.86	0.11431	-30.76	0.0744066	-30.76	0.0381669	-30.86	0.0117252	-30.76	0.0385541	-30.86	-0.0313277	-30.86	0.0905635	-30.86	-0.0235379	-30.76	0.0609083	-30.76	0.0397462	-30.76	0.0446958	-30.86	0.0221927	-30.86	0.0847156	-30.86	0.0182235	-30.76	0.00853246	-30.76	0.108945	-30.86	0.0242641		-30.86	0	-30.86	0	-30.86	0	-30.86	0	-30.76
-30.76	0.070926	-30.76	0.00593495	-30.76	0.0136006	-30.76	0.113723	-30.66	0.0677658	-30.66	0.0346504	-30.76	0.0173905	-30.66	0.0319134	-30.76	-0.0303504	-30.76	0.0899765	-30.76	-0.0186546	-30.66	0.0589558	-30.66	0.0331055	-30.66	0.0380551	-30.76	0.0216057	-30.76	0.0841286	-30.76	0.0231068	-30.66	0.00189173	-30.66	0.102304	-30.76	0.0213349		-30.76	0	-30.76	0	-30.76	0	-30.76	0	-30.66
-30.66	0.0775676	-30.66	-0.000706136	-30.66	0.0116478	-30.66	0.114894	-30.56	0.0773348	-30.56	0.0301585	-30.66	0.0185619	-30.56	0.0414824	-30.66	-0.029961	-30.66	0.0809932	-30.66	-0.0237316	-30.56	0.0685248	-30.56	0.0309557	-30.56	0.0335631	-30.66	0.00949818	-30.66	0.0720211	-30.66	0.0180297	-30.56	-0.00572449	-30.56	0.107967	-30.66	0.0162578		-30.66	0	-30.66	0	-30.66	0	-30.66	0	-30.56
-30.56	0.0707299	-30.56	-0.00519797	-30.56	0.0188747	-30.56	0.110403	-30.46	0.075187	-30.46	0.0467599	-30.56	0.0164125	-30.46	0.0346463	-30.56	-0.0344529	-30.56	0.0804078	-30.56	-0.0258811	-30.46	0.066377	-30.46	0.0288079	-30.46	0.043134	-30.56	0.0190675	-30.56	0.0698716	-30.56	0.0158803	-30.46	-0.00553006	-30.46	0.110507	-30.56	0.0141084		-30.56	0	-30.56	0	-30.56	0	-30.56	0	-30.46
-30.46	0.0685821	-30.46	-0.00343943	-30.46	0.0190692	-30.46	0.112161	-30.36	0.0763603	-30.36	0.0401207	-30.46	0.0259833	-30.36	0.0241008	-30.46	-0.0295701	-30.46	0.0806022	-30.46	-0.00927973	-30.36	0.062862	-30.36	0.0252929	-30.36	0.0349308	-30.46	0.0239501	-30.46	0.0817847	-30.46	0.0160747	-30.36	-0.00904506	-30.36	0.109335	-30.46	0.0260215		-30.46	0	-30.46	0	-30.46	0	-30.46	0	-30.36
-30.36	0.0603784	-30.36	7.57575e-05	-30.36	0.0155539	-30.36	0.103958	-30.26	0.0703046	-30.26	0.0371892	-30.36	0.0310625	-30.26	0.0274217	-30.36	-0.0283971	-30.36	0.0723985	-30.36	-0.0174834	-30.26	0.0583703	-30.26	0.0270498	-30.26	0.0288751	-30.36	0.0204347	-30.36	0.0712389	-30.36	0.0141233	-30.26	-0.0151007	-30.26	0.112655	-30.36	0.0154756		-30.36	0	-30.36	0	-30.36	0	-30.36	0	-30.26
-30.26	0.0597931	-30.26	-0.00597993	-30.26	0.00949821	-30.26	0.109621	-30.16	0.0802655	-30.16	0.0284009	-30.26	0.0250069	-30.16	0.0326943	-30.26	-0.0391411	-30.26	0.0640007	-30.26	-0.0180687	-30.16	0.0519242	-30.16	0.0182614	-30.16	0.0200868	-30.26	0.0143791	-30.26	0.0667473	-30.26	0.0080677	-30.16	-0.0238891	-30.16	0.107773	-30.26	0.0219208		-30.26	0	-30.26	0	-30.26	0	-30.26	0	-30.16
-30.16	0.0549111	-30.16	-0.00695568	-30.16	0.000709951	-30.16	0.100832	-30.06	0.0757728	-30.06	0.0356269	-30.16	0.0263733	-30.06	0.0328899	-30.16	-0.0362106	-30.16	0.0739617	-30.16	-0.0198265	-30.06	0.055244	-30.06	0.0153328	-30.06	0.0155941	-30.16	0.0134034	-30.16	0.0681137	-30.16	0.00162166	-30.06	-0.0119748	-30.06	0.106405	-30.16	0.020163		-30.16	0	-30.16	0	-30.16	0	-30.16	0	-30.06
-30.06	0.0504186	-30.06	-0.0098843	-30.06	0.00950009	-30.06	0.0979038	-29.96	0.0804609	-29.96	0.0325025	-30.06	0.0195386	-29.96	0.0438265	-30.06	-0.036015	-30.06	0.0741574	-30.06	-0.0227549	-29.96	0.0521196	-29.96	0.0098623	-29.96	0.0124696	-30.06	0.0104749	-30.06	0.0683095	-30.06	-0.00521305	-29.96	-0.0111929	-29.96	0.10328	-30.06	0.0172345		-30.06	0	-30.06	0	-30.06	0	-30.06	0	-29.96
-29.96	0.0613551	-29.96	-0.0153546	-29.96	0.00402978	-29.96	0.0971217	-29.86	0.0788988	-29.86	0.0426592	-29.96	0.0234447	-29.86	0.0461707	-29.96	-0.0321088	-29.96	0.0733753	-29.96	-0.0165066	-29.86	0.0536818	-29.86	0.0161127	-29.86	0.0257506	-29.96	0.0096927	-29.96	0.0675273	-29.96	-0.00130698	-29.86	-0.014319	-29.86	0.104843	-29.96	0.0234828		-29.96	0	-29.96	0	-29.96	0	-29.96	0	-29.86
-29.86	0.0558867	-29.86	-0.020823	-29.86	-0.00143862	-29.86	0.0939956	-29.76	0.0667884	-29.76	0.035237	-29.86	0.0203184	-29.76	0.0403125	-29.86	-0.0352349	-29.86	0.072595	-29.86	-0.0219751	-29.76	0.0595424	-29.76	0.0102546	-29.76	0.0230167	-29.86	0.00656644	-29.86	0.0620588	-29.86	0.00494328	-29.76	-0.0217412	-29.76	0.102109	-29.86	0.0180143		-29.86	0	-29.86	0	-29.86	0	-29.86	0	-29.76
-29.76	0.0617471	-29.76	-0.0149627	-29.76	0.000515461	-29.76	0.0920434	-29.66	0.0617108	-29.66	0.0450024	-29.76	0.0191483	-29.66	0.0375771	-29.76	-0.0481238	-29.76	0.0651727	-29.76	-0.0168967	-29.66	0.0521187	-29.66	0.00751922	-29.66	0.0218453	-29.76	0.0085206	-29.76	0.0710435	-29.76	-0.00247908	-29.66	-0.0190063	-29.66	0.112656	-29.76	0.0152802		-29.76	0	-29.76	0	-29.76	0	-29.76	0	-29.66
-29.66	0.0621362	-29.66	-0.022386	-29.66	-0.00690788	-29.66	0.101027	-29.56	0.0726495	-29.56	0.0426583	-29.66	0.0242258	-29.56	0.0469518	-29.66	-0.0430464	-29.66	0.0741563	-29.66	-0.0196318	-29.56	0.0552449	-29.56	0.00517511	-29.56	0.0195012	-29.66	0.0104738	-29.66	0.0698724	-29.66	0.0065046	-29.56	-0.0197864	-29.56	0.110312	-29.66	0.0125452		-29.66	0	-29.66	0	-29.66	0	-29.66	0	-29.56
-29.56	0.0574501	-29.56	-0.0270723	-29.56	-0.0115942	-29.56	0.0932165	-29.46	0.0697176	-29.46	0.0537912	-29.56	0.0218819	-29.46	0.0463659	-29.56	-0.0407023	-29.56	0.0694703	-29.56	-0.0125991	-29.46	0.0570013	-29.46	0.0131838	-29.46	0.0259458	-29.56	0.0128182	-29.56	0.0675286	-29.56	0.00181851	-29.46	-0.01803	-29.46	0.112068	-29.56	0.0195778		-29.56	0	-29.56	0	-29.56	0	-29.56	0	-29.46
-29.46	0.0607705	-29.46	-0.0206276	-29.46	0.00656933	-29.46	0.094973	-29.36	0.0542887	-29.36	0.0469569	-29.46	0.0181717	-29.36	0.0504683	-29.46	-0.027227	-29.46	0.0727906	-29.46	-0.0061546	-29.36	0.0462607	-29.36	9.71258e-05	-29.36	0.02536	-29.46	0.0192627	-29.46	0.0810036	-29.46	0.00826305	-29.36	-0.0217401	-29.36	0.101328	-29.46	0.0228981		-29.46	0	-29.46	0	-29.46	0	-29.46	0	-29.36
-29.36	0.0640905	-29.36	-0.0243381	-29.36	-0.00182945	-29.36	0.102981	-29.26	0.0456958	-29.26	0.051643	-29.36	0.0214918	-29.26	0.0410934	-29.36	-0.0410922	-29.36	0.0643919	-29.36	-0.0129893	-29.26	0.056417	-29.26	-0.00537151	-29.26	0.00895458	-29.36	0.0225828	-29.36	0.0702627	-29.36	0.0045526	-29.26	-0.0131478	-29.26	0.106014	-29.36	0.0223119		-29.36	0	-29.36	0	-29.36	0	-29.36	0	-29.26
-29.26	0.0687768	-29.26	-0.0196517	-29.26	-0.00260955	-29.26	0.0998551	-29.16	0.053117	-29.16	0.0559399	-29.26	0.0230538	-29.16	0.0485146	-29.26	-0.0442184	-29.26	0.0737664	-29.26	-0.0161155	-29.16	0.0560257	-29.16	0.00204968	-29.16	0.0163758	-29.26	0.0171143	-29.26	0.0796372	-29.26	0.0014264	-29.16	-0.0276	-29.16	0.10328	-29.26	0.023874		-29.26	0	-29.26	0	-29.26	0	-29.26	0	-29.16
-29.16	0.0613551	-29.16	-0.0137907	-29.16	-0.0030008	-29.16	0.0971217	-29.06	0.0619052	-29.06	0.0576976	-29.16	0.0304751	-29.06	0.045584	-29.16	-0.0399213	-29.16	0.0850939	-29.16	-0.0118185	-29.06	0.0577834	-29.06	-0.00634736	-29.06	0.0181335	-29.16	0.0182871	-29.16	0.0839342	-29.16	0.0104117	-29.06	-0.0141236	-29.06	0.101914	-29.16	0.0352015		-29.16	0	-29.16	0	-29.16	0	-29.16	0	-29.06
-29.06	0.0529579	-29.06	-0.0167214	-29.06	-0.00124323	-29.06	0.095755	-28.96	0.054875	-28.96	0.0530096	-29.06	0.0337967	-28.96	0.0385538	-29.06	-0.0311333	-29.06	0.079821	-29.06	-0.00303042	-28.96	0.0695024	-28.96	-0.0110354	-28.96	0.0134454	-29.06	0.0153564	-29.06	0.0825676	-29.06	0.009045	-28.96	-0.0141234	-28.96	0.0972257	-29.06	0.0268043		-29.06	0	-29.06	0	-29.06	0	-29.06	0	-28.96
-28.96	0.0599886	-28.96	-0.00500244	-28.96	0.00578743	-28.96	0.0988794	-28.86	0.0562423	-28.86	0.0621894	-28.96	0.0291086	-28.86	0.0516399	-28.96	-0.0381636	-28.96	0.0766969	-28.96	-0.0100607	-28.86	0.0693057	-28.86	0.000486672	-28.86	0.019501	-28.96	0.0184808	-28.96	0.08491	-28.96	0.00435692	-28.86	-0.0143201	-28.86	0.097029	-28.96	0.0299287		-28.96	0	-28.96	0	-28.96	0	-28.96	0	-28.86
-28.86	0.0644804	-28.86	-0.00519896	-28.86	0.00324869	-28.86	0.103371	-28.76	0.0542891	-28.76	0.0618003	-28.86	0.0367247	-28.76	0.0496867	-28.86	-0.0289836	-28.86	0.083531	-28.86	-0.0086931	-28.76	0.0728228	-28.76	-0.00693294	-28.76	0.0175479	-28.86	0.012818	-28.86	0.0823714	-28.86	0.011973	-28.76	-0.0186155	-28.76	0.101328	-28.86	0.0297323		-28.86	0	-28.86	0	-28.86	0	-28.86	0	-28.76
-28.76	0.0625272	-28.76	-0.0016818	-28.76	0.0106721	-28.76	0.101418	-28.66	0.048429	-28.66	0.0512519	-28.76	0.044148	-28.66	0.0438266	-28.76	-0.035625	-28.76	0.0870481	-28.76	-0.00283384	-28.66	0.0685267	-28.66	-0.00498056	-28.66	0.016376	-28.76	0.0108647	-28.76	0.0851064	-28.76	0.00767756	-28.66	-0.0197873	-28.66	0.095468	-28.76	0.0254369		-28.76	0	-28.76	0	-28.76	0	-28.76	0	-28.66
-28.66	0.0590128	-28.66	-0.00597817	-28.66	0.0048117	-28.66	0.0932154	-28.56	0.0538983	-28.56	0.052815	-28.66	0.0429758	-28.56	0.0453897	-28.66	-0.0438276	-28.66	0.0858759	-28.66	-0.0165067	-28.56	0.0763383	-28.56	-0.00888777	-28.56	0.0124688	-28.66	0.0214114	-28.66	0.0870585	-28.66	0.00338119	-28.56	-0.0221305	-28.56	0.0915608	-28.66	0.0211405		-28.66	0	-28.66	0	-28.66	0	-28.66	0	-28.56
-28.56	0.0668244	-28.56	0.00183347	-28.56	0.00090459	-28.56	0.0939966	-28.46	0.0517497	-28.46	0.0475421	-28.56	0.0406327	-28.46	0.0502715	-28.56	-0.0344519	-28.56	0.0835328	-28.56	-0.0149437	-28.46	0.0695014	-28.46	-0.0180669	-28.46	0.00328973	-28.56	0.0175042	-28.56	0.0808091	-28.56	-0.000526011	-28.46	-0.0289674	-28.46	0.0823818	-28.56	0.0242638		-28.56	0	-28.56	0	-28.56	0	-28.56	0	-28.46
-28.46	0.0646757	-28.46	-0.00500351	-28.46	0.00344414	-28.46	0.0887236	-28.36	0.0587821	-28.36	0.0451979	-28.46	0.0455145	-28.36	0.0424609	-28.46	-0.0412889	-28.46	0.0720076	-28.46	-0.0170923	-28.36	0.0726275	-28.36	-0.00712827	-28.36	0.00250956	-28.46	0.00832504	-28.46	0.0755362	-28.46	-0.0073629	-28.36	-0.0266233	-28.36	0.0894141	-28.46	0.0150847		-28.46	0	-28.46	0	-28.46	0	-28.46	0	-28.36
-28.36	0.0670201	-28.36	-0.00187725	-28.36	0.00266415	-28.36	0.0934101	-28.26	0.0581954	-28.26	0.05633	-28.36	0.0509832	-28.26	0.0418742	-28.36	-0.0311322	-28.36	0.0673215	-28.36	-0.0178721	-28.26	0.0736049	-28.26	-0.0124032	-28.26	0.00192291	-28.36	0.0106694	-28.36	0.0731923	-28.36	-0.012049	-28.26	-0.0272099	-28.26	0.0888274	-28.36	0.0174291		-28.36	0	-28.36	0	-28.36	0	-28.36	0	-28.26
-28.26	0.0664336	-28.26	-0.000899658	-28.26	0.0091082	-28.26	0.0982939	-28.16	0.0644441	-28.16	0.0485178	-28.26	0.0480544	-28.16	0.0442167	-28.26	-0.0317186	-28.26	0.0667349	-28.26	-0.00673996	-28.16	0.0681348	-28.16	-0.0202155	-28.16	0.00114113	-28.26	0.0225836	-28.26	0.0726057	-28.26	-0.00794731	-28.16	-0.0381464	-28.16	0.0950761	-28.26	0.026219		-28.26	0	-28.26	0	-28.26	0	-28.26	0	-28.16
-28.16	0.058621	-28.16	-0.00637004	-28.16	0.0012956	-28.16	0.0975118	-28.06	0.0574144	-28.06	0.0516428	-28.16	0.042584	-28.06	0.037187	-28.16	-0.0395312	-28.16	0.0706411	-28.16	-0.0122103	-28.06	0.0665716	-28.06	-0.0124022	-28.06	0.00426614	-28.16	0.0186773	-28.16	0.0647931	-28.16	-0.000134915	-28.06	-0.0318972	-28.06	0.0911707	-28.16	0.0160604		-28.16	0	-28.16	0	-28.16	0	-28.16	0	-28.06
-28.06	0.0586217	-28.06	-0.00324488	-28.06	0.00442076	-28.06	0.0975127	-27.96	0.0570235	-27.96	0.0559402	-28.06	0.047273	-27.96	0.0407024	-28.06	-0.036406	-28.06	0.0737661	-28.06	-0.0083033	-27.96	0.0677447	-27.96	-0.0206055	-27.96	0.000751033	-28.06	0.017114	-28.06	0.0765127	-28.06	-0.00638641	-27.96	-0.0236935	-27.96	0.0829673	-28.06	0.0121549		-28.06	0	-28.06	0	-28.06	0	-28.06	0	-27.96
-27.96	0.0582308	-27.96	0.000270247	-27.96	-0.00221884	-27.96	0.0893091	-27.86	0.0503822	-27.86	0.0610176	-27.96	0.046882	-27.86	0.034061	-27.96	-0.0399214	-27.96	0.0749391	-27.96	-0.0118185	-27.86	0.0626674	-27.86	-0.0155281	-27.86	-0.00589031	-27.96	0.00891054	-27.96	0.0683092	-27.96	-0.00911963	-27.86	-0.0256466	-27.86	0.0825782	-27.96	0.0156702		-27.96	0	-27.96	0	-27.96	0	-27.96	0	-27.86
-27.86	0.0562778	-27.86	-0.00871325	-27.86	-0.00573587	-27.86	0.0826678	-27.76	0.0443282	-27.76	0.0518394	-27.86	0.0402408	-27.76	0.0397258	-27.86	-0.0348439	-27.86	0.0682979	-27.86	-0.00517699	-27.76	0.0667682	-27.76	-0.0262704	-27.76	-0.00413176	-27.86	-7.29263e-05	-27.86	0.0616679	-27.86	-0.0110726	-27.76	-0.0410771	-27.76	0.086679	-27.86	0.00356248		-27.86	0	-27.86	0	-27.86	0	-27.86	0	-27.76
-27.76	0.0525662	-27.76	-0.0108608	-27.76	-0.0117897	-27.76	0.076614	-27.66	0.0468668	-27.66	0.0496897	-27.76	0.0310627	-27.66	0.0391401	-27.76	-0.044022	-27.76	0.0692745	-27.76	-0.0088886	-27.66	0.0646185	-27.66	-0.0338866	-27.66	-0.0062815	-27.76	0.000903726	-27.76	0.0556141	-27.76	-0.0132202	-27.66	-0.0338503	-27.66	0.0845293	-27.76	0.00766337		-27.76	0	-27.76	0	-27.76	0	-27.76	0	-27.66
-27.66	0.0480742	-27.66	-0.0176988	-27.66	0.0024676	-27.66	0.0791526	-27.56	0.0542885	-27.56	0.0571114	-27.66	0.0406317	-27.56	0.0379673	-27.66	-0.0383592	-27.66	0.0671248	-27.66	-0.00635007	-27.56	0.069698	-27.56	-0.0303711	-27.56	-0.016045	-27.66	0.000318021	-27.66	0.0628409	-27.66	-0.00833943	-27.56	-0.0334591	-27.56	0.0747658	-27.66	0.0102019		-27.66	0	-27.66	0	-27.66	0	-27.66	0	-27.56
-27.56	0.0601841	-27.56	-0.0165256	-27.56	-0.0018295	-27.56	0.0865742	-27.46	0.0441337	-27.46	0.0500808	-27.56	0.0410229	-27.46	0.0309367	-27.56	-0.037968	-27.56	0.0573612	-27.56	-0.00283468	-27.46	0.0696979	-27.46	-0.0233407	-27.46	-0.0207334	-27.56	-0.00397909	-27.56	0.0702626	-27.56	-0.0149788	-27.46	-0.0334592	-27.46	0.0700774	-27.56	0.0223118		-27.56	0	-27.56	0	-27.56	0	-27.56	0	-27.46
-27.46	0.0570598	-27.46	-0.021214	-27.46	-0.00417185	-27.46	0.0764194	-27.36	0.0497964	-27.36	0.0526192	-27.46	0.0410228	-27.36	0.0287869	-27.46	-0.0379682	-27.46	0.0643916	-27.46	-0.00986528	-27.36	0.0675481	-27.36	-0.0278327	-27.36	-0.0111644	-27.46	0.00773954	-27.46	0.0655742	-27.46	-0.00716639	-27.36	-0.034045	-27.36	0.0796464	-27.46	0.0223117		-27.46	0	-27.46	0	-27.46	0	-27.46	0	-27.36
-27.36	0.0619405	-27.36	-0.0139872	-27.36	-0.0110098	-27.36	0.0742697	-27.26	0.0609299	-27.26	0.052034	-27.36	0.0388731	-27.26	0.0297657	-27.36	-0.0354296	-27.36	0.0669302	-27.36	-0.00732674	-27.26	0.0599323	-27.26	-0.0315422	-27.26	-0.0187801	-27.36	0.0102781	-27.36	0.072801	-27.36	-0.0093161	-27.26	-0.0440067	-27.26	0.0689064	-27.36	0.0318807		-27.36	0	-27.36	0	-27.36	0	-27.36	0	-27.26
-27.26	0.0543247	-27.26	-0.0176968	-27.26	-0.0186257	-27.26	0.0736843	-27.16	0.0509679	-27.16	0.0514485	-27.26	0.0312572	-27.16	0.0198037	-27.26	-0.0289845	-27.26	0.0663448	-27.26	0.00380665	-27.16	0.0632531	-27.16	-0.0415042	-27.16	-0.0240539	-27.26	0.00500447	-27.26	0.0604969	-27.26	-0.0052132	-27.16	-0.0445922	-27.16	0.0589444	-27.26	0.0211406		-27.26	0	-27.26	0	-27.26	0	-27.26	0	-27.16
-27.16	0.0490508	-27.16	-0.027659	-27.16	-0.0153051	-27.16	0.0715346	-27.06	0.03886	-27.06	0.0448071	-27.16	0.0306716	-27.06	0.025663	-27.16	-0.0412889	-27.16	0.0610709	-27.16	-0.00615552	-27.06	0.0644242	-27.06	-0.0364269	-27.06	-0.0291313	-27.16	-0.00729993	-27.16	0.0669417	-27.16	-0.0104871	-27.06	-0.0465454	-27.06	0.0648037	-27.16	0.018991		-27.16	0	-27.16	0	-27.16	0	-27.16	0	-27.06
-27.06	0.0502222	-27.06	-0.029612	-27.06	-0.0266346	-27.06	0.0742698	-26.96	0.0466723	-26.96	0.0448069	-27.06	0.0357492	-26.96	0.0256628	-27.06	-0.0463662	-27.06	0.0544298	-27.06	-0.00732636	-26.96	0.0644239	-26.96	-0.0387693	-26.96	-0.0291315	-27.06	-0.00144029	-27.06	0.0618646	-27.06	-0.0155642	-26.96	-0.0418573	-26.96	0.0648035	-27.06	0.0170381		-27.06	0	-27.06	0	-27.06	0	-27.06	0	-26.96
-26.96	0.0478798	-26.96	-0.029612	-26.96	-0.0211643	-26.96	0.0641151	-26.86	0.0460847	-26.86	0.0418771	-26.96	0.035749	-26.86	0.0313276	-26.96	-0.0463661	-26.96	0.0520874	-26.96	-0.00263825	-26.86	0.0614942	-26.86	-0.0268561	-26.86	-0.029719	-26.96	-0.00144044	-26.96	0.0618645	-26.96	-0.0124401	-26.86	-0.0377566	-26.86	0.0618738	-26.96	0.017038		-26.96	0	-26.96	0	-26.96	0	-26.96	0	-26.86
-26.86	0.0488561	-26.86	-0.0278535	-26.86	-0.0201879	-26.86	0.0635276	-26.76	0.0476483	-26.76	0.0473469	-26.86	0.0328192	-26.76	0.0235146	-26.86	-0.0391412	-26.86	0.0640005	-26.86	-0.0016619	-26.76	0.0552453	-26.76	-0.033105	-26.76	-0.0398742	-26.86	0.00734842	-26.86	0.0690893	-26.86	-0.0067755	-26.76	-0.0330688	-26.76	0.0704678	-26.86	0.0141081		-26.86	0	-26.86	0	-26.86	0	-26.86	0	-26.76
-26.76	0.0527616	-26.76	-0.0239481	-26.76	-0.0162825	-26.76	0.067433	-26.66	0.0462822	-26.66	0.0444168	-26.76	0.0414129	-26.66	0.0252727	-26.76	-0.0492968	-26.76	0.0608755	-26.76	0.00224361	-26.66	0.0523151	-26.66	-0.0360352	-26.66	-0.0263973	-26.76	0.00422344	-26.76	0.0589338	-26.76	-0.0145887	-26.66	-0.0313107	-26.66	0.0691017	-26.76	0.0109831		-26.76	0	-26.76	0	-26.76	0	-26.76	0	-26.66
-26.66	0.0498318	-26.66	-0.0221897	-26.66	-0.0192123	-26.66	0.0621609	-26.56	0.0374913	-26.56	0.0481267	-26.66	0.0431714	-26.56	0.0211701	-26.66	-0.0389438	-26.66	0.0743527	-26.66	0.00400205	-26.56	0.0646195	-26.56	-0.0237308	-26.56	-0.0289359	-26.66	0.00598188	-26.66	0.056004	-26.66	-0.00579982	-26.56	-0.030725	-26.56	0.0649991	-26.66	0.0244603		-26.66	0	-26.66	0	-26.66	0	-26.66	0	-26.56
-26.56	0.0433871	-26.56	-0.0262923	-26.56	-0.0139384	-26.56	0.0627465	-26.46	0.0335859	-26.46	0.0442212	-26.56	0.0468813	-26.46	0.0367959	-26.56	-0.0477347	-26.56	0.0718142	-26.56	0.00458777	-26.46	0.0630563	-26.46	-0.0206057	-26.46	-0.0351874	-26.56	0.0143801	-26.56	0.0495592	-26.56	-0.0122446	-26.46	-0.0158812	-26.46	0.0634359	-26.56	0.0219218		-26.56	0	-26.56	0	-26.56	0	-26.56	0	-26.46
-26.46	0.0465121	-26.46	-0.0184789	-26.46	-0.00768904	-26.46	0.0658717	-26.36	0.0421786	-26.36	0.0410952	-26.46	0.0429759	-26.36	0.0352339	-26.46	-0.0516401	-26.46	0.0702509	-26.46	0.00302453	-26.36	0.057588	-26.36	-0.0237318	-26.36	-0.0328432	-26.46	0.0143809	-26.46	0.0526843	-26.46	-0.0122438	-26.36	-0.0174433	-26.36	0.0657801	-26.46	0.0203585		-26.46	0	-26.46	0	-26.46	0	-26.46	0	-26.36
-26.36	0.0449499	-26.36	-0.0169168	-26.36	-0.0131574	-26.36	0.0674338	-26.26	0.0333907	-26.26	0.0440261	-26.36	0.0445379	-26.26	0.0405071	-26.36	-0.0383592	-26.36	0.0749373	-26.36	0.00927489	-26.26	0.060519	-26.26	-0.0247071	-26.26	-0.0346005	-26.36	0.0229735	-26.36	0.0659651	-26.36	-0.0122457	-26.26	-0.0160763	-26.26	0.0710533	-26.36	0.0250448		-26.36	0	-26.36	0	-26.36	0	-26.36	0	-26.26
-26.26	0.0463167	-26.26	-0.013986	-26.26	-0.0180391	-26.26	0.0625521	-26.16	0.0382735	-26.16	0.0379722	-26.26	0.051375	-26.16	0.0328891	-26.26	-0.044805	-26.26	0.0661493	-26.26	0.0122057	-26.16	0.052901	-26.16	-0.0307611	-26.16	-0.0289357	-26.26	0.021216	-26.26	0.0642076	-26.26	-0.0210337	-26.16	-0.0236943	-26.16	0.061093	-26.26	0.0162569		-26.26	0	-26.26	0	-26.26	0	-26.26	0	-26.16
-26.16	0.043387	-26.16	-0.0262923	-26.16	-0.0139384	-26.16	0.0627466	-26.06	0.0384696	-26.06	0.0366042	-26.16	0.043757	-26.06	0.0369914	-26.16	-0.0547652	-26.16	0.0600954	-26.16	0.00458771	-26.06	0.0632517	-26.06	-0.0250985	-26.06	-0.034992	-26.16	0.013598	-26.16	0.0690904	-26.16	-0.0122446	-26.06	-0.0274045	-26.06	0.0612891	-26.16	0.0133272		-26.16	0	-26.16	0	-26.16	0	-26.16	0	-26.06
-26.06	0.0584262	-26.06	-0.0300022	-26.06	-0.00749359	-26.06	0.0613789	-25.96	0.0419842	-25.96	0.0362126	-26.06	0.0548899	-25.96	0.0303513	-26.06	-0.0545689	-26.06	0.065758	-26.06	0.00321986	-25.96	0.0527055	-25.96	-0.0356448	-25.96	-0.0377258	-26.06	0.0216067	-26.06	0.0692866	-26.06	-0.00892423	-25.96	-0.0309203	-25.96	0.053085	-26.06	0.0119593		-26.06	0	-26.06	0	-26.06	0	-26.06	0	-25.96
-25.96	0.0549102	-25.96	-0.0264878	-25.96	-0.0211644	-25.96	0.0508323	-25.86	0.0451092	-25.86	0.0323071	-25.96	0.0466857	-25.86	0.0405068	-25.96	-0.0549607	-25.96	0.0552116	-25.96	0.00439218	-25.86	0.0511421	-25.86	-0.0325199	-25.86	-0.0392891	-25.96	0.022779	-25.96	0.0610824	-25.96	-0.00775191	-25.86	-0.0277954	-25.86	0.0515217	-25.96	0.0014129		-25.96	0	-25.96	0	-25.96	0	-25.96	0	-25.86
-25.86	0.0533473	-25.86	-0.0303931	-25.86	-0.0227274	-25.86	0.060988	-25.76	0.0519439	-25.76	0.0328933	-25.86	0.0396563	-25.76	0.039529	-25.86	-0.0518355	-25.86	0.0536487	-25.86	0.00439328	-25.76	0.0525104	-25.76	-0.0256852	-25.76	-0.0340146	-25.86	0.0212161	-25.86	0.0642077	-25.86	-0.0140031	-25.76	-0.0170544	-25.76	0.0450775	-25.86	0.00453824		-25.86	0	-25.86	0	-25.86	0	-25.86	0	-25.76
-25.76	0.0578398	-25.76	-0.0219942	-25.76	-0.0119863	-25.76	0.0545439	-25.66	0.0412032	-25.66	0.0362136	-25.76	0.0503973	-25.66	0.0241	-25.76	-0.0528131	-25.76	0.0620474	-25.76	0.00653976	-25.66	0.0558307	-25.66	-0.0395501	-25.66	-0.042413	-25.76	0.0249266	-25.76	0.06323	-25.76	-0.00560433	-25.66	-0.0309194	-25.66	0.0483977	-25.76	0.0199675		-25.76	0	-25.76	0	-25.76	0	-25.76	0	-25.66
-25.66	0.0510049	-25.66	-0.0303931	-25.66	-0.0227274	-25.66	0.0492693	-25.56	0.041595	-25.56	0.0397296	-25.66	0.0466867	-25.56	0.028398	-25.66	-0.0666785	-25.66	0.0630251	-25.66	-0.00420135	-25.56	0.0546584	-25.56	-0.0290036	-25.56	-0.0435853	-25.66	0.021216	-25.66	0.0524889	-25.66	-0.00931495	-25.56	-0.0320916	-25.56	0.0472254	-25.66	0.00453812		-25.66	0	-25.66	0	-25.66	0	-25.66	0	-25.56
-25.56	0.0615519	-25.56	-0.0315651	-25.56	-0.0192112	-25.56	0.0543495	-25.46	0.0433514	-25.46	0.0461742	-25.56	0.0533274	-25.46	0.0317184	-25.56	-0.0678505	-25.56	0.0618533	-25.56	-0.00380911	-25.46	0.0509483	-25.46	-0.022559	-25.46	-0.0472954	-25.56	0.0200442	-25.56	0.0560053	-25.56	-0.00267424	-25.46	-0.025647	-25.46	0.0544521	-25.56	0.00493036		-25.56	0	-25.56	0	-25.56	0	-25.56	0	-25.46
-25.46	0.0633082	-25.46	-0.020432	-25.46	-0.0127664	-25.46	0.0678248	-25.36	0.0525309	-25.36	0.0467592	-25.46	0.0527415	-25.36	0.0315214	-25.46	-0.0543752	-25.46	0.0636096	-25.46	0.00966592	-25.36	0.0437208	-25.36	-0.021974	-25.36	-0.0545229	-25.46	0.0194582	-25.46	0.0593257	-25.46	-0.00326018	-25.36	-0.0281862	-25.36	0.0519129	-25.46	0.0184054		-25.46	0	-25.46	0	-25.46	0	-25.46	0	-25.36
-25.36	0.0615507	-25.36	-0.0260959	-25.36	-0.0106177	-25.36	0.0684094	-25.26	0.0501865	-25.26	0.0537914	-25.36	0.050202	-25.26	0.0237106	-25.36	-0.0639453	-25.36	0.0626341	-25.36	0.00243816	-25.26	0.0538773	-25.26	-0.0297848	-25.26	-0.0490547	-25.36	0.0169187	-25.36	0.0638166	-25.36	0.00591907	-25.26	-0.0258423	-25.26	0.0511326	-25.36	0.0158659		-25.36	0	-25.36	0	-25.36	0	-25.36	0	-25.26
-25.26	0.0638948	-25.26	-0.0284399	-25.26	-0.0129618	-25.26	0.0605989	-25.16	0.0619072	-25.16	0.0530113	-25.26	0.0494219	-25.16	0.0213665	-25.26	-0.0569128	-25.26	0.0681024	-25.26	-0.0022482	-25.16	0.0515331	-25.16	-0.0204102	-25.16	-0.0537411	-25.26	0.0278574	-25.26	0.0614725	-25.26	0.00513896	-25.16	-0.0156856	-25.16	0.0605072	-25.26	0.01821		-25.26	0	-25.26	0	-25.26	0	-25.26	0	-25.16
-25.16	0.0662389	-25.16	-0.0182834	-25.16	-0.00358725	-25.16	0.0582547	-25.06	0.0558516	-25.06	0.0469557	-25.16	0.0587964	-25.06	0.0231234	-25.16	-0.059257	-25.16	0.0704465	-25.16	0.00790834	-25.06	0.0548541	-25.06	-0.0217775	-25.06	-0.0433896	-25.16	0.0208249	-25.16	0.0567861	-25.16	0.00591898	-25.06	-0.0217412	-25.06	0.0544516	-25.16	0.0158658		-25.16	0	-25.16	0	-25.16	0	-25.16	0	-25.06
-25.06	0.0648715	-25.06	-0.0126204	-25.06	-0.0119852	-25.06	0.052199	-24.96	0.0413975	-24.96	0.0442204	-25.06	0.057429	-24.96	0.0180459	-25.06	-0.053594	-25.06	0.0761096	-25.06	0.00185268	-24.96	0.0536828	-24.96	-0.0198245	-24.96	-0.044561	-25.06	0.0171153	-25.06	0.0522944	-25.06	0.00923984	-24.96	-0.0104118	-24.96	0.0462498	-25.06	0.00746791		-25.06	0	-25.06	0	-25.06	0	-25.06	0	-24.96
-24.96	0.0637002	-24.96	-0.0176978	-24.96	-0.00534388	-24.96	0.0588403	-24.86	0.0341717	-24.86	0.0338704	-24.96	0.0546937	-24.86	0.010038	-24.96	-0.0586714	-24.96	0.0679078	-24.96	0.00536969	-24.86	0.0558297	-24.86	-0.0247081	-24.86	-0.0494445	-24.96	0.01438	-24.96	0.0573716	-24.96	0.00806859	-24.86	-0.00826488	-24.86	0.0413662	-24.96	0.0172334		-24.96	0	-24.96	0	-24.96	0	-24.96	0	-24.86
-24.86	0.0705354	-24.86	-0.0210174	-24.86	0.00149119	-24.86	0.0664574	-24.76	0.0447189	-24.76	0.0381653	-24.86	0.0474679	-24.76	0.0119907	-24.86	-0.0588669	-24.86	0.0708367	-24.86	0.000486091	-24.76	0.0476276	-24.76	-0.0180672	-24.76	-0.0521801	-24.86	0.00949641	-24.86	0.052488	-24.86	0.0102155	-24.76	-0.0133427	-24.76	0.0464432	-24.86	0.0139138		-24.86	0	-24.86	0	-24.86	0	-24.86	0	-24.76
-24.76	0.0677999	-24.76	-0.0159403	-24.76	-0.0012442	-24.76	0.065286	-24.66	0.0337818	-24.66	0.024886	-24.76	0.0572332	-24.66	0.00261766	-24.76	-0.0522257	-24.76	0.07982	-24.76	0.0102514	-24.66	0.044503	-24.66	-0.0274402	-24.66	-0.0654594	-24.76	0.0161375	-24.76	0.0427221	-24.76	0.0129503	-24.66	-0.0195915	-24.66	0.0331638	-24.76	0.0228971		-24.76	0	-24.76	0	-24.76	0	-24.76	0	-24.66
-24.66	0.0545202	-24.66	-0.0268778	-24.66	-0.0192122	-24.66	0.0543485	-24.56	0.0355379	-24.56	0.0313303	-24.66	0.0478597	-24.56	0.00749797	-24.66	-0.0678515	-24.66	0.0665403	-24.66	-0.00381035	-24.56	0.0462591	-24.56	-0.0178717	-24.56	-0.0558909	-24.66	0.00519997	-24.66	0.0380369	-24.66	0.00357682	-24.56	-0.00455266	-24.56	0.0466387	-24.66	0.0166479		-24.66	0	-24.66	0	-24.66	0	-24.66	0	-24.56
-24.56	0.0679954	-24.56	-0.0157447	-24.56	-0.00807911	-24.56	0.0561051	-24.46	0.0247971	-24.46	0.0159013	-24.56	0.0449279	-24.46	0.00847594	-24.56	-0.0567184	-24.56	0.072985	-24.56	0.00263433	-24.46	0.0472371	-24.46	-0.021582	-24.46	-0.0697559	-24.56	0.00148992	-24.56	0.0476058	-24.56	0.0201762	-24.46	-0.00513871	-24.46	0.0327737	-24.56	0.0184043		-24.56	0	-24.56	0	-24.56	0	-24.56	0	-24.46
-24.46	0.0650668	-24.46	-0.0225796	-24.46	-0.00710151	-24.46	0.0539584	-24.36	0.0302652	-24.36	0.016681	-24.46	0.0459056	-24.36	0.00925571	-24.46	-0.0651173	-24.46	0.0763049	-24.46	-0.00107619	-24.36	0.0480168	-24.36	-0.00908345	-24.36	-0.0572574	-24.46	-0.00690886	-24.46	0.0509258	-24.46	0.00474694	-24.36	-0.00435895	-24.36	0.0288652	-24.46	0.00766328		-24.46	0	-24.46	0	-24.46	0	-24.46	0	-24.36
-24.36	0.0674111	-24.36	-0.0217995	-24.36	-0.0063214	-24.36	0.0547386	-24.26	0.0328049	-24.26	0.0207848	-24.36	0.0466858	-24.26	0.00164074	-24.36	-0.0666794	-24.36	0.0825554	-24.36	0.0114228	-24.26	0.0513386	-24.26	-0.00576168	-24.26	-0.0594059	-24.36	0.00168385	-24.36	0.0462395	-24.36	0.0117794	-24.26	-0.00884968	-24.26	0.0290627	-24.36	0.0100075		-24.36	0	-24.36	0	-24.36	0	-24.36	0	-24.26
-24.26	0.0652625	-24.26	-0.0239481	-24.26	0.00324883	-24.26	0.0604025	-24.16	0.0382722	-24.16	0.0184396	-24.26	0.0539137	-24.16	0.00632605	-24.26	-0.0477327	-24.26	0.0819708	-24.26	0.00693192	-24.16	0.0622762	-24.16	-0.00341859	-24.16	-0.0554987	-24.26	-0.00593124	-24.26	0.0440909	-24.26	0.0174433	-24.16	-0.00963083	-24.16	0.0384363	-24.26	0.00317062		-24.26	0	-24.26	0	-24.26	0	-24.26	0	-24.16
-24.16	0.0746359	-24.16	-0.0169168	-24.16	0.00324959	-24.16	0.055715	-24.06	0.0287034	-24.06	0.0190255	-24.16	0.0562567	-24.06	0.00144547	-24.16	-0.0547662	-24.16	0.0913443	-24.16	0.0092749	-24.06	0.0503613	-24.06	0.0057618	-24.06	-0.0627254	-24.16	0.00344223	-24.16	0.0534644	-24.16	0.0236925	-24.06	-0.00982696	-24.06	0.0312096	-24.16	0.00629562		-24.16	0	-24.16	0	-24.16	0	-24.16	0	-24.06
-24.06	0.0650671	-24.06	-0.0163311	-24.06	-0.00397721	-24.06	0.060207	-23.96	0.0449136	-23.96	0.0164865	-24.06	0.0584066	-23.96	0.00124872	-24.06	-0.0674595	-24.06	0.0919302	-24.06	0.0114248	-23.96	0.0446981	-23.96	0.00556505	-23.96	-0.0551096	-24.06	0.00090386	-24.06	0.0438955	-24.06	0.00943543	-23.96	-0.0170542	-23.96	0.0286707	-24.06	0.00375725		-24.06	0	-24.06	0	-24.06	0	-24.06	0	-23.96
-23.96	0.0695587	-23.96	-0.0219941	-23.96	0.000514552	-23.96	0.0576683	-23.86	0.0587818	-23.86	0.0186359	-23.96	0.0582099	-23.86	0.0135528	-23.96	-0.0559372	-23.96	0.086267	-23.96	0.00653987	-23.86	0.0452835	-23.86	0.00849643	-23.86	-0.0451477	-23.96	0.000707194	-23.96	0.0530754	-23.96	0.0209575	-23.86	-0.0109986	-23.86	0.0417568	-23.96	0.0168434		-23.96	0	-23.96	0	-23.96	0	-23.96	0	-23.86
-23.86	0.071708	-23.86	-0.00968993	-23.86	0.0128187	-23.86	0.0598177	-23.76	0.052141	-23.76	0.0237139	-23.86	0.0634835	-23.76	0.00925808	-23.86	-0.0428511	-23.86	0.0868524	-23.86	0.0118134	-23.76	0.0464552	-23.76	-0.00283261	-23.76	-0.0502245	-23.86	0.00676279	-23.86	0.0489724	-23.86	0.0160764	-23.76	-0.0160753	-23.76	0.0483988	-23.86	0.0174287		-23.86	0	-23.86	0	-23.86	0	-23.86	0	-23.76
-23.76	0.0728794	-23.76	-0.0116428	-23.76	0.00383534	-23.76	0.0484883	-23.66	0.0615153	-23.66	0.0205874	-23.76	0.0685612	-23.66	0.0178503	-23.76	-0.0494922	-23.76	0.0966183	-23.76	0.00283016	-23.66	0.0409865	-23.66	0.000293195	-23.66	-0.0502267	-23.76	0.00168575	-23.76	0.0399891	-23.76	0.0172478	-23.66	-0.0121713	-23.66	0.0452723	-23.76	0.0107876		-23.76	0	-23.76	0	-23.76	0	-23.76	0	-23.66
-23.66	0.0744414	-23.66	-0.0147691	-23.66	0.00227308	-23.66	0.0547385	-23.56	0.0589756	-23.56	0.0125813	-23.66	0.067781	-23.56	0.0153107	-23.66	-0.043242	-23.66	0.0981803	-23.66	0.00908041	-23.56	0.0548539	-23.56	-0.00224644	-23.56	-0.0551086	-23.66	0.00558996	-23.66	0.0501456	-23.66	0.0258403	-23.56	-0.0170532	-23.56	0.0474209	-23.66	0.0170379		-23.66	0	-23.66	0	-23.66	0	-23.66	0	-23.56
-23.56	0.0719018	-23.56	-0.0118384	-23.56	-0.000266522	-23.56	0.0537629	-23.46	0.0486255	-23.46	0.0108219	-23.56	0.0652414	-23.46	0.00808483	-23.56	-0.0442176	-23.56	0.0956407	-23.56	0.00654079	-23.46	0.0515342	-23.46	0.00458866	-23.46	-0.0467095	-23.56	0.000708118	-23.56	0.047606	-23.56	0.0209584	-23.46	-0.0203728	-23.46	0.0425373	-23.56	0.0191865		-23.56	0	-23.56	0	-23.56	0	-23.56	0	-23.46
-23.46	0.0646759	-23.46	-0.0151581	-23.46	0.00266223	-23.46	0.0566917	-23.36	0.0456944	-23.36	0.0219555	-23.46	0.0720764	-23.36	0.0176544	-23.46	-0.0459771	-23.46	0.093103	-23.46	0.0133758	-23.36	0.0486031	-23.36	0.00400354	-23.36	-0.0371399	-23.46	-0.00417562	-23.46	0.0427223	-23.46	0.020763	-23.36	-0.0108032	-23.36	0.0536709	-23.46	0.0221153		-23.46	0	-23.46	0	-23.46	0	-23.46	0	-23.36
-23.36	0.0679971	-23.36	-0.0134008	-23.36	0.00207737	-23.36	0.0701678	-23.26	0.0312433	-23.26	0.0129709	-23.36	0.0683671	-23.26	0.00320333	-23.36	-0.0348432	-23.36	0.0948602	-23.36	0.0127908	-23.26	0.0450887	-23.26	-0.000292838	-23.26	-0.0461245	-23.36	-0.00788487	-23.36	0.0452615	-23.36	0.0318967	-23.26	-0.0197878	-23.26	0.0524988	-23.36	0.0215303		-23.36	0	-23.36	0	-23.36	0	-23.36	0	-23.26
-23.26	0.059012	-23.26	-0.0106672	-23.26	0.00949916	-23.26	0.0588404	-23.16	0.0382734	-23.16	0.0145346	-23.26	0.0671946	-23.16	0.00554523	-23.26	-0.0422644	-23.26	0.0975939	-23.26	0.0131823	-23.16	0.0419641	-23.16	-0.000293165	-23.16	-0.0461248	-23.26	0.00266132	-23.26	0.03081	-23.26	0.0346304	-23.16	-0.0150999	-23.16	0.0423437	-23.26	0.0141092		-23.26	0	-23.26	0	-23.26	0	-23.26	0	-23.16
-23.16	0.059012	-23.16	-0.0176977	-23.16	0.0173117	-23.16	0.0666529	-23.06	0.0451089	-23.06	0.0244943	-23.16	0.074225	-23.06	0.0100385	-23.16	-0.0438284	-23.16	0.0874391	-23.16	0.00849399	-23.06	0.0511418	-23.06	0.0112306	-23.06	-0.0494441	-23.16	-0.00202695	-23.16	0.0261217	-23.16	0.0299421	-23.06	-0.00357617	-23.06	0.0444909	-23.16	0.0211397		-23.16	0	-23.16	0	-23.16	0	-23.16	0	-23.06
-23.06	0.0611595	-23.06	-0.00304949	-23.06	0.0358661	-23.06	0.0703644	-22.96	0.047257	-22.96	0.0188299	-23.06	0.070906	-22.96	0.0043741	-23.06	-0.0323044	-23.06	0.0895866	-23.06	0.0153297	-22.96	0.038447	-22.96	0.000877932	-22.96	-0.0597967	-23.06	-0.00534597	-23.06	0.0329574	-23.06	0.0328716	-22.96	-0.00924055	-22.96	0.0552336	-23.06	0.0279754		-23.06	0	-23.06	0	-23.06	0	-23.06	0	-22.96
-22.96	0.0648714	-22.96	-0.00715013	-22.96	0.0270772	-22.96	0.0717302	-22.86	0.0437424	-22.86	0.0239098	-22.96	0.0800844	-22.86	0.0149205	-22.96	-0.0262503	-22.96	0.0917345	-22.96	0.0213838	-22.86	0.0318082	-22.86	0.00439383	-22.86	-0.0547168	-22.96	-0.0110106	-22.96	0.0390115	-22.96	0.0334592	-22.86	-0.0104129	-22.86	0.0618737	-22.96	0.0348115		-22.96	0	-22.96	0	-22.96	0	-22.96	0	-22.86
-22.86	0.0683873	-22.86	-0.0130106	-22.86	0.0305933	-22.86	0.0650915	-22.76	0.0505788	-22.76	0.0205876	-22.86	0.0718816	-22.76	0.00300761	-22.86	-0.032889	-22.86	0.0952504	-22.86	0.0178693	-22.76	0.0253617	-22.76	-0.00751905	-22.76	-0.0533507	-22.86	-0.000464126	-22.86	0.035497	-22.86	0.0354112	-22.76	-0.010607	-22.76	0.0499608	-22.86	0.0336393		-22.86	0	-22.86	0	-22.86	0	-22.86	0	-22.76
-22.76	0.0619407	-22.76	-0.0100808	-22.76	0.0366474	-22.76	0.0664573	-22.66	0.0447172	-22.66	0.0170721	-22.76	0.0630928	-22.66	0.0135531	-22.76	-0.0315232	-22.76	0.0864616	-22.76	0.016111	-22.66	0.0405954	-22.66	-0.0133806	-22.66	-0.0498358	-22.76	-0.0123772	-22.76	0.0384269	-22.76	0.0234981	-22.66	-0.00474986	-22.66	0.0605063	-22.76	0.0217262		-22.76	0	-22.76	0	-22.76	0	-22.76	0	-22.66
-22.66	0.0584255	-22.66	-0.00968976	-22.66	0.0471931	-22.66	0.077003	-22.56	0.0345628	-22.56	0.0108239	-22.66	0.0752025	-22.56	0.00574084	-22.66	-0.0280079	-22.66	0.0868526	-22.66	0.0313449	-22.56	0.0327832	-22.56	-0.0157226	-22.56	-0.057648	-22.66	-0.0182385	-22.66	0.0489727	-22.66	0.0340438	-22.56	-0.0195926	-22.56	0.052694	-22.66	0.0322719		-22.66	0	-22.66	0	-22.66	0	-22.66	0	-22.56
-22.56	0.052177	-22.56	-0.0221905	-22.56	0.0417267	-22.56	0.0621601	-22.46	0.0267502	-22.46	0.00144732	-22.56	0.0705143	-22.46	0.00652277	-22.56	-0.0241017	-22.56	0.0907589	-22.56	0.0282207	-22.46	0.0304409	-22.46	-0.00712812	-22.46	-0.0529598	-22.56	-0.0205807	-22.56	0.0489727	-22.56	0.0262314	-22.46	-0.0219349	-22.46	0.053476	-22.56	0.0244594		-22.56	0	-22.56	0	-22.56	0	-22.56	0	-22.46
-22.46	0.0474888	-22.46	-0.0175022	-22.46	0.0370384	-22.46	0.0520054	-22.36	0.0144446	-22.36	-0.00148176	-22.46	0.0603596	-22.36	0.00749995	-22.46	-0.0311321	-22.46	0.0907589	-22.46	0.0250965	-22.36	0.0298541	-22.36	-0.00771497	-22.36	-0.0488584	-22.46	-0.0205806	-22.46	0.0419422	-22.46	0.0277954	-22.36	-0.02721	-22.36	0.0575774	-22.46	0.0143048		-22.46	0	-22.46	0	-22.46	0	-22.46	0	-22.36
-22.36	0.0547148	-22.36	-0.0102764	-22.36	0.0481705	-22.36	0.0592312	-22.26	0.0167896	-22.26	0.010236	-22.36	0.0714918	-22.26	0.00749892	-22.36	-0.019218	-22.36	0.0901724	-22.36	0.0323225	-22.26	0.029853	-22.26	9.64999e-05	-22.26	-0.0363587	-22.36	-0.0164789	-22.36	0.0499502	-22.36	0.0303332	-22.26	-0.0209587	-22.26	0.0739834	-22.36	0.00902998		-22.36	0	-22.36	0	-22.36	0	-22.36	0	-22.26
-22.26	0.0609661	-22.26	-0.0157437	-22.26	0.0427032	-22.26	0.0709491	-22.16	0.0183508	-22.16	0.00633067	-22.26	0.0793033	-22.16	0.0207788	-22.26	-0.0176548	-22.26	0.0956417	-22.26	0.0323215	-22.16	0.0407907	-22.16	0.0110342	-22.16	-0.0301092	-22.26	-0.0149159	-22.26	0.0429187	-22.26	0.0279899	-22.16	-0.0193976	-22.16	0.0771086	-22.26	0.00668675		-22.26	0	-22.26	0	-22.26	0	-22.26	0	-22.16
-22.16	0.0578389	-22.16	-0.00246388	-22.16	0.0520768	-22.16	0.0670437	-22.06	0.0259681	-22.06	0.00222921	-22.16	0.0785221	-22.06	0.0221477	-22.16	-0.0160938	-22.16	0.0987667	-22.16	0.0315403	-22.06	0.0413775	-22.06	0.0038085	-22.06	-0.0209279	-22.16	-0.0133548	-22.16	0.0491681	-22.16	0.0428337	-22.06	-0.0156865	-22.06	0.0683188	-22.16	0.0176243		-22.16	0	-22.16	0	-22.16	0	-22.16	0	-22.06
-22.06	0.051395	-22.06	0.00124696	-22.06	0.0596938	-22.06	0.0699725	-21.96	0.0208907	-21.96	-0.000505954	-22.06	0.0908276	-21.96	0.0194125	-22.06	-0.0201955	-22.06	0.0946652	-22.06	0.0438458	-21.96	0.0511431	-21.96	0.00263736	-21.96	-0.0236631	-22.06	-0.00104941	-22.06	0.0466305	-22.06	0.0418564	-21.96	-0.0238881	-21.96	0.071054	-22.06	0.0135227		-22.06	0	-22.06	0	-22.06	0	-22.06	0	-21.96
-21.96	0.0619426	-21.96	-0.00695463	-21.96	0.0546165	-21.96	0.0727077	-21.86	0.0392496	-21.86	-0.00402047	-21.96	0.0896564	-21.86	0.0190222	-21.96	-0.0252728	-21.96	0.108337	-21.96	0.0426746	-21.86	0.0577834	-21.86	-9.89586e-05	-21.86	-0.0170229	-21.96	-0.00378461	-21.96	0.0438953	-21.96	0.0320907	-21.86	-0.0149057	-21.86	0.0745699	-21.96	0.0107875		-21.96	0	-21.96	0	-21.96	0	-21.96	0	-21.86
-21.86	0.0638949	-21.86	0.00671625	-21.86	0.0698514	-21.86	0.0879426	-21.76	0.0390552	-21.76	0.00203358	-21.86	0.0994211	-21.76	0.0305465	-21.86	-0.0100379	-21.86	0.118102	-21.86	0.0446268	-21.76	0.0575889	-21.76	0.00361286	-21.76	-0.0187813	-21.86	-0.00417459	-21.86	0.0458475	-21.86	0.0402952	-21.76	-0.0221306	-21.76	0.079842	-21.86	0.017428		-21.86	0	-21.86	0	-21.86	0	-21.86	0	-21.76
-21.76	0.0621363	-21.76	0.00495777	-21.76	0.0712171	-21.76	0.0893084	-21.66	0.0386632	-21.66	0.0149244	-21.76	0.0976625	-21.66	0.0270303	-21.76	-0.0117964	-21.76	0.114001	-21.76	0.0506807	-21.66	0.0611032	-21.66	9.6634e-05	-21.66	-0.0168273	-21.76	0.00656757	-21.76	0.0534655	-21.76	0.0385366	-21.66	-0.0225226	-21.66	0.0739835	-21.76	0.0133272		-21.76	0	-21.76	0	-21.76	0	-21.76	0	-21.66
-21.66	0.0531534	-21.66	-0.000900865	-21.66	0.0653585	-21.66	0.0834497	-21.56	0.0304609	-21.56	0.00906424	-21.66	0.0871156	-21.56	0.0211702	-21.66	-0.00750029	-21.66	0.123767	-21.66	0.0448221	-21.56	0.0529008	-21.56	-0.0112299	-21.56	-0.00940461	-21.66	0.00305116	-21.66	0.0546373	-21.66	0.0397085	-21.56	-0.0354132	-21.56	0.0845304	-21.66	0.0113748		-21.66	0	-21.66	0	-21.66	0	-21.66	0	-21.56
-21.56	0.0472933	-21.56	0.00261545	-21.56	0.0641866	-21.56	0.0775895	-21.46	0.0335859	-21.46	0.0129712	-21.56	0.0875078	-21.46	0.0250772	-21.56	-0.0157027	-21.56	0.121031	-21.56	0.038962	-21.46	0.0560258	-21.46	-0.00107448	-21.46	-0.0156562	-21.56	0.0065676	-21.56	0.0565897	-21.56	0.0338484	-21.46	-0.0307242	-21.46	0.0829671	-21.56	0.00551474		-21.56	0	-21.56	0	-21.56	0	-21.56	0	-21.46
-21.46	0.0535426	-21.46	-0.00363593	-21.46	0.0790305	-21.46	0.0854029	-21.36	0.0302643	-21.36	0.0112137	-21.46	0.0859446	-21.36	0.0350384	-21.46	-0.000858828	-21.46	0.117126	-21.46	0.0436511	-21.36	0.0605168	-21.36	0.000292227	-21.36	-0.0135074	-21.46	0.00656839	-21.46	0.04956	-21.46	0.0377554	-21.36	-0.0340458	-21.36	0.0741791	-21.46	0.0156703		-21.46	0	-21.46	0	-21.46	0	-21.46	0	-21.36
-21.36	0.0478788	-21.36	-0.0022693	-21.36	0.0835213	-21.36	0.0836453	-21.26	0.0345634	-21.26	0.016291	-21.36	0.0826231	-21.26	0.0283969	-21.36	0.000507802	-21.36	0.127087	-21.36	0.0403295	-21.26	0.0648158	-21.26	0.00615153	-21.26	0.000946373	-21.36	0.00324686	-21.36	0.0579572	-21.36	0.0477167	-21.26	-0.0281865	-21.26	0.0800384	-21.36	0.0100065		-21.36	0	-21.36	0	-21.36	0	-21.36	0	-21.26
-21.26	0.0506139	-21.26	-0.00968879	-21.26	0.0792261	-21.26	0.0895048	-21.16	0.0412029	-21.16	0.0127757	-21.26	0.0783277	-21.16	0.0366004	-21.26	-0.00144523	-21.26	0.120446	-21.26	0.0430647	-21.16	0.0636428	-21.16	0.0112308	-21.16	-0.000226662	-21.26	0.0130125	-21.26	0.0560041	-21.26	0.0457636	-21.16	-0.0317017	-21.16	0.0835536	-21.26	0.0174299		-21.26	0	-21.26	0	-21.26	0	-21.26	0	-21.16
-21.16	0.0494408	-21.16	-0.0030494	-21.16	0.079617	-21.16	0.0930199	-21.06	0.0394443	-21.06	0.0243	-21.16	0.101374	-21.06	0.0442184	-21.16	-0.000272304	-21.16	0.120055	-21.16	0.049704	-21.06	0.0618843	-21.06	0.00478399	-21.06	0.00739133	-21.16	0.00949714	-21.16	0.0603013	-21.16	0.0445904	-21.06	-0.0201775	-21.06	0.0817951	-21.16	0.0162568		-21.16	0	-21.16	0	-21.16	0	-21.16	0	-21.06
-21.06	0.0453399	-21.06	0.0115991	-21.06	0.0778584	-21.06	0.10298	-20.96	0.0378834	-20.96	0.0164868	-21.06	0.101179	-20.96	0.031717	-21.06	0.00499964	-21.06	0.127673	-21.06	0.0424789	-20.96	0.0634476	-20.96	-0.000683144	-20.96	0.00114219	-21.06	0.017115	-21.06	0.0601066	-21.06	0.0483021	-20.96	-0.0279907	-20.96	0.0833585	-21.06	0.0262169		-21.06	0	-21.06	0	-21.06	0	-21.06	0	-20.96
-20.96	0.0539337	-20.96	0.00847392	-20.96	0.0864521	-20.96	0.0928245	-20.86	0.0287036	-20.86	0.0151194	-20.96	0.105085	-20.86	0.0170706	-20.96	-0.005156	-20.96	0.121423	-20.96	0.0463844	-20.86	0.0667685	-20.86	-0.00283255	-20.86	-0.000225201	-20.96	0.00930171	-20.96	0.0522933	-20.96	0.0420528	-20.86	-0.0324823	-20.86	0.0757426	-20.96	0.0160614		-20.96	0	-20.96	0	-20.96	0	-20.96	0	-20.86
-20.86	0.0494422	-20.86	0.0110127	-20.86	0.0772721	-20.86	0.0930211	-20.76	0.0341712	-20.76	0.00886828	-20.86	0.100593	-20.76	0.0131617	-20.86	-0.00105315	-20.86	0.112244	-20.86	0.0418929	-20.76	0.0691119	-20.76	0.00341707	-20.76	0.00524241	-20.86	0.0118407	-20.86	0.0548324	-20.86	0.0445918	-20.76	-0.0152959	-20.76	0.0765219	-20.86	0.0162582		-20.86	0	-20.86	0	-20.86	0	-20.86	0	-20.76
-20.76	0.0517859	-20.76	0.0063262	-20.76	0.0835223	-20.76	0.0891128	-20.66	0.0402264	-20.66	0.00867507	-20.76	0.109186	-20.66	0.0160927	-20.76	0.00753927	-20.76	0.12943	-20.76	0.0426726	-20.66	0.0626664	-20.66	0.00869033	-20.66	-0.00120309	-20.76	0.0102782	-20.76	0.0532699	-20.76	0.0453715	-20.66	-0.0139289	-20.66	0.0825772	-20.76	0.0123496		-20.76	0	-20.76	0	-20.76	0	-20.76	0	-20.66
-20.66	0.0531525	-20.66	0.00769272	-20.66	0.0786404	-20.66	0.0920433	-20.56	0.0462804	-20.56	0.0108228	-20.66	0.108992	-20.56	0.0182405	-20.66	0.00578156	-20.66	0.135485	-20.66	0.0416969	-20.56	0.0687204	-20.56	-0.00712918	-20.56	-0.000615582	-20.66	0.00539628	-20.66	0.0593247	-20.66	0.0483021	-20.56	-0.0219359	-20.56	0.0769124	-20.66	0.0152802		-20.66	0	-20.66	0	-20.66	0	-20.66	0	-20.56
-20.56	0.0474879	-20.56	0.00671624	-20.56	0.0729756	-20.56	0.0879426	-20.46	0.0445235	-20.46	0.0114081	-20.56	0.103327	-20.46	0.0164836	-20.56	0.0118356	-20.56	0.129821	-20.56	0.0407207	-20.46	0.0716517	-20.46	-0.0166986	-20.46	0.00778225	-20.56	0.00754423	-20.56	0.0700671	-20.56	0.0426375	-20.46	-0.0166623	-20.46	0.0868743	-20.56	0.00961562		-20.56	0	-20.56	0	-20.56	0	-20.56	0	-20.46
-20.46	0.0543256	-20.46	0.0190206	-20.46	0.0852799	-20.46	0.0885282	-20.36	0.0439368	-20.36	0.020198	-20.46	0.111725	-20.36	0.0323039	-20.46	0.0178914	-20.46	0.136658	-20.46	0.057713	-20.36	0.0937205	-20.36	-0.00244227	-20.36	0.0150081	-20.46	0.0081296	-20.46	0.0722165	-20.46	0.0455689	-20.36	-0.000842005	-20.36	0.0941001	-20.46	0.00785875		-20.46	0	-20.46	0	-20.46	0	-20.46	0	-20.36
-20.36	0.056863	-20.36	0.0270284	-20.36	0.0854753	-20.36	0.102785	-20.26	0.0337821	-20.26	0.004573	-20.36	0.120515	-20.26	0.0213672	-20.36	0.021993	-20.36	0.139196	-20.36	0.0735332	-20.26	0.0827838	-20.26	-0.00556646	-20.26	0.0157901	-20.36	0.0200435	-20.36	0.0817844	-20.36	0.0481063	-20.26	-0.016467	-20.26	0.0847274	-20.36	0.0197726		-20.36	0	-20.36	0	-20.36	0	-20.36	0	-20.26
-20.26	0.0459258	-20.26	0.017655	-20.26	0.0792262	-20.26	0.0895049	-20.16	0.0458911	-20.16	0.0135577	-20.26	0.10489	-20.16	0.0201934	-20.26	0.0180861	-20.26	0.136071	-20.26	0.0579077	-20.16	0.0761435	-20.16	-0.000487998	-20.16	0.0200866	-20.26	0.0137946	-20.26	0.0763174	-20.26	0.0488879	-20.16	-0.0121705	-20.16	0.0913661	-20.26	0.00883545		-20.26	0	-20.26	0	-20.26	0	-20.26	0	-20.16
-20.16	0.0502228	-20.16	0.0235123	-20.16	0.0874295	-20.16	0.0930199	-20.06	0.0326088	-20.06	0.0119942	-20.16	0.104498	-20.06	0.0139454	-20.16	0.0192589	-20.16	0.129431	-20.16	0.0590805	-20.06	0.0628613	-20.06	-0.0137703	-20.06	0.0130566	-20.16	0.0173096	-20.16	0.0751442	-20.16	0.0500607	-20.06	-0.0160762	-20.06	0.0944909	-20.16	0.019381		-20.16	0	-20.16	0	-20.16	0	-20.16	0	-20.06
-20.06	0.0431926	-20.06	0.0125758	-20.06	0.0858657	-20.06	0.0891139	-19.96	0.0394454	-19.96	0.0157065	-20.06	0.0904377	-19.96	0.0184359	-20.06	0.0106646	-20.06	0.116149	-20.06	0.0457981	-19.96	0.0665736	-19.96	-0.0186525	-19.96	0.0222353	-20.06	0.0212162	-20.06	0.0642078	-20.06	0.048497	-19.96	-0.00689749	-19.96	0.0864844	-20.06	0.00532033		-20.06	0	-20.06	0	-20.06	0	-20.06	0	-19.96
-19.96	0.0359645	-19.96	0.0116	-19.96	0.0809837	-19.96	0.0865741	-19.86	0.0478434	-19.86	0.0194162	-19.96	0.0949283	-19.86	0.0119909	-19.96	0.0198436	-19.96	0.106578	-19.96	0.0362277	-19.86	0.0577825	-19.86	-0.0227553	-19.86	0.0259451	-19.96	0.0350833	-19.96	0.0749507	-19.96	0.0436149	-19.86	-0.0164667	-19.86	0.0823816	-19.96	0.00278047		-19.96	0	-19.96	0	-19.96	0	-19.96	0	-19.86
-19.86	0.0412381	-19.86	0.0106215	-19.86	0.0854754	-19.86	0.0848173	-19.76	0.0402258	-19.76	0.0203932	-19.86	0.0853589	-19.76	0.0137499	-19.86	0.020429	-19.86	0.097009	-19.86	0.0383771	-19.76	0.0556353	-19.76	-0.0280267	-19.76	0.0277041	-19.86	0.0278562	-19.86	0.0786603	-19.86	0.0488885	-19.76	-0.0162718	-19.76	0.0864828	-19.86	0.00649004		-19.86	0	-19.86	0	-19.86	0	-19.86	0	-19.76
-19.76	0.0351845	-19.76	0.0123802	-19.76	0.0786396	-19.76	0.0889183	-19.66	0.0324148	-19.66	0.00632991	-19.76	0.0847717	-19.66	0.0067171	-19.76	0.0151573	-19.76	0.0847031	-19.76	0.0385719	-19.66	0.0501665	-19.66	-0.0233408	-19.66	0.0253595	-19.76	0.013208	-19.76	0.0757309	-19.76	0.0412708	-19.66	-0.0186163	-19.66	0.0849203	-19.76	-0.00659409		-19.76	0	-19.76	0	-19.76	0	-19.76	0	-19.66
-19.66	0.028152	-19.66	0.0225367	-19.66	0.0731711	-19.66	0.0943866	-19.56	0.0326086	-19.56	0.00886974	-19.66	0.0878978	-19.56	0.00144443	-19.66	0.0128131	-19.66	0.0917353	-19.66	0.0362277	-19.56	0.0362993	-19.56	-0.0239252	-19.56	0.0130564	-19.66	0.0272708	-19.66	0.0851054	-19.66	0.0506453	-19.56	-0.0160765	-19.56	0.0757414	-19.66	-0.00190784		-19.66	0	-19.66	0	-19.66	0	-19.66	0	-19.56
-19.56	0.0220972	-19.56	0.0242944	-19.56	0.0710225	-19.56	0.0820832	-19.46	0.0320238	-19.46	0.0137514	-19.56	0.0779367	-19.46	0.0032019	-19.56	0.017695	-19.56	0.0864626	-19.56	0.0356432	-19.46	0.0333685	-19.46	-0.0237318	-19.46	0.0171561	-19.56	0.00871521	-19.56	0.0728021	-19.56	0.0414663	-19.46	-0.00260025	-19.46	0.0743746	-19.56	-0.0110869		-19.56	0	-19.56	0	-19.56	0	-19.56	0	-19.46
-19.46	0.0254188	-19.46	0.0143332	-19.46	0.0727801	-19.46	0.0861831	-19.36	0.0287033	-19.36	0.00496441	-19.46	0.0679755	-19.36	0.00769383	-19.46	0.0202346	-19.46	0.0788436	-19.46	0.0280242	-19.36	0.0363002	-19.36	-0.0176758	-19.36	0.0161815	-19.46	0.0120368	-19.46	0.0776839	-19.46	0.0400996	-19.36	-0.0043568	-19.36	0.071054	-19.46	-0.000734806		-19.46	0	-19.46	0	-19.46	0	-19.46	0	-19.36
-19.36	0.0220985	-19.36	0.0227314	-19.36	0.0772721	-19.36	0.092239	-19.26	0.0427646	-19.26	0.0143375	-19.36	0.077938	-19.26	0.00456993	-19.36	0.0106655	-19.36	0.0731811	-19.36	0.0192374	-19.26	0.0339545	-19.26	-0.0184575	-19.26	0.0224303	-19.36	0.00871649	-19.36	0.0743636	-19.36	0.0484981	-19.26	0.00579827	-19.26	0.0898036	-19.36	0.00375739		-19.36	0	-19.36	0	-19.36	0	-19.36	0	-19.26
-19.26	0.0244412	-19.26	0.0274205	-19.26	0.0741486	-19.26	0.103959	-19.16	0.0388591	-19.16	0.00730774	-19.26	0.083405	-19.16	-0.0094941	-19.26	0.0130086	-19.26	0.0802121	-19.26	0.0168919	-19.16	0.0191123	-19.16	-0.0270512	-19.16	0.00133583	-19.26	0.0188718	-19.26	0.0829587	-19.26	0.0508408	-19.16	0.0128295	-19.16	0.0929286	-19.26	0.00610016		-19.26	0	-19.26	0	-19.26	0	-19.26	0	-19.16
-19.16	0.021317	-19.16	0.0297628	-19.16	0.0764909	-19.16	0.0898938	-19.06	0.0470622	-19.06	0.00222804	-19.16	0.0716863	-19.06	-0.000509009	-19.16	0.0114446	-19.16	0.0638051	-19.16	0.0129857	-19.06	0.0140326	-19.06	-0.0258787	-19.06	0.00641467	-19.16	0.00402883	-19.16	0.0688939	-19.16	0.0313096	-19.06	0.0124381	-19.06	0.0925372	-19.16	-0.00561854		-19.16	0	-19.16	0	-19.16	0	-19.16	0	-19.06
-19.06	0.0209259	-19.06	0.0371842	-19.06	0.0807881	-19.06	0.106692	-18.96	0.0380789	-18.96	-0.00675523	-19.06	0.0830139	-18.96	0.00222647	-19.06	0.00558704	-19.06	0.064978	-19.06	0.0125946	-18.96	0.00504935	-18.96	-0.0208009	-18.96	-0.00335062	-19.06	0.0106681	-19.06	0.0661605	-19.06	0.0317005	-18.96	0.00814307	-18.96	0.0835539	-19.06	0.0103973		-19.06	0	-19.06	0	-19.06	0	-19.06	0	-18.96
-18.96	0.0220972	-18.96	0.0250764	-18.96	0.0741468	-18.96	0.101615	-18.86	0.0242114	-18.86	-0.0096841	-18.96	0.0709062	-18.86	-0.00695468	-18.96	-0.00574251	-18.96	0.0583368	-18.96	0.0122056	-18.86	0.00212048	-18.86	-0.0252938	-18.86	-0.014874	-18.96	0.00168471	-18.96	0.0642076	-18.96	0.021935	-18.86	-0.00103809	-18.86	0.0923438	-18.96	0.0162569		-18.96	0	-18.96	0	-18.96	0	-18.96	0	-18.86
-18.86	0.0152621	-18.86	0.0276141	-18.86	0.0751243	-18.86	0.0924335	-18.76	0.0175709	-18.76	-0.00851399	-18.86	0.0742259	-18.76	-0.0151573	-18.86	-0.0125775	-18.86	0.0655627	-18.86	0.0077128	-18.76	-0.000615656	-18.76	-0.0303722	-18.76	-0.0121399	-18.86	0.00500436	-18.86	0.0761218	-18.86	0.0174422	-18.76	0.00247806	-18.76	0.0817952	-18.86	0.011764		-18.86	0	-18.86	0	-18.86	0	-18.86	0	-18.76
-18.76	0.0109657	-18.76	0.0162872	-18.76	0.0661395	-18.76	0.0795425	-18.66	0.0062414	-18.66	-0.00968497	-18.76	0.0683654	-18.66	-0.013204	-18.76	-0.002031	-18.76	0.05736	-18.76	-0.00127187	-18.66	-0.00959913	-18.66	-0.0307612	-18.66	-0.0258116	-18.76	0.00539622	-18.76	0.0780738	-18.76	0.00611529	-18.66	-0.00259916	-18.66	0.0696874	-18.76	0.0121559		-18.76	0	-18.76	0	-18.76	0	-18.76	0	-18.66
-18.66	-0.000363827	-18.66	0.0244889	-18.66	0.0641866	-18.66	0.0791535	-18.56	0.00956285	-18.56	-0.00089705	-18.66	0.0679765	-18.56	-0.0231653	-18.66	0.000704288	-18.66	0.055407	-18.66	-0.0149436	-18.56	-0.01253	-18.56	-0.033692	-18.56	-0.0209299	-18.66	0.00187922	-18.66	0.0659661	-18.66	0.00259829	-18.56	-0.00240576	-18.56	0.0620683	-18.66	0.000826359		-18.66	0	-18.66	0	-18.66	0	-18.66	0	-18.56
-18.56	0.00139368	-18.56	0.0114035	-18.56	0.0581316	-18.56	0.0793471	-18.46	0.00331277	-18.46	-0.0126136	-18.56	0.0650457	-18.46	-0.0247272	-18.56	-0.00222641	-18.56	0.064195	-18.56	-0.0209986	-18.46	-0.0125278	-18.46	-0.0321296	-18.46	-0.0373347	-18.56	0.00520074	-18.56	0.0700659	-18.56	-0.00579894	-18.46	-0.00396758	-18.46	0.0487878	-18.56	0.000241637		-18.56	0	-18.56	0	-18.56	0	-18.56	0	-18.46
-18.46	-0.0103229	-18.46	0.0129658	-18.46	0.0479752	-18.46	0.0676304	-18.36	0.00487439	-18.36	-0.0157402	-18.46	0.0587956	-18.36	-0.015353	-18.46	-0.00847661	-18.46	0.0524784	-18.46	-0.0342792	-18.36	-0.0156544	-18.36	-0.0243157	-18.36	-0.0459278	-18.46	-0.00573766	-18.46	0.0583493	-18.46	-0.00501859	-18.36	-0.00787242	-18.36	0.0526954	-18.46	-0.0106968		-18.46	0	-18.46	0	-18.46	0	-18.46	0	-18.36
-18.36	-0.00876091	-18.36	0.00906126	-18.36	0.0557894	-18.36	0.0645041	-18.26	0.000187352	-18.26	-0.0118328	-18.36	0.0658279	-18.26	-0.00832133	-18.36	-0.00222643	-18.36	0.0571647	-18.36	-0.0358415	-18.26	-0.0117469	-18.26	-0.0313487	-18.26	-0.0412422	-18.36	-0.00182961	-18.36	0.055223	-18.36	-0.0104871	-18.26	-0.00240473	-18.26	0.0503506	-18.36	-0.0146012		-18.36	0	-18.36	0	-18.36	0	-18.36	0	-18.26
-18.26	-0.0181364	-18.26	0.0137469	-18.26	0.060475	-18.26	0.076224	-18.16	-0.0113371	-18.16	-0.0116384	-18.26	0.0650469	-18.16	-0.00656298	-18.26	-0.0100378	-18.26	0.0493533	-18.26	-0.0420927	-18.16	-0.0162409	-18.16	-0.0366209	-18.16	-0.0465143	-18.26	-0.000268325	-18.26	0.0552241	-18.26	0.00123276	-18.16	0.0063841	-18.16	0.0622637	-18.26	-0.00991569		-18.26	0	-18.26	0	-18.26	0	-18.26	0	-18.16
-18.16	-0.00622329	-18.16	0.0162872	-18.16	0.0552029	-18.16	0.0912613	-18.06	-0.0130934	-18.06	-0.0118345	-18.16	0.0722717	-18.06	-0.0223841	-18.16	-0.00984344	-18.16	0.0448593	-18.16	-0.0372101	-18.06	-0.0187792	-18.06	-0.037599	-18.06	-0.0521788	-18.16	-0.0117927	-18.16	0.0507301	-18.16	0.00142708	-18.06	0.00306378	-18.06	0.0566012	-18.16	-0.00737533		-18.16	0	-18.16	0	-18.16	0	-18.16	0	-18.06
-18.06	-0.0196985	-18.06	0.0199971	-18.06	0.0503182	-18.06	0.0777859	-17.96	-0.0115315	-17.96	-0.0188633	-18.06	0.0572325	-17.96	-0.0309769	-18.06	-0.0178523	-18.06	0.0313841	-18.06	-0.0506853	-17.96	-0.0234658	-17.96	-0.0336911	-17.96	-0.0584275	-18.06	-0.0182375	-18.06	0.0520979	-18.06	-0.00658169	-17.96	0.00150143	-17.96	0.0620693	-18.06	-0.0200724		-18.06	0	-18.06	0	-18.06	0	-18.06	0	-17.96
-17.96	-0.0181365	-17.96	0.0262475	-17.96	0.0464139	-17.96	0.0715356	-17.86	-0.00723417	-17.86	-0.0137878	-17.96	0.053328	-17.86	-0.0282436	-17.96	-0.0217567	-17.96	0.0251336	-17.96	-0.0452171	-17.86	-0.0254207	-17.86	-0.0270515	-17.86	-0.0681949	-17.96	-0.0268302	-17.96	0.0520997	-17.96	-0.00579788	-17.86	0.00501673	-17.86	0.0577721	-17.96	-0.0239768		-17.96	0	-17.96	0	-17.96	0	-17.96	0	-17.86
-17.86	-0.0138393	-17.86	0.017262	-17.86	0.0460229	-17.86	0.0625501	-17.76	-0.0181727	-17.76	-0.0176921	-17.86	0.052937	-17.76	-0.0462126	-17.86	-0.0221476	-17.86	0.0177121	-17.86	-0.0526386	-17.76	-0.0418257	-17.76	-0.0325198	-17.76	-0.0744452	-17.86	-0.040504	-17.86	0.0579571	-17.86	0.00396582	-17.76	-0.00435778	-17.76	0.0530858	-17.86	-0.0173374		-17.86	0	-17.86	0	-17.86	0	-17.86	0	-17.76
-17.76	-0.024778	-17.76	0.020388	-17.76	0.0350842	-17.76	0.0625519	-17.66	-0.0199297	-17.66	-0.0264814	-17.76	0.053717	-17.66	-0.0362508	-17.76	-0.0213676	-17.76	0.0184921	-17.76	-0.0557648	-17.66	-0.0435827	-17.66	-0.0319345	-17.66	-0.0840147	-17.76	-0.0405022	-17.76	0.0634255	-17.76	-0.00228462	-17.66	-0.0139272	-17.66	0.0458586	-17.76	-0.0353065		-17.76	0	-17.76	0	-17.76	0	-17.76	0	-17.66
-17.66	-0.0234104	-17.66	0.0225377	-17.66	0.0333275	-17.66	0.0584492	-17.56	-0.0242264	-17.56	-0.0362465	-17.66	0.0488362	-17.56	-0.04836	-17.66	-0.0278125	-17.66	0.0120472	-17.66	-0.0575214	-17.56	-0.0572559	-17.56	-0.0346672	-17.56	-0.0969059	-17.66	-0.0399166	-17.66	0.0538563	-17.66	0.00455327	-17.56	-0.0111935	-17.56	0.0298432	-17.66	-0.0284687		-17.66	0	-17.66	0	-17.66	0	-17.66	0	-17.56
-17.56	-0.0261433	-17.56	0.00886406	-17.56	0.0243422	-17.56	0.0439974	-17.46	-0.0236402	-17.46	-0.0223813	-17.56	0.0429752	-17.46	-0.0493379	-17.56	-0.0391401	-17.56	0.00540808	-17.56	-0.0579121	-17.46	-0.0637002	-17.46	-0.0403333	-17.46	-0.0916314	-17.56	-0.0489018	-17.56	0.0331524	-17.56	-0.0091202	-17.46	-0.0121713	-17.46	0.0405841	-17.56	-0.0374539		-17.56	0	-17.56	0	-17.56	0	-17.56	0	-17.46
-17.46	-0.0318092	-17.46	0.0102326	-17.46	0.0178982	-17.46	0.0383316	-17.36	-0.0170009	-17.36	-0.028239	-17.46	0.0365311	-17.36	-0.0473831	-17.46	-0.0502723	-17.46	-0.00025785	-17.46	-0.0581077	-17.36	-0.057061	-17.36	-0.0508793	-17.36	-0.0998352	-17.46	-0.0600342	-17.46	0.0267082	-17.46	-0.00462759	-17.36	-0.00709227	-17.36	0.0456631	-17.46	-0.030619		-17.46	0	-17.46	0	-17.46	0	-17.46	0	-17.36
-17.36	-0.0259482	-17.36	0.0168718	-17.36	0.0292257	-17.36	0.0324739	-17.26	-0.0263749	-17.26	-0.0352708	-17.36	0.0314515	-17.26	-0.0591031	-17.36	-0.0389448	-17.36	-0.00611563	-17.36	-0.0616233	-17.26	-0.066435	-17.26	-0.0602533	-17.26	-0.110773	-17.36	-0.0643317	-17.36	0.0294412	-17.36	-0.0050189	-17.26	-0.014124	-17.26	0.0386313	-17.36	-0.0247581		-17.36	0	-17.36	0	-17.36	0	-17.36	0	-17.26
-17.26	-0.0376685	-17.26	0.00749749	-17.26	0.0346944	-17.26	0.0324723	-17.16	-0.0380942	-17.16	-0.0352713	-17.26	0.018953	-17.16	-0.0528514	-17.26	-0.0381644	-17.26	-0.00611717	-17.26	-0.0686553	-17.16	-0.0648715	-17.16	-0.0532233	-17.16	-0.101397	-17.26	-0.0697997	-17.26	0.0239732	-17.26	-0.0175174	-17.16	-0.00787228	-17.16	0.0331643	-17.26	-0.0286658		-17.26	0	-17.26	0	-17.26	0	-17.26	0	-17.16
-17.16	-0.0431352	-17.16	0.0121856	-17.16	0.0346942	-17.16	0.0301299	-17.06	-0.0498117	-17.06	-0.0352701	-17.16	0.0142646	-17.06	-0.0559781	-17.16	-0.0319123	-17.16	-0.00845957	-17.16	-0.074122	-17.06	-0.0679983	-17.06	-0.0618165	-17.06	-0.10296	-17.16	-0.0682359	-17.16	0.0169425	-17.16	-0.0222058	-17.06	-0.0219358	-17.06	0.0222251	-17.16	-0.0192895		-17.16	0	-17.16	0	-17.16	0	-17.16	0	-17.06
-17.06	-0.0415738	-17.06	0.0145288	-17.06	0.0229765	-17.06	0.0207544	-16.96	-0.0556733	-16.96	-0.0333192	-17.06	0.01739	-16.96	-0.0594937	-17.06	-0.0428518	-17.06	-0.0131467	-17.06	-0.0772488	-16.96	-0.0644833	-16.96	-0.0465829	-16.96	-0.102569	-17.06	-0.0713627	-17.06	0.0192859	-17.06	-0.0339234	-16.96	-0.0348279	-16.96	0.0155853	-17.06	-0.0286648		-17.06	0	-17.06	0	-17.06	0	-17.06	0	-16.96
-16.96	-0.0427471	-16.96	0.0141377	-16.96	0.0171151	-16.96	0.00786254	-16.86	-0.0572343	-16.86	-0.031756	-16.96	0.0162167	-16.86	-0.065743	-16.96	-0.0416789	-16.96	-0.0190082	-16.96	-0.0838886	-16.86	-0.0730748	-16.86	-0.0567384	-16.86	-0.110383	-16.96	-0.0826907	-16.96	0.0142064	-16.96	-0.0397849	-16.86	-0.0324827	-16.86	0.0194907	-16.96	-0.0337444		-16.96	0	-16.96	0	-16.96	0	-16.96	0	-16.86
-16.86	-0.0443081	-16.86	0.0125766	-16.86	0.0202422	-16.86	-0.000729054	-16.76	-0.0603596	-16.76	-0.0333172	-16.86	0.0154377	-16.76	-0.0649621	-16.86	-0.0377736	-16.86	-0.016663	-16.86	-0.0799832	-16.76	-0.0691697	-16.76	-0.0442387	-16.76	-0.12132	-16.86	-0.0858158	-16.86	0.0173336	-16.86	-0.041346	-16.76	-0.0277955	-16.76	0.0101169	-16.86	-0.0423359		-16.86	0	-16.86	0	-16.86	0	-16.86	0	-16.76
-16.76	-0.055246	-16.76	0.00398102	-16.76	0.0116467	-16.76	-0.00932464	-16.66	-0.0691485	-16.66	-0.0467944	-16.76	0.00684205	-16.66	-0.0706267	-16.76	-0.0440231	-16.76	-0.0205704	-16.76	-0.0862328	-16.66	-0.0748343	-16.66	-0.0569339	-16.66	-0.117609	-16.76	-0.0873772	-16.76	0.00873795	-16.76	-0.0475956	-16.66	-0.0451789	-16.66	0.00757647	-16.76	-0.0392128		-16.76	0	-16.76	0	-16.76	0	-16.76	0	-16.66
-16.66	-0.0530982	-16.66	-0.000119716	-16.66	0.000515431	-16.66	-0.0204559	-16.56	-0.082235	-16.56	-0.0551926	-16.66	0.00742957	-16.56	-0.0774609	-16.66	-0.0449996	-16.66	-0.0199828	-16.66	-0.0872093	-16.56	-0.0816685	-16.56	-0.0583016	-16.56	-0.1096	-16.66	-0.0977302	-16.66	0.00854346	-16.66	-0.0579486	-16.56	-0.0442005	-16.56	0.00386655	-16.66	-0.0386253		-16.66	0	-16.66	0	-16.66	0	-16.66	0	-16.56
-16.56	-0.0599322	-16.56	-0.0053935	-16.56	0.00227214	-16.56	-0.0186992	-16.46	-0.0906329	-16.46	-0.0464053	-16.56	0.00137384	-16.46	-0.0725798	-16.56	-0.0533976	-16.56	-0.0213503	-16.56	-0.0752939	-16.46	-0.0775695	-16.46	-0.0518565	-16.46	-0.117219	-16.56	-0.0928454	-16.56	0.00874002	-16.56	-0.0663466	-16.46	-0.0432257	-16.46	-0.00218914	-16.56	-0.0368685		-16.56	0	-16.56	0	-16.56	0	-16.56	0	-16.46
-16.46	-0.0706762	-16.46	-0.0184797	-16.46	0.00402889	-16.46	-0.0270971	-16.36	-0.0878981	-16.36	-0.0460127	-16.46	-0.0070242	-16.36	-0.0581263	-16.46	-0.0516409	-16.46	-0.0274061	-16.46	-0.0829138	-16.36	-0.0771769	-16.36	-0.0397452	-16.36	-0.116827	-16.46	-0.100465	-16.46	0.0128389	-16.46	-0.0630259	-16.36	-0.0475214	-16.36	-0.00648484	-16.46	-0.0452665		-16.46	0	-16.46	0	-16.46	0	-16.46	0	-16.36
-16.36	-0.067941	-16.36	-0.0110565	-16.36	0.00129742	-16.36	-0.0290504	-16.26	-0.0746181	-16.26	-0.0428875	-16.36	-0.00897723	-16.26	-0.0620316	-16.36	-0.0371872	-16.36	-0.0238889	-16.36	-0.0825208	-16.26	-0.0623329	-16.26	-0.038184	-16.26	-0.113702	-16.36	-0.0922597	-16.36	0.00541944	-16.36	-0.0649789	-16.26	-0.0459602	-16.26	0.00679512	-16.36	-0.0472196		-16.36	0	-16.36	0	-16.36	0	-16.36	0	-16.26
-16.26	-0.0718463	-16.26	-0.0126193	-16.26	0.00988932	-16.26	-0.0212367	-16.16	-0.0742263	-16.16	-0.0292167	-16.26	-0.00507002	-16.16	-0.0444545	-16.26	-0.0410922	-16.26	-0.0223277	-16.26	-0.0684588	-16.16	-0.0611629	-16.16	-0.0276374	-16.16	-0.0961246	-16.26	-0.0742915	-16.26	0.00307436	-16.26	-0.0688842	-16.16	-0.0338496	-16.16	0.00718697	-16.26	-0.0409701		-16.26	0	-16.26	0	-16.26	0	-16.26	0	-16.16
-16.16	-0.0628638	-16.16	-0.0137916	-16.16	0.0102811	-16.16	-0.0200667	-16.06	-0.0759844	-16.06	-0.019256	-16.16	-0.0117125	-16.06	-0.0337118	-16.16	-0.0282035	-16.16	-0.0188117	-16.16	-0.0579123	-16.06	-0.0574507	-16.06	-0.0293955	-16.06	-0.0931944	-16.16	-0.063745	-16.16	0.0151849	-16.16	-0.0599017	-16.06	-0.040296	-16.06	0.000740595	-16.16	-0.0327659		-16.16	0	-16.16	0	-16.16	0	-16.16	0	-16.06
-16.06	-0.0599337	-16.06	-0.0108617	-16.06	0.0116469	-16.06	-0.0163549	-15.96	-0.0613363	-15.96	-0.0241391	-16.06	-0.0126887	-15.96	-0.0315645	-16.06	-0.0244916	-16.06	-0.00728706	-16.06	-0.0549822	-15.96	-0.0537393	-15.96	-0.0295903	-15.96	-0.0785463	-16.06	-0.0639391	-16.06	0.00561424	-16.06	-0.0600958	-15.96	-0.0358026	-15.96	-0.00726674	-16.06	-0.0423365		-16.06	0	-16.06	0	-16.06	0	-16.06	0	-15.96
-15.96	-0.0632529	-15.96	-0.0204329	-15.96	0.00832801	-15.96	-0.0142073	-15.86	-0.0433672	-15.86	-0.0280435	-15.96	-0.0128836	-15.86	-0.0323446	-15.96	-0.02078	-15.96	-0.00982805	-15.96	-0.0411162	-15.86	-0.0404585	-15.86	-0.0147455	-15.86	-0.0722959	-15.96	-0.0617919	-15.96	0.0124498	-15.96	-0.0681033	-15.86	-0.0389288	-15.86	-0.00492266	-15.96	-0.035501		-15.96	0	-15.96	0	-15.96	0	-15.96	0	-15.86
-15.86	-0.0499719	-15.86	-0.0126186	-15.86	0.0137963	-15.86	-0.0181117	-15.76	-0.0378988	-15.76	-0.0241392	-15.86	0.00196141	-15.76	-0.0182818	-15.86	-0.00749925	-15.86	-0.010608	-15.86	-0.0418962	-15.76	-0.0396784	-15.76	-0.0139654	-15.76	-0.0597971	-15.86	-0.0477288	-15.86	0.0218245	-15.86	-0.0634168	-15.76	-0.0451792	-15.76	0.00445193	-15.86	-0.0261262		-15.86	0	-15.86	0	-15.86	0	-15.86	0	-15.76
-15.76	-0.0491918	-15.76	-0.0165266	-15.76	0.0028578	-15.76	-0.0173315	-15.66	-0.0365313	-15.66	-0.0298022	-15.76	0.00274146	-15.66	-0.0262908	-15.76	-0.00671899	-15.76	-0.00826395	-15.76	-0.0286154	-15.66	-0.0500296	-15.66	-0.0125979	-15.66	-0.0654601	-15.76	-0.0422605	-15.76	0.0171381	-15.76	-0.0579485	-15.66	-0.0422477	-15.66	-0.0105876	-15.76	-0.0190939		-15.76	0	-15.76	0	-15.76	0	-15.76	0	-15.66
-15.66	-0.0501669	-15.66	-0.0175017	-15.66	0.000318691	-15.66	-0.0237768	-15.56	-0.033017	-15.56	-0.0098809	-15.66	0.00410859	-15.56	-0.0173062	-15.66	-0.00456984	-15.66	-0.0162733	-15.66	-0.0303725	-15.56	-0.0441693	-15.56	-0.00127113	-15.56	-0.0603818	-15.66	-0.0408934	-15.66	0.00912873	-15.66	-0.0636118	-15.56	-0.0465459	-15.56	-0.00472724	-15.66	-0.0271033		-15.66	0	-15.66	0	-15.66	0	-15.66	0	-15.56
-15.56	-0.0513405	-15.56	-0.00226836	-15.56	-0.00163321	-15.56	-0.015574	-15.46	-0.0289141	-15.46	0.00203456	-15.56	0.0123115	-15.46	-0.00226651	-15.56	0.00363298	-15.56	-0.00338212	-15.56	-0.0268578	-15.46	-0.0455366	-15.46	-0.00498067	-15.46	-0.0539366	-15.56	-0.0209717	-15.56	0.0103012	-15.56	-0.0585331	-15.46	-0.0471312	-15.46	-0.0139071	-15.56	-0.0337433		-15.56	0	-15.56	0	-15.56	0	-15.56	0	-15.46
-15.46	-0.0464558	-15.46	-0.00363586	-15.46	0.00402977	-15.46	-0.0169415	-15.36	-0.0261798	-15.36	8.05706e-05	-15.46	0.0109439	-15.36	-0.00265647	-15.46	0.0038295	-15.46	-6.14896e-05	-15.46	-0.0165066	-15.36	-0.0474906	-15.36	0.00947236	-15.36	-0.0441718	-15.46	-0.0223393	-15.46	0.0104976	-15.46	-0.0528703	-15.36	-0.0443969	-15.36	-0.0111728	-15.46	-0.0468297		-15.46	0	-15.46	0	-15.46	0	-15.46	0	-15.36
-15.36	-0.0484095	-15.36	-0.0079321	-15.36	-0.0033907	-15.36	-0.0212378	-15.26	-0.00957797	-15.26	0.00339963	-15.36	0.0183667	-15.26	-0.00402568	-15.36	0.0135942	-15.36	-0.0020152	-15.36	-0.0208026	-15.26	-0.034795	-15.26	0.0127914	-15.26	-0.043195	-15.36	-0.0149165	-15.36	0.00385562	-15.36	-0.0602904	-15.26	-0.0363896	-15.26	-0.00316547	-15.36	-0.0433131		-15.36	0	-15.36	0	-15.36	0	-15.36	0	-15.26
-15.26	-0.0372778	-15.26	0.00398198	-15.26	0.00774136	-15.26	-0.0163542	-15.16	-0.0173906	-15.16	0.00105727	-15.26	0.0115313	-15.16	-0.00636804	-15.26	0.0169138	-15.26	0.0036501	-15.26	-0.0127951	-15.16	-0.0379194	-15.16	0.00263655	-15.16	-0.0463194	-15.26	-0.00690898	-15.26	0.0165514	-15.26	-0.0491587	-15.16	-0.0395139	-15.16	-0.0109781	-15.26	-0.0267111		-15.26	0	-15.26	0	-15.26	0	-15.26	0	-15.16
-15.16	-0.0505576	-15.16	-0.0108619	-15.16	-7.20024e-05	-15.16	-0.016355	-15.06	-0.018954	-15.06	0.00105789	-15.16	0.0107484	-15.06	-0.00793144	-15.16	0.00675821	-15.16	-0.00416327	-15.16	-0.0190444	-15.06	-0.0347945	-15.06	0.00263718	-15.06	-0.0431945	-15.16	-0.0100341	-15.16	0.00873804	-15.16	-0.0522838	-15.06	-0.0246703	-15.06	-0.0148837	-15.16	-0.0345244		-15.16	0	-15.16	0	-15.16	0	-15.16	0	-15.06
-15.06	-0.056809	-15.06	-0.012425	-15.06	0.00461712	-15.06	-0.0132299	-14.96	-0.0246178	-14.96	-0.00226367	-15.06	0.00684305	-14.96	-0.00187647	-15.06	0.0130076	-15.06	-0.00103811	-15.06	-0.0206075	-14.96	-0.0287396	-14.96	0.0110344	-14.96	-0.044952	-15.06	0.000903569	-15.06	0.0126452	-15.06	-0.0538469	-14.96	-0.0279919	-14.96	-0.00492251	-15.06	-0.0243688		-15.06	0	-15.06	0	-15.06	0	-15.06	0	-14.96
-14.96	-0.0507541	-14.96	-0.0134006	-14.96	-0.00339276	-14.96	-0.000144549	-14.86	-0.0230547	-14.86	0.0110182	-14.96	0.00820964	-14.86	-0.000313342	-14.96	0.0073437	-14.96	-0.00435979	-14.96	-0.0239292	-14.86	-0.0318647	-14.86	0.00790924	-14.86	-0.0402647	-14.96	0.00227015	-14.96	0.0108876	-14.96	-0.047792	-14.86	-0.028771	-14.86	-0.0197664	-14.96	-0.0253444		-14.96	0	-14.96	0	-14.96	0	-14.96	0	-14.86
-14.86	-0.0538794	-14.86	-0.0165257	-14.86	-0.00886011	-14.86	0.00141859	-14.76	-0.0148507	-14.76	0.00281517	-14.86	0.00664841	-14.76	-0.00695236	-14.86	0.0057826	-14.86	-0.00982727	-14.86	-0.0215842	-14.76	-0.0236607	-14.76	0.00517647	-14.76	-0.0406552	-14.86	0.00383316	-14.86	0.0077623	-14.86	-0.0384165	-14.76	-0.036974	-14.76	-0.0162507	-14.86	-0.0167509		-14.86	0	-14.86	0	-14.86	0	-14.86	0	-14.76
-14.76	-0.0675491	-14.76	-0.0083221	-14.76	-0.00925098	-14.76	-0.00678478	-14.66	-0.00801641	-14.66	0.0104315	-14.76	-0.00624309	-14.66	-0.00168211	-14.76	0.00929798	-14.76	-0.0133422	-14.76	-0.0250991	-14.66	-0.0215147	-14.66	0.0120107	-14.66	-0.0322569	-14.76	0.000318184	-14.76	0.00424732	-14.76	-0.0419315	-14.66	-0.034828	-14.66	-0.0164469	-14.76	-0.0171417		-14.76	0	-14.76	0	-14.76	0	-14.76	0	-14.66
-14.66	-0.0575901	-14.66	-0.00617556	-14.66	0.00227208	-14.66	-0.00698046	-14.56	0.000968501	-14.56	0.00847964	-14.66	-0.00643878	-14.56	0.00417857	-14.66	0.0161328	-14.66	-0.00963168	-14.66	-0.00654559	-14.56	-0.0273728	-14.56	0.0131832	-14.56	-0.024054	-14.66	0.00246473	-14.66	0.0228009	-14.66	-0.0382209	-14.56	-0.0289673	-14.56	-0.00746198	-14.66	-0.0204616		-14.66	0	-14.66	0	-14.66	0	-14.66	0	-14.56
-14.56	-0.0493874	-14.56	-0.0151581	-14.56	0.000320047	-14.56	-0.0104965	-14.46	-0.00410989	-14.46	0.0104317	-14.56	0.00254591	-14.46	0.000664204	-14.56	0.0126167	-14.56	-0.00142901	-14.56	-0.0053734	-14.46	-0.0160442	-14.46	0.0213875	-14.46	-0.0244441	-14.56	-0.00339358	-14.56	0.0239731	-14.56	-0.0464253	-14.46	-0.0246692	-14.46	-0.00785211	-14.56	-0.0122589		-14.56	0	-14.56	0	-14.56	0	-14.56	0	-14.46
-14.46	-0.0599323	-14.46	-0.012424	-14.46	-0.0047584	-14.46	-0.0101047	-14.36	-0.00567228	-14.36	0.00886935	-14.46	-0.010345	-14.36	0.00144404	-14.46	0.00207181	-14.46	-0.00650744	-14.46	-0.00888781	-14.36	-0.00276357	-14.36	0.0221674	-14.36	-0.0236643	-14.46	-0.00690798	-14.46	0.0235829	-14.46	-0.0421272	-14.36	-0.0168589	-14.36	-0.00550824	-14.46	-0.0126491		-14.46	0	-14.46	0	-14.46	0	-14.46	0	-14.36
-14.36	-0.0591524	-14.36	-0.00695571	-14.36	0.000709921	-14.36	-0.00776061	-14.26	-0.00645167	-14.26	-0.00128657	-14.36	-0.0119074	-14.26	-0.00402361	-14.36	0.0145706	-14.36	-0.000257313	-14.36	-0.0127962	-14.26	-0.0160437	-14.26	0.0245122	-14.26	-0.0244437	-14.36	0.00559062	-14.36	0.0243627	-14.36	-0.0366591	-14.26	-0.0176383	-14.26	-0.00394541	-14.36	-0.00405675		-14.36	0	-14.36	0	-14.36	0	-14.36	0	-14.26
-14.26	-0.0450892	-14.26	-0.000705242	-14.26	-0.00944662	-14.26	-0.0179172	-14.16	-0.00274341	-14.16	0.000861481	-14.26	-0.0126872	-14.16	-0.00265758	-14.26	0.00910234	-14.26	-0.00572538	-14.26	-0.0252948	-14.16	-0.0263964	-14.16	0.02119	-14.16	-0.0230777	-14.26	0.000122547	-14.26	0.0196767	-14.26	-0.0468154	-14.16	-0.0162722	-14.16	-0.00726764	-14.26	-0.0165553		-14.26	0	-14.26	0	-14.26	0	-14.26	0	-14.16
-14.16	-0.048411	-14.16	-0.004027	-14.16	-0.0182348	-14.16	-0.0212389	-14.06	-0.0127032	-14.06	-0.00988034	-14.16	-0.016009	-14.06	-0.0102752	-14.16	0.0135931	-14.16	-0.00748312	-14.16	-0.0239283	-14.06	-0.0293258	-14.06	0.0112302	-14.06	-0.0306952	-14.16	0.00930155	-14.16	0.0210432	-14.16	-0.0524794	-14.06	-0.0192016	-14.06	-0.0172274	-14.16	-0.00815832		-14.16	0	-14.16	0	-14.16	0	-14.16	0	-14.06
-14.06	-0.0583707	-14.06	-0.013987	-14.06	-0.0141338	-14.06	-0.0226044	-13.96	-0.00645321	-13.96	0.00418217	-14.06	-0.0236265	-13.96	0.000663109	-14.06	0.00363311	-14.06	-0.00807014	-14.06	-0.0268575	-13.96	-0.027764	-13.96	0.0174802	-13.96	-0.0314757	-14.06	0.00168404	-14.06	0.0149897	-14.06	-0.0507204	-13.96	-0.0160758	-13.96	-0.0109774	-14.06	-0.0181181		-14.06	0	-14.06	0	-14.06	0	-14.06	0	-13.96
-13.96	-0.0404019	-13.96	-0.00773662	-13.96	-0.00788348	-13.96	-0.0210423	-13.86	-0.00664857	-13.86	0.000862569	-13.96	-0.0275311	-13.86	-0.00265649	-13.96	0.00675923	-13.96	-0.0119747	-13.96	-0.0127949	-13.86	-0.0232711	-13.86	0.0258794	-13.86	-0.0347953	-13.96	-0.00222056	-13.96	0.0282703	-13.96	-0.0491585	-13.86	-0.0131469	-13.86	-0.0111728	-13.96	-0.0149922		-13.96	0	-13.96	0	-13.96	0	-13.96	0	-13.86
-13.86	-0.0437217	-13.86	-0.00324396	-13.86	-0.00807909	-13.86	-0.0259262	-13.76	-0.00664845	-13.76	-0.0116381	-13.86	-0.032415	-13.76	-0.0120329	-13.86	0.0135941	-13.86	-0.0168586	-13.86	-0.0129905	-13.76	-0.0263952	-13.76	0.0211912	-13.76	-0.031671	-13.86	0.00461432	-13.86	0.0233864	-13.86	-0.0423236	-13.76	-0.0131468	-13.76	-0.00804844	-13.86	-0.0120635		-13.86	0	-13.86	0	-13.86	0	-13.86	0	-13.76
-13.76	-0.0452856	-13.76	-0.0079321	-13.76	-0.0127672	-13.76	-0.0329565	-13.66	0.00721876	-13.66	-0.00167712	-13.76	-0.0206961	-13.66	-0.00910243	-13.76	0.00890598	-13.76	-0.0137343	-13.76	-0.00127164	-13.66	-0.0211225	-13.66	0.0233397	-13.66	-0.0295225	-13.76	0.00461444	-13.76	0.0163561	-13.76	-0.049354	-13.66	-0.0156866	-13.66	-0.0129305	-13.76	-0.000344664		-13.76	0	-13.76	0	-13.76	0	-13.76	0	-13.66
-13.66	-0.0501676	-13.66	-0.0104718	-13.66	-0.0176492	-13.66	-0.0339322	-13.56	0.00702411	-13.56	0.00125247	-13.66	-0.0185475	-13.56	-0.00617284	-13.66	0.00402403	-13.66	-0.0186162	-13.66	-0.00224733	-13.56	-0.0181929	-13.56	0.021581	-13.56	-0.0312812	-13.66	0.00676298	-13.66	0.0263171	-13.66	-0.0503297	-13.56	-0.0197875	-13.56	-0.0131251	-13.66	-0.00288439		-13.66	0	-13.66	0	-13.66	0	-13.66	0	-13.56
-13.56	-0.0386434	-13.56	-0.0145727	-13.56	-0.00690705	-13.56	-0.0239721	-13.46	0.002726	-13.46	-0.00304564	-13.56	-0.0124937	-13.46	-0.00890692	-13.56	0.0147661	-13.56	-0.00396781	-13.56	0.00771279	-13.46	-0.0178028	-13.46	0.0149407	-13.46	-0.0262028	-13.56	0.00969262	-13.56	0.0214343	-13.56	-0.0403696	-13.46	-0.00767859	-13.46	-0.00570448	-13.56	-0.0101095		-13.56	0	-13.56	0	-13.56	0	-13.56	0	-13.46
-13.46	-0.0351291	-13.46	-0.0141826	-13.46	-0.0143295	-13.46	-0.023582	-13.36	0.00409362	-13.36	0.00301024	-13.46	-0.0191341	-13.36	-0.0169158	-13.46	0.0104679	-13.46	-0.00826604	-13.46	0.00341456	-13.36	-0.00940469	-13.36	0.0241208	-13.36	-0.0279594	-13.46	0.0100827	-13.46	0.0187001	-13.46	-0.032167	-13.36	-0.00631097	-13.36	-0.00433686	-13.46	-0.00268895		-13.46	0	-13.46	0	-13.46	0	-13.46	0	-13.36
-13.36	-0.0384497	-13.36	-0.00422046	-13.36	-0.00514934	-13.36	-0.0222144	-13.26	0.00428919	-13.26	0.00320582	-13.36	-0.0177664	-13.26	-0.0237507	-13.36	0.00168087	-13.36	-0.0139289	-13.36	-0.00224826	-13.26	-0.0162396	-13.26	0.0196281	-13.26	-0.0246396	-13.36	0.00676206	-13.36	0.0153795	-13.36	-0.0354876	-13.26	-0.00611539	-13.26	-0.00882955	-13.36	-0.00132129		-13.36	0	-13.36	0	-13.36	0	-13.36	0	-13.26
-13.26	-0.0335659	-13.26	-0.00871319	-13.26	-0.00807804	-13.26	-0.0267071	-13.16	0.00526565	-13.16	0.00418227	-13.26	-0.0175709	-13.16	-0.0274625	-13.26	0.0089069	-13.26	-0.0168576	-13.26	-0.00205272	-13.16	-0.0105749	-13.16	0.0135741	-13.16	-0.0236631	-13.26	-7.28965e-05	-13.26	0.015575	-13.26	-0.0423226	-13.16	-0.00513894	-13.16	-0.0148836	-13.26	0.00199848		-13.26	0	-13.26	0	-13.26	0	-13.26	0	-13.16
-13.16	-0.024777	-13.16	-0.00773671	-13.16	-0.0164781	-13.16	-0.0249486	-13.06	0.0146402	-13.06	0.00262013	-13.16	-0.0197187	-13.06	-0.0212122	-13.16	0.00519511	-13.16	-0.0127569	-13.16	0.00673625	-13.06	-0.0137011	-13.06	0.0120119	-13.06	-0.022101	-13.16	0.000903577	-13.16	0.0165515	-13.16	-0.0444703	-13.06	-0.000452608	-13.06	-0.0133215	-13.16	-0.00405553		-13.16	0	-13.16	0	-13.16	0	-13.16	0	-13.06
-13.06	-0.027903	-13.06	-0.0108629	-13.06	-0.0219465	-13.06	-0.0233865	-12.96	0.0119052	-12.96	-0.000114948	-13.06	-0.027533	-12.96	-0.0223832	-13.06	-0.000273257	-13.06	-0.0111947	-13.06	0.00361018	-12.96	-0.0117479	-12.96	0.0209956	-12.96	-0.0248361	-13.06	0.0102783	-13.06	0.00170664	-13.06	-0.0358777	-12.96	-0.00552991	-12.96	-0.0144925	-13.06	-0.00249334		-13.06	0	-13.06	0	-13.06	0	-13.06	0	-12.96
-12.96	-0.0212616	-12.96	-0.0159401	-12.96	-0.00827451	-12.96	-0.00971456	-12.86	0.000188552	-12.86	-0.00167684	-12.96	-0.0326104	-12.86	-0.0208209	-12.96	-0.0014443	-12.96	-0.0139298	-12.96	-0.00146718	-12.86	-0.001591	-12.86	0.0194337	-12.86	-0.0217097	-12.96	0.00441889	-12.96	0.00834803	-12.96	-0.0386128	-12.86	-0.0070918	-12.86	-0.0207427	-12.96	0.0080543		-12.96	0	-12.96	0	-12.96	0	-12.96	0	-12.86
-12.86	-0.025948	-12.86	-0.0175022	-12.86	-0.0129608	-12.86	-0.0229953	-12.76	-0.00625762	-12.76	-0.00812301	-12.86	-0.0341725	-12.76	-0.0225788	-12.86	-0.00769458	-12.86	-0.0256466	-12.86	-0.00615351	-12.76	-0.00334892	-12.76	0.0129875	-12.76	-0.0383106	-12.86	0.00754507	-12.86	0.00678594	-12.86	-0.0472054	-12.76	-0.00884971	-12.76	-0.0146881	-12.86	0.00961645		-12.86	0	-12.86	0	-12.86	0	-12.86	0	-12.76
-12.76	-0.0323942	-12.76	-0.0075414	-12.76	-0.0240953	-12.76	-0.0130346	-12.66	-0.005672	-12.66	-0.00284912	-12.76	-0.0359304	-12.66	-0.0266814	-12.76	-0.00632833	-12.76	-0.020374	-12.76	-0.000880942	-12.66	-0.00745156	-12.66	0.00654266	-12.66	-0.0424133	-12.76	0.00109889	-12.76	0.000339761	-12.76	-0.0520875	-12.66	-0.00826409	-12.66	-0.0187907	-12.76	0.00317027		-12.76	0	-12.76	0	-12.76	0	-12.76	0	-12.66
-12.66	-0.0239959	-12.66	-0.0116439	-12.66	-0.0227275	-12.66	-0.015573	-12.56	-0.00567198	-12.56	-0.0028491	-12.66	-0.0267501	-12.56	-0.0337119	-12.66	-0.012773	-12.66	-0.0197883	-12.66	-0.000295162	-12.56	-0.014482	-12.56	0.0112309	-12.56	-0.0306945	-12.66	0.00168467	-12.66	-0.00610495	-12.66	-0.0483775	-12.56	-0.00826406	-12.56	-0.0258212	-12.66	-0.00327444		-12.66	0	-12.66	0	-12.66	0	-12.66	0	-12.56
-12.56	-0.0286842	-12.56	-0.0186744	-12.56	-0.0227275	-12.56	-0.00932455	-12.46	-0.0121178	-12.46	-0.00460666	-12.56	-0.0314384	-12.46	-0.026875	-12.56	-0.00417852	-12.56	-0.0197883	-12.56	-0.000295229	-12.46	-0.0162396	-12.46	0.00478513	-12.46	-0.0371403	-12.56	0.0016846	-12.56	-0.00610501	-12.56	-0.0483776	-12.46	-0.0131459	-12.46	-0.0275788	-12.56	0.00844424		-12.56	0	-12.56	0	-12.56	0	-12.56	0	-12.46
-12.46	-0.0257535	-12.46	-0.020432	-12.46	-0.0174546	-12.46	-0.00951815	-12.36	-0.0128992	-12.36	0.00945489	-12.46	-0.033196	-12.36	-0.0253142	-12.46	-0.0106244	-12.46	-0.0145154	-12.46	0.00107145	-12.36	-0.00530227	-12.36	0.0110342	-12.36	-0.0301092	-12.46	0.0116458	-12.46	-0.00786257	-12.46	-0.0548234	-12.36	-0.0115851	-12.36	-0.0213297	-12.46	0.00668669		-12.46	0	-12.46	0	-12.46	0	-12.46	0	-12.36
-12.36	-0.0226284	-12.36	-0.00949438	-12.36	-0.02136	-12.36	-0.00795706	-12.26	-0.0146563	-12.26	0.00769781	-12.36	-0.0316349	-12.26	-0.0270713	-12.36	-0.00906332	-12.36	-0.0152966	-12.36	0.000290252	-12.26	-0.0117476	-12.26	0.00927709	-12.26	-0.0318663	-12.36	0.00148807	-12.36	-0.00473752	-12.36	-0.0556046	-12.26	-0.0133422	-12.26	-0.0230868	-12.36	0.00512347		-12.36	0	-12.36	0	-12.36	0	-12.36	0	-12.26
-12.26	-0.0173554	-12.26	-0.0159401	-12.26	-0.0199932	-12.26	-0.0144028	-12.16	-0.0123125	-12.16	0.00691739	-12.26	-0.0404228	-12.16	-0.0216032	-12.26	-0.0100388	-12.26	-0.0123657	-12.26	-0.00459138	-12.16	-0.0140921	-12.16	0.0186514	-12.16	-0.022492	-12.26	0.00441894	-12.26	-0.0111832	-12.26	-0.0456432	-12.16	-0.0109983	-12.16	-0.0238672	-12.26	-0.00835267		-12.26	0	-12.26	0	-12.26	0	-12.26	0	-12.16
-12.16	-0.0118871	-12.16	-0.0135961	-12.16	-0.0176492	-12.16	-0.0190892	-12.06	-0.00977385	-12.06	0.00476778	-12.16	-0.0380788	-12.06	-0.026095	-12.16	-0.00769472	-12.16	-0.0147099	-12.16	0.00478315	-12.06	-0.0185839	-12.06	0.0141596	-12.06	-0.0269839	-12.16	0.00676298	-12.16	-0.00883913	-12.16	-0.0432992	-12.06	-0.00845969	-12.06	-0.0260168	-12.16	-0.00600863		-12.16	0	-12.16	0	-12.16	0	-12.16	0	-12.06
-12.06	-0.00778419	-12.06	-0.00402691	-12.06	-0.00808003	-12.06	-0.00483181	-11.96	-0.00450005	-11.96	0.0100416	-12.06	-0.0402282	-11.96	-0.0239455	-12.06	-0.0082803	-12.06	-0.0051406	-12.06	0.00732201	-11.96	-0.00159134	-11.96	0.0194334	-11.96	-0.0248343	-12.06	0.00930184	-12.06	-0.0109885	-12.06	-0.0407603	-11.96	-0.00787415	-11.96	-0.0137125	-12.06	-0.000345528		-12.06	0	-12.06	0	-12.06	0	-12.06	0	-11.96
-11.96	-0.00719874	-11.96	-0.00890773	-11.96	-0.0129608	-11.96	0.000442095	-11.86	0.00526658	-11.86	0.0112137	-11.96	-0.041985	-11.86	-0.0157429	-11.96	0.0040241	-11.96	-0.00689738	-11.96	0.00790746	-11.86	-0.00354347	-11.86	0.0174812	-11.86	-0.0166317	-11.96	0.0145755	-11.96	-0.00805705	-11.96	-0.0354866	-11.86	-0.00201377	-11.86	-0.0195709	-11.96	-0.00210231		-11.96	0	-11.96	0	-11.96	0	-11.96	0	-11.86
-11.86	-0.0029026	-11.86	-0.012424	-11.86	-0.0164772	-11.86	-0.00307421	-11.76	-0.000593513	-11.76	0.0053536	-11.86	-0.0361248	-11.76	-0.021603	-11.86	0.000507787	-11.86	-0.00260124	-11.86	0.00204888	-11.76	-0.00940356	-11.76	0.0116211	-11.76	-0.0178035	-11.86	0.0126232	-11.86	-0.0115734	-11.86	-0.0343147	-11.76	-0.00630984	-11.76	-0.0207427	-11.86	-0.000930399		-11.86	0	-11.86	0	-11.86	0	-11.86	0	-11.76
-11.76	-0.00407451	-11.76	-0.013596	-11.76	-0.00983661	-11.76	-0.0112767	-11.66	-0.00196227	-11.66	0.00164262	-11.76	-0.0302662	-11.66	-0.0253139	-11.76	-0.00769466	-11.76	-0.0108036	-11.76	0.00556523	-11.66	0.00094644	-11.66	0.0149407	-11.66	-0.014484	-11.76	0.00676304	-11.76	-0.0127453	-11.76	-0.0323624	-11.66	-0.00767859	-11.66	-0.0174232	-11.76	0.0064922		-11.76	0	-11.76	0	-11.76	0	-11.76	0	-11.66
-11.66	-0.00778528	-11.66	-0.00715204	-11.66	0.000513598	-11.66	-0.000144437	-11.56	-0.00586765	-11.56	0.00476773	-11.66	-0.0269465	-11.56	-0.0143763	-11.66	0.00734381	-11.66	-0.0106082	-11.66	0.00419669	-11.56	-0.00295894	-11.56	0.0133775	-11.56	-0.0113589	-11.66	0.0100828	-11.66	-0.0141139	-11.66	-0.0391974	-11.56	-0.00455348	-11.56	-0.0174224	-11.66	0.00512366		-11.66	0	-11.66	0	-11.66	0	-11.66	0	-11.56
-11.56	-0.00778432	-11.56	-0.0110574	-11.56	-0.00339179	-11.56	0.0115752	-11.46	0.00428911	-11.46	0.00711198	-11.56	-0.0238213	-11.46	-0.0167203	-11.56	0.00578065	-11.56	-0.0121712	-11.56	0.00732188	-11.46	0.00719781	-11.46	0.02041	-11.46	-0.00589041	-11.56	0.0163322	-11.56	-0.0180192	-11.56	-0.0290417	-11.46	-0.00220923	-11.46	-0.0127359	-11.56	0.00356059		-11.56	0	-11.56	0	-11.56	0	-11.56	0	-11.46
-11.46	-0.00700422	-11.46	-0.0087132	-11.46	-0.0041718	-11.46	0.00923114	-11.36	0.0218671	-11.36	0.0215657	-11.46	-0.0261654	-11.36	-0.00617288	-11.46	-0.00202985	-11.46	0.00189166	-11.46	0.0166965	-11.36	0.013057	-11.36	0.0262692	-11.36	-0.0070617	-11.46	0.0116458	-11.46	-0.015675	-11.46	-0.0266976	-11.36	0.0114625	-11.36	-0.0139072	-11.46	-0.00112577		-11.46	0	-11.46	0	-11.46	0	-11.46	0	-11.36
-11.36	-0.00817546	-11.36	-0.00597811	-11.36	-0.00300074	-11.36	0.0150905	-11.26	0.0163991	-11.26	0.0145337	-11.36	-0.0273367	-11.26	-0.0116408	-11.36	-0.000858784	-11.36	0.00306264	-11.36	0.0155253	-11.26	0.0107133	-11.26	0.0239255	-11.26	-0.000810921	-11.36	0.0175051	-11.36	-0.00981578	-11.36	-0.0177141	-11.26	0.00443047	-11.26	-0.00843841	-11.36	0.013328		-11.36	0	-11.36	0	-11.36	0	-11.36	0	-11.26
-11.26	-0.00192499	-11.26	-0.0130105	-11.26	-0.00534487	-11.26	0.0197768	-11.16	0.00936631	-11.16	0.02469	-11.26	-0.032805	-11.16	-0.0139854	-11.26	-0.00320292	-11.26	-0.00631189	-11.26	0.0131812	-11.16	0.00836877	-11.16	0.0309575	-11.16	0.00465707	-11.26	0.0104728	-11.26	-0.000441074	-11.26	-0.0270886	-11.16	-0.000256263	-11.16	-0.00609466	-11.26	0.00629568		-11.26	0	-11.26	0	-11.26	0	-11.26	0	-11.16
-11.16	0.00276125	-11.16	-0.0153547	-11.16	-0.00768911	-11.16	0.0150904	-11.06	0.001164	-11.06	0.0235181	-11.16	-0.0351492	-11.06	-0.00812669	-11.16	0.00226534	-11.16	-0.00396787	-11.16	0.012401	-11.06	0.000166461	-11.06	0.0250974	-11.06	0.00348525	-11.16	0.0175051	-11.16	0.00190295	-11.16	-0.0247446	-11.06	-0.00142808	-11.06	-0.00726648	-11.16	0.0164522		-11.16	0	-11.16	0	-11.16	0	-11.16	0	-11.06
-11.06	-0.00544114	-11.06	-0.0235572	-11.06	-0.0158916	-11.06	0.0107942	-10.96	0.00233603	-10.96	0.0200019	-11.06	-0.0285086	-10.96	-0.0139852	-11.06	-0.0059371	-11.06	-0.00045152	-11.06	0.00654082	-10.96	0.00133848	-10.96	0.0215812	-10.96	-3.09944e-05	-11.06	0.0132089	-11.06	-0.0023932	-11.06	-0.0141978	-10.96	-0.000256062	-10.96	-0.00609446	-11.06	0.010592		-11.06	0	-11.06	0	-11.06	0	-11.06	0	-10.96
-10.96	0.000419185	-10.96	-0.0106663	-10.96	-0.00300069	-10.96	0.0150905	-10.86	0.00917087	-10.86	0.016682	-10.96	-0.0156178	-10.86	-0.00246205	-10.96	-0.00788923	-10.96	-0.00396772	-10.96	0.00771289	-10.86	0.00504909	-10.86	0.0182613	-10.86	0.00836787	-10.96	0.00969271	-10.96	-0.0059094	-10.96	-0.01615	-10.86	0.0151733	-10.86	-0.00238385	-10.96	0.00473361		-10.96	0	-10.96	0	-10.96	0	-10.96	0	-10.86
-10.86	0.00647215	-10.86	-0.0100799	-10.86	-0.00241423	-10.86	0.0141129	-10.76	-7.16746e-06	-10.76	0.0176587	-10.86	-0.0119071	-10.76	-0.0046096	-10.86	-0.00886679	-10.86	-0.000256978	-10.86	0.00673536	-10.76	0.00602578	-10.76	0.0145497	-10.76	0.00622033	-10.86	0.00871519	-10.86	-0.00219866	-10.86	-0.00540873	-10.76	0.0130257	-10.76	-0.00609542	-10.86	0.00844435		-10.86	0	-10.86	0	-10.86	0	-10.86	0	-10.76
-10.76	0.000418246	-10.76	-0.0137915	-10.76	0.00168663	-10.76	0.00805908	-10.66	-0.00313339	-10.66	0.0145325	-10.76	-0.00389999	-10.66	-0.00773582	-10.76	-0.00789016	-10.76	-0.00396866	-10.76	0.00849396	-10.66	0.0193066	-10.66	0.0208	-10.66	0.00621834	-10.76	-0.000462949	-10.76	-0.00122207	-10.76	-0.00443214	-10.66	0.00989953	-10.66	0.000154883	-10.76	0.00629669		-10.76	0	-10.76	0	-10.76	0	-10.76	0	-10.66
-10.66	0.00979277	-10.66	-0.00910524	-10.66	-0.0014396	-10.66	0.0213399	-10.56	-0.00157033	-10.56	0.00594081	-10.66	-0.00936845	-10.56	-0.00617276	-10.66	0.000702351	-10.66	0.00228164	-10.66	0.010056	-10.56	0.0177454	-10.56	0.0223631	-10.56	0.000750914	-10.66	-0.00358918	-10.66	0.000339955	-10.66	0.00494239	-10.56	0.00677432	-10.56	-0.0014063	-10.66	0.00317046		-10.66	0	-10.66	0	-10.66	0	-10.66	0	-10.56
-10.56	0.0199504	-10.56	-0.00285392	-10.56	-0.00690703	-10.56	0.0229029	-10.46	0.00018733	-10.46	0.014729	-10.56	7.17491e-06	-10.46	-0.00910337	-10.56	-0.00476508	-10.56	0.00384476	-10.56	0.0233379	-10.46	0.0226273	-10.46	0.0241207	-10.46	0.0142273	-10.56	0.00969269	-10.56	-0.00278518	-10.56	0.00181725	-10.46	0.00931399	-10.46	-0.0043369	-10.56	0.0117641		-10.56	0	-10.56	0	-10.56	0	-10.56	0	-10.46
-10.46	0.0170197	-10.46	-0.00109625	-10.46	-0.00514936	-10.46	0.0215364	-10.36	0.00897662	-10.36	0.0117995	-10.46	-0.00135946	-10.36	-0.0190633	-10.46	0.00480509	-10.46	0.0173211	-10.46	0.0204072	-10.36	0.0196978	-10.36	0.018067	-10.36	0.0112979	-10.46	0.00676203	-10.46	-0.00336981	-10.46	-0.00345564	-10.36	0.00638453	-10.36	-0.00726636	-10.46	0.00649118		-10.46	0	-10.46	0	-10.46	0	-10.46	0	-10.36
-10.36	0.0172144	-10.36	-0.00402589	-10.36	-0.0127673	-10.36	0.0139184	-10.26	0.0113206	-10.26	0.00945522	-10.36	-0.00897728	-10.26	-0.00500058	-10.36	0.00187545	-10.36	0.0112673	-10.36	0.0104472	-10.26	0.0220418	-10.26	0.0235353	-10.26	0.0105176	-10.36	0.00461449	-10.36	0.000731125	-10.36	0.00533356	-10.26	0.015759	-10.26	-0.00961064	-10.36	0.00824989		-10.36	0	-10.36	0	-10.36	0	-10.36	0	-10.26
-10.26	0.0125281	-10.26	-0.00636987	-10.26	-0.0174535	-10.26	0.019387	-10.16	0.0163977	-10.16	0.00750182	-10.26	-0.0113214	-10.16	7.651e-05	-10.26	0.00421973	-10.26	0.0167357	-10.26	0.0127914	-10.16	0.0388376	-10.16	0.0286124	-10.16	0.0109064	-10.26	0.00695868	-10.26	-0.00161295	-10.26	0.00455351	-10.16	0.0138056	-10.16	-0.00375154	-10.26	0.0176246		-10.26	0	-10.26	0	-10.26	0	-10.26	0	-10.16
-10.16	0.029324	-10.16	-0.00832326	-10.16	-0.0155006	-10.16	0.0143093	-10.06	0.000577472	-10.06	0.00496437	-10.16	-0.00155599	-10.06	0.00535157	-10.16	0.00617259	-10.16	0.0171246	-10.16	0.0147442	-10.06	0.0347362	-10.06	0.0245109	-10.06	0.00680497	-10.16	0.00891154	-10.16	-0.00356633	-10.16	0.0127549	-10.06	0.0112682	-10.06	-0.00628898	-10.16	0.0180134		-10.16	0	-10.16	0	-10.16	0	-10.16	0	-10.06
-10.06	0.0299107	-10.06	-0.00773664	-10.06	-0.0078835	-10.06	0.0102077	-9.96	0.00819536	-9.96	0.00320573	-10.06	-0.000969253	-9.96	0.00359292	-10.06	0.00207095	-10.06	0.0106808	-10.06	0.0106427	-9.96	0.0306353	-9.96	0.02041	-9.96	0.0105166	-10.06	0.0165288	-10.06	-0.0029796	-10.06	0.00865332	-9.96	0.00950952	-9.96	-0.00804763	-10.06	0.00688139		-10.06	0	-10.06	0	-10.06	0	-10.06	0	-9.96
-9.96	0.0281521	-9.96	-0.00480693	-9.96	-0.00495379	-9.96	0.0131374	-9.86001	0.00468014	-9.86001	0.00281475	-9.96	-0.00116389	-9.86001	-0.00148632	-9.96	0.00500066	-9.96	0.0104862	-9.96	0.0135723	-9.86001	0.0271201	-9.86001	0.0168948	-9.86001	0.0101256	-9.96	0.0147701	-9.96	-5.00008e-05	-9.96	0.0162712	-9.86001	0.00911854	-9.86001	-0.0084386	-9.96	0.0027805		-9.96	0	-9.96	0	-9.96	0	-9.96	0	-9.86001
-9.86	0.0207304	-9.86	-0.00519803	-9.86	-0.0053449	-9.86	0.0127463	-9.76001	-0.000984684	-9.76001	0.00183819	-9.86	-0.00311906	-9.76001	-0.00949337	-9.86	-7.87079e-05	-9.86	0.000718527	-9.86	0.0131811	-9.76001	0.0214553	-9.76001	0.01123	-9.76001	0.00914906	-9.86	0.00734847	-9.86	-0.000441141	-9.86	0.01588	-9.76001	0.0198607	-9.76001	-0.00941516	-9.86	0.0102019		-9.86	0	-9.86	0	-9.86	0	-9.86	0	-9.76001
-9.76	0.0244421	-9.76	-0.00617465	-9.76	-0.0110098	-9.76	0.00708142	-9.66001	0.0099531	-9.66001	0.00105722	-9.76	-0.0111261	-9.66001	-0.0102743	-9.76	-0.00808582	-9.76	0.0044302	-9.76	0.0239233	-9.66001	0.0206743	-9.66001	0.010449	-9.66001	0.00836809	-9.76	0.00168362	-9.76	-0.00141773	-9.76	0.022716	-9.66001	0.0190798	-9.66001	-0.00316565	-9.76	0.00610104		-9.76	0	-9.76	0	-9.76	0	-9.76	0	-9.66001
-9.66	0.0189729	-9.66	-0.0100798	-9.66	-0.00632043	-9.66	0.0109888	-9.56001	0.0121015	-9.56001	-0.00148264	-9.66	-0.0119071	-9.56001	-0.00812593	-9.66	-0.000272229	-9.66	0.00364928	-9.66	0.0231424	-9.56001	0.0228227	-9.56001	0.00790915	-9.56001	0.0222352	-9.66	0.00168471	-9.66	0.0095201	-9.66	0.0188108	-9.56001	0.0165399	-9.56001	-0.00804773	-9.66	0.0123506		-9.66	0	-9.66	0	-9.66	0	-9.66	0	-9.56001
-9.56	0.0328402	-9.56	-0.0126196	-9.56	-0.00182969	-9.56	0.00141852	-9.46	0.0130782	-9.46	0.000276096	-9.56	-0.0097585	-9.46	0.0014453	-9.56	-0.0145307	-9.56	0.00579783	-9.56	0.0206027	-9.46	0.0237994	-9.46	0.00185538	-9.46	0.0185237	-9.56	0.000709027	-9.56	-0.00317433	-9.56	0.0233016	-9.46	0.0104861	-9.46	-0.00707101	-9.56	0.0144992		-9.56	0	-9.56	0	-9.56	0	-9.56	0	-9.46
-9.46	0.0338169	-9.46	-0.00383039	-9.46	-0.0078835	-9.46	0.0141139	-9.36001	0.00507013	-9.36001	0.00398676	-9.46	0.00293688	-9.36001	0.000467703	-9.46	-0.0018353	-9.46	0.00989871	-9.46	0.0145488	-9.36001	0.0275101	-9.36001	0.00244181	-9.36001	0.0120796	-9.46	-0.0030026	-9.46	0.00483279	-9.46	0.0172477	-9.36001	0.0220093	-9.36001	-0.00336035	-9.46	0.0154758		-9.46	0	-9.46	0	-9.46	0	-9.46	0	-9.36001
-9.36	0.0328396	-9.36	0.0115991	-9.36	0.00442178	-9.36	0.0131365	-9.26001	0.0169831	-9.26001	0.00886928	-9.36	0.00664784	-9.26001	0.00535022	-9.36	0.00187547	-9.36	0.00657918	-9.36	0.0260723	-9.26001	0.0277043	-9.26001	0.0143548	-9.26001	0.0239926	-9.36	0.00773884	-9.36	-0.00317501	-9.36	0.0287712	-9.26001	0.0237676	-9.26001	0.00933467	-9.36	0.0144985		-9.36	0	-9.36	0	-9.36	0	-9.36	0	-9.26001
-9.26	0.0424104	-9.26	0.0164819	-9.26	0.00461626	-9.26	0.0109887	-9.16001	0.0079999	-9.16001	0.00379229	-9.26	0.0115304	-9.16001	0.00339747	-9.26	0.00206995	-9.26	0.0114617	-9.26	0.0278306	-9.16001	0.0265336	-9.16001	0.0124021	-9.16001	0.0220399	-9.26	0.00246668	-9.26	-0.00298071	-9.26	0.0289655	-9.16001	0.0171266	-9.16001	0.00425769	-9.26	0.0123506		-9.26	0	-9.26	0	-9.26	0	-9.26	0	-9.16001
-9.16	0.0404572	-9.16	0.0145287	-9.16	-0.00202519	-9.16	0.00903552	-9.06001	0.014055	-9.06001	-0.0151541	-9.16	0.0127014	-9.06001	-0.00304817	-9.16	-0.00691373	-9.16	0.0181031	-9.16	0.0211891	-9.06001	0.0169637	-9.06001	0.00595642	-9.06001	0.0234068	-9.16	-0.00417478	-9.16	-0.0119644	-9.16	0.0285763	-9.06001	0.0223997	-9.06001	-0.00218796	-9.16	0.0150856		-9.16	0	-9.16	0	-9.16	0	-9.16	0	-9.06001
-9.06	0.0387001	-9.06	0.00808305	-9.06	-0.00300056	-9.06	0.00727814	-8.96	0.0136634	-8.96	-0.0147638	-9.06	0.00391386	-8.96	-0.00265781	-9.06	-0.00554687	-9.06	0.0116577	-9.06	0.0194321	-8.96	0.0321971	-8.96	0.00322255	-8.96	0.0237971	-9.06	0.00188063	-9.06	-0.00200273	-9.06	0.022131	-8.96	0.02279	-8.96	0.0169516	-9.06	0.00864027		-9.06	0	-9.06	0	-9.06	0	-9.06	0	-8.96
-8.96	0.0508093	-8.96	0.0201925	-8.96	0.00442065	-8.96	0.0146993	-8.86001	0.0158134	-8.86001	-0.017302	-8.96	0.0199293	-8.86001	0.00261649	-8.96	-0.00515615	-8.96	0.0190786	-8.96	0.026853	-8.86001	0.0265346	-8.86001	-0.00400392	-8.86001	0.0212589	-8.96	0.00930155	-8.96	0.00541819	-8.96	0.0295519	-8.86001	0.0202518	-8.86001	0.0144134	-8.96	0.0160612		-8.96	0	-8.96	0	-8.96	0	-8.96	0	-8.86001
-8.86	0.0435823	-8.86	0.0145297	-8.86	-0.00124218	-8.86	0.016849	-8.76001	0.00780474	-8.76001	-0.0128099	-8.86	0.0127023	-8.76001	0.0110148	-8.86	0.000899777	-8.86	0.0118516	-8.86	0.019626	-8.76001	0.0185259	-8.76001	-0.00732435	-8.76001	0.026533	-8.86	0.00207458	-8.86	-0.0135275	-8.86	0.0270132	-8.76001	0.0138072	-8.76001	0.00640474	-8.86	0.00883422		-8.86	0	-8.86	0	-8.86	0	-8.86	0	-8.76001
-8.76	0.0355736	-8.76	0.0143333	-8.76	0.00246772	-8.76	0.00102767	-8.66001	0.0109295	-8.66001	-0.00968516	-8.76	0.00938186	-8.66001	0.0141395	-8.76	-0.00710908	-8.76	0.0015007	-8.76	0.0209938	-8.66001	0.0216507	-8.66001	-0.00419962	-8.66001	0.0249695	-8.76	0.00344238	-8.76	-0.0238785	-8.76	0.0354114	-8.66001	0.0200561	-8.66001	0.00249898	-8.76	0.010202		-8.76	0	-8.76	0	-8.76	0	-8.76	0	-8.66001
-8.66	0.0316682	-8.66	0.0174584	-8.66	0.00559282	-8.66	0.00415277	-8.56001	0.00819442	-8.56001	0.00398681	-8.66	0.0203195	-8.56001	0.0160927	-8.66	-0.00398397	-8.66	0.00931406	-8.66	0.0124002	-8.56001	0.0189156	-8.56001	-0.00224641	-8.56001	0.0269227	-8.66	0.00656748	-8.66	-0.0121589	-8.66	0.0416608	-8.56001	0.0173211	-8.56001	0.0044522	-8.66	0.0133271		-8.66	0	-8.66	0	-8.66	0	-8.66	0	-8.56001
-8.56	0.0304973	-8.56	0.0194116	-8.56	0.00754599	-8.56	0.00610594	-8.46	0.00526555	-8.46	0.00340016	-8.56	0.0222728	-8.46	0.0319131	-8.56	-0.0020308	-8.56	0.00657912	-8.56	0.0260722	-8.46	0.0277055	-8.46	-0.00283305	-8.46	0.0341485	-8.56	0.00539657	-8.56	-0.0148938	-8.56	0.0365836	-8.46	0.0143922	-8.46	0.00855382	-8.56	0.0121562		-8.56	0	-8.56	0	-8.56	0	-8.56	0	-8.46
-8.46	0.0299106	-8.46	0.0235133	-8.46	0.00695943	-8.46	0.0180201	-8.36001	0.00116412	-8.36001	-0.00773176	-8.46	0.0334048	-8.36001	0.0231234	-8.46	0.0020709	-8.46	0.0106807	-8.46	0.0270495	-8.36001	0.0236041	-8.36001	-0.013965	-8.36001	0.0230166	-8.46	0.00480985	-8.46	-0.0107923	-8.46	0.0406852	-8.36001	0.0102908	-8.36001	0.0122649	-8.46	0.0115695		-8.46	0	-8.46	0	-8.46	0	-8.46	0	-8.36001
-8.36	0.0258088	-8.36	0.0147233	-8.36	-0.0041728	-8.36	0.0139184	-8.26001	-0.00274122	-8.26001	-0.0116371	-8.36	0.0222726	-8.26001	0.0231243	-8.36	0.00109339	-8.36	0.0182976	-8.36	0.0213837	-8.26001	0.022823	-8.26001	-0.0147461	-8.26001	0.0191113	-8.36	-0.00398019	-8.36	-0.014894	-8.36	0.0334592	-8.26001	0.00950968	-8.26001	0.0114838	-8.36	0.00746772		-8.36	0	-8.36	0	-8.36	0	-8.36	0	-8.26001
-8.26	0.0367466	-8.26	0.0186306	-8.26	-0.0049538	-8.26	0.0131374	-8.16001	0.00526459	-8.16001	-0.00284927	-8.26	0.0300861	-8.16001	0.0287879	-8.26	-0.00984234	-8.26	0.00579792	-8.26	0.0135723	-8.16001	0.0253623	-8.16001	-0.00908249	-8.16001	0.0318053	-8.26	-0.0117916	-8.26	-0.015675	-8.26	0.0279899	-8.16001	0.0151733	-8.16001	0.0171474	-8.26	0.00199848		-8.26	0	-8.26	0	-8.26	0	-8.26	0	-8.16001
-8.16	0.0260034	-8.16	0.0242944	-8.16	0.000710055	-8.16	0.0188013	-8.06001	0.00897621	-8.06001	0.0117991	-8.16	0.0310617	-8.06001	0.0285933	-8.16	-0.00886674	-8.16	0.0184923	-8.16	0.0192361	-8.06001	0.0236037	-8.06001	-0.0178716	-8.06001	0.0300467	-8.16	0.00559096	-8.16	-0.0146994	-8.16	0.0336538	-8.06001	0.0266974	-8.06001	0.020077	-8.16	0.0123506		-8.16	0	-8.16	0	-8.16	0	-8.16	0	-8.06001
-8.06	0.0336209	-8.06	0.0240997	-8.06	0.00363956	-8.06	0.0217308	-7.96001	0.00233635	-7.96001	0.000470959	-8.06	0.0418034	-7.96001	0.0172652	-8.06	-0.00593723	-8.06	0.014391	-8.06	0.0174771	-7.96001	0.0122755	-7.96001	-0.017481	-7.96001	0.0163763	-8.06	0.00539598	-8.06	-0.0188006	-8.06	0.0436135	-7.96001	0.0153693	-7.96001	0.00874885	-8.06	0.0152799		-8.06	0	-8.06	0	-8.06	0	-8.06	0	-7.96001
-7.96	0.0269809	-7.96	0.0205837	-7.96	0.00871808	-7.96	0.0150905	-7.86001	0.00487458	-7.86001	-0.00402129	-7.96	0.0351635	-7.86001	0.0315221	-7.96	-0.000858717	-7.96	0.00775106	-7.96	0.000682421	-7.86001	0.00778329	-7.86001	-0.0219733	-7.86001	0.0267271	-7.96	0.00188024	-7.96	-0.0176281	-7.96	0.0299431	-7.86001	0.0132192	-7.86001	0.0159753	-7.96	0.00863988		-7.96	0	-7.96	0	-7.96	0	-7.96	0	-7.86001
-7.86	0.0373321	-7.86	0.018434	-7.86	0.0065684	-7.86	0.0129409	-7.76001	0.00682774	-7.76001	-0.00519237	-7.86	0.0330139	-7.76001	0.0334753	-7.86	-0.0030084	-7.86	0.0102897	-7.86	-0.00146718	-7.76001	0.0128607	-7.76001	-0.0200201	-7.76001	0.0286802	-7.86	-0.000269368	-7.86	-0.0182137	-7.86	0.0402942	-7.76001	0.0159544	-7.76001	0.0179285	-7.86	0.00649028		-7.86	0	-7.86	0	-7.86	0	-7.86	0	-7.76001
-7.76	0.036161	-7.76	0.0133567	-7.76	0.00930363	-7.76	0.00473934	-7.66001	0.00116306	-7.66001	0.000861697	-7.76	0.0279365	-7.66001	0.0324989	-7.76	-0.00808567	-7.76	0.00911862	-7.76	0.000485957	-7.66001	0.00485378	-7.66001	-0.0241208	-7.66001	0.0245796	-7.76	-0.00534672	-7.76	-0.0209488	-7.76	0.0391231	-7.66001	0.014978	-7.66001	0.0169521	-7.76	0.00141293		-7.76	0	-7.76	0	-7.76	0	-7.76	0	-7.66001
-7.66	0.0304961	-7.66	0.0123801	-7.66	0.00832702	-7.66	0.0107932	-7.56001	-0.00742864	-7.56001	0.00242472	-7.66	0.0269599	-7.56001	0.0418744	-7.66	-0.00906228	-7.66	0.00345375	-7.66	-0.00517891	-7.56001	0.00329257	-7.56001	-0.027246	-7.56001	0.0214543	-7.66	-0.00632332	-7.66	-0.0219254	-7.66	0.0334582	-7.56001	0.016541	-7.56001	0.0185151	-7.66	0.00824882		-7.66	0	-7.66	0	-7.66	0	-7.66	0	-7.56001
-7.56	0.0320594	-7.56	0.009255	-7.56	0.00989015	-7.56	0.00766809	-7.46001	0.00311695	-7.46001	0.00593983	-7.56	0.0371177	-7.46001	0.0453895	-7.56	0.0042196	-7.56	0.0128295	-7.56	-0.0106461	-7.46001	0.00211941	-7.46001	-0.0237309	-7.46001	0.0249694	-7.56	-0.00944833	-7.56	-0.00864343	-7.56	0.0350215	-7.46001	0.0153679	-7.46001	0.0220302	-7.56	0.00981208		-7.56	0	-7.56	0	-7.56	0	-7.56	0	-7.46001
-7.46	0.0308862	-7.46	0.0143342	-7.46	0.0219998	-7.46	0.00415277	-7.36001	0.000187509	-7.36001	0.00613462	-7.46	0.0359445	-7.36001	0.0377718	-7.46	0.00773478	-7.46	0.0116563	-7.46	-0.0102553	-7.36001	0.00622045	-7.36001	-0.0266603	-7.36001	0.0290705	-7.46	-0.0129638	-7.46	-0.00200415	-7.46	0.045567	-7.36001	0.00540792	-7.36001	0.0191008	-7.46	0.0102029		-7.46	0	-7.46	0	-7.46	0	-7.46	0	-7.36001
-7.36	0.0209258	-7.36	0.00671625	-7.36	0.0143819	-7.36	0.00122309	-7.26001	-0.00918776	-7.26001	-0.0133954	-7.36	0.0283263	-7.26001	0.0260543	-7.36	0.00480509	-7.36	0.0134147	-7.36	-0.00615472	-7.26001	-0.00549704	-7.26001	-0.0313473	-7.26001	0.017353	-7.36	-0.0158936	-7.36	-0.0119645	-7.36	0.0356067	-7.26001	0.000720918	-7.26001	0.0230083	-7.36	0.00258476		-7.36	0	-7.36	0	-7.36	0	-7.36	0	-7.26001
-7.26	0.0162387	-7.26	0.0098415	-7.26	0.0175071	-7.26	-0.00346416	-7.16001	-0.012508	-7.16001	-0.00187264	-7.26	0.0166088	-7.16001	0.0266403	-7.26	0.0048061	-7.26	0.00872761	-7.26	-0.0108418	-7.16001	-0.00491104	-7.16001	-0.0276371	-7.16001	0.0210632	-7.26	-0.0119862	-7.26	-0.0166516	-7.26	0.0309196	-7.16001	0.00443115	-7.16001	0.0220303	-7.26	-0.00210232		-7.26	0	-7.26	0	-7.26	0	-7.26	0	-7.16001
-7.16	0.0316682	-7.16	0.00886397	-7.16	0.0212179	-7.16	0.00493483	-7.06001	-0.00957834	-7.06001	0.00105704	-7.16	0.0203195	-7.06001	0.0248817	-7.16	0.00382857	-7.16	0.0093141	-7.16	-0.0118193	-7.06001	0.00504912	-7.06001	-0.0293957	-7.06001	0.0318054	-7.16	-0.0129637	-7.16	-0.0129408	-7.16	0.0377546	-7.06001	0.00423659	-7.06001	0.0327724	-7.16	0.00160842		-7.16	0	-7.16	0	-7.16	0	-7.16	0	-7.06001
-7.06	0.0299096	-7.06	0.0164819	-7.06	0.0194592	-7.06	0.00317621	-6.96001	-0.000984654	-6.96001	-0.00128601	-7.06	0.0232492	-6.96001	0.0256629	-7.06	0.00675821	-7.06	0.00755551	-7.06	-0.00810763	-6.96001	0.0058303	-6.96001	-0.035645	-6.96001	0.0325866	-7.06	-0.00222155	-7.06	0.00170758	-7.06	0.0453725	-6.96001	0.0120483	-6.96001	0.0335536	-7.06	0.00453809		-7.06	0	-7.06	0	-7.06	0	-7.06	0	-6.96001
-6.96	0.0236602	-6.96	0.017263	-6.96	0.0132099	-6.96	-0.000730947	-6.86001	0.0130781	-6.86001	-0.00363023	-6.96	0.0318428	-6.86001	0.028007	-6.96	0.00285105	-6.96	0.0153671	-6.96	-0.0104508	-6.86001	0.00817435	-6.86001	-0.0286127	-6.86001	0.0349306	-6.96	-0.00612874	-6.96	0.00717692	-6.96	0.0461536	-6.86001	0.0143923	-6.86001	0.0312094	-6.96	0.00531916		-6.96	0	-6.96	0	-6.96	0	-6.96	0	-6.86001
-6.86	0.0228802	-6.86	0.0164829	-6.86	0.0202422	-6.86	0.00630143	-6.76001	0.0117112	-6.76001	-0.0018729	-6.86	0.0294987	-6.76001	0.0297643	-6.86	0.00988343	-6.86	0.0106808	-6.86	-0.0127949	-6.76001	0.00524342	-6.76001	-0.0245131	-6.76001	0.0319997	-6.86	-0.0139393	-6.86	0.0118633	-6.86	0.0484978	-6.76001	0.0161496	-6.76001	0.0259362	-6.86	0.0146938		-6.86	0	-6.86	0	-6.86	0	-6.86	0	-6.76001
-6.76	0.0199492	-6.76	0.013552	-6.76	0.0243418	-6.76	0.0080588	-6.66001	0.00624235	-6.66001	0.00437696	-6.76	0.0211013	-6.66001	0.0242954	-6.76	0.0116408	-6.76	0.0124381	-6.76	-0.00400709	-6.66001	0.00524481	-6.66001	-0.0323242	-6.66001	0.0359073	-6.76	-0.0051515	-6.76	0.00659014	-6.76	0.0588496	-6.66001	0.0106808	-6.66001	0.0337501	-6.76	0.00629641		-6.76	0	-6.76	0	-6.76	0	-6.76	0	-6.66001
-6.66	0.0191684	-6.66	0.00808291	-6.66	0.0282493	-6.66	0.00727801	-6.56001	0.0113198	-6.56001	-0.0163253	-6.66	0.0156322	-6.56001	0.0153119	-6.66	0.00617175	-6.66	0.00696902	-6.66	-0.0118184	-6.56001	0.00329179	-6.56001	-0.0342773	-6.56001	0.0339543	-6.66	-0.00593229	-6.66	0.00580935	-6.66	0.0533805	-6.56001	-0.00142699	-6.56001	0.0271089	-6.66	0.000827357		-6.66	0	-6.66	0	-6.66	0	-6.66	0	-6.56001
-6.56	0.0172154	-6.56	0.00691187	-6.56	0.0262963	-6.56	0.00532495	-6.46001	0.00604666	-6.46001	-0.00284921	-6.56	0.0136792	-6.46001	0.0170692	-6.56	0.0050007	-6.56	0.00579804	-6.56	-0.0137714	-6.46001	0.00192488	-6.46001	-0.0356442	-6.46001	0.0325874	-6.56	-0.00788528	-6.56	0.00385636	-6.56	0.0514275	-6.46001	0.00345457	-6.46001	0.0288662	-6.56	-0.00112563		-6.56	0	-6.56	0	-6.56	0	-6.56	0	-6.46001
-6.46	0.0267853	-6.46	0.00866933	-6.46	0.0280537	-6.46	0.00239415	-6.36001	-0.00860151	-6.36001	-0.00577863	-6.46	0.0271554	-6.36001	0.0141398	-6.46	0.00675817	-6.46	0.0044312	-6.46	-0.012014	-6.36001	-0.0056928	-6.36001	-0.0432618	-6.36001	0.0249697	-6.46	-0.0108161	-6.46	0.00561376	-6.46	0.0609974	-6.36001	0.000525154	-6.36001	0.0259368	-6.46	0.000631765		-6.46	0	-6.46	0	-6.46	0	-6.46	0	-6.36001
-6.36	0.0238557	-6.36	0.0143342	-6.36	0.0251241	-6.36	-0.00756593	-6.26001	-0.00977364	-6.26001	-0.010075	-6.36	0.0242257	-6.26001	0.00984344	-6.36	0.000704333	-6.36	-0.0031867	-6.36	-0.00634909	-6.26001	-0.00686494	-6.26001	-0.044434	-6.26001	0.0237976	-6.36	-0.0129638	-6.36	0.00268412	-6.36	0.0533795	-6.26001	0.0110718	-6.26001	0.0247646	-6.36	-0.00229788		-6.36	0	-6.36	0	-6.36	0	-6.36	0	-6.26001
-6.26	0.0226836	-6.26	0.00847387	-6.26	0.023952	-6.26	0.00298071	-6.16001	0.000187352	-6.16001	-0.016521	-6.26	0.0308661	-6.16001	0.00339742	-6.26	-0.00515604	-6.26	-0.00435877	-6.26	-0.0122094	-6.16001	-0.0015922	-6.16001	-0.0461917	-6.16001	0.0220398	-6.26	-0.0172601	-6.26	0.00151205	-6.26	0.045177	-6.16001	0.00462575	-6.16001	0.0261311	-6.26	-0.00815821		-6.26	0	-6.26	0	-6.26	0	-6.26	0	-6.16001
-6.16	0.0209259	-6.16	0.00202788	-6.16	0.01907	-6.16	0.00122298	-6.06001	-0.00137477	-6.06001	-0.0149589	-6.16	0.0244201	-6.06001	0.00495954	-6.16	-0.00691377	-6.16	0.00560225	-6.16	-0.0139671	-6.06001	-0.00706057	-6.06001	-0.0446296	-6.06001	0.0189137	-6.16	-0.0119873	-6.16	-0.000245683	-6.16	0.040295	-6.06001	-0.000842616	-6.06001	0.0206627	-6.16	-0.0169464		-6.16	0	-6.16	0	-6.16	0	-6.16	0	-6.06001
-6.06	0.0177997	-6.06	0.00827838	-6.06	0.015944	-6.06	0.00747348	-5.96001	-0.00918701	-5.96001	-0.0180829	-6.06	0.0189518	-5.96001	-0.0028527	-6.06	0.00167896	-6.06	0.00247611	-6.06	-0.0170933	-5.96001	-0.0101845	-5.96001	-0.0399411	-5.96001	0.00875924	-6.06	-0.0151135	-6.06	0.00131644	-6.06	0.0488876	-5.96001	0.00462792	-5.96001	0.0175388	-6.06	-0.0075718		-6.06	0	-6.06	0	-6.06	0	-6.06	0	-5.96001
-5.96	0.00764523	-5.96	0.00515423	-5.96	0.0128199	-5.96	-0.000338934	-5.86001	0.00409334	-5.86001	-0.0094908	-5.96	0.0127035	-5.86001	-0.00441534	-5.96	-0.00847568	-5.96	-0.00767841	-5.96	-0.0272478	-5.86001	0.0030958	-5.86001	-0.0391615	-5.86001	0.0259458	-5.96	-0.025268	-5.96	-0.00493183	-5.96	0.0457636	-5.86001	0.000719242	-5.86001	0.0230066	-5.96	-0.0185083		-5.96	0	-5.96	0	-5.96	0	-5.96	0	-5.86001
-5.86	0.0131134	-5.86	0.0106224	-5.86	0.018288	-5.86	0.00512924	-5.76001	0.00311716	-5.76001	-0.0174975	-5.86	0.0252021	-5.76001	0.00632723	-5.86	-0.00613175	-5.86	-0.00221027	-5.86	-0.0139672	-5.76001	-0.00256865	-5.76001	-0.0471682	-5.76001	0.0218454	-5.86	-0.0119873	-5.86	-0.00415196	-5.86	0.0590442	-5.76001	0.000525072	-5.76001	0.0189062	-5.86	-0.0052277		-5.86	0	-5.86	0	-5.86	0	-5.86	0	-5.76001
-5.76	0.0090127	-5.76	0.0174584	-5.76	0.0251241	-5.76	-0.000535488	-5.66001	-0.00157113	-5.66001	-0.0221858	-5.76	0.0242257	-5.66001	0.0063272	-5.76	-0.0117965	-5.76	0.00150156	-5.76	-0.0196319	-5.66001	-0.0127234	-5.66001	-0.0502924	-5.66001	0.0171571	-5.76	-0.016088	-5.76	0.00268412	-5.76	0.0533795	-5.66001	0.000525042	-5.66001	0.0142179	-5.76	-0.00932837		-5.76	0	-5.76	0	-5.76	0	-5.76	0	-5.66001
-5.66	0.0160432	-5.66	0.0174585	-5.66	0.0251241	-5.66	0.00415282	-5.56001	-0.0121167	-5.56001	-0.0327313	-5.66	0.0359445	-5.56001	0.00281211	-5.66	-0.0117964	-5.66	-0.00318666	-5.66	-0.0266623	-5.56001	-0.0209268	-5.56001	-0.0584958	-5.56001	0.0214545	-5.66	-0.0254645	-5.66	-0.0020041	-5.66	0.0580678	-5.56001	-0.00299004	-5.56001	0.00601455	-5.66	-0.0140166		-5.66	0	-5.66	0	-5.66	0	-5.66	0	-5.56001
-5.56	0.012528	-5.56	0.0139433	-5.56	0.0286394	-5.56	0.000637598	-5.46001	-0.0183682	-5.46001	-0.0374188	-5.56	0.0324292	-5.46001	-0.00187531	-5.56	-0.0199999	-5.56	-0.00670194	-5.56	-0.0333018	-5.46001	-0.0224899	-5.46001	-0.0483402	-5.46001	0.0198914	-5.56	-0.0242915	-5.56	-0.00083112	-5.56	0.0545526	-5.46001	-0.00455323	-5.46001	0.00913963	-5.56	-0.0222201		-5.56	0	-5.56	0	-5.56	0	-5.56	0	-5.46001
-5.46	0.0109649	-5.46	0.0209747	-5.46	0.0200458	-5.46	-0.000925511	-5.36001	-0.0136799	-5.36001	-0.042107	-5.46	0.0339904	-5.36001	-0.0112518	-5.46	-0.0285935	-5.46	0.00345376	-5.46	-0.0278344	-5.36001	-0.0154594	-5.36001	-0.0483402	-5.36001	0.0198914	-5.46	-0.0305428	-5.46	-0.00239417	-5.46	0.0498653	-5.36001	-0.0045532	-5.36001	0.00913966	-5.46	-0.0190949		-5.46	0	-5.46	0	-5.46	0	-5.46	0	-5.36001
-5.36	0.010965	-5.36	0.024099	-5.36	0.0200459	-5.36	-0.00404966	-5.26001	-0.0086008	-5.26001	-0.0417162	-5.36	0.0238358	-5.26001	-0.010079	-5.36	-0.0207809	-5.36	0.00345387	-5.36	-0.0325225	-5.26001	-0.0252233	-5.26001	-0.0479494	-5.26001	0.0202822	-5.36	-0.0258545	-5.36	-0.0055183	-5.36	0.0529896	-5.26001	-0.00728664	-5.26001	0.017343	-5.36	-0.0190948		-5.36	0	-5.36	0	-5.36	0	-5.36	0	-5.26001
-5.26	0.00666755	-5.26	0.0198016	-5.26	0.0282492	-5.26	-0.000534594	-5.16001	-0.0134845	-5.16001	-0.0348812	-5.26	0.0148501	-5.16001	-0.0102744	-5.26	-0.0203901	-5.26	-0.000843585	-5.26	-0.034474	-5.16001	-0.0301071	-5.16001	-0.0481449	-5.16001	0.0153985	-5.26	-0.0285879	-5.26	-0.00981575	-5.26	0.0486922	-5.16001	-0.0121704	-5.16001	0.0171475	-5.26	-0.0218282		-5.26	0	-5.26	0	-5.26	0	-5.26	0	-5.16001
-5.16	-0.000558421	-5.16	0.0242943	-5.16	0.0280537	-5.16	-0.000730082	-5.06001	-0.0156331	-5.06001	-0.0393719	-5.16	0.0076241	-5.06001	-0.012423	-5.16	-0.0119911	-5.16	-0.00806956	-5.16	-0.044046	-5.06001	-0.0291314	-5.06001	-0.0549817	-5.06001	0.00621944	-5.16	-0.0256591	-5.16	-0.0100112	-5.16	0.0414662	-5.06001	-0.00260014	-5.06001	0.014999	-5.16	-0.026712		-5.16	0	-5.16	0	-5.16	0	-5.16	0	-5.06001
-5.06	-0.00270717	-5.06	0.0174575	-5.06	0.0259051	-5.06	-0.00756696	-4.96001	-0.00742947	-4.96001	-0.0405449	-5.06	0.00547536	-4.96001	-0.00890766	-5.06	-0.0235162	-5.06	-0.00240581	-5.06	-0.0532252	-4.96001	-0.0279583	-4.96001	-0.0655273	-4.96001	0.0112988	-5.06	-0.0160891	-5.06	-0.00903575	-5.06	0.0510362	-4.96001	-0.0061153	-4.96001	0.00835957	-5.06	-0.0210482		-5.06	0	-5.06	0	-5.06	0	-5.06	0	-4.96001
-4.96	-0.00934649	-4.96	0.00378752	-4.96	0.0341086	-4.96	-0.0181127	-4.86001	-0.0130944	-4.86001	-0.0407395	-4.96	0.013679	-4.86001	-0.0200391	-4.96	-0.0340619	-4.96	0.00267363	-4.96	-0.0481458	-4.86001	-0.0320592	-4.86001	-0.0586915	-4.86001	0.00563382	-4.96	-0.0242925	-4.96	-0.0195813	-4.96	0.0443969	-4.86001	-0.0117803	-4.86001	0.00972509	-4.96	-0.0245633		-4.96	0	-4.96	0	-4.96	0	-4.96	0	-4.86001
-4.86	-0.0150114	-4.86	0.00593515	-4.86	0.033132	-4.86	-0.00737052	-4.76001	-0.0177805	-4.76001	-0.0313647	-4.86	0.0173906	-4.76001	-0.0270712	-4.86	-0.026444	-4.86	-0.0076796	-4.86	-0.0538107	-4.76001	-0.0390913	-4.76001	-0.0657237	-4.76001	-0.00139832	-4.86	-0.0322997	-4.86	-0.020558	-4.86	0.0387319	-4.76001	-0.0133421	-4.76001	0.000350714	-4.86	-0.02554		-4.86	0	-4.86	0	-4.86	0	-4.86	0	-4.76001
-4.76	-0.0142311	-4.76	0.0106216	-4.76	0.0276638	-4.76	-0.00971454	-4.66001	-0.019735	-4.66001	-0.0403496	-4.76	0.0103584	-4.66001	-0.0290257	-4.76	-0.0381646	-4.76	-0.017054	-4.76	-0.0608429	-4.66001	-0.0410458	-4.66001	-0.0583016	-4.66001	0.00211751	-4.76	-0.0299553	-4.76	-0.0111832	-4.76	0.0395122	-4.66001	-0.0152966	-4.66001	0.00620877	-4.76	-0.0325722		-4.76	0	-4.76	0	-4.76	0	-4.76	0	-4.66001
-4.66	-0.0232158	-4.66	0.00320099	-4.66	0.0327401	-4.66	-0.00698044	-4.56001	-0.00508567	-4.56001	-0.0405433	-4.66	0.00840423	-4.56001	-0.0331256	-4.66	-0.0424609	-4.66	-0.0190082	-4.66	-0.0604511	-4.56001	-0.0451457	-4.56001	-0.0506827	-4.56001	0.000359811	-4.66	-0.0319095	-4.66	-0.0131374	-4.66	0.0274033	-4.56001	-0.0193965	-4.56001	0.00210885	-4.66	-0.0493694		-4.66	0	-4.66	0	-4.66	0	-4.66	0	-4.56001
-4.56	-0.0273157	-4.56	0.0162863	-4.56	0.0216097	-4.56	-0.00404987	-4.46001	-0.00489093	-4.46001	-0.0450368	-4.56	0.00430433	-4.46001	-0.0251184	-4.56	-0.0559374	-4.56	-0.0184198	-4.56	-0.066897	-4.46001	-0.0363565	-4.46001	-0.036427	-4.46001	-0.00960017	-4.56	-0.0289789	-4.56	-0.0172373	-4.56	0.0303339	-4.46001	-0.0192018	-4.46001	-0.000820644	-4.56	-0.0534693		-4.56	0	-4.56	0	-4.56	0	-4.56	0	-4.46001
-4.46	-0.0302453	-4.46	0.00945044	-4.46	0.0358653	-4.46	-0.00697947	-4.36001	-0.000594646	-4.36001	-0.0438648	-4.46	0.0115294	-4.36001	-0.0348831	-4.46	-0.0658975	-4.46	-0.0111947	-4.46	-0.0667024	-4.36001	-0.0445609	-4.36001	-0.0375972	-4.36001	-0.0131164	-4.46	-0.0287843	-4.46	-0.00532389	-4.46	0.0305285	-4.36001	-0.0180297	-4.36001	0.00738189	-4.46	-0.0532746		-4.46	0	-4.46	0	-4.46	0	-4.46	0	-4.36001
-4.36	-0.0220427	-4.36	0.019217	-4.36	0.0300069	-4.36	-0.0151839	-4.26001	-0.0138745	-4.26001	-0.0352711	-4.36	0.00254686	-4.26001	-0.0301956	-4.36	-0.0694136	-4.36	-0.0147108	-4.36	-0.0678724	-4.26001	-0.0500282	-4.26001	-0.021191	-4.26001	0.000165537	-4.36	-0.0323004	-4.36	-0.00727598	-4.36	0.0317007	-4.26001	-0.00787203	-4.26001	0.00894506	-4.36	-0.0521025		-4.36	0	-4.36	0	-4.36	0	-4.36	0	-4.26001
-4.26	-0.0251677	-4.26	0.016092	-4.26	0.0315702	-4.26	-0.0128386	-4.16001	-0.0037189	-4.16001	-0.0399585	-4.26	0.00723429	-4.16001	-0.0325408	-4.26	-0.0725387	-4.26	-0.0201781	-4.26	-0.0709975	-4.16001	-0.044561	-4.16001	-0.0235362	-4.16001	-0.00217967	-4.26	-0.0377677	-4.26	-0.00258856	-4.26	0.0332639	-4.16001	-0.0102172	-4.16001	0.0112881	-4.26	-0.0505393		-4.26	0	-4.26	0	-4.26	0	-4.26	0	-4.16001
-4.16	-0.0298552	-4.16	0.0215593	-4.16	0.0339132	-4.16	-0.0136199	-4.06001	-0.00410923	-4.06001	-0.0403489	-4.16	0.00957732	-4.06001	-0.0368374	-4.16	-0.0655074	-4.16	-0.0209593	-4.16	-0.0733428	-4.06001	-0.040263	-4.06001	-0.0278328	-4.06001	-0.00647625	-4.16	-0.0385489	-4.16	0.00287871	-4.16	0.0356069	-4.06001	-0.0121716	-4.06001	0.00933376	-4.16	-0.0513205		-4.16	0	-4.16	0	-4.16	0	-4.16	0	-4.06001
-4.06	-0.0271212	-4.06	0.0172627	-4.06	0.0366471	-4.06	-0.00854371	-3.96001	0.000186294	-3.96001	-0.0430838	-4.06	0.0193418	-3.96001	-0.0380084	-4.06	-0.0627735	-4.06	-0.0229136	-4.06	-0.0776393	-3.96001	-0.042998	-3.96001	-0.0290038	-3.96001	-0.00452295	-4.06	-0.0405032	-4.06	0.010301	-4.06	0.0266221	-3.96001	-0.0172488	-3.96001	0.00113234	-4.06	-0.0532748		-4.06	0	-4.06	0	-4.06	0	-4.06	0	-3.96001
-3.96	-0.0165735	-3.96	0.0160917	-3.96	0.0386004	-3.96	-0.0136209	-3.86001	-0.0121166	-3.86001	-0.0483563	-3.96	0.0142645	-3.86001	-0.0651562	-3.96	-0.0639444	-3.96	-0.0209604	-3.96	-0.0670915	-3.86001	-0.0451462	-3.86001	-0.0272457	-3.86001	-0.00198289	-3.96	-0.0268312	-3.96	0.0208487	-3.96	0.0402941	-3.86001	-0.017833	-3.86001	-0.00882836	-3.96	-0.0513216		-3.96	0	-3.96	0	-3.96	0	-3.96	0	-3.86001
-3.86	-0.0265343	-3.86	0.00144251	-3.86	0.0380159	-3.86	-0.0188936	-3.76001	0.00897697	-3.76001	-0.0436697	-3.86	0.00586773	-3.76001	-0.0776567	-3.86	-0.0785937	-3.86	-0.0192025	-3.86	-0.0770523	-3.76001	-0.0506143	-3.76001	-0.0194349	-3.76001	-0.0051088	-3.86	-0.036792	-3.86	0.0108879	-3.86	0.0350216	-3.76001	-0.0178346	-3.76001	0.00288871	-3.86	-0.0565941		-3.86	0	-3.86	0	-3.86	0	-3.86	0	-3.76001
-3.76	-0.0382544	-3.76	0.0108179	-3.76	0.0333265	-3.76	-0.0142065	-3.66001	-8.21054e-06	-3.66001	-0.0448423	-3.76	0.00586644	-3.66001	-0.0905481	-3.76	-0.080937	-3.76	-0.0168577	-3.76	-0.0653349	-3.66001	-0.051787	-3.66001	-0.026074	-3.66001	0.00309505	-3.76	-0.0391355	-3.76	0.00776234	-3.76	0.0514273	-3.66001	-0.014319	-3.66001	-0.000626191	-3.76	-0.0565954		-3.76	0	-3.76	0	-3.76	0	-3.76	0	-3.66001
-3.66	-0.0534882	-3.66	0.0221458	-3.66	0.0415302	-3.66	-0.0075669	-3.56001	0.0130779	-3.56001	-0.0387867	-3.66	0.0093818	-3.56001	-0.093087	-3.66	-0.0774216	-3.66	-0.0227189	-3.66	-0.0610375	-3.56001	-0.0465134	-3.56001	-0.0137699	-3.56001	0.00368043	-3.66	-0.0403084	-3.66	0.0104957	-3.66	0.0549426	-3.56001	-0.00982741	-3.56001	-0.00316504	-3.66	-0.0632348		-3.66	0	-3.66	0	-3.66	0	-3.66	0	-3.56001
-3.56	-0.0591512	-3.56	0.0227312	-3.56	0.0499281	-3.56	0.00239508	-3.46001	0.00917108	-3.46001	-0.0380053	-3.56	-0.00175147	-3.46001	-0.111837	-3.56	-0.0752722	-3.56	-0.0275999	-3.56	-0.0557638	-3.46001	-0.0340132	-3.46001	-0.0129885	-3.46001	0.0161806	-3.56	-0.0451894	-3.56	0.0126452	-3.56	0.0680289	-3.46001	-0.0277952	-3.46001	-0.00628989	-3.56	-0.0626493		-3.56	0	-3.56	0	-3.56	0	-3.56	0	-3.46001
-3.46	-0.0794653	-3.46	0.0282007	-3.46	0.0405546	-3.46	0.00317631	-3.36001	0.018547	-3.36001	-0.0262872	-3.46	-0.0158133	-3.36001	-0.124338	-3.46	-0.0838675	-3.46	-0.0244764	-3.46	-0.0463881	-3.36001	-0.0144826	-3.36001	0.00185386	-3.36001	0.0232104	-3.46	-0.0608152	-3.46	0.0056139	-3.46	0.0688101	-3.36001	-0.0121709	-3.36001	0.002304	-3.46	-0.0696806		-3.46	0	-3.46	0	-3.46	0	-3.46	0	-3.36001
-3.36	-0.0825892	-3.36	0.0446075	-3.36	0.0593036	-3.36	0.0234894	-3.26001	0.0410075	-3.26001	-0.0210137	-3.36	-0.0189372	-3.26001	-0.133126	-3.36	-0.0713669	-3.36	-0.0166636	-3.36	-0.0440455	-3.26001	0.0103221	-3.26001	0.0118156	-3.26001	0.0214534	-3.36	-0.0733157	-3.36	0.00561419	-3.36	0.0805291	-3.26001	-0.0154919	-3.26001	0.00601341	-3.36	-0.0743686		-3.36	0	-3.36	0	-3.36	0	-3.36	0	-3.26001
-3.26	-0.0726275	-3.26	0.0647245	-3.26	0.0481706	-3.26	0.0271993	-3.16001	0.0312418	-3.16001	-0.0362478	-3.26	-0.0230402	-3.16001	-0.133517	-3.26	-0.0660929	-3.26	-0.0137324	-3.26	-0.0301775	-3.16001	0.00993104	-3.16001	-0.0034185	-3.16001	0.0257506	-3.26	-0.0703844	-3.26	0.0233884	-3.26	0.105334	-3.16001	-0.0377565	-3.16001	0.0103106	-3.26	-0.0714373		-3.26	0	-3.26	0	-3.26	0	-3.26	0	-3.16001
-3.16	-0.0894264	-3.16	0.0643326	-3.16	0.038406	-3.16	0.0244652	-3.06001	0.0324149	-3.06001	-0.05617	-3.16	-0.0374931	-3.06001	-0.133908	-3.16	-0.0813278	-3.16	-0.010218	-3.16	-0.0258812	-3.06001	0.00719785	-3.06001	0.000878803	-3.06001	0.0300479	-3.16	-0.0754646	-3.16	0.0136219	-3.16	0.104942	-3.06001	-0.0600209	-3.06001	0.0122657	-3.16	-0.0765175		-3.16	0	-3.16	0	-3.16	0	-3.16	0	-3.06001
-3.06	-0.0968473	-3.06	0.0584752	-3.06	0.0419213	-3.06	0.00923125	-2.96001	0.0423746	-2.96001	-0.0438643	-3.06	-0.0410078	-2.96001	-0.141915	-3.06	-0.0965618	-3.06	-0.0223272	-3.06	-0.0262716	-2.96001	0.0109091	-2.96001	0.0155268	-2.96001	0.0329771	-3.06	-0.0781972	-3.06	-0.0117681	-3.06	0.0943968	-2.96001	-0.0547495	-2.96001	0.0222254	-3.06	-0.0870626		-3.06	0	-3.06	0	-3.06	0	-3.06	0	-2.96001
-2.96	-0.100167	-2.96	0.0754657	-2.96	0.0370384	-2.96	0.00903661	-2.86001	0.0437414	-2.86001	-0.020624	-2.96	-0.0458912	-2.86001	-0.149143	-2.96	-0.0819134	-2.96	-0.0147099	-2.96	-0.0217785	-2.86001	0.0255567	-2.86001	0.0286123	-2.86001	0.0609056	-2.96	-0.0596432	-2.96	-0.0166516	-2.96	0.0942016	-2.86001	-0.0369757	-2.86001	0.0579664	-2.96	-0.0888218		-2.96	0	-2.96	0	-2.96	0	-2.96	0	-2.86001
-2.86	-0.0917685	-2.86	0.0940218	-2.86	0.0415296	-2.86	0.015872	-2.76001	0.0540921	-2.76001	-0.000896722	-2.86	-0.0445235	-2.76001	-0.148947	-2.86	-0.0774222	-2.86	0.0179078	-2.86	-0.0329116	-2.76001	0.0218446	-2.76001	0.038181	-2.76001	0.0720384	-2.86	-0.065306	-2.86	-0.0152839	-2.86	0.089319	-2.76001	-0.0235007	-2.76001	0.0730054	-2.86	-0.0780776		-2.86	0	-2.86	0	-2.86	0	-2.86	0	-2.76001
-2.76	-0.0900124	-2.76	0.0903103	-2.76	0.0448505	-2.76	0.020755	-2.66001	0.0685452	-2.66001	0.00886805	-2.76	-0.0505799	-2.66001	-0.1384	-2.76	-0.0936325	-2.76	0.0165397	-2.76	-0.0264672	-2.66001	0.0409859	-2.66001	0.0541981	-2.66001	0.0958679	-2.76	-0.0690182	-2.76	-0.0361832	-2.76	0.0973255	-2.66001	-0.00670163	-2.66001	0.0882405	-2.76	-0.0724152		-2.76	0	-2.76	0	-2.76	0	-2.76	0	-2.66001
-2.66	-0.0849314	-2.66	0.0719519	-2.66	0.0522737	-2.66	0.0188017	-2.56	0.0619054	-2.56	0.00222826	-2.66	-0.0501871	-2.56	-0.105978	-2.66	-0.102616	-2.66	0.0192747	-2.66	-0.00420095	-2.56	0.0570016	-2.56	0.0749021	-2.56	0.130633	-2.66	-0.0592508	-2.66	-0.0529795	-2.66	0.104749	-2.56	-0.0031867	-2.56	0.0816007	-2.66	-0.10093		-2.66	0	-2.66	0	-2.66	0	-2.66	0	-2.56
-2.56	-0.0626674	-2.56	0.0543733	-2.56	0.0604749	-2.56	0.0324731	-2.46001	0.0677652	-2.46001	-0.0114432	-2.56	-0.0372977	-2.46001	-0.0868388	-2.56	-0.0920691	-2.56	0.0298219	-2.56	0.00556421	-2.46001	0.0862989	-2.46001	0.10576	-2.46001	0.140399	-2.56	-0.0362067	-2.56	-0.0471206	-2.56	0.102795	-2.46001	0.00189111	-2.46001	0.0773019	-2.56	-0.114603		-2.56	0	-2.56	0	-2.56	0	-2.56	0	-2.46001
-2.46	-0.0716507	-2.46001	0.0297613	-2.46001	0.0624284	-2.46001	0.0563001	-2.36001	0.0175703	-2.36001	-0.00617047	-2.46	-0.0251877	-2.36001	-0.095627	-2.46001	-0.0776186	-2.46	0.0325554	-2.46	-0.00185703	-2.36001	0.10329	-2.36001	0.0899408	-2.36001	0.117548	-2.46	-0.0311272	-2.46	-0.0271981	-2.46	0.12506	-2.36001	0.0126341	-2.36001	0.0505465	-2.46	-0.122024		-2.46	0	-2.46001	0	-2.46001	0	-2.46001	0	-2.36001
-2.36	-0.0616898	-2.36	0.0170685	-2.36	0.0786415	-2.36	0.0279823	-2.26001	0.0234276	-2.26001	0.0285927	-2.36	-0.0222572	-2.26001	-0.0866436	-2.36	-0.0621857	-2.36	0.0526749	-2.36	-0.0106453	-2.26001	0.0568043	-2.26001	0.0536095	-2.26001	0.106998	-2.36	-0.0360092	-2.36	-0.00473633	-2.36	0.116272	-2.26001	0.0309902	-2.26001	0.0532776	-2.36	-0.1355		-2.36	0	-2.36	0	-2.36	0	-2.36	0	-2.26001
-2.26	-0.0472386	-2.26	-0.00519687	-2.26	0.0923125	-2.26	0.0299346	-2.16001	-0.00528321	-2.16001	0.0225412	-2.26	-0.020305	-2.16001	-0.0919169	-2.26	-0.0266393	-2.26	0.0772826	-2.26	0.0163066	-2.16001	-0.00159249	-2.16001	-0.0243185	-2.16001	0.11579	-2.26	-0.0285886	-2.26	0.013621	-2.26	0.12838	-2.16001	0.0210325	-2.16001	0.0495683	-2.26	-0.118703		-2.26	0	-2.26	0	-2.26	0	-2.26	0	-2.16001
-2.16	-0.0228233	-2.16	-0.00578302	-2.16	0.0995389	-2.16	0.0246621	-2.06	-0.0203204	-2.06	0.0137525	-2.16	-0.0419845	-2.06	-0.0803924	-2.16	-0.0272254	-2.16	0.0876351	-2.16	0.0438462	-2.06	-0.0416312	-2.06	-0.07373	-2.06	0.117938	-2.16	-0.0362052	-2.16	-0.0174331	-2.16	0.112951	-2.06	-0.00884962	-2.06	0.0337491	-2.16	-0.136476		-2.16	0	-2.16	0	-2.16	0	-2.16	0	-2.06
-2.06	-0.0120826	-2.06	0.0127702	-2.06	0.0954366	-2.06	0.0354028	-1.96001	-0.027548	-1.96001	-0.0262873	-2.06	-0.0109305	-1.96001	-0.0821497	-2.06	-0.0133586	-2.06	0.055407	-2.06	0.0272431	-1.96001	-0.0863573	-1.96001	-0.0903341	-1.96001	0.0872724	-2.06	-0.0254645	-2.06	-0.0355964	-2.06	0.077599	-1.96001	-0.0340464	-1.96001	0.0327719	-2.06	-0.154642		-2.06	0	-2.06	0	-2.06	0	-2.06	0	-1.96001
-1.96	0.00882182	-1.96001	-0.017895	-1.96001	0.0991457	-1.96001	0.00786188	-1.86001	-0.0517704	-1.86001	-0.0528538	-1.96	0.0138801	-1.86001	-0.0727779	-1.96001	-0.00730535	-1.96	0.0200599	-1.96	0.00830302	-1.86001	-0.0801117	-1.86001	-0.117681	-1.86001	0.0724266	-1.96	-0.0436226	-1.96	-0.0365693	-1.96	0.0305332	-1.86001	-0.0348312	-1.86001	0.0538624	-1.96	-0.154833		-1.96	0	-1.96001	0	-1.96001	0	-1.96001	0	-1.86001
-1.86	0.0439752	-1.86	-0.00929701	-1.86	0.107744	-1.86	-0.00697768	-1.76001	-0.0771602	-1.76001	-0.0180877	-1.86	0.0427831	-1.76001	-0.0528568	-1.86	-0.0198027	-1.86	0.0247453	-1.86	0.00830019	-1.76001	-0.097689	-1.76001	-0.114165	-1.76001	0.0829731	-1.86	-0.0248762	-1.86	-0.0209471	-1.86	0.0227178	-1.76001	-0.0391277	-1.76001	0.0761276	-1.86	-0.114991		-1.86	0	-1.86	0	-1.86	0	-1.86	0	-1.76001
-1.76	0.081866	-1.76	-0.0198433	-1.76	0.101884	-1.76	-0.00580525	-1.66001	-0.0654433	-1.66001	-0.0165275	-1.76	0.0431736	-1.66001	-0.043484	-1.76	-0.0162861	-1.76	0.0376365	-1.76	0.000880003	-1.66001	-0.0937846	-1.66001	-0.121197	-1.66001	0.0884396	-1.76	-0.0213597	-1.76	-0.024461	-1.76	0.00982738	-1.66001	-0.0180362	-1.66001	0.0855004	-1.76	-0.0771		-1.76	0	-1.76	0	-1.76	0	-1.76	0	-1.66001
-1.66	0.109991	-1.66	-0.0276566	-1.66	0.0971966	-1.66	-0.0167427	-1.56	-0.0900474	-1.56	-0.016912	-1.66	0.0330162	-1.56	-0.082931	-1.66	0.00480652	-1.66	0.0462303	-1.66	0.000879288	-1.56	-0.110576	-1.56	-0.131738	-1.56	0.0599313	-1.66	-0.00807953	-1.66	-0.012743	-1.66	0.0207653	-1.56	-0.0645137	-1.56	0.0460534	-1.66	-0.0560074		-1.66	0	-1.66	0	-1.66	0	-1.66	0	-1.56
-1.56	0.133816	-1.56	-0.0522685	-1.56	0.0960221	-1.56	-0.0265117	-1.46001	-0.075596	-1.46001	-0.0219918	-1.56	0.00918627	-1.46001	-0.0973855	-1.56	-0.00261641	-1.56	0.0364614	-1.56	-0.0213885	-1.46001	-0.116438	-1.46001	-0.146195	-1.46001	0.0431308	-1.56	-0.0483146	-1.56	-0.0271983	-1.56	0.00865412	-1.46001	-0.0789701	-1.46001	-0.0113698	-1.56	-0.0517116		-1.56	0	-1.56	0	-1.56	0	-1.56	0	-1.46001
-1.46	0.163119	-1.46001	-0.0550042	-1.46001	0.0893801	-1.46001	-0.0292474	-1.36001	-0.0953255	-1.36001	-0.0221902	-1.46	0.0392708	-1.36001	-0.121803	-1.46001	0.00245845	-1.46	0.0142025	-1.46	-0.0288044	-1.36001	-0.138512	-1.36001	-0.160456	-1.36001	0.0257453	-1.46	-0.0416694	-1.46	-0.0299278	-1.46	0.0176434	-1.36001	-0.101044	-1.36001	-0.0240689	-1.46	-0.0153785		-1.46	0	-1.46001	0	-1.46001	0	-1.46001	0	-1.36001
-1.36	0.152764	-1.36	-0.0598826	-1.36	0.088408	-1.36	-0.0310016	-1.26001	-0.097476	-1.26001	-0.0376215	-1.36	0.0242276	-1.26001	-0.0989542	-1.36	0.0155492	-1.36	-0.0031848	-1.36	-0.0454097	-1.26001	-0.150037	-1.26001	-0.15245	-1.26001	0.00953197	-1.36	-0.0590549	-1.36	-0.028564	-1.36	0.0104146	-1.26001	-0.0813189	-1.26001	-0.0176249	-1.36	0.00161028		-1.36	0	-1.36	0	-1.36	0	-1.36	0	-1.26001
-1.26	0.14124	-1.26	-0.0495316	-1.26	0.0604767	-1.26	-0.0425259	-1.16001	-0.0802869	-1.16001	-0.0384015	-1.26	0.00411069	-1.16001	-0.0505131	-1.26	0.00871313	-1.26	-0.0350205	-1.26	-0.0272461	-1.16001	-0.120347	-1.16001	-0.0680722	-1.16001	-0.00452697	-1.26	-0.05261	-1.26	-0.051807	-1.26	-0.00814211	-1.16001	-0.0789727	-1.16001	0.0128452	-1.26	0.053368		-1.26	0	-1.26	0	-1.26	0	-1.26	0	-1.16001
-1.16	0.076396	-1.16	-0.0378141	-1.16	0.0159445	-1.16	-0.0675268	-1.06	-0.0914135	-1.06	-0.0596848	-1.16	-0.00370312	-1.06	-0.0522671	-1.16	-0.0342569	-1.16	-0.0193968	-1.16	-0.0428724	-1.06	-0.100224	-1.06	-0.133106	-1.06	-0.00159264	-1.16	-0.0018301	-1.16	-0.029933	-1.16	0.030139	-1.06	-0.101818	-1.06	-0.0209389	-1.16	0.0861788		-1.16	0	-1.16	0	-1.16	0	-1.16	0	-1.06
-1.06	-0.026926	-1.06	-0.0489483	-1.06	-0.0342503	-1.06	-0.0856915	-0.960005	-0.0767655	-0.960005	-0.063786	-1.06	-0.0195236	-0.960005	-0.0587125	-1.06	-0.0547657	-1.06	-0.0344372	-1.06	-0.0508804	-0.960005	-0.109795	-0.960005	-0.135645	-0.960005	-0.00960016	-1.06	-0.009058	-1.06	-0.021534	-1.06	0.0143185	-0.960005	-0.11139	-0.960005	-0.0437894	-1.06	-0.00386047		-1.06	0	-1.06	0	-1.06	0	-1.06	0	-0.960005
-0.959998	-0.0794643	-0.960005	-0.0710187	-0.960005	-0.0828843	-0.960005	-0.103856	-0.860007	-0.0834081	-0.860007	-0.0563657	-0.959998	-0.0564388	-0.860007	-0.0434778	-0.960005	-0.0924611	-0.959998	-0.0369762	-0.959998	-0.0807632	-0.860007	-0.111749	-0.860007	-0.14463	-0.860007	-0.0303056	-0.959998	-0.0155033	-0.959998	-0.0389179	-0.959998	0.0094353	-0.860007	-0.0938127	-0.860007	-0.0316808	-0.959998	-0.0478061		-0.959998	0	-0.960005	0	-0.960005	0	-0.960005	0	-0.860007
[truncated: 2,711 more rows]
[truncated: 31 more columns]

## Sheet: D SPR Sy3
Raw data																																									Data shown
1.7 nM		3.4 nM		6.75 nM		13.5 nM		27 nM		54.5 nM		109 nM		217.5 nM		435 nM		870 nM		870 nM		435 nM		217.5 nM		109 nM		54.5 nM		27 nM		13.5 nM		6.75 nM		3.4 nM		1.7 nM			3.4 nM		13.5 nM		27 nM		54.5 nM		109 nM
[truncated: 2,182 more rows]
[truncated: 43 more columns]

## Sheet: E SPR Sy8
Raw data																																									Data shown
[truncated: 1,729 more rows]
[truncated: 55 more columns]

## Sheet: F SPR Sy11
Raw data																																									Data shown
[truncated: 1,548 more rows]
[truncated: 67 more columns]

[truncated: 1 more sheets: G SPR Sy12]
