# Supplementary material for: Structures of ferroportin in complex with its specific inhibitor vamifeport
Source: eLife. 2023 Mar 21;12:e83053. doi: 10.7554/eLife.83053 (PMC10030120; doi:10.7554/eLife.83053)
Supplement: Figure 1—figure supplement 3—source data 1. [file elife-83053-fig1-figsupp3-data1.zip]

Archive with 12 entries (11 files):
- Figure 1-figure supplement 3-source data/
- __MACOSX/._Figure 1-figure supplement 3-source data
- Figure 1-figure supplement 3-source data/Figure1-figure-supplement3B_gel_labelled.png
- __MACOSX/Figure 1-figure supplement 3-source data/._Figure1-figure-supplement3B_gel_labelled.png
- Figure 1-figure supplement 3-source data/Figure1-figure-supplement3B_gel_unedited.jpg
- __MACOSX/Figure 1-figure supplement 3-source data/._Figure1-figure-supplement3B_gel_unedited.jpg
- Figure 1-figure supplement 3-source data/Figure1_supplement3.xlsx
- __MACOSX/Figure 1-figure supplement 3-source data/._Figure1_supplement3.xlsx
- Figure 1-figure supplement 3-source data/Figure1-figure-supplement3A_gel_labelled.png
- __MACOSX/Figure 1-figure supplement 3-source data/._Figure1-figure-supplement3A_gel_labelled.png
- Figure 1-figure supplement 3-source data/Figure1-figure-supplement3A_gel_unedited.jpg
- __MACOSX/Figure 1-figure supplement 3-source data/._Figure1-figure-supplement3A_gel_unedited.jpg
