# Supplementary material for: Structures of ferroportin in complex with its specific inhibitor vamifeport
Source: eLife. 2023 Mar 21;12:e83053. doi: 10.7554/eLife.83053 (PMC10030120; doi:10.7554/eLife.83053)
Supplement: Figure 4—figure supplement 4—source data 1. [file elife-83053-fig4-figsupp4-data1.zip]

Archive with 38 entries (35 files):
- Figure4-supplement4_1/
- __MACOSX/._Figure4-supplement4_1
- Figure4-supplement4_1/campdock_vit1_wcomments.key
- __MACOSX/Figure4-supplement4_1/._campdock_vit1_wcomments.key
- Figure4-supplement4_1/outputs/
- __MACOSX/Figure4-supplement4_1/._outputs
- Figure4-supplement4_1/inputs/
- __MACOSX/Figure4-supplement4_1/._inputs
- Figure4-supplement4_1/campdock_vit2_wcomments.key
- __MACOSX/Figure4-supplement4_1/._campdock_vit2_wcomments.key
- Figure4-supplement4_1/outputs/vit1_minimum_poses.mol2
- __MACOSX/Figure4-supplement4_1/outputs/._vit1_minimum_poses.mol2
- Figure4-supplement4_1/outputs/vit2_minimum_poses.mol2
- __MACOSX/Figure4-supplement4_1/outputs/._vit2_minimum_poses.mol2
- Figure4-supplement4_1/outputs/vit1_minimum_energies.txt
- __MACOSX/Figure4-supplement4_1/outputs/._vit1_minimum_energies.txt
- Figure4-supplement4_1/outputs/vit2_minimum_energies.txt
- __MACOSX/Figure4-supplement4_1/outputs/._vit2_minimum_energies.txt
- Figure4-supplement4_1/inputs/campdock_vit1.frz
- __MACOSX/Figure4-supplement4_1/inputs/._campdock_vit1.frz
- Figure4-supplement4_1/inputs/campdock_vit2.frz
- __MACOSX/Figure4-supplement4_1/inputs/._campdock_vit2.frz
- Figure4-supplement4_1/inputs/vit1_p.mol2
- __MACOSX/Figure4-supplement4_1/inputs/._vit1_p.mol2
- Figure4-supplement4_1/inputs/target_vit1.pdb
- __MACOSX/Figure4-supplement4_1/inputs/._target_vit1.pdb
- Figure4-supplement4_1/inputs/tmp.cluidx
- __MACOSX/Figure4-supplement4_1/inputs/._tmp.cluidx
- Figure4-supplement4_1/inputs/libfile.db
- __MACOSX/Figure4-supplement4_1/inputs/._libfile.db
- Figure4-supplement4_1/inputs/vit1_p_copy.mol2
- __MACOSX/Figure4-supplement4_1/inputs/._vit1_p_copy.mol2
- Figure4-supplement4_1/inputs/vit2_p.mol2
- __MACOSX/Figure4-supplement4_1/inputs/._vit2_p.mol2
- Figure4-supplement4_1/inputs/target_vit1.seq
- __MACOSX/Figure4-supplement4_1/inputs/._target_vit1.seq
- Figure4-supplement4_1/inputs/vit2_p_copy.mol2
- __MACOSX/Figure4-supplement4_1/inputs/._vit2_p_copy.mol2
