# Supplementary material for: Structures of ferroportin in complex with its specific inhibitor vamifeport
Source: eLife. 2023 Mar 21;12:e83053. doi: 10.7554/eLife.83053 (PMC10030120; doi:10.7554/eLife.83053)
Supplement: Figure 4—figure supplement 4—source data 1. [file elife-83053-fig4-figsupp4-data1.zip › Figure4-supplement4_1/outputs/vit1_minimum_poses.mol2]

@<TRIPOS>MOLECULE
tmp_ligand_MINIMUM
123 121
BIOPOLYMER
USER_CHARGES
rFOS -99.8326959847 kcal/mol, CgenFF charge penalty mean/max 10.3806153846 / 60.227
# Energy (kcal/mol):   -9381.520    
@<TRIPOS>ATOM
     1  CZ          120.6180000        117.3850000        114.2470000     C.cat     23 ARG                     0.6400
     2  NH2         121.1160000        117.1840000        115.4630000     N.pl3     23 ARG                    -0.8000
     3 1HH2         120.6626403        117.6023025        116.2753349     H         23 ARG                     0.4600
     4 2HH2         121.9514832        116.6114669        115.5837217     H         23 ARG                     0.4600
     5  CB          126.1800000        118.2200000        115.4430000     C.3      164 ASP                    -0.2800
     6  CG          124.8640000        117.4930000        115.6820000     C.2      164 ASP                     0.6200
     7  OD1         124.0302282        117.4023974        114.7579006     O.co2    164 ASP                    -0.7600
     8  OD2         124.6706803        116.9905213        116.8084571     O.co2    164 ASP                    -0.7600
     9  CB          120.7230000        121.0760000        116.3150000     C.3      168 ASN                    -0.1800
    10  CG          119.4590000        120.6880000        117.0490000     C.2      168 ASN                     0.5500
    11  OD1         118.7119509        119.8169467        116.6043397     O.2      168 ASN                    -0.5500
    12  ND2         119.2110974        121.3330972        118.1820229     N.2      168 ASN                    -0.6200
    13 1HD2         118.3937959        121.0872371        118.7405666     H        168 ASN                     0.3100
    14 2HD2         119.8378709        122.0747531        118.4942752     H        168 ASN                     0.3100
    15  CA          119.8360000        108.2290000        126.0280000     C.3      252 TYR                     0.0700
    16  CB          120.1690000        107.3650000        124.8110000     C.3      252 TYR                    -0.1800
    17  CG          121.0507988        108.0484225        123.7954388     C.ar     252 TYR                     0.0000
    18  CD1         122.3579041        108.3948528        124.1037630     C.ar     252 TYR                    -0.1150
    19  CD2         120.5580448        108.4012576        122.5527619     C.ar     252 TYR                    -0.1150
    20  CE1         123.1609747        109.0365197        123.1861780     C.ar     252 TYR                    -0.1150
    21  CE2         121.3561646        109.0372093        121.6257521     C.ar     252 TYR                    -0.1150
    22  CZ          122.6540049        109.3557173        121.9483417     C.ar     252 TYR                     0.1100
    23  OH          123.4473840        109.9968905        121.0246878     O.3      252 TYR                    -0.5400
    24 1HB          119.2443563        107.0415584        124.3306870     H        252 TYR                     0.0900
    25 2HB          120.6438081        106.4397744        125.1408422     H        252 TYR                     0.0900
    26  HD1         122.7480013        108.1404879        125.0781975     H        252 TYR                     0.1150
    27  HD2         119.5377692        108.1488585        122.3043018     H        252 TYR                     0.1150
    28  HE1         124.1761505        109.2975700        123.4463139     H        252 TYR                     0.1150
    29  HE2         120.9537474        109.3051848        120.6600142     H        252 TYR                     0.1150
    30  HH          124.3507569        110.0440442        121.3748221     H        252 TYR                     0.4300
    31  CA          114.6830000        118.0040000        119.6790000     C.3      260 CYS                     0.0700
    32  CB          114.4400000        116.4920000        119.7120000     C.3      260 CYS                    -0.1100
    33  SG          113.9981910        115.8517170        121.3412601     S.3      260 CYS                    -0.2300
    34 1HB          115.3269839        115.9730559        119.3456155     H        260 CYS                     0.0900
    35 2HB          113.6588109        116.2335162        118.9956127     H        260 CYS                     0.0900
    36  HG          112.7653106        115.4650626        121.0095069     H        260 CYS                     0.1600
    37  CA          117.8670000        103.6840000        119.9790000     C.3      381 TYR                     0.0700
    38  CB          117.7990000        103.5140000        118.4660000     C.3      381 TYR                    -0.1800
    39  CG          118.2820393        104.7336730        117.7198889     C.ar     381 TYR                     0.0000
    40  CD1         117.5473702        105.9086035        117.7267898     C.ar     381 TYR                    -0.1150
    41  CD2         119.4705029        104.7093388        117.0058530     C.ar     381 TYR                    -0.1150
    42  CE1         117.9816912        107.0252232        117.0474286     C.ar     381 TYR                    -0.1150
    43  CE2         119.9127257        105.8221514        116.3219019     C.ar     381 TYR                    -0.1150
    44  CZ          119.1644296        106.9774798        116.3455678     C.ar     381 TYR                     0.1100
    45  OH          119.6004155        108.0899163        115.6653529     O.3      381 TYR                    -0.5400
    46 1HB          116.7728076        103.2899887        118.1709930     H        381 TYR                     0.0900
    47 2HB          118.3929543        102.6479332        118.1703185     H        381 TYR                     0.0900
    48  HD1         116.6200401        105.9395060        118.2795140     H        381 TYR                     0.1150
    49  HD2         120.0527700        103.7998584        116.9913527     H        381 TYR                     0.1150
    50  HE1         117.3938765        107.9310595        117.0657141     H        381 TYR                     0.1150
    51  HE2         120.8410452        105.7840132        115.7712945     H        381 TYR                     0.1150
    52  HH          120.2280167        107.8065984        114.9821636     H        381 TYR                     0.4300
    53  CA          115.2440000        105.7570000        123.1040000     C.3      384 ASP                     0.0700
    54  CB          115.7770000        106.3480000        121.7980000     C.3      384 ASP                    -0.2800
    55  CG          115.3385724        107.7850426        121.5787835     C.2      384 ASP                     0.6200
    56  OD1         114.3806039        108.2353526        122.2420845     O.co2    384 ASP                    -0.7600
    57  OD2         115.9552809        108.4691815        120.7357570     O.co2    384 ASP                    -0.7600
    58 1HB          115.4450756        105.7345415        120.9590865     H        384 ASP                     0.0900
    59 2HB          116.8667255        106.2955046        121.7931360     H        384 ASP                     0.0900
    60  CA          111.8310000        106.3480000        126.5970000     C.3      387 HID                     0.0700
    61  CB          112.9080000        107.3730000        126.2510000     C.3      387 HID                    -0.0900
    62  CG          112.3651672        108.6654461        125.7259461     C.ar     387 HID                    -0.0500
    63  ND1         112.2443434        108.9273259        124.3790149     N.ar     387 HID                    -0.3600
    64  CD2         111.9104414        109.7681652        126.3665568     C.ar     387 HID                     0.2200
    65  CE1         111.7405204        110.1366134        124.2115095     C.ar     387 HID                     0.2500
    66  NE2         111.5284019        110.6688852        125.4016550     N.ar     387 HID                    -0.7000
    67 1HB          113.5966828        106.9446262        125.5212789     H        387 HID                     0.0900
    68 2HB          113.5214578        107.5673849        127.1320023     H        387 HID                     0.0900
    69  HD1         112.5038667        108.2900320        123.6260845     H        387 HID                     0.3200
    70  HD2         111.8674896        109.8930700        127.4384495     H        387 HID                     0.1000
    71  HE1         111.5386644        110.6020373        123.2580763     H        387 HID                     0.1300
    72 C1_1         118.9020885        113.2104266        125.9317428     C.2      673 0                       0.6530
    73 N1_2         119.4180343        112.1547153        125.3030174     N.am     673 0                      -0.5560
    74 O1_3         119.4855091        113.8866269        126.7773920     O.2      673 0                      -0.4880
    75 C2_4         120.7670450        111.6561136        125.5742932     C.3      673 0                       0.0380
    76 N2_5         121.1560792        112.9850901        123.6783430     N.pl3    506 10                     -0.5850
    77 O2_6         116.0980705        114.6342191        124.6582915     O.2       46 5                      -0.2050
    78 C3_7         121.6279281        112.1598559        124.6148131     C.3      506 10                      0.4700
    79 N3_8         114.4747082        111.8442410        122.9719008     N.4       78 2                      -0.3800
    80 C4_9         122.0055369        113.5035070        122.7037926     C.3      506 10                      0.1020
    81 N4_10        114.4255410        110.3706032        118.8964479     N.pl3    735 7                      -0.2710
    82 C5_11        123.3476462        113.1634697        122.7034570     C.3      506 10                     -0.1600
    83 N5_12        113.8824834        112.3741066        118.2715368     N.pl3    735 7                      -0.6080
    84 C6_13        123.8302159        112.3076032        123.6745642     C.3      506 10                     -0.1240
    85 N6_14        116.6032724        112.7810941        125.6741211     N.pl3     18 4                      -0.6790
    86 C7_15        122.9651531        111.8102118        124.6274719     C.3      506 10                      0.0150
    87 C8_16        117.6868600        113.5270045        125.5330873     C.3       41 8                      -0.3820
    88 C9_17        117.3974325        114.6573222        124.9111271     C.3       40 1                       0.2130
    89 C10_18       115.6346482        113.5009189        125.1230445     C.3       41 9                       0.7380
    90 C11_19       114.1745542        113.0947272        125.0234060     C.3       78 2                      -0.1730
    91 C12_20       113.7972986        112.9967777        123.5611888     C.3       78 2                       0.1280
    92 C13_21       113.9247457        111.6295804        121.6365255     C.3       78 2                       0.1320
    93 C14_22       114.8677267        112.1772372        120.5814555     C.3       78 2                      -0.0620
    94 C15_23       114.3956767        111.6431821        119.2434798     C.3      735 7                       0.2740
    95 C16_24       113.9263503        110.3033172        117.6722571     C.3      735 7                       0.1300
    96 C17_25       113.7408309        109.2623703        116.8756637     C.3      409 3                      -0.3000
    97 C18_26       113.1941901        109.4414632        115.6180073     C.3      409 3                      -0.1820
    98 C19_27       112.8480813        110.7166068        115.2149460     C.3      409 3                      -0.2130
    99 C20_28       113.0630769        111.7644232        116.0905707     C.3      409 3                      -0.3790
   100 C21_29       113.5914554        111.5364559        117.2856829     C.3      735 7                       0.4790
   101 F1_30        123.3901573        111.0563301        125.4857282     F         23 6                      -0.1320
   102 H5           124.0159069        113.5644663        121.9438418     H          0 11                      0.1150
   103 H6           124.8837063        112.0291915        123.6884897     H          0 12                      0.1770
   104 H9           118.0935791        115.4572584        124.6597092     H          0 13                      0.2230
   105 H11          114.0299445        112.1216328        125.4718626     H          0 14                      0.0900
   106 H12          112.7190470        112.8646274        123.4823042     H          0 15                      0.0900
   107 H13          112.9624463        112.1319846        121.5464319     H          0 16                      0.0900
   108 H14          114.8289385        113.2654304        120.5860369     H          0 17                      0.0900
   109 H15          118.9148078        111.6425261        124.6073025     H          0 18                      0.3200
   110 H17          114.0197297        108.2634410        117.2122536     H          0 19                      0.1850
   111 H18          113.0385046        108.5879874        114.9618365     H          0 20                      0.1270
   112 H19          112.4121984        110.8914522        114.2299591     H          0 21                      0.1270
   113 H20          112.7993724        112.7794696        115.7982343     H          0 22                      0.2500
   114 H21          120.7704955        110.5662228        125.5281622     H          0 23                      0.0900
   115 H22          121.0846881        111.9809576        126.5625787     H          0 24                      0.0900
   116 H31          114.3133120        111.0353480        123.5369039     H          0 25                      0.3200
   117 H32          115.4552993        112.0243493        122.9033152     H          0 26                      0.3200
   118 H41          121.6162737        114.1765449        121.9415720     H          0 27                      0.1220
   119 H42          114.7609658        109.6094796        119.4484868     H          0 28                      0.3210
   120 H9L          113.5498271        113.8346429        125.5209910     H          0 29                      0.0900
   121 H9M          114.0976748        113.9052270        123.0394532     H          0 30                      0.0900
   122 H9N          113.7838142        110.5657464        121.4694280     H          0 31                      0.0900
   123 H9O          115.8829621        111.8367879        120.7791659     H          0 32                      0.0900
@<TRIPOS>BOND
1 1 2 1  
2 2 3 1  
3 2 4 1  
4 5 6 1  
5 6 7 1  
6 6 8 1  
7 9 10 1  
8 10 11 1  
9 10 12 1  
10 12 13 1  
11 12 14 1  
12 15 16 1  
13 16 17 1  
14 16 24 1  
15 16 25 1  
16 17 18 1  
17 17 19 1  
18 18 20 1  
19 18 26 1  
20 19 21 1  
21 19 27 1  
22 20 22 1  
23 20 28 1  
24 21 22 1  
25 21 29 1  
26 22 23 1  
27 23 30 1  
28 31 32 1  
29 32 33 1  
30 32 34 1  
31 32 35 1  
32 33 36 1  
33 37 38 1  
34 38 39 1  
35 38 46 1  
36 38 47 1  
37 39 40 1  
38 39 41 1  
39 40 42 1  
40 40 48 1  
41 41 43 1  
42 41 49 1  
43 42 44 1  
44 42 50 1  
45 43 44 1  
46 43 51 1  
47 44 45 1  
48 45 52 1  
49 53 54 1  
50 54 55 1  
51 54 58 1  
52 54 59 1  
53 55 56 1  
54 55 57 1  
55 60 61 1  
56 61 62 1  
57 61 67 1  
58 61 68 1  
59 62 63 1  
60 62 64 1  
61 63 65 1  
62 63 69 1  
63 64 66 1  
64 64 70 1  
65 65 66 1  
66 65 71 1  
67 72 73 am 305
68 72 74 2 
69 72 87 1  202
70 73 75 1  210
71 73 109 1 
72 75 78 1  256
73 75 114 1 
74 75 115 1 
75 76 78 ar 2
76 76 80 ar 2
77 77 88 ar 2
78 77 89 ar 2
79 78 86 ar 1
80 79 91 1  101
81 79 92 1  101
82 79 116 1 
83 79 117 1 
84 80 82 ar 1
85 80 118 1 
86 81 94 ar 1
87 81 95 ar 1
88 81 119 1 
89 82 84 ar 1
90 82 102 1 
91 83 94 ar 2
92 83 100 ar 2
93 84 86 ar 1
94 84 103 1 
95 85 87 ar 2
96 85 89 ar 2
97 86 101 1 
98 87 88 ar 1
99 88 104 1 
100 89 90 1  241
101 90 91 1  101
102 90 105 1 
103 90 120 1 
104 91 106 1 
105 91 121 1 
106 92 93 1  101
107 92 107 1 
108 92 122 1 
109 93 94 1  249
110 93 108 1 
111 93 123 1 
112 95 96 ar 1
113 95 100 ar 1
114 96 97 ar 1
115 96 110 1 
116 97 98 ar 1
117 97 111 1 
118 98 99 ar 1
119 98 112 1 
120 99 100 ar 1
121 99 113 1 
@<TRIPOS>ALT_TYPE
CAMP_BIO_ALT_TYPE_SET
CAMP_BIO  1  297  2  298  3  299  4  299  5  212  6  214  7  215  8  215  9  222 10  224 11  225 12  226 13  227 14  227 15  119 16  124 17  126 18  127 19  127 20  129 21  129 22  131 23  132 24  125 25  125 26  128 27  128 28  130 29  130 30  133 31   74 32   79 33   81 34   80 35   80 36   82 37  119 38  124 39  126 40  127 41  127 42  129 43  129 44  131 45  132 46  125 47  125 48  128 49  128 50  130 51  130 52  133 53  207 54  212 55  214 56  215 57  215 58  213 59  213 60  175 61  180 62  182 63  183 64  185 65  187 66  189 67  181 68  181 69  184 70  186 71  188 
@<TRIPOS>MOLECULE
tmp_ligand_MINIMUM
123 121
BIOPOLYMER
USER_CHARGES
rFOS -99.8326959847 kcal/mol, CgenFF charge penalty mean/max 10.3806153846 / 60.227
# Energy (kcal/mol):   -9381.601    
@<TRIPOS>ATOM
     1  CZ          120.6180000        117.3850000        114.2470000     C.cat     23 ARG                     0.6400
     2  NH2         121.1160000        117.1840000        115.4630000     N.pl3     23 ARG                    -0.8000
     3 1HH2         120.6323991        117.5565410        116.2801557     H         23 ARG                     0.4600
     4 2HH2         121.9817244        116.6572284        115.5789009     H         23 ARG                     0.4600
     5  CB          126.1800000        118.2200000        115.4430000     C.3      164 ASP                    -0.2800
     6  CG          124.8640000        117.4930000        115.6820000     C.2      164 ASP                     0.6200
     7  OD1         124.2779719        116.9437429        114.7268918     O.co2    164 ASP                    -0.7600
     8  OD2         124.4198068        117.4577392        116.8482813     O.co2    164 ASP                    -0.7600
     9  CB          120.7230000        121.0760000        116.3150000     C.3      168 ASN                    -0.1800
    10  CG          119.4590000        120.6880000        117.0490000     C.2      168 ASN                     0.5500
    11  OD1         118.4955949        120.2185229        116.4440365     O.2      168 ASN                    -0.5500
    12  ND2         119.4543730        120.8810941        118.3620271     N.2      168 ASN                    -0.6200
    13 1HD2         118.6510542        120.5875926        118.9178471     H        168 ASN                     0.3100
    14 2HD2         120.2541355        121.3229999        118.8153471     H        168 ASN                     0.3100
    15  CA          119.8360000        108.2290000        126.0280000     C.3      252 TYR                     0.0700
    16  CB          120.1690000        107.3650000        124.8110000     C.3      252 TYR                    -0.1800
    17  CG          121.0678940        108.0409115        123.8054488     C.ar     252 TYR                     0.0000
    18  CD1         120.6296421        108.2953330        122.5144001     C.ar     252 TYR                    -0.1150
    19  CD2         122.3718559        108.3680533        124.1282593     C.ar     252 TYR                    -0.1150
    20  CE1         121.4534852        108.8948632        121.5867864     C.ar     252 TYR                    -0.1150
    21  CE2         123.2012394        108.9744368        123.2089123     C.ar     252 TYR                    -0.1150
    22  CZ          122.7391171        109.2318000        121.9400119     C.ar     252 TYR                     0.1100
    23  OH          123.5702875        109.8305966        121.0211602     O.3      252 TYR                    -0.5400
    24 1HB          119.2446897        107.0544939        124.3215948     H        252 TYR                     0.0900
    25 2HB          120.6295756        106.4329457        125.1417958     H        252 TYR                     0.0900
    26  HD1         119.6185679        108.0274254        122.2454122     H        252 TYR                     0.1150
    27  HD2         122.7300613        108.1636855        125.1264190     H        252 TYR                     0.1150
    28  HE1         121.0926996        109.0841854        120.5865910     H        252 TYR                     0.1150
    29  HE2         124.2169995        109.2226188        123.4791663     H        252 TYR                     0.1150
    30  HH          124.4553910        109.9069396        121.4106004     H        252 TYR                     0.4300
    31  CA          114.6830000        118.0040000        119.6790000     C.3      260 CYS                     0.0700
    32  CB          114.4400000        116.4920000        119.7120000     C.3      260 CYS                    -0.1100
    33  SG          113.8648100        115.8033996        118.1452735     S.3      260 CYS                    -0.2300
    34 1HB          113.7215300        116.2562363        120.4984460     H        260 CYS                     0.0900
    35 2HB          115.3550750        115.9832319        120.0187146     H        260 CYS                     0.0900
    36  HG          114.6835767        114.7502261        118.1468791     H        260 CYS                     0.1600
    37  CA          117.8670000        103.6840000        119.9790000     C.3      381 TYR                     0.0700
    38  CB          117.7990000        103.5140000        118.4660000     C.3      381 TYR                    -0.1800
    39  CG          118.2458399        104.7474433        117.7199686     C.ar     381 TYR                     0.0000
    40  CD1         119.4142126        104.7434567        116.9748932     C.ar     381 TYR                    -0.1150
    41  CD2         117.5015872        105.9166650        117.7634813     C.ar     381 TYR                    -0.1150
    42  CE1         119.8285045        105.8656832        116.2922689     C.ar     381 TYR                    -0.1150
    43  CE2         117.9090942        107.0453691        117.0840205     C.ar     381 TYR                    -0.1150
    44  CZ          119.0734954        107.0147549        116.3501787     C.ar     381 TYR                     0.1100
    45  OH          119.4846650        108.1371700        115.6709035     O.3      381 TYR                    -0.5400
    46 1HB          116.7784701        103.2620829        118.1738740     H        381 TYR                     0.0900
    47 2HB          118.4157210        102.6650246        118.1673749     H        381 TYR                     0.0900
    48  HD1         120.0021979        103.8384907        116.9335420     H        381 TYR                     0.1150
    49  HD2         116.5891369        105.9339972        118.3410054     H        381 TYR                     0.1150
    50  HE1         120.7424423        105.8413260        115.7173565     H        381 TYR                     0.1150
    51  HE2         117.3160804        107.9468303        117.1298712     H        381 TYR                     0.1150
    52  HH          120.3471457        107.9536429        115.2667440     H        381 TYR                     0.4300
    53  CA          115.2440000        105.7570000        123.1040000     C.3      384 ASP                     0.0700
    54  CB          115.7770000        106.3480000        121.7980000     C.3      384 ASP                    -0.2800
    55  CG          115.3959334        107.8058814        121.6116236     C.2      384 ASP                     0.6200
    56  OD1         114.2391873        108.1735101        121.9069853     O.co2    384 ASP                    -0.7600
    57  OD2         116.2588789        108.5899921        121.1648973     O.co2    384 ASP                    -0.7600
    58 1HB          115.4036452        105.7639794        120.9554995     H        384 ASP                     0.0900
    59 2HB          116.8632312        106.2497460        121.7710029     H        384 ASP                     0.0900
    60  CA          111.8310000        106.3480000        126.5970000     C.3      387 HID                     0.0700
    61  CB          112.9080000        107.3730000        126.2510000     C.3      387 HID                    -0.0900
    62  CG          112.3693415        108.6397525        125.6628240     C.ar     387 HID                    -0.0500
    63  ND1         112.3869430        108.8961406        124.3095471     N.ar     387 HID                    -0.3600
    64  CD2         111.7974576        109.7207514        126.2438036     C.ar     387 HID                     0.2200
    65  CE1         111.8511103        110.0815189        124.0814381     C.ar     387 HID                     0.2500
    66  NE2         111.4847455        110.6034949        125.2381887     N.ar     387 HID                    -0.7000
    67 1HB          113.6254017        106.9275846        125.5601882     H        387 HID                     0.0900
    68 2HB          113.4893395        107.6053507        127.1444979     H        387 HID                     0.0900
    69  HD1         112.7566177        108.2713144        123.5930747     H        387 HID                     0.3200
    70  HD2         111.6304081        109.8434182        127.3037315     H        387 HID                     0.1000
    71  HE1         111.7355244        110.5375278        123.1092778     H        387 HID                     0.1300
    72 C1_1         118.9535931        113.2139341        125.8727592     C.2      673 0                       0.6530
    73 N1_2         119.4607940        112.1462242        125.2573206     N.am     673 0                      -0.5560
    74 O1_3         119.5446217        113.8992017        126.7057314     O.2      673 0                      -0.4880
    75 C2_4         120.8082506        111.6441042        125.5298282     C.3      673 0                       0.0380
    76 N2_5         121.1959477        112.9428834        123.6127950     N.pl3    506 10                     -0.5850
    77 O2_6         116.1516995        114.6345678        124.5911305     O.2       46 5                      -0.2050
    78 C3_7         121.6675045        112.1288619        124.5591735     C.3      506 10                      0.4700
    79 N3_8         114.5051899        111.8292650        122.9533029     N.4       78 2                      -0.3800
    80 C4_9         122.0437888        113.4421567        122.6269072     C.3      506 10                      0.1020
    81 N4_10        114.4291776        110.2962171        118.9002388     N.pl3    735 7                      -0.2710
    82 C5_11        123.3839778        113.0946302        122.6255334     C.3      506 10                     -0.1600
    83 N5_12        113.8943708        112.2933382        118.2483645     N.pl3    735 7                      -0.6080
    84 C6_13        123.8662441        112.2504290        123.6069474     C.3      506 10                     -0.1240
    85 N6_14        116.6512766        112.7937613        125.6318347     N.pl3     18 4                      -0.6790
    86 C7_15        123.0028156        111.7719482        124.5709559     C.3      506 10                      0.0150
    87 C8_16        117.7383228        113.5314313        125.4749632     C.3       41 8                      -0.3820
    88 C9_17        117.4523148        114.6540957        124.8377467     C.3       40 1                       0.2130
    89 C10_18       115.6841399        113.5108336        125.0745916     C.3       41 9                       0.7380
    90 C11_19       114.2213763        113.1114163        124.9875152     C.3       78 2                      -0.1730
    91 C12_20       113.8368852        112.9941146        123.5286109     C.3       78 2                       0.1280
    92 C13_21       113.9479311        111.5980985        121.6237203     C.3       78 2                       0.1320
    93 C14_22       114.8890861        112.1249007        120.5564712     C.3       78 2                      -0.0620
    94 C15_23       114.4079561        111.5739040        119.2286377     C.3      735 7                       0.2740
    95 C16_24       113.9240154        110.2137555        117.6794304     C.3      735 7                       0.1300
    96 C17_25       113.7290817        109.1622756        116.8990843     C.3      409 3                      -0.3000
    97 C18_26       113.1776824        109.3259369        115.6414024     C.3      409 3                      -0.1820
    98 C19_27       112.8368005        110.5969428        115.2211828     C.3      409 3                      -0.2130
    99 C20_28       113.0616101        111.6562869        116.0803171     C.3      409 3                      -0.3790
   100 C21_29       113.5941900        111.4429409        117.2762637     C.3      735 7                       0.4790
   101 F1_30        123.4275657        111.0283842        125.4382908     F         23 6                      -0.1320
   102 H5           124.0509611        113.4806712        121.8570989     H          0 11                      0.1150
   103 H6           124.9182284        111.9663486        123.6202255     H          0 12                      0.1770
   104 H9           118.1517233        115.4463360        124.5714533     H          0 13                      0.2230
   105 H11          114.0734342        112.1458409        125.4508890     H          0 14                      0.0900
   106 H12          112.7575677        112.8668683        123.4565343     H          0 15                      0.0900
   107 H13          112.9880274        112.1045134        121.5305765     H          0 16                      0.0900
   108 H14          114.8563494        113.2132442        120.5452137     H          0 17                      0.0900
   109 H15          118.9515535        111.6267002        124.5714906     H          0 18                      0.3200
   110 H17          114.0039811        108.1668504        117.2490783     H          0 19                      0.1850
   111 H18          113.0142642        108.4638006        114.9985692     H          0 20                      0.1270
   112 H19          112.3973826        110.7597415        114.2357019     H          0 21                      0.1270
   113 H20          112.8021967        112.6683923        115.7742659     H          0 22                      0.2500
   114 H21          120.8054505        110.5536511        125.4997253     H          0 23                      0.0900
   115 H22          121.1322155        111.9816446        126.5117866     H          0 24                      0.0900
   116 H31          114.3419058        111.0296770        123.5308687     H          0 25                      0.3200
   117 H32          115.4864393        112.0028447        122.8776606     H          0 26                      0.3200
   118 H41          121.6547710        114.1060973        121.8566254     H          0 27                      0.1220
   119 H42          114.7629069        109.5414160        119.4619025     H          0 28                      0.3210
   120 H9L          113.6030460        113.8620533        125.4769657     H          0 29                      0.0900
   121 H9M          114.1398957        113.8931029        122.9922168     H          0 30                      0.0900
   122 H9N          113.8003428        110.5327317        121.4729317     H          0 31                      0.0900
   123 H9O          115.9033151        111.7817047        120.7545976     H          0 32                      0.0900
@<TRIPOS>BOND
1 1 2 1  
2 2 3 1  
3 2 4 1  
4 5 6 1  
5 6 7 1  
6 6 8 1  
7 9 10 1  
8 10 11 1  
9 10 12 1  
10 12 13 1  
11 12 14 1  
12 15 16 1  
13 16 17 1  
14 16 24 1  
15 16 25 1  
16 17 18 1  
17 17 19 1  
18 18 20 1  
19 18 26 1  
20 19 21 1  
21 19 27 1  
22 20 22 1  
23 20 28 1  
24 21 22 1  
25 21 29 1  
26 22 23 1  
27 23 30 1  
28 31 32 1  
29 32 33 1  
30 32 34 1  
31 32 35 1  
32 33 36 1  
33 37 38 1  
34 38 39 1  
35 38 46 1  
36 38 47 1  
37 39 40 1  
38 39 41 1  
39 40 42 1  
40 40 48 1  
41 41 43 1  
42 41 49 1  
43 42 44 1  
44 42 50 1  
45 43 44 1  
46 43 51 1  
47 44 45 1  
48 45 52 1  
49 53 54 1  
50 54 55 1  
51 54 58 1  
52 54 59 1  
53 55 56 1  
54 55 57 1  
55 60 61 1  
56 61 62 1  
57 61 67 1  
58 61 68 1  
59 62 63 1  
60 62 64 1  
61 63 65 1  
62 63 69 1  
63 64 66 1  
64 64 70 1  
65 65 66 1  
66 65 71 1  
67 72 73 am 305
68 72 74 2 
69 72 87 1  202
70 73 75 1  210
71 73 109 1 
72 75 78 1  256
73 75 114 1 
74 75 115 1 
75 76 78 ar 2
76 76 80 ar 2
77 77 88 ar 2
78 77 89 ar 2
79 78 86 ar 1
80 79 91 1  101
81 79 92 1  101
82 79 116 1 
83 79 117 1 
84 80 82 ar 1
85 80 118 1 
86 81 94 ar 1
87 81 95 ar 1
88 81 119 1 
89 82 84 ar 1
90 82 102 1 
91 83 94 ar 2
92 83 100 ar 2
93 84 86 ar 1
94 84 103 1 
95 85 87 ar 2
96 85 89 ar 2
97 86 101 1 
98 87 88 ar 1
99 88 104 1 
100 89 90 1  241
101 90 91 1  101
102 90 105 1 
103 90 120 1 
104 91 106 1 
105 91 121 1 
106 92 93 1  101
107 92 107 1 
108 92 122 1 
109 93 94 1  249
110 93 108 1 
111 93 123 1 
112 95 96 ar 1
113 95 100 ar 1
114 96 97 ar 1
115 96 110 1 
116 97 98 ar 1
117 97 111 1 
118 98 99 ar 1
119 98 112 1 
120 99 100 ar 1
121 99 113 1 
@<TRIPOS>ALT_TYPE
CAMP_BIO_ALT_TYPE_SET
CAMP_BIO  1  297  2  298  3  299  4  299  5  212  6  214  7  215  8  215  9  222 10  224 11  225 12  226 13  227 14  227 15  119 16  124 17  126 18  127 19  127 20  129 21  129 22  131 23  132 24  125 25  125 26  128 27  128 28  130 29  130 30  133 31   74 32   79 33   81 34   80 35   80 36   82 37  119 38  124 39  126 40  127 41  127 42  129 43  129 44  131 45  132 46  125 47  125 48  128 49  128 50  130 51  130 52  133 53  207 54  212 55  214 56  215 57  215 58  213 59  213 60  175 61  180 62  182 63  183 64  185 65  187 66  189 67  181 68  181 69  184 70  186 71  188 
@<TRIPOS>MOLECULE
tmp_ligand_MINIMUM
123 121
BIOPOLYMER
USER_CHARGES
rFOS -99.8326959847 kcal/mol, CgenFF charge penalty mean/max 10.3806153846 / 60.227
# Energy (kcal/mol):   -9381.818    
@<TRIPOS>ATOM
     1  CZ          120.6180000        117.3850000        114.2470000     C.cat     23 ARG                     0.6400
     2  NH2         121.1160000        117.1840000        115.4630000     N.pl3     23 ARG                    -0.8000
     3 1HH2         121.9622991        116.6271850        115.5818903     H         23 ARG                     0.4600
     4 2HH2         120.6518244        117.5865844        116.2771663     H         23 ARG                     0.4600
     5  CB          126.1800000        118.2200000        115.4430000     C.3      164 ASP                    -0.2800
     6  CG          124.8640000        117.4930000        115.6820000     C.2      164 ASP                     0.6200
     7  OD1         124.2716861        116.9544015        114.7247018     O.co2    164 ASP                    -0.7600
     8  OD2         124.4261974        117.4468400        116.8503155     O.co2    164 ASP                    -0.7600
     9  CB          120.7230000        121.0760000        116.3150000     C.3      168 ASN                    -0.1800
    10  CG          119.4590000        120.6880000        117.0490000     C.2      168 ASN                     0.5500
    11  OD1         118.5811953        120.0297101        116.4916381     O.2      168 ASN                    -0.5500
    12  ND2         119.3581383        121.0935892        118.3086314     N.2      168 ASN                    -0.6200
    13 1HD2         118.5601335        120.8054935        118.8748373     H        168 ASN                     0.3100
    14 2HD2         120.0786250        121.6934045        118.7105277     H        168 ASN                     0.3100
    15  CA          119.8360000        108.2290000        126.0280000     C.3      252 TYR                     0.0700
    16  CB          120.1690000        107.3650000        124.8110000     C.3      252 TYR                    -0.1800
    17  CG          121.0106169        108.0648476        123.7727831     C.ar     252 TYR                     0.0000
    18  CD1         122.3954070        108.0004138        123.8152877     C.ar     252 TYR                    -0.1150
    19  CD2         120.4232861        108.8383943        122.7888050     C.ar     252 TYR                    -0.1150
    20  CE1         123.1687434        108.6538718        122.8806409     C.ar     252 TYR                    -0.1150
    21  CE2         121.1886150        109.4901541        121.8452702     C.ar     252 TYR                    -0.1150
    22  CZ          122.5592531        109.3980145        121.8978300     C.ar     252 TYR                     0.1100
    23  OH          123.3222325        110.0548886        120.9597102     O.3      252 TYR                    -0.5400
    24 1HB          119.2444937        107.0117727        124.3518707     H        252 TYR                     0.0900
    25 2HB          120.6763401        106.4562058        125.1380783     H        252 TYR                     0.0900
    26  HD1         122.8658563        107.4138419        124.5905366     H        252 TYR                     0.1150
    27  HD2         119.3461359        108.9075938        122.7519415     H        252 TYR                     0.1150
    28  HE1         124.2457005        108.5908864        122.9315942     H        252 TYR                     0.1150
    29  HE2         120.7120673        110.0900623        121.0840788     H        252 TYR                     0.1150
    30  HH          124.2058338        110.2038250        121.3311489     H        252 TYR                     0.4300
    31  CA          114.6830000        118.0040000        119.6790000     C.3      260 CYS                     0.0700
    32  CB          114.4400000        116.4920000        119.7120000     C.3      260 CYS                    -0.1100
    33  SG          113.9409242        115.8606346        121.3281519     S.3      260 CYS                    -0.2300
    34 1HB          115.3398103        115.9717535        119.3803887     H        260 CYS                     0.0900
    35 2HB          113.6849737        116.2287473        118.9697640     H        260 CYS                     0.0900
    36  HG          112.8626453        115.2054636        120.8949985     H        260 CYS                     0.1600
    37  CA          117.8670000        103.6840000        119.9790000     C.3      381 TYR                     0.0700
    38  CB          117.7990000        103.5140000        118.4660000     C.3      381 TYR                    -0.1800
    39  CG          118.0242357        104.8082103        117.7231006     C.ar     381 TYR                     0.0000
    40  CD1         117.0411791        105.7839326        117.6805140     C.ar     381 TYR                    -0.1150
    41  CD2         119.2180850        105.0529524        117.0615039     C.ar     381 TYR                    -0.1150
    42  CE1         117.2395275        106.9670013        117.0037479     C.ar     381 TYR                    -0.1150
    43  CE2         119.4251961        106.2341005        116.3805515     C.ar     381 TYR                    -0.1150
    44  CZ          118.4325998        107.1877044        116.3544200     C.ar     381 TYR                     0.1100
    45  OH          118.6335612        108.3670776        115.6769362     O.3      381 TYR                    -0.5400
    46 1HB          116.8279432        103.1004161        118.1898153     H        381 TYR                     0.0900
    47 2HB          118.5402849        102.7789679        118.1489739     H        381 TYR                     0.0900
    48  HD1         116.1071274        105.6045439        118.1921457     H        381 TYR                     0.1150
    49  HD2         119.9926654        104.3007358        117.0859066     H        381 TYR                     0.1150
    50  HE1         116.4602118        107.7144196        116.9829419     H        381 TYR                     0.1150
    51  HE2         120.3617658        106.4066822        115.8711864     H        381 TYR                     0.1150
    52  HH          119.5359049        108.3676752        115.3210212     H        381 TYR                     0.4300
    53  CA          115.2440000        105.7570000        123.1040000     C.3      384 ASP                     0.0700
    54  CB          115.7770000        106.3480000        121.7980000     C.3      384 ASP                    -0.2800
    55  CG          115.2576761        107.7492942        121.5295913     C.2      384 ASP                     0.6200
    56  OD1         114.2464096        108.1499236        122.1438283     O.co2    384 ASP                    -0.7600
    57  OD2         115.8640826        108.4550744        120.6969963     O.co2    384 ASP                    -0.7600
    58 1HB          115.5075758        105.6948915        120.9666512     H        384 ASP                     0.0900
    59 2HB          116.8675825        106.3631524        121.8240982     H        384 ASP                     0.0900
    60  CA          111.8310000        106.3480000        126.5970000     C.3      387 HID                     0.0700
    61  CB          112.9080000        107.3730000        126.2510000     C.3      387 HID                    -0.0900
    62  CG          112.3645508        108.6710127        125.7405178     C.ar     387 HID                    -0.0500
    63  ND1         112.1535156        108.9119007        124.4008014     N.ar     387 HID                    -0.3600
    64  CD2         111.9883541        109.7979230        126.3898992     C.ar     387 HID                     0.2200
    65  CE1         111.6726234        110.1321329        124.2457271     C.ar     387 HID                     0.2500
    66  NE2         111.5623829        110.6917984        125.4371026     N.ar     387 HID                    -0.7000
    67 1HB          113.5899639        106.9487585        125.5126062     H        387 HID                     0.0900
    68 2HB          113.5286787        107.5587194        127.1288082     H        387 HID                     0.0900
    69  HD1         112.3398631        108.2538003        123.6441122     H        387 HID                     0.3200
    70  HD2         112.0268678        109.9433915        127.4593643     H        387 HID                     0.1000
    71  HE1         111.4150381        110.5859237        123.3001460     H        387 HID                     0.1300
    72 C1_1         118.8136551        113.2287561        125.8436788     C.2      673 0                       0.6530
    73 N1_2         119.3520226        112.1889810        125.2072432     N.am     673 0                      -0.5560
    74 O1_3         119.3836670        113.9131054        126.6919132     O.2      673 0                      -0.4880
    75 C2_4         120.7128630        111.7199126        125.4720303     C.3      673 0                       0.0380
    76 N2_5         121.0661285        113.0688397        123.5831808     N.pl3    506 10                     -0.5850
    77 O2_6         115.9742273        114.5953110        124.5860789     O.2       46 5                      -0.2050
    78 C3_7         121.5593461        112.2490679        124.5134172     C.3      506 10                      0.4700
    79 N3_8         114.4108523        111.7789136        122.8869730     N.4       78 2                      -0.3800
    80 C4_9         121.9008113        113.6124932        122.6096160     C.3      506 10                      0.1020
    81 N4_10        114.3845439        110.3290235        118.8028000     N.pl3    735 7                      -0.2710
    82 C5_11        123.2503742        113.3034160        122.6037767     C.3      506 10                     -0.1600
    83 N5_12        113.7939031        112.3232242        118.1914423     N.pl3    735 7                      -0.6080
    84 C6_13        123.7551073        112.4530592        123.5684362     C.3      506 10                     -0.1240
    85 N6_14        116.5246237        112.7482293        125.5893556     N.pl3     18 4                      -0.6790
    86 C7_15        122.9042819        111.9301963        124.5205263     C.3      506 10                      0.0150
    87 C8_16        117.5903994        113.5196929        125.4500681     C.3       41 8                      -0.3820
    88 C9_17        117.2733940        114.6467691        124.8357166     C.3       40 1                       0.2130
    89 C10_18       115.5382279        113.4488848        125.0451394     C.3       41 9                       0.7380
    90 C11_19       114.0875894        113.0098308        124.9467851     C.3       78 2                      -0.1730
    91 C12_20       113.7087327        112.9120105        123.4849733     C.3       78 2                       0.1280
    92 C13_21       113.8623598        111.5596825        121.5517357     C.3       78 2                       0.1320
    93 C14_22       114.7896513        112.1352014        120.4975904     C.3       78 2                      -0.0620
    94 C15_23       114.3263828        111.5984732        119.1576164     C.3      735 7                       0.2740
    95 C16_24       113.8837235        110.2576255        117.5795081     C.3      735 7                       0.1300
    96 C17_25       113.7200205        109.2174879        116.7770966     C.3      409 3                      -0.3000
    97 C18_26       113.1660106        109.3915089        115.5219553     C.3      409 3                      -0.1820
    98 C19_27       112.7896030        110.6607528        115.1275214     C.3      409 3                      -0.2130
    99 C20_28       112.9828301        111.7079614        116.0089285     C.3      409 3                      -0.3790
   100 C21_29       113.5195365        111.4850352        117.2012775     C.3      735 7                       0.4790
   101 F1_30        123.3488162        111.1811492        125.3731033     F         23 6                      -0.1320
   102 H5           123.9071879        113.7242256        121.8448952     H          0 11                      0.1150
   103 H6           124.8147510        112.1988678        123.5779715     H          0 12                      0.1770
   104 H9           117.9502926        115.4639965        124.5873686     H          0 13                      0.2230
   105 H11          113.9665919        112.0309941        125.3897031     H          0 14                      0.0900
   106 H12          112.6335932        112.7555764        123.4080545     H          0 15                      0.0900
   107 H13          112.8885295        112.0403573        121.4671580     H          0 16                      0.0900
   108 H14          114.7258799        113.2221679        120.5088688     H          0 17                      0.0900
   109 H15          118.8588198        111.6695405        124.5097287     H          0 18                      0.3200
   110 H17          114.0227093        108.2232338        117.1069076     H          0 19                      0.1850
   111 H18          113.0282053        108.5386327        114.8610235     H          0 20                      0.1270
   112 H19          112.3471561        110.8314378        114.1447338     H          0 21                      0.1270
   113 H20          112.6950807        112.7184119        115.7234289     H          0 22                      0.2500
   114 H21          120.7412328        110.6306858        125.4192837     H          0 23                      0.0900
   115 H22          121.0256281        112.0460371        126.4614492     H          0 24                      0.0900
   116 H31          114.2696147        110.9631464        123.4474736     H          0 25                      0.3200
   117 H32          115.3868568        111.9819316        122.8169659     H          0 26                      0.3200
   118 H41          121.4941258        114.2809649        121.8524909     H          0 27                      0.1220
   119 H42          114.7388614        109.5725145        119.3493521     H          0 28                      0.3210
   120 H9L          113.4473721        113.7321851        125.4504476     H          0 29                      0.0900
   121 H9M          113.9867424        113.8302421        122.9679864     H          0 30                      0.0900
   122 H9N          113.7454605        110.4939112        121.3785534     H          0 31                      0.0900
   123 H9O          115.8129727        111.8170072        120.6906287     H          0 32                      0.0900
@<TRIPOS>BOND
1 1 2 1  
2 2 3 1  
3 2 4 1  
4 5 6 1  
5 6 7 1  
6 6 8 1  
7 9 10 1  
8 10 11 1  
9 10 12 1  
10 12 13 1  
11 12 14 1  
12 15 16 1  
13 16 17 1  
14 16 24 1  
15 16 25 1  
16 17 18 1  
17 17 19 1  
18 18 20 1  
19 18 26 1  
20 19 21 1  
21 19 27 1  
22 20 22 1  
23 20 28 1  
24 21 22 1  
25 21 29 1  
26 22 23 1  
27 23 30 1  
28 31 32 1  
29 32 33 1  
30 32 34 1  
31 32 35 1  
32 33 36 1  
33 37 38 1  
34 38 39 1  
35 38 46 1  
36 38 47 1  
37 39 40 1  
38 39 41 1  
39 40 42 1  
40 40 48 1  
41 41 43 1  
42 41 49 1  
43 42 44 1  
44 42 50 1  
45 43 44 1  
46 43 51 1  
47 44 45 1  
48 45 52 1  
49 53 54 1  
50 54 55 1  
51 54 58 1  
52 54 59 1  
53 55 56 1  
54 55 57 1  
55 60 61 1  
56 61 62 1  
57 61 67 1  
58 61 68 1  
59 62 63 1  
60 62 64 1  
61 63 65 1  
62 63 69 1  
63 64 66 1  
64 64 70 1  
65 65 66 1  
66 65 71 1  
67 72 73 am 305
68 72 74 2 
69 72 87 1  202
70 73 75 1  210
71 73 109 1 
72 75 78 1  256
73 75 114 1 
74 75 115 1 
75 76 78 ar 2
76 76 80 ar 2
77 77 88 ar 2
78 77 89 ar 2
79 78 86 ar 1
80 79 91 1  101
81 79 92 1  101
82 79 116 1 
83 79 117 1 
84 80 82 ar 1
85 80 118 1 
86 81 94 ar 1
87 81 95 ar 1
88 81 119 1 
89 82 84 ar 1
90 82 102 1 
91 83 94 ar 2
92 83 100 ar 2
93 84 86 ar 1
94 84 103 1 
95 85 87 ar 2
96 85 89 ar 2
97 86 101 1 
98 87 88 ar 1
99 88 104 1 
100 89 90 1  241
101 90 91 1  101
102 90 105 1 
103 90 120 1 
104 91 106 1 
105 91 121 1 
106 92 93 1  101
107 92 107 1 
108 92 122 1 
109 93 94 1  249
110 93 108 1 
111 93 123 1 
112 95 96 ar 1
113 95 100 ar 1
114 96 97 ar 1
115 96 110 1 
116 97 98 ar 1
117 97 111 1 
118 98 99 ar 1
119 98 112 1 
120 99 100 ar 1
121 99 113 1 
@<TRIPOS>ALT_TYPE
CAMP_BIO_ALT_TYPE_SET
CAMP_BIO  1  297  2  298  3  299  4  299  5  212  6  214  7  215  8  215  9  222 10  224 11  225 12  226 13  227 14  227 15  119 16  124 17  126 18  127 19  127 20  129 21  129 22  131 23  132 24  125 25  125 26  128 27  128 28  130 29  130 30  133 31   74 32   79 33   81 34   80 35   80 36   82 37  119 38  124 39  126 40  127 41  127 42  129 43  129 44  131 45  132 46  125 47  125 48  128 49  128 50  130 51  130 52  133 53  207 54  212 55  214 56  215 57  215 58  213 59  213 60  175 61  180 62  182 63  183 64  185 65  187 66  189 67  181 68  181 69  184 70  186 71  188 
@<TRIPOS>MOLECULE
tmp_ligand_MINIMUM
123 121
BIOPOLYMER
USER_CHARGES
rFOS -99.8326959847 kcal/mol, CgenFF charge penalty mean/max 10.3806153846 / 60.227
# Energy (kcal/mol):   -9381.754    
@<TRIPOS>ATOM
     1  CZ          120.6180000        117.3850000        114.2470000     C.cat     23 ARG                     0.6400
     2  NH2         121.1160000        117.1840000        115.4630000     N.pl3     23 ARG                    -0.8000
     3 1HH2         120.6440176        117.5748052        116.2784164     H         23 ARG                     0.4600
     4 2HH2         121.9701059        116.6389642        115.5806401     H         23 ARG                     0.4600
     5  CB          126.1800000        118.2200000        115.4430000     C.3      164 ASP                    -0.2800
     6  CG          124.8640000        117.4930000        115.6820000     C.2      164 ASP                     0.6200
     7  OD1         124.4432557        117.3415537        116.8470675     O.co2    164 ASP                    -0.7600
     8  OD2         124.2342810        117.0824551        114.6851701     O.co2    164 ASP                    -0.7600
     9  CB          120.7230000        121.0760000        116.3150000     C.3      168 ASN                    -0.1800
    10  CG          119.4590000        120.6880000        117.0490000     C.2      168 ASN                     0.5500
    11  OD1         118.7388652        119.7813792        116.6318866     O.2      168 ASN                    -0.5500
    12  ND2         119.1808265        121.3731441        118.1510636     N.2      168 ASN                    -0.6200
    13 1HD2         119.7702711        122.1590784        118.4254034     H        168 ASN                     0.3100
    14 2HD2         118.3775890        121.1137840        118.7237256     H        168 ASN                     0.3100
    15  CA          119.8360000        108.2290000        126.0280000     C.3      252 TYR                     0.0700
    16  CB          120.1690000        107.3650000        124.8110000     C.3      252 TYR                    -0.1800
    17  CG          120.9530033        108.0855744        123.7423039     C.ar     252 TYR                     0.0000
    18  CD1         122.3326228        107.9652957        123.6662453     C.ar     252 TYR                    -0.1150
    19  CD2         120.3216574        108.9322714        122.8500867     C.ar     252 TYR                    -0.1150
    20  CE1         123.0550345        108.6367539        122.7040155     C.ar     252 TYR                    -0.1150
    21  CE2         121.0353018        109.6028158        121.8795925     C.ar     252 TYR                    -0.1150
    22  CZ          122.4004523        109.4549084        121.8133475     C.ar     252 TYR                     0.1100
    23  OH          123.1124161        110.1303611        120.8486915     O.3      252 TYR                    -0.5400
    24 1HB          119.2468070        106.9704866        124.3818145     H        252 TYR                     0.0900
    25 2HB          120.7208690        106.4806403        125.1329154     H        252 TYR                     0.0900
    26  HD1         122.8387023        107.3207423        124.3696900     H        252 TYR                     0.1150
    27  HD2         119.2490417        109.0450694        122.9064092     H        252 TYR                     0.1150
    28  HE1         124.1288675        108.5294192        122.6620403     H        252 TYR                     0.1150
    29  HE2         120.5248629        110.2601702        121.1913067     H        252 TYR                     0.1150
    30  HH          124.0584915        110.0312443        121.0384739     H        252 TYR                     0.4300
    31  CA          114.6830000        118.0040000        119.6790000     C.3      260 CYS                     0.0700
    32  CB          114.4400000        116.4920000        119.7120000     C.3      260 CYS                    -0.1100
    33  SG          113.9365625        115.8613118        121.3270632     S.3      260 CYS                    -0.2300
    34 1HB          115.3407405        115.9716624        119.3830678     H        260 CYS                     0.0900
    35 2HB          113.6870130        116.2283773        118.9678262     H        260 CYS                     0.0900
    36  HG          112.8569032        115.2097233        120.8919491     H        260 CYS                     0.1600
    37  CA          117.8670000        103.6840000        119.9790000     C.3      381 TYR                     0.0700
    38  CB          117.7990000        103.5140000        118.4660000     C.3      381 TYR                    -0.1800
    39  CG          118.2377751        104.7503564        117.7200038     C.ar     381 TYR                     0.0000
    40  CD1         119.4077057        104.7549485        116.9773805     C.ar     381 TYR                    -0.1150
    41  CD2         117.4843387        105.9137693        117.7611016     C.ar     381 TYR                    -0.1150
    42  CE1         119.8146677        105.8798831        116.2948045     C.ar     381 TYR                    -0.1150
    43  CE2         117.8844590        107.0451306        117.0816701     C.ar     381 TYR                    -0.1150
    44  CZ          119.0506022        107.0230729        116.3502916     C.ar     381 TYR                     0.1100
    45  OH          119.4544336        108.1481742        115.6710579     O.3      381 TYR                    -0.5400
    46 1HB          116.7798291        103.2559260        118.1745047     H        381 TYR                     0.0900
    47 2HB          118.4206958        102.6688936        118.1667166     H        381 TYR                     0.0900
    48  HD1         120.0028148        103.8545662        116.9379234     H        381 TYR                     0.1150
    49  HD2         116.5705700        105.9243984        118.3367002     H        381 TYR                     0.1150
    50  HE1         120.7299732        105.8622427        115.7218257     H        381 TYR                     0.1150
    51  HE2         117.2843394        107.9419723        117.1256187     H        381 TYR                     0.1150
    52  HH          120.1995458        107.9104628        115.0972975     H        381 TYR                     0.4300
    53  CA          115.2440000        105.7570000        123.1040000     C.3      384 ASP                     0.0700
    54  CB          115.7770000        106.3480000        121.7980000     C.3      384 ASP                    -0.2800
    55  CG          115.3430865        107.7868124        121.5814267     C.2      384 ASP                     0.6200
    56  OD1         116.1451957        108.5910637        121.0615692     O.co2    384 ASP                    -0.7600
    57  OD2         114.1919283        108.1167029        121.9350877     O.co2    384 ASP                    -0.7600
    58 1HB          115.4417320        105.7368200        120.9587530     H        384 ASP                     0.0900
    59 2HB          116.8665336        106.2918400        121.7913993     H        384 ASP                     0.0900
    60  CA          111.8310000        106.3480000        126.5970000     C.3      387 HID                     0.0700
    61  CB          112.9080000        107.3730000        126.2510000     C.3      387 HID                    -0.0900
    62  CG          112.3725318        108.6252412        125.6297659     C.ar     387 HID                    -0.0500
    63  ND1         112.3771617        108.8396153        124.2690950     N.ar     387 HID                    -0.3600
    64  CD2         111.8153184        109.7281514        126.1831639     C.ar     387 HID                     0.2200
    65  CE1         111.8478700        110.0216079        124.0102213     C.ar     387 HID                     0.2500
    66  NE2         111.4982565        110.5819086        125.1541564     N.ar     387 HID                    -0.7000
    67 1HB          113.6401843        106.9192329        125.5814609     H        387 HID                     0.0900
    68 2HB          113.4719588        107.6255200        127.1501469     H        387 HID                     0.0900
    69  HD1         112.7341567        108.1900714        123.5683473     H        387 HID                     0.3200
    70  HD2         111.6609007        109.8847771        127.2405302     H        387 HID                     0.1000
    71  HE1         111.7250426        110.4483147        123.0257240     H        387 HID                     0.1300
    72 C1_1         118.8966986        113.2733917        125.7987494     C.2      673 0                       0.6530
    73 N1_2         119.4034172        112.2033439        125.1869847     N.am     673 0                      -0.5560
    74 O1_3         119.4925861        113.9689737        126.6196225     O.2      673 0                      -0.4880
    75 C2_4         120.7564885        111.7110600        125.4494314     C.3      673 0                       0.0380
    76 N2_5         121.1166131        112.9956831        123.5175394     N.pl3    506 10                     -0.5850
    77 O2_6         116.0734664        114.6674934        124.5349375     O.2       46 5                      -0.2050
    78 C3_7         121.6027118        112.1923493        124.4656912     C.3      506 10                      0.4700
    79 N3_8         114.4256830        111.8392884        122.9382962     N.4       78 2                      -0.3800
    80 C4_9         121.9511817        113.4912945        122.5185662     C.3      506 10                      0.1020
    81 N4_10        114.3156403        110.2715452        118.8993095     N.pl3    735 7                      -0.2710
    82 C5_11        123.2932258        113.1512344        122.5059324     C.3      506 10                     -0.1600
    83 N5_12        113.7627079        112.2600617        118.2363474     N.pl3    735 7                      -0.6080
    84 C6_13        123.7905732        112.3180789        123.4892571     C.3      506 10                     -0.1240
    85 N6_14        116.5943846        112.8383827        125.5857512     N.pl3     18 4                      -0.6790
    86 C7_15        122.9400702        111.8429868        124.4663431     C.3      506 10                      0.0150
    87 C8_16        117.6755281        113.5807363        125.4111803     C.3       41 8                      -0.3820
    88 C9_17        117.3764768        114.6963504        124.7676008     C.3       40 1                       0.2130
    89 C10_18       115.6173899        113.5453118        125.0327605     C.3       41 9                       0.7380
    90 C11_19       114.1560724        113.1370345        124.9645359     C.3       78 2                      -0.1730
    91 C12_20       113.7569000        113.0052339        123.5108216     C.3       78 2                       0.1280
    92 C13_21       113.8557620        111.5937632        121.6166789     C.3       78 2                       0.1320
    93 C14_22       114.7826248        112.1167319        120.5351323     C.3       78 2                      -0.0620
    94 C15_23       114.2906543        111.5518315        119.2171499     C.3      735 7                       0.2740
    95 C16_24       113.7981172        110.1759291        117.6846534     C.3      735 7                       0.1300
    96 C17_25       113.6009218        109.1168045        116.9152912     C.3      409 3                      -0.3000
    97 C18_26       113.0353844        109.2667288        115.6621830     C.3      409 3                      -0.1820
    98 C19_27       112.6829107        110.5322103        115.2349130     C.3      409 3                      -0.2130
    99 C20_28       112.9107655        111.6000328        116.0826738     C.3      409 3                      -0.3790
   100 C21_29       113.4571153        111.3997984        117.2746696     C.3      735 7                       0.4790
   101 F1_30        123.3781342        111.1091763        125.3353610     F         23 6                      -0.1320
   102 H5           123.9498813        113.5344556        121.7272598     H          0 11                      0.1150
   103 H6           124.8442289        112.0399815        123.4937905     H          0 12                      0.1770
   104 H9           118.0685488        115.4901862        124.4872616     H          0 13                      0.2230
   105 H11          114.0184843        112.1746125        125.4375595     H          0 14                      0.0900
   106 H12          112.6776198        112.8713753        123.4512463     H          0 15                      0.0900
   107 H13          112.8920813        112.0940193        121.5294414     H          0 16                      0.0900
   108 H14          114.7436165        113.2047418        120.5150628     H          0 17                      0.0900
   109 H15          118.8899249        111.6751993        124.5109795     H          0 18                      0.3200
   110 H17          113.8851193        108.1259269        117.2707211     H          0 19                      0.1850
   111 H18          112.8700805        108.3982789        115.0283941     H          0 20                      0.1270
   112 H19          112.2322197        110.6842023        114.2528030     H          0 21                      0.1270
   113 H20          112.6424216        112.6080482        115.7708783     H          0 22                      0.2500
   114 H21          120.7595387        110.6203922        125.4285382     H          0 23                      0.0900
   115 H22          121.0888680        112.0587088        126.4250303     H          0 24                      0.0900
   116 H31          114.2730186        111.0437276        123.5242669     H          0 25                      0.3200
   117 H32          115.4050835        112.0176802        122.8508143     H          0 26                      0.3200
   118 H41          121.5503204        114.1465071        121.7468844     H          0 27                      0.1220
   119 H42          114.6595327        109.5234009        119.4637420     H          0 28                      0.3210
   120 H9L          113.5386982        113.8883393        125.4541687     H          0 29                      0.0900
   121 H9M          114.0491525        113.9013166        122.9637035     H          0 30                      0.0900
   122 H9N          113.7126207        110.5263516        121.4764323     H          0 31                      0.0900
   123 H9O          115.8008099        111.7808785        120.7253942     H          0 32                      0.0900
@<TRIPOS>BOND
1 1 2 1  
2 2 3 1  
3 2 4 1  
4 5 6 1  
5 6 7 1  
6 6 8 1  
7 9 10 1  
8 10 11 1  
9 10 12 1  
10 12 13 1  
11 12 14 1  
12 15 16 1  
13 16 17 1  
14 16 24 1  
15 16 25 1  
16 17 18 1  
17 17 19 1  
18 18 20 1  
19 18 26 1  
20 19 21 1  
21 19 27 1  
22 20 22 1  
23 20 28 1  
24 21 22 1  
25 21 29 1  
26 22 23 1  
27 23 30 1  
28 31 32 1  
29 32 33 1  
30 32 34 1  
31 32 35 1  
32 33 36 1  
33 37 38 1  
34 38 39 1  
35 38 46 1  
36 38 47 1  
37 39 40 1  
38 39 41 1  
39 40 42 1  
40 40 48 1  
41 41 43 1  
42 41 49 1  
43 42 44 1  
44 42 50 1  
45 43 44 1  
46 43 51 1  
47 44 45 1  
48 45 52 1  
49 53 54 1  
50 54 55 1  
51 54 58 1  
52 54 59 1  
53 55 56 1  
54 55 57 1  
55 60 61 1  
56 61 62 1  
57 61 67 1  
58 61 68 1  
59 62 63 1  
60 62 64 1  
61 63 65 1  
62 63 69 1  
63 64 66 1  
64 64 70 1  
65 65 66 1  
66 65 71 1  
67 72 73 am 305
68 72 74 2 
69 72 87 1  202
70 73 75 1  210
71 73 109 1 
72 75 78 1  256
73 75 114 1 
74 75 115 1 
75 76 78 ar 2
76 76 80 ar 2
77 77 88 ar 2
78 77 89 ar 2
79 78 86 ar 1
80 79 91 1  101
81 79 92 1  101
82 79 116 1 
83 79 117 1 
84 80 82 ar 1
85 80 118 1 
86 81 94 ar 1
87 81 95 ar 1
88 81 119 1 
89 82 84 ar 1
90 82 102 1 
91 83 94 ar 2
92 83 100 ar 2
93 84 86 ar 1
94 84 103 1 
95 85 87 ar 2
96 85 89 ar 2
97 86 101 1 
98 87 88 ar 1
99 88 104 1 
100 89 90 1  241
101 90 91 1  101
102 90 105 1 
103 90 120 1 
104 91 106 1 
105 91 121 1 
106 92 93 1  101
107 92 107 1 
108 92 122 1 
109 93 94 1  249
110 93 108 1 
111 93 123 1 
112 95 96 ar 1
113 95 100 ar 1
114 96 97 ar 1
115 96 110 1 
116 97 98 ar 1
117 97 111 1 
118 98 99 ar 1
119 98 112 1 
120 99 100 ar 1
121 99 113 1 
@<TRIPOS>ALT_TYPE
CAMP_BIO_ALT_TYPE_SET
CAMP_BIO  1  297  2  298  3  299  4  299  5  212  6  214  7  215  8  215  9  222 10  224 11  225 12  226 13  227 14  227 15  119 16  124 17  126 18  127 19  127 20  129 21  129 22  131 23  132 24  125 25  125 26  128 27  128 28  130 29  130 30  133 31   74 32   79 33   81 34   80 35   80 36   82 37  119 38  124 39  126 40  127 41  127 42  129 43  129 44  131 45  132 46  125 47  125 48  128 49  128 50  130 51  130 52  133 53  207 54  212 55  214 56  215 57  215 58  213 59  213 60  175 61  180 62  182 63  183 64  185 65  187 66  189 67  181 68  181 69  184 70  186 71  188 
@<TRIPOS>MOLECULE
tmp_ligand_MINIMUM
123 121
BIOPOLYMER
USER_CHARGES
rFOS -99.8326959847 kcal/mol, CgenFF charge penalty mean/max 10.3806153846 / 60.227
# Energy (kcal/mol):   -9381.717    
@<TRIPOS>ATOM
     1  CZ          120.6180000        117.3850000        114.2470000     C.cat     23 ARG                     0.6400
     2  NH2         121.1160000        117.1840000        115.4630000     N.pl3     23 ARG                    -0.8000
     3 1HH2         120.6558960        117.5925808        116.2764900     H         23 ARG                     0.4600
     4 2HH2         121.9582275        116.6211886        115.5825666     H         23 ARG                     0.4600
     5  CB          126.1800000        118.2200000        115.4430000     C.3      164 ASP                    -0.2800
     6  CG          124.8640000        117.4930000        115.6820000     C.2      164 ASP                     0.6200
     7  OD1         124.2544456        116.9838708        114.7194124     O.co2    164 ASP                    -0.7600
     8  OD2         124.4437187        117.4167162        116.8551613     O.co2    164 ASP                    -0.7600
     9  CB          120.7230000        121.0760000        116.3150000     C.3      168 ASN                    -0.1800
    10  CG          119.4590000        120.6880000        117.0490000     C.2      168 ASN                     0.5500
    11  OD1         118.5575798        120.0768389        116.4758833     O.2      168 ASN                    -0.5500
    12  ND2         119.3846903        121.0405454        118.3263163     N.2      168 ASN                    -0.6200
    13 1HD2         118.5563527        120.8051682        118.8729921     H        168 ASN                     0.3100
    14 2HD2         120.1559164        121.5468748        118.7613344     H        168 ASN                     0.3100
    15  CA          119.8360000        108.2290000        126.0280000     C.3      252 TYR                     0.0700
    16  CB          120.1690000        107.3650000        124.8110000     C.3      252 TYR                    -0.1800
    17  CG          121.1409599        108.0049894        123.8509440     C.ar     252 TYR                     0.0000
    18  CD1         120.8191690        108.1660288        122.5114967     C.ar     252 TYR                    -0.1150
    19  CD2         122.4005294        108.3910930        124.2704124     C.ar     252 TYR                    -0.1150
    20  CE1         121.7110340        108.7323132        121.6268953     C.ar     252 TYR                    -0.1150
    21  CE2         123.2969663        108.9648923        123.3940950     C.ar     252 TYR                    -0.1150
    22  CZ          122.9492733        109.1294979        122.0742785     C.ar     252 TYR                     0.1100
    23  OH          123.8476302        109.6958133        121.1991033     O.3      252 TYR                    -0.5400
    24 1HB          119.2489771        107.1117031        124.2821527     H        252 TYR                     0.0900
    25 2HB          120.5658829        106.4049425        125.1442486     H        252 TYR                     0.0900
    26  HD1         119.8446156        107.8512879        122.1685916     H        252 TYR                     0.1150
    27  HD2         122.6687931        108.2595333        125.3082595     H        252 TYR                     0.1150
    28  HE1         121.4407648        108.8486586        120.5877522     H        252 TYR                     0.1150
    29  HE2         124.2765534        109.2601753        123.7399519     H        252 TYR                     0.1150
    30  HH          124.6263454        109.9836584        121.7007484     H        252 TYR                     0.4300
    31  CA          114.6830000        118.0040000        119.6790000     C.3      260 CYS                     0.0700
    32  CB          114.4400000        116.4920000        119.7120000     C.3      260 CYS                    -0.1100
    33  SG          113.9712227        115.8559225        121.3353605     S.3      260 CYS                    -0.2300
    34 1HB          115.3331653        115.9724178        119.3618985     H        260 CYS                     0.0900
    35 2HB          113.6709904        116.2312911        118.9833464     H        260 CYS                     0.0900
    36  HG          112.7798896        115.3857771        120.9622054     H        260 CYS                     0.1600
    37  CA          117.8670000        103.6840000        119.9790000     C.3      381 TYR                     0.0700
    38  CB          117.7990000        103.5140000        118.4660000     C.3      381 TYR                    -0.1800
    39  CG          117.9062973        104.8251932        117.7264930     C.ar     381 TYR                     0.0000
    40  CD1         116.8721311        105.7469517        117.7598020     C.ar     381 TYR                    -0.1150
    41  CD2         119.0398082        105.1398608        116.9923116     C.ar     381 TYR                    -0.1150
    42  CE1         116.9628481        106.9451176        117.0866192     C.ar     381 TYR                    -0.1150
    43  CE2         119.1390861        106.3366187        116.3143613     C.ar     381 TYR                    -0.1150
    44  CZ          118.0976608        107.2356280        116.3644269     C.ar     381 TYR                     0.1100
    45  OH          118.1911311        108.4302510        115.6903125     O.3      381 TYR                    -0.5400
    46 1HB          116.8639374        103.0203589        118.1971928     H        381 TYR                     0.0900
    47 2HB          118.5969136        102.8456876        118.1389322     H        381 TYR                     0.0900
    48  HD1         115.9842545        105.5128909        118.3283887     H        381 TYR                     0.1150
    49  HD2         119.8531822        104.4302230        116.9571429     H        381 TYR                     0.1150
    50  HE1         116.1452447        107.6496766        117.1256221     H        381 TYR                     0.1150
    51  HE2         120.0299809        106.5639973        115.7477879     H        381 TYR                     0.1150
    52  HH          119.1073759        108.5452255        115.3933676     H        381 TYR                     0.4300
    53  CA          115.2440000        105.7570000        123.1040000     C.3      384 ASP                     0.0700
    54  CB          115.7770000        106.3480000        121.7980000     C.3      384 ASP                    -0.2800
    55  CG          115.2696234        107.7550740        121.5370827     C.2      384 ASP                     0.6200
    56  OD1         115.6786427        108.3708968        120.5301485     O.co2    384 ASP                    -0.7600
    57  OD2         114.4569545        108.2498642        122.3456746     O.co2    384 ASP                    -0.7600
    58 1HB          115.4980252        105.7006005        120.9653369     H        384 ASP                     0.0900
    59 2HB          116.8677762        106.3529168        121.8195453     H        384 ASP                     0.0900
    60  CA          111.8310000        106.3480000        126.5970000     C.3      387 HID                     0.0700
    61  CB          112.9080000        107.3730000        126.2510000     C.3      387 HID                    -0.0900
    62  CG          112.3647987        108.6686487        125.7342865     C.ar     387 HID                    -0.0500
    63  ND1         112.4345616        109.0257565        124.4057496     N.ar     387 HID                    -0.3600
    64  CD2         111.7424669        109.6910438        126.3671832     C.ar     387 HID                     0.2200
    65  CE1         111.8806158        110.2134286        124.2418868     C.ar     387 HID                     0.2500
    66  NE2         111.4522084        110.6397483        125.4163963     N.ar     387 HID                    -0.7000
    67 1HB          113.5928411        106.9469825        125.5163009     H        387 HID                     0.0900
    68 2HB          113.5255996        107.5624206        127.1301880     H        387 HID                     0.0900
    69  HD1         112.8497666        108.4640653        123.6624410     H        387 HID                     0.3200
    70  HD2         111.5269439        109.7306513        127.4247186     H        387 HID                     0.1000
    71  HE1         111.7960980        110.7382975        123.3017967     H        387 HID                     0.1300
    72 C1_1         118.9058047        113.1504928        125.8157662     C.2      673 0                       0.6530
    73 N1_2         119.4511823        112.1239463        125.1640090     N.am     673 0                      -0.5560
    74 O1_3         119.4767353        113.8367583        126.6618318     O.2      673 0                      -0.4880
    75 C2_4         120.8223110        111.6734399        125.4070607     C.3      673 0                       0.0380
    76 N2_5         121.1301157        113.0421912        123.5245281     N.pl3    506 10                     -0.5850
    77 O2_6         116.0297018        114.4837431        124.6066939     O.2       46 5                      -0.2050
    78 C3_7         121.6479193        112.2227553        124.4416067     C.3      506 10                      0.4700
    79 N3_8         114.4862527        111.6573488        122.9059712     N.4       78 2                      -0.3800
    80 C4_9         121.9435096        113.6059409        122.5443956     C.3      506 10                      0.1020
    81 N4_10        114.4272986        110.2390202        118.8110707     N.pl3    735 7                      -0.2710
    82 C5_11        123.2973589        113.3173360        122.5182776     C.3      506 10                     -0.1600
    83 N5_12        113.7987238        112.2287652        118.2234830     N.pl3    735 7                      -0.6080
    84 C6_13        123.8275929        112.4672258        123.4693793     C.3      506 10                     -0.1240
    85 N6_14        116.6210537        112.6374412        125.5878582     N.pl3     18 4                      -0.6790
    86 C7_15        122.9974619        111.9241870        124.4284185     C.3      506 10                      0.0150
    87 C8_16        117.6731890        113.4259727        125.4406697     C.3       41 8                      -0.3820
    88 C9_17        117.3311602        114.5528744        124.8395625     C.3       40 1                       0.2130
    89 C10_18       115.6170991        113.3273287        125.0623143     C.3       41 9                       0.7380
    90 C11_19       114.1720277        112.8671937        124.9796202     C.3       78 2                      -0.1730
    91 C12_20       113.7752444        112.7750295        123.5222034     C.3       78 2                       0.1280
    92 C13_21       113.9233746        111.4402454        121.5763851     C.3       78 2                       0.1320
    93 C14_22       114.8278074        112.0378809        120.5147132     C.3       78 2                      -0.0620
    94 C15_23       114.3548350        111.5046501        119.1767345     C.3      735 7                       0.2740
    95 C16_24       113.9113566        110.1695782        117.5939660     C.3      735 7                       0.1300
    96 C17_25       113.7525999        109.1333561        116.7855176     C.3      409 3                      -0.3000
    97 C18_26       113.1793740        109.3087420        115.5392263     C.3      409 3                      -0.1820
    98 C19_27       112.7787518        110.5751841        115.1599282     C.3      409 3                      -0.2130
    99 C20_28       112.9679729        111.6183080        116.0470297     C.3      409 3                      -0.3790
   100 C21_29       113.5237959        111.3942508        117.2303746     C.3      735 7                       0.4790
   101 F1_30        123.4644969        111.1753340        125.2690536     F         23 6                      -0.1320
   102 H5           123.9376212        113.7539042        121.7541713     H          0 11                      0.1150
   103 H6           124.8909630        112.2290008        123.4628989     H          0 12                      0.1770
   104 H9           117.9923576        115.3821377        124.5888247     H          0 13                      0.2230
   105 H11          114.0716349        111.8832276        125.4162781     H          0 14                      0.0900
   106 H12          112.7016430        112.6029780        123.4582389     H          0 15                      0.0900
   107 H13          112.9414043        111.9068006        121.5085052     H          0 16                      0.0900
   108 H14          114.7478960        113.1236397        120.5354989     H          0 17                      0.0900
   109 H15          118.9565793        111.6025542        124.4689463     H          0 18                      0.3200
   110 H17          114.0745329        108.1412530        117.1033660     H          0 19                      0.1850
   111 H18          113.0455853        108.4590455        114.8733919     H          0 20                      0.1270
   112 H19          112.3207440        110.7468022        114.1844590     H          0 21                      0.1270
   113 H20          112.6613235        112.6264863        115.7734192     H          0 22                      0.2500
   114 H21          120.8663093        110.5852087        125.3452610     H          0 23                      0.0900
   115 H22          121.1432999        111.9965495        126.3948336     H          0 24                      0.0900
   116 H31          114.3647442        110.8352091        123.4617651     H          0 25                      0.3200
   117 H32          115.4580834        111.8756224        122.8247074     H          0 26                      0.3200
   118 H41          121.5167955        114.2740596        121.7980589     H          0 27                      0.1220
   119 H42          114.8001709        109.4837228        119.3468487     H          0 28                      0.3210
   120 H9L          113.5278131        113.5758592        125.4974336     H          0 29                      0.0900
   121 H9M          114.0325402        113.7013463        123.0089296     H          0 30                      0.0900
   122 H9N          113.8201773        110.3742086        121.3962687     H          0 31                      0.0900
   123 H9O          115.8582664        111.7336871        120.6916831     H          0 32                      0.0900
@<TRIPOS>BOND
1 1 2 1  
2 2 3 1  
3 2 4 1  
4 5 6 1  
5 6 7 1  
6 6 8 1  
7 9 10 1  
8 10 11 1  
9 10 12 1  
10 12 13 1  
11 12 14 1  
12 15 16 1  
13 16 17 1  
14 16 24 1  
15 16 25 1  
16 17 18 1  
17 17 19 1  
18 18 20 1  
19 18 26 1  
20 19 21 1  
21 19 27 1  
22 20 22 1  
23 20 28 1  
24 21 22 1  
25 21 29 1  
26 22 23 1  
27 23 30 1  
28 31 32 1  
29 32 33 1  
30 32 34 1  
31 32 35 1  
32 33 36 1  
33 37 38 1  
34 38 39 1  
35 38 46 1  
36 38 47 1  
37 39 40 1  
38 39 41 1  
39 40 42 1  
40 40 48 1  
41 41 43 1  
42 41 49 1  
43 42 44 1  
44 42 50 1  
45 43 44 1  
46 43 51 1  
47 44 45 1  
48 45 52 1  
49 53 54 1  
50 54 55 1  
51 54 58 1  
52 54 59 1  
53 55 56 1  
54 55 57 1  
55 60 61 1  
56 61 62 1  
57 61 67 1  
58 61 68 1  
59 62 63 1  
60 62 64 1  
61 63 65 1  
62 63 69 1  
63 64 66 1  
64 64 70 1  
65 65 66 1  
66 65 71 1  
67 72 73 am 305
68 72 74 2 
69 72 87 1  202
70 73 75 1  210
71 73 109 1 
72 75 78 1  256
73 75 114 1 
74 75 115 1 
75 76 78 ar 2
76 76 80 ar 2
77 77 88 ar 2
78 77 89 ar 2
79 78 86 ar 1
80 79 91 1  101
81 79 92 1  101
82 79 116 1 
83 79 117 1 
84 80 82 ar 1
85 80 118 1 
86 81 94 ar 1
87 81 95 ar 1
88 81 119 1 
89 82 84 ar 1
90 82 102 1 
91 83 94 ar 2
92 83 100 ar 2
93 84 86 ar 1
94 84 103 1 
95 85 87 ar 2
96 85 89 ar 2
97 86 101 1 
98 87 88 ar 1
99 88 104 1 
100 89 90 1  241
101 90 91 1  101
102 90 105 1 
103 90 120 1 
104 91 106 1 
105 91 121 1 
106 92 93 1  101
107 92 107 1 
108 92 122 1 
109 93 94 1  249
110 93 108 1 
111 93 123 1 
112 95 96 ar 1
113 95 100 ar 1
114 96 97 ar 1
115 96 110 1 
116 97 98 ar 1
117 97 111 1 
118 98 99 ar 1
119 98 112 1 
120 99 100 ar 1
121 99 113 1 
@<TRIPOS>ALT_TYPE
CAMP_BIO_ALT_TYPE_SET
CAMP_BIO  1  297  2  298  3  299  4  299  5  212  6  214  7  215  8  215  9  222 10  224 11  225 12  226 13  227 14  227 15  119 16  124 17  126 18  127 19  127 20  129 21  129 22  131 23  132 24  125 25  125 26  128 27  128 28  130 29  130 30  133 31   74 32   79 33   81 34   80 35   80 36   82 37  119 38  124 39  126 40  127 41  127 42  129 43  129 44  131 45  132 46  125 47  125 48  128 49  128 50  130 51  130 52  133 53  207 54  212 55  214 56  215 57  215 58  213 59  213 60  175 61  180 62  182 63  183 64  185 65  187 66  189 67  181 68  181 69  184 70  186 71  188 
@<TRIPOS>MOLECULE
tmp_ligand_MINIMUM
123 121
BIOPOLYMER
USER_CHARGES
rFOS -99.8326959847 kcal/mol, CgenFF charge penalty mean/max 10.3806153846 / 60.227
# Energy (kcal/mol):   -9382.091    
@<TRIPOS>ATOM
     1  CZ          120.6180000        117.3850000        114.2470000     C.cat     23 ARG                     0.6400
     2  NH2         121.1160000        117.1840000        115.4630000     N.pl3     23 ARG                    -0.8000
     3 1HH2         121.9970831        116.6828703        115.5768494     H         23 ARG                     0.4600
     4 2HH2         120.6170404        117.5308991        116.2822072     H         23 ARG                     0.4600
     5  CB          126.1800000        118.2200000        115.4430000     C.3      164 ASP                    -0.2800
     6  CG          124.8640000        117.4930000        115.6820000     C.2      164 ASP                     0.6200
     7  OD1         124.6425707        116.9617656        116.7892954     O.co2    164 ASP                    -0.7600
     8  OD2         124.0327265        117.4688749        114.7507829     O.co2    164 ASP                    -0.7600
     9  CB          120.7230000        121.0760000        116.3150000     C.3      168 ASN                    -0.1800
    10  CG          119.4590000        120.6880000        117.0490000     C.2      168 ASN                     0.5500
    11  OD1         118.5133538        120.1748487        116.4515320     O.2      168 ASN                    -0.5500
    12  ND2         119.4344103        120.9302428        118.3536305     N.2      168 ASN                    -0.6200
    13 1HD2         120.2383457        121.3645055        118.8069557     H        168 ASN                     0.3100
    14 2HD2         118.6115761        120.6821583        118.9029920     H        168 ASN                     0.3100
    15  CA          119.8360000        108.2290000        126.0280000     C.3      252 TYR                     0.0700
    16  CB          120.1690000        107.3650000        124.8110000     C.3      252 TYR                    -0.1800
    17  CG          121.0097373        108.0651885        123.7723004     C.ar     252 TYR                     0.0000
    18  CD1         122.3926377        108.0931158        123.8743226     C.ar     252 TYR                    -0.1150
    19  CD2         120.4187187        108.7486594        122.7258256     C.ar     252 TYR                    -0.1150
    20  CE1         123.1636644        108.7478207        122.9386409     C.ar     252 TYR                    -0.1150
    21  CE2         121.1822583        109.4007061        121.7810402     C.ar     252 TYR                    -0.1150
    22  CZ          122.5523476        109.4006048        121.8939837     C.ar     252 TYR                     0.1100
    23  OH          123.3129856        110.0578672        120.9542358     O.3      252 TYR                    -0.5400
    24 1HB          119.2445107        107.0111301        124.3523316     H        252 TYR                     0.0900
    25 2HB          120.6770382        106.4565713        125.1380099     H        252 TYR                     0.0900
    26  HD1         122.8645322        107.5779359        124.6979156     H        252 TYR                     0.1150
    27  HD2         119.3420066        108.7457616        122.6416679     H        252 TYR                     0.1150
    28  HE1         124.2391754        108.7576049        123.0365213     H        252 TYR                     0.1150
    29  HE2         120.7028285        109.9294850        120.9705219     H        252 TYR                     0.1150
    30  HH          124.2392857        110.0411892        121.2416206     H        252 TYR                     0.4300
    31  CA          114.6830000        118.0040000        119.6790000     C.3      260 CYS                     0.0700
    32  CB          114.4400000        116.4920000        119.7120000     C.3      260 CYS                    -0.1100
    33  SG          113.8149009        115.8800858        121.2913854     S.3      260 CYS                    -0.2300
    34 1HB          115.3639447        115.9696034        119.4595936     H        260 CYS                     0.0900
    35 2HB          113.7466400        116.2176543        118.9155910     H        260 CYS                     0.0900
    36  HG          112.5220996        116.0154577        120.9915602     H        260 CYS                     0.1600
    37  CA          117.8670000        103.6840000        119.9790000     C.3      381 TYR                     0.0700
    38  CB          117.7990000        103.5140000        118.4660000     C.3      381 TYR                    -0.1800
    39  CG          118.2052915        104.7615307        117.7202082     C.ar     381 TYR                     0.0000
    40  CD1         117.3776221        105.8724911        117.6889315     C.ar     381 TYR                    -0.1150
    41  CD2         119.4144685        104.8272592        117.0445930     C.ar     381 TYR                    -0.1150
    42  CE1         117.7415894        107.0140058        117.0096098     C.ar     381 TYR                    -0.1150
    43  CE2         119.7867667        105.9655795        116.3609828     C.ar     381 TYR                    -0.1150
    44  CZ          118.9465705        107.0560588        116.3462773     C.ar     381 TYR                     0.1100
    45  OH          119.3125644        108.1935320        115.6662080     O.3      381 TYR                    -0.5400
    46 1HB          116.7856545        103.2313453        118.1770048     H        381 TYR                     0.0900
    47 2HB          118.4403813        102.6846986        118.1640560     H        381 TYR                     0.0900
    48  HD1         116.4333047        105.8330350        118.2115287     H        381 TYR                     0.1150
    49  HD2         120.0689712        103.9683143        117.0600810     H        381 TYR                     0.1150
    50  HE1         117.0817334        107.8689034        116.9977749     H        381 TYR                     0.1150
    51  HE2         120.7325894        105.9979266        115.8406242     H        381 TYR                     0.1150
    52  HH          120.1287273        108.0094947        115.1753838     H        381 TYR                     0.4300
    53  CA          115.2440000        105.7570000        123.1040000     C.3      384 ASP                     0.0700
    54  CB          115.7770000        106.3480000        121.7980000     C.3      384 ASP                    -0.2800
    55  CG          115.3789035        107.8000623        121.6020401     C.2      384 ASP                     0.6200
    56  OD1         114.2981673        108.2032350        122.0815317     O.co2    384 ASP                    -0.7600
    57  OD2         116.1515107        108.5436825        120.9623714     O.co2    384 ASP                    -0.7600
    58 1HB          115.4157101        105.7551316        120.9564195     H        384 ASP                     0.0900
    59 2HB          116.8645040        106.2631512        121.7775885     H        384 ASP                     0.0900
    60  CA          111.8310000        106.3480000        126.5970000     C.3      387 HID                     0.0700
    61  CB          112.9080000        107.3730000        126.2510000     C.3      387 HID                    -0.0900
    62  CG          112.3667491        108.6541474        125.6973982     C.ar     387 HID                    -0.0500
    63  ND1         112.2816126        108.9011614        124.3449417     N.ar     387 HID                    -0.3600
    64  CD2         111.8823388        109.7582503        126.3133936     C.ar     387 HID                     0.2200
    65  CE1         111.7700388        110.1031730        124.1506932     C.ar     387 HID                     0.2500
    66  NE2         111.5184775        110.6450399        125.3287641     N.ar     387 HID                    -0.7000
    67 1HB          113.6097499        106.9367443        125.5386034     H        387 HID                     0.0900
    68 2HB          113.5071024        107.5844683        127.1379264     H        387 HID                     0.0900
    69  HD1         112.5692019        108.2591888        123.6063190     H        387 HID                     0.3200
    70  HD2         111.8075347        109.8934409        127.3822846     H        387 HID                     0.1000
    71  HE1         111.5905434        110.5567825        123.1871478     H        387 HID                     0.1300
    72 C1_1         118.8655687        113.1843953        125.8648521     C.2      673 0                       0.6530
    73 N1_2         119.3869263        112.1336319        125.2323139     N.am     673 0                      -0.5560
    74 O1_3         119.4512415        113.8707093        126.7007405     O.2      673 0                      -0.4880
    75 C2_4         120.7458405        111.6535302        125.4870266     C.3      673 0                       0.0380
    76 N2_5         121.0922204        112.9817648        123.5823044     N.pl3    506 10                     -0.5850
    77 O2_6         116.0264691        114.5675625        124.6247948     O.2       46 5                      -0.2050
    78 C3_7         121.5872358        112.1655942        124.5147497     C.3      506 10                      0.4700
    79 N3_8         114.4175990        111.7515321        122.9680790     N.4       78 2                      -0.3800
    80 C4_9         121.9218000        113.5083074        122.5950690     C.3      506 10                      0.1020
    81 N4_10        114.3336861        110.2651126        118.8978385     N.pl3    735 7                      -0.2710
    82 C5_11        123.2681305        113.1858477        122.5778375     C.3      506 10                     -0.1600
    83 N5_12        113.7561570        112.2594535        118.2745282     N.pl3    735 7                      -0.6080
    84 C6_13        123.7747261        112.3392920        123.5448610     C.3      506 10                     -0.1240
    85 N6_14        116.5693643        112.7242686        125.6390646     N.pl3     18 4                      -0.6790
    86 C7_15        122.9289813        111.8335039        124.5106037     C.3      506 10                      0.0150
    87 C8_16        117.6411101        113.4838551        125.4815074     C.3       41 8                      -0.3820
    88 C9_17        117.3286569        114.6084140        124.8602497     C.3       40 1                       0.2130
    89 C10_18       115.5841565        113.4297044        125.0988872     C.3       41 9                       0.7380
    90 C11_19       114.1283212        113.0041585        125.0198410     C.3       78 2                      -0.1730
    91 C12_20       113.7330128        112.8968824        123.5630576     C.3       78 2                       0.1280
    92 C13_21       113.8528275        111.5256792        121.6407552     C.3       78 2                       0.1320
    93 C14_22       114.7744622        112.0824393        120.5716800     C.3       78 2                      -0.0620
    94 C15_23       114.2917435        111.5382314        119.2416253     C.3      735 7                       0.2740
    95 C16_24       113.8192201        110.1876196        117.6805951     C.3      735 7                       0.1300
    96 C17_25       113.6368135        109.1419421        116.8894975     C.3      409 3                      -0.3000
    97 C18_26       113.0712306        109.3100846        115.6387241     C.3      409 3                      -0.1820
    98 C19_27       112.7031116        110.5793744        115.2366884     C.3      409 3                      -0.2130
    99 C20_28       112.9159480        111.6325441        116.1063983     C.3      409 3                      -0.3790
   100 C21_29       113.4630826        111.4151045        117.2950150     C.3      735 7                       0.4790
   101 F1_30        123.3751865        111.0878313        125.3652635     F         23 6                      -0.1320
   102 H5           123.9209365        113.5932585        121.8082618     H          0 11                      0.1150
   103 H6           124.8318690        112.0747217        123.5455554     H          0 12                      0.1770
   104 H9           118.0108559        115.4166233        124.5973214     H          0 13                      0.2230
   105 H11          114.0024486        112.0306113        125.4729413     H          0 14                      0.0900
   106 H12          112.6556351        112.7504082        123.4989043     H          0 15                      0.0900
   107 H13          112.8829116        112.0151848        121.5620507     H          0 16                      0.0900
   108 H14          114.7214710        113.1700412        120.5736900     H          0 17                      0.0900
   109 H15          118.8812723        111.6128142        124.5448134     H          0 18                      0.3200
   110 H17          113.9332300        108.1477628        117.2251787     H          0 19                      0.1850
   111 H18          112.9180575        108.4526743        114.9871073     H          0 20                      0.1270
   112 H19          112.2519412        110.7455390        114.2570973     H          0 21                      0.1270
   113 H20          112.6350989        112.6431710        115.8147185     H          0 22                      0.2500
   114 H21          120.7629709        110.5636437        125.4439462     H          0 23                      0.0900
   115 H22          121.0722824        111.9854740        126.4700719     H          0 24                      0.0900
   116 H31          114.2743361        110.9423030        123.5374725     H          0 25                      0.3200
   117 H32          115.3947475        111.9442390        122.8859392     H          0 26                      0.3200
   118 H41          121.5136640        114.1738999        121.8361898     H          0 27                      0.1220
   119 H42          114.6863592        109.5101054        119.4475219     H          0 28                      0.3210
   120 H9L          113.5006024        113.7373376        125.5235946     H          0 29                      0.0900
   121 H9M          114.0145001        113.8076063        123.0347956     H          0 30                      0.0900
   122 H9N          113.7236543        110.4595952        121.4785668     H          0 31                      0.0900
   123 H9O          115.7966090        111.7558902        120.7568274     H          0 32                      0.0900
@<TRIPOS>BOND
1 1 2 1  
2 2 3 1  
3 2 4 1  
4 5 6 1  
5 6 7 1  
6 6 8 1  
7 9 10 1  
8 10 11 1  
9 10 12 1  
10 12 13 1  
11 12 14 1  
12 15 16 1  
13 16 17 1  
14 16 24 1  
15 16 25 1  
16 17 18 1  
17 17 19 1  
18 18 20 1  
19 18 26 1  
20 19 21 1  
21 19 27 1  
22 20 22 1  
23 20 28 1  
24 21 22 1  
25 21 29 1  
26 22 23 1  
27 23 30 1  
28 31 32 1  
29 32 33 1  
30 32 34 1  
31 32 35 1  
32 33 36 1  
33 37 38 1  
34 38 39 1  
35 38 46 1  
36 38 47 1  
37 39 40 1  
38 39 41 1  
39 40 42 1  
40 40 48 1  
41 41 43 1  
42 41 49 1  
43 42 44 1  
44 42 50 1  
45 43 44 1  
46 43 51 1  
47 44 45 1  
48 45 52 1  
49 53 54 1  
50 54 55 1  
51 54 58 1  
52 54 59 1  
53 55 56 1  
54 55 57 1  
55 60 61 1  
56 61 62 1  
57 61 67 1  
58 61 68 1  
59 62 63 1  
60 62 64 1  
61 63 65 1  
62 63 69 1  
63 64 66 1  
64 64 70 1  
65 65 66 1  
66 65 71 1  
67 72 73 am 305
68 72 74 2 
69 72 87 1  202
70 73 75 1  210
71 73 109 1 
72 75 78 1  256
73 75 114 1 
74 75 115 1 
75 76 78 ar 2
76 76 80 ar 2
77 77 88 ar 2
78 77 89 ar 2
79 78 86 ar 1
80 79 91 1  101
81 79 92 1  101
82 79 116 1 
83 79 117 1 
84 80 82 ar 1
85 80 118 1 
86 81 94 ar 1
87 81 95 ar 1
88 81 119 1 
89 82 84 ar 1
90 82 102 1 
91 83 94 ar 2
92 83 100 ar 2
93 84 86 ar 1
94 84 103 1 
95 85 87 ar 2
96 85 89 ar 2
97 86 101 1 
98 87 88 ar 1
99 88 104 1 
100 89 90 1  241
101 90 91 1  101
102 90 105 1 
103 90 120 1 
104 91 106 1 
105 91 121 1 
106 92 93 1  101
107 92 107 1 
108 92 122 1 
109 93 94 1  249
110 93 108 1 
111 93 123 1 
112 95 96 ar 1
113 95 100 ar 1
114 96 97 ar 1
115 96 110 1 
116 97 98 ar 1
117 97 111 1 
118 98 99 ar 1
119 98 112 1 
120 99 100 ar 1
121 99 113 1 
@<TRIPOS>ALT_TYPE
CAMP_BIO_ALT_TYPE_SET
CAMP_BIO  1  297  2  298  3  299  4  299  5  212  6  214  7  215  8  215  9  222 10  224 11  225 12  226 13  227 14  227 15  119 16  124 17  126 18  127 19  127 20  129 21  129 22  131 23  132 24  125 25  125 26  128 27  128 28  130 29  130 30  133 31   74 32   79 33   81 34   80 35   80 36   82 37  119 38  124 39  126 40  127 41  127 42  129 43  129 44  131 45  132 46  125 47  125 48  128 49  128 50  130 51  130 52  133 53  207 54  212 55  214 56  215 57  215 58  213 59  213 60  175 61  180 62  182 63  183 64  185 65  187 66  189 67  181 68  181 69  184 70  186 71  188 
@<TRIPOS>MOLECULE
tmp_ligand_MINIMUM
123 121
BIOPOLYMER
USER_CHARGES
rFOS -99.8326959847 kcal/mol, CgenFF charge penalty mean/max 10.3806153846 / 60.227
# Energy (kcal/mol):   -9381.607    
@<TRIPOS>ATOM
     1  CZ          120.6180000        117.3850000        114.2470000     C.cat     23 ARG                     0.6400
     2  NH2         121.1160000        117.1840000        115.4630000     N.pl3     23 ARG                    -0.8000
     3 1HH2         121.9485542        116.6073240        115.5842364     H         23 ARG                     0.4600
     4 2HH2         120.6655693        117.6064454        116.2748202     H         23 ARG                     0.4600
     5  CB          126.1800000        118.2200000        115.4430000     C.3      164 ASP                    -0.2800
     6  CG          124.8640000        117.4930000        115.6820000     C.2      164 ASP                     0.6200
     7  OD1         124.1568411        117.1574737        114.7100471     O.co2    164 ASP                    -0.7600
     8  OD2         124.5427393        117.2395701        116.8615456     O.co2    164 ASP                    -0.7600
     9  CB          120.7230000        121.0760000        116.3150000     C.3      168 ASN                    -0.1800
    10  CG          119.4590000        120.6880000        117.0490000     C.2      168 ASN                     0.5500
    11  OD1         118.4710422        120.2840392        116.4363876     O.2      168 ASN                    -0.5500
    12  ND2         119.4819697        120.8073690        118.3705788     N.2      168 ASN                    -0.6200
    13 1HD2         120.2956173        121.2143376        118.8318314     H        168 ASN                     0.3100
    14 2HD2         118.6859755        120.4921426        118.9250386     H        168 ASN                     0.3100
    15  CA          119.8360000        108.2290000        126.0280000     C.3      252 TYR                     0.0700
    16  CB          120.1690000        107.3650000        124.8110000     C.3      252 TYR                    -0.1800
    17  CG          121.0404276        108.0528244        123.7894759     C.ar     252 TYR                     0.0000
    18  CD1         120.5148035        108.4927773        122.5837550     C.ar     252 TYR                    -0.1150
    19  CD2         122.3974798        108.2066846        124.0046069     C.ar     252 TYR                    -0.1150
    20  CE1         121.3106542        109.1041244        121.6395636     C.ar     252 TYR                    -0.1150
    21  CE2         123.2003599        108.8233192        123.0686997     C.ar     252 TYR                    -0.1150
    22  CZ          122.6535307        109.2661636        121.8876969     C.ar     252 TYR                     0.1100
    23  OH          123.4573667        109.8750604        120.9513303     O.3      252 TYR                    -0.5400
    24 1HB          119.2442700        107.0337888        124.3361794     H        252 TYR                     0.0900
    25 2HB          120.6523266        106.4439651        125.1401978     H        252 TYR                     0.0900
    26  HD1         119.4592032        108.3614712        122.3970288     H        252 TYR                     0.1150
    27  HD2         122.8221592        107.8569778        124.9339898     H        252 TYR                     0.1150
    28  HE1         120.8815305        109.4394492        120.7069275     H        252 TYR                     0.1150
    29  HE2         124.2584832        108.9345055        123.2542059     H        252 TYR                     0.1150
    30  HH          124.3136804        110.0720498        121.3622100     H        252 TYR                     0.4300
    31  CA          114.6830000        118.0040000        119.6790000     C.3      260 CYS                     0.0700
    32  CB          114.4400000        116.4920000        119.7120000     C.3      260 CYS                    -0.1100
    33  SG          113.8674285        115.8720079        121.3080632     S.3      260 CYS                    -0.2300
    34 1HB          115.3545843        115.9703772        119.4261222     H        260 CYS                     0.0900
    35 2HB          113.7202379        116.2223802        118.9377077     H        260 CYS                     0.0900
    36  HG          112.9183871        115.0743564        120.8154898     H        260 CYS                     0.1600
    37  CA          117.8670000        103.6840000        119.9790000     C.3      381 TYR                     0.0700
    38  CB          117.7990000        103.5140000        118.4660000     C.3      381 TYR                    -0.1800
    39  CG          117.9529833        104.8196944        117.7250126     C.ar     381 TYR                     0.0000
    40  CD1         116.8784062        105.6810577        117.5714369     C.ar     381 TYR                    -0.1150
    41  CD2         119.1715276        105.1894220        117.1760717     C.ar     381 TYR                    -0.1150
    42  CE1         117.0114753        106.8738115        116.8956877     C.ar     381 TYR                    -0.1150
    43  CE2         119.3138802        106.3812001        116.4970263     C.ar     381 TYR                    -0.1150
    44  CZ          118.2306779        107.2196503        116.3593123     C.ar     381 TYR                     0.1100
    45  OH          118.3668036        108.4090133        115.6831641     O.3      381 TYR                    -0.5400
    46 1HB          116.8489189        103.0515728        118.1943606     H        381 TYR                     0.0900
    47 2HB          118.5752673        102.8187922        118.1429270     H        381 TYR                     0.0900
    48  HD1         115.9242981        105.4037646        117.9947408     H        381 TYR                     0.1150
    49  HD2         120.0173019        104.5271449        117.2876735     H        381 TYR                     0.1150
    50  HE1         116.1611899        107.5308250        116.7872995     H        381 TYR                     0.1150
    51  HE2         120.2710004        106.6520209        116.0763399     H        381 TYR                     0.1150
    52  HH          119.2742660        108.4691735        115.3458322     H        381 TYR                     0.4300
    53  CA          115.2440000        105.7570000        123.1040000     C.3      384 ASP                     0.0700
    54  CB          115.7770000        106.3480000        121.7980000     C.3      384 ASP                    -0.2800
    55  CG          115.2934911        107.7660883        121.5518078     C.2      384 ASP                     0.6200
    56  OD1         114.2884620        108.1802377        122.1673140     O.co2    384 ASP                    -0.7600
    57  OD2         115.9219765        108.4715970        120.7355158     O.co2    384 ASP                    -0.7600
    58 1HB          115.4792860        105.7121617        120.9629209     H        384 ASP                     0.0900
    59 2HB          116.8678223        106.3327292        121.8104287     H        384 ASP                     0.0900
    60  CA          111.8310000        106.3480000        126.5970000     C.3      387 HID                     0.0700
    61  CB          112.9080000        107.3730000        126.2510000     C.3      387 HID                    -0.0900
    62  CG          112.3653380        108.6640600        125.7223714     C.ar     387 HID                    -0.0500
    63  ND1         112.3816458        108.9830148        124.3824442     N.ar     387 HID                    -0.3600
    64  CD2         111.7904620        109.7152195        126.3530284     C.ar     387 HID                     0.2200
    65  CE1         111.8421930        110.1760900        124.2097183     C.ar     387 HID                     0.2500
    66  NE2         111.4747267        110.6427314        125.3895354     N.ar     387 HID                    -0.7000
    67 1HB          113.5983260        106.9436237        125.5234239     H        387 HID                     0.0900
    68 2HB          113.5196755        107.5695163        127.1327684     H        387 HID                     0.0900
    69  HD1         112.7529008        108.3932156        123.6376579     H        387 HID                     0.3200
    70  HD2         111.6234624        109.7880731        127.4175487     H        387 HID                     0.1000
    71  HE1         111.7248681        110.6763671        123.2597932     H        387 HID                     0.1300
    72 C1_1         118.8753402        113.3004430        125.7668169     C.2      673 0                       0.6530
    73 N1_2         119.3720481        112.2177629        125.1692326     N.am     673 0                      -0.5560
    74 O1_3         119.4768420        113.9997527        126.5803957     O.2      673 0                      -0.4880
    75 C2_4         120.7193702        111.7146273        125.4405289     C.3      673 0                       0.0380
    76 N2_5         121.0967539        112.9717008        123.4938649     N.pl3    506 10                     -0.5850
    77 O2_6         116.0693662        114.7083815        124.4801159     O.2       46 5                      -0.2050
    78 C3_7         121.5725356        112.1749909        124.4527779     C.3      506 10                      0.4700
    79 N3_8         114.3952534        111.8782186        122.9146380     N.4       78 2                      -0.3800
    80 C4_9         121.9384454        113.4463201        122.4906826     C.3      506 10                      0.1020
    81 N4_10        114.2768345        110.2624358        118.8948662     N.pl3    735 7                      -0.2710
    82 C5_11        123.2768802        113.0921400        122.4850380     C.3      506 10                     -0.1600
    83 N5_12        113.7460581        112.2483603        118.2065121     N.pl3    735 7                      -0.6080
    84 C6_13        123.7635280        112.2659250        123.4795091     C.3      506 10                     -0.1240
    85 N6_14        116.5690279        112.8869193        125.5542783     N.pl3     18 4                      -0.6790
    86 C7_15        122.9061611        111.8117210        124.4605216     C.3      506 10                      0.0150
    87 C8_16        117.6582248        113.6157561        125.3729443     C.3       41 8                      -0.3820
    88 C9_17        117.3721426        114.7264777        124.7151636     C.3       40 1                       0.2130
    89 C10_18       115.6005843        113.5971935        124.9906352     C.3       41 9                       0.7380
    90 C11_19       114.1352129        113.2033894        124.9243104     C.3       78 2                      -0.1730
    91 C12_20       113.7375715        113.0579959        123.4714728     C.3       78 2                       0.1280
    92 C13_21       113.8254205        111.6225130        121.5949145     C.3       78 2                       0.1320
    93 C14_22       114.7598513        112.1225129        120.5090263     C.3       78 2                      -0.0620
    94 C15_23       114.2646155        111.5467042        119.1970008     C.3      735 7                       0.2740
    95 C16_24       113.7607528        110.1573810        117.6803765     C.3      735 7                       0.1300
    96 C17_25       113.5540141        109.0910437        116.9235854     C.3      409 3                      -0.3000
    97 C18_26       112.9925666        109.2315284        115.6675477     C.3      409 3                      -0.1820
    98 C19_27       112.6542036        110.4953010        115.2241174     C.3      409 3                      -0.2130
    99 C20_28       112.8915352        111.5709737        116.0592598     C.3      409 3                      -0.3790
   100 C21_29       113.4333912        111.3796382        117.2547634     C.3      735 7                       0.4790
   101 F1_30        123.3347956        111.0840592        125.3393566     F         23 6                      -0.1320
   102 H5           123.9390551        113.4589348        121.7031352     H          0 11                      0.1150
   103 H6           124.8142049        111.9769200        123.4896642     H          0 12                      0.1770
   104 H9           118.0730388        115.5095583        124.4266185     H          0 13                      0.2230
   105 H11          113.9866223        112.2483124        125.4087553     H          0 14                      0.0900
   106 H12          112.6570702        112.9346926        123.4112545     H          0 15                      0.0900
   107 H13          112.8672025        112.1316975        121.4995398     H          0 16                      0.0900
   108 H14          114.7322701        113.2105440        120.4755944     H          0 17                      0.0900
   109 H15          118.8544012        111.6867803        124.4986409     H          0 18                      0.3200
   110 H17          113.8271209        108.1016738        117.2916846     H          0 19                      0.1850
   111 H18          112.8194435        108.3571661        115.0440592     H          0 20                      0.1270
   112 H19          112.2070793        110.6399683        114.2392747     H          0 21                      0.1270
   113 H20          112.6343738        112.5778473        115.7346160     H          0 22                      0.2500
   114 H21          120.7110490        110.6238132        125.4329576     H          0 23                      0.0900
   115 H22          121.0534308        112.0706916        126.4125118     H          0 24                      0.0900
   116 H31          114.2331089        111.0915199        123.5099524     H          0 25                      0.3200
   117 H32          115.3766387        112.0452936        122.8270555     H          0 26                      0.3200
   118 H41          121.5459958        114.0961960        121.7102144     H          0 27                      0.1220
   119 H42          114.6117577        109.5177005        119.4691151     H          0 28                      0.3210
   120 H9L          113.5247629        113.9670292        125.4034293     H          0 29                      0.0900
   121 H9M          114.0402708        113.9442215        122.9140759     H          0 30                      0.0900
   122 H9N          113.6713965        110.5550186        121.4674061     H          0 31                      0.0900
   123 H9O          115.7740864        111.7784007        120.7055258     H          0 32                      0.0900
@<TRIPOS>BOND
1 1 2 1  
2 2 3 1  
3 2 4 1  
4 5 6 1  
5 6 7 1  
6 6 8 1  
7 9 10 1  
8 10 11 1  
9 10 12 1  
10 12 13 1  
11 12 14 1  
12 15 16 1  
13 16 17 1  
14 16 24 1  
15 16 25 1  
16 17 18 1  
17 17 19 1  
18 18 20 1  
19 18 26 1  
20 19 21 1  
21 19 27 1  
22 20 22 1  
23 20 28 1  
24 21 22 1  
25 21 29 1  
26 22 23 1  
27 23 30 1  
28 31 32 1  
29 32 33 1  
30 32 34 1  
31 32 35 1  
32 33 36 1  
33 37 38 1  
34 38 39 1  
35 38 46 1  
36 38 47 1  
37 39 40 1  
38 39 41 1  
39 40 42 1  
40 40 48 1  
41 41 43 1  
42 41 49 1  
43 42 44 1  
44 42 50 1  
45 43 44 1  
46 43 51 1  
47 44 45 1  
48 45 52 1  
49 53 54 1  
50 54 55 1  
51 54 58 1  
52 54 59 1  
53 55 56 1  
54 55 57 1  
55 60 61 1  
56 61 62 1  
57 61 67 1  
58 61 68 1  
59 62 63 1  
60 62 64 1  
61 63 65 1  
62 63 69 1  
63 64 66 1  
64 64 70 1  
65 65 66 1  
66 65 71 1  
67 72 73 am 305
68 72 74 2 
69 72 87 1  202
70 73 75 1  210
71 73 109 1 
72 75 78 1  256
73 75 114 1 
74 75 115 1 
75 76 78 ar 2
76 76 80 ar 2
77 77 88 ar 2
78 77 89 ar 2
79 78 86 ar 1
80 79 91 1  101
81 79 92 1  101
82 79 116 1 
83 79 117 1 
84 80 82 ar 1
85 80 118 1 
86 81 94 ar 1
87 81 95 ar 1
88 81 119 1 
89 82 84 ar 1
90 82 102 1 
91 83 94 ar 2
92 83 100 ar 2
93 84 86 ar 1
94 84 103 1 
95 85 87 ar 2
96 85 89 ar 2
97 86 101 1 
98 87 88 ar 1
99 88 104 1 
100 89 90 1  241
101 90 91 1  101
102 90 105 1 
103 90 120 1 
104 91 106 1 
105 91 121 1 
106 92 93 1  101
107 92 107 1 
108 92 122 1 
109 93 94 1  249
110 93 108 1 
111 93 123 1 
112 95 96 ar 1
113 95 100 ar 1
114 96 97 ar 1
115 96 110 1 
116 97 98 ar 1
117 97 111 1 
118 98 99 ar 1
119 98 112 1 
120 99 100 ar 1
121 99 113 1 
@<TRIPOS>ALT_TYPE
CAMP_BIO_ALT_TYPE_SET
CAMP_BIO  1  297  2  298  3  299  4  299  5  212  6  214  7  215  8  215  9  222 10  224 11  225 12  226 13  227 14  227 15  119 16  124 17  126 18  127 19  127 20  129 21  129 22  131 23  132 24  125 25  125 26  128 27  128 28  130 29  130 30  133 31   74 32   79 33   81 34   80 35   80 36   82 37  119 38  124 39  126 40  127 41  127 42  129 43  129 44  131 45  132 46  125 47  125 48  128 49  128 50  130 51  130 52  133 53  207 54  212 55  214 56  215 57  215 58  213 59  213 60  175 61  180 62  182 63  183 64  185 65  187 66  189 67  181 68  181 69  184 70  186 71  188 
@<TRIPOS>MOLECULE
tmp_ligand_MINIMUM
123 121
BIOPOLYMER
USER_CHARGES
rFOS -99.8326959847 kcal/mol, CgenFF charge penalty mean/max 10.3806153846 / 60.227
# Energy (kcal/mol):   -9381.203    
@<TRIPOS>ATOM
     1  CZ          120.6180000        117.3850000        114.2470000     C.cat     23 ARG                     0.6400
     2  NH2         121.1160000        117.1840000        115.4630000     N.pl3     23 ARG                    -0.8000
     3 1HH2         120.6324040        117.5565489        116.2801550     H         23 ARG                     0.4600
     4 2HH2         121.9817195        116.6572205        115.5789016     H         23 ARG                     0.4600
     5  CB          126.1800000        118.2200000        115.4430000     C.3      164 ASP                    -0.2800
     6  CG          124.8640000        117.4930000        115.6820000     C.2      164 ASP                     0.6200
     7  OD1         124.2010326        117.0774097        114.7098359     O.co2    164 ASP                    -0.7600
     8  OD2         124.4979444        117.3212033        116.8632080     O.co2    164 ASP                    -0.7600
     9  CB          120.7230000        121.0760000        116.3150000     C.3      168 ASN                    -0.1800
    10  CG          119.4590000        120.6880000        117.0490000     C.2      168 ASN                     0.5500
    11  OD1         118.6186099        119.9611755        116.5198406     O.2      168 ASN                    -0.5500
    12  ND2         119.3160680        121.1707307        118.2769611     N.2      168 ASN                    -0.6200
    13 1HD2         118.4833046        120.9437538        118.8204559     H        168 ASN                     0.3100
    14 2HD2         120.0389796        121.7687151        118.6772279     H        168 ASN                     0.3100
    15  CA          119.8360000        108.2290000        126.0280000     C.3      252 TYR                     0.0700
    16  CB          120.1690000        107.3650000        124.8110000     C.3      252 TYR                    -0.1800
    17  CG          120.8991317        108.1021648        123.7157851     C.ar     252 TYR                     0.0000
    18  CD1         122.2573883        108.3645656        123.8152165     C.ar     252 TYR                    -0.1150
    19  CD2         120.2196357        108.5879882        122.6140564     C.ar     252 TYR                    -0.1150
    20  CE1         122.9246897        109.0544053        122.8265553     C.ar     252 TYR                    -0.1150
    21  CE2         120.8801142        109.2732141        121.6165543     C.ar     252 TYR                    -0.1150
    22  CZ          122.2301445        109.5069026        121.7292872     C.ar     252 TYR                     0.1100
    23  OH          122.8868384        110.1972095        120.7363525     O.3      252 TYR                    -0.5400
    24 1HB          119.2510607        106.9332863        124.4093884     H        252 TYR                     0.0900
    25 2HB          120.7604149        106.5043519        125.1269023     H        252 TYR                     0.0900
    26  HD1         122.7951214        108.0056524        124.6803318     H        252 TYR                     0.1150
    27  HD2         119.1591068        108.4018054        122.5303043     H        252 TYR                     0.1150
    28  HE1         123.9827151        109.2483296        122.9233832     H        252 TYR                     0.1150
    29  HE2         120.3325440        109.6453748        120.7632880     H        252 TYR                     0.1150
    30  HH          123.7450927        110.4898268        121.0808445     H        252 TYR                     0.4300
    31  CA          114.6830000        118.0040000        119.6790000     C.3      260 CYS                     0.0700
    32  CB          114.4400000        116.4920000        119.7120000     C.3      260 CYS                    -0.1100
    33  SG          113.7712286        115.8191079        118.1758988     S.3      260 CYS                    -0.2300
    34 1HB          113.7693777        116.2494020        120.5376470     H        260 CYS                     0.0900
    35 2HB          115.3709406        115.9793714        119.9586630     H        260 CYS                     0.0900
    36  HG          114.8129635        115.0316445        117.9034179     H        260 CYS                     0.1600
    37  CA          117.8670000        103.6840000        119.9790000     C.3      381 TYR                     0.0700
    38  CB          117.7990000        103.5140000        118.4660000     C.3      381 TYR                    -0.1800
    39  CG          117.9421295        104.8211147        117.7253408     C.ar     381 TYR                     0.0000
    40  CD1         116.8952709        105.7275952        117.6740752     C.ar     381 TYR                    -0.1150
    41  CD2         119.1223893        105.1471608        117.0745215     C.ar     381 TYR                    -0.1150
    42  CE1         117.0185611        106.9219442        116.9992891     C.ar     381 TYR                    -0.1150
    43  CE2         119.2545898        106.3401940        116.3956276     C.ar     381 TYR                    -0.1150
    44  CZ          118.1995745        107.2239449        116.3607276     C.ar     381 TYR                     0.1100
    45  OH          118.3257298        108.4147855        115.6852467     O.3      381 TYR                    -0.5400
    46 1HB          116.8523211        103.0442608        118.1950293     H        381 TYR                     0.0900
    47 2HB          118.5803891        102.8249887        118.1420006     H        381 TYR                     0.0900
    48  HD1         115.9710807        105.4845717        118.1772769     H        381 TYR                     0.1150
    49  HD2         119.9461926        104.4494704        117.1057654     H        381 TYR                     0.1150
    50  HE1         116.1903285        107.6145220        116.9715986     H        381 TYR                     0.1150
    51  HE2         120.1817358        106.5765962        115.8947140     H        381 TYR                     0.1150
    52  HH          117.4693927        108.8701103        115.7015611     H        381 TYR                     0.4300
    53  CA          115.2440000        105.7570000        123.1040000     C.3      384 ASP                     0.0700
    54  CB          115.7770000        106.3480000        121.7980000     C.3      384 ASP                    -0.2800
    55  CG          115.3627193        107.7942475        121.5928037     C.2      384 ASP                     0.6200
    56  OD1         114.1700103        108.1161667        121.7779100     O.co2    384 ASP                    -0.7600
    57  OD2         116.2357507        108.6151972        121.2421945     O.co2    384 ASP                    -0.7600
    58 1HB          115.4273580        105.7468068        120.9574060     H        384 ASP                     0.0900
    59 2HB          116.8655314        106.2760301        121.7838359     H        384 ASP                     0.0900
    60  CA          111.8310000        106.3480000        126.5970000     C.3      387 HID                     0.0700
    61  CB          112.9080000        107.3730000        126.2510000     C.3      387 HID                    -0.0900
    62  CG          112.3674252        108.6500454        125.6873512     C.ar     387 HID                    -0.0500
    63  ND1         112.3143321        108.9003675        124.3338657     N.ar     387 HID                    -0.3600
    64  CD2         111.8555951        109.7470050        126.2938630     C.ar     387 HID                     0.2200
    65  CE1         111.7950623        110.0974740        124.1299861     C.ar     387 HID                     0.2500
    66  NE2         111.5076089        110.6329502        125.3027562     N.ar     387 HID                    -0.7000
    67 1HB          113.6143181        106.9340385        125.5448070     H        387 HID                     0.0900
    68 2HB          113.5019836        107.5905146        127.1399048     H        387 HID                     0.0900
    69  HD1         112.6276110        108.2638008        123.6010361     H        387 HID                     0.3200
    70  HD2         111.7519830        109.8780503        127.3608642     H        387 HID                     0.1000
    71  HE1         111.6354689        110.5521598        123.1634506     H        387 HID                     0.1300
    72 C1_1         118.8724869        113.3251186        125.8138202     C.2      673 0                       0.6530
    73 N1_2         119.3691964        112.2403581        125.2200219     N.am     673 0                      -0.5560
    74 O1_3         119.4694411        114.0199101        126.6345877     O.2      673 0                      -0.4880
    75 C2_4         120.7106865        111.7291196        125.5047383     C.3      673 0                       0.0380
    76 N2_5         121.1156696        112.9864830        123.5638161     N.pl3    506 10                     -0.5850
    77 O2_6         116.0882916        114.7508478        124.4996922     O.2       46 5                      -0.2050
    78 C3_7         121.5767884        112.1858201        124.5265919     C.3      506 10                      0.4700
    79 N3_8         114.4144304        111.9323825        122.9129853     N.4       78 2                      -0.3800
    80 C4_9         121.9705421        113.4575248        122.5701382     C.3      506 10                      0.1020
    81 N4_10        114.3288523        110.3224455        118.8900360     N.pl3    735 7                      -0.2710
    82 C5_11        123.3069040        113.0956442        122.5780353     C.3      506 10                     -0.1600
    83 N5_12        113.8167453        112.3122737        118.1988190     N.pl3    735 7                      -0.6080
    84 C6_13        123.7783458        112.2653686        123.5764415     C.3      506 10                     -0.1240
    85 N6_14        116.5661889        112.9251655        125.5765902     N.pl3     18 4                      -0.6790
    86 C7_15        122.9081488        111.8148604        124.5478140     C.3      506 10                      0.0150
    87 C8_16        117.6613987        113.6479439        125.4076466     C.3       41 8                      -0.3820
    88 C9_17        117.3886158        114.7611353        124.7483927     C.3       40 1                       0.2130
    89 C10_18       115.6078046        113.6417288        125.0037878     C.3       41 9                       0.7380
    90 C11_19       114.1409687        113.2564616        124.9215956     C.3       78 2                      -0.1730
    91 C12_20       113.7577438        113.1152183        123.4644806     C.3       78 2                       0.1280
    92 C13_21       113.8569972        111.6816514        121.5870263     C.3       78 2                       0.1320
    93 C14_22       114.8056148        112.1776444        120.5116523     C.3       78 2                      -0.0620
    94 C15_23       114.3208522        111.6063760        119.1937439     C.3      735 7                       0.2740
    95 C16_24       113.8249299        110.2219183        117.6700694     C.3      735 7                       0.1300
    96 C17_25       113.6200053        109.1577578        116.9097290     C.3      409 3                      -0.3000
    97 C18_26       113.0725674        109.3030805        115.6480702     C.3      409 3                      -0.1820
    98 C19_27       112.7461413        110.5693476        115.2028122     C.3      409 3                      -0.2130
    99 C20_28       112.9808894        111.6425669        116.0418322     C.3      409 3                      -0.3790
   100 C21_29       113.5090791        111.4465847        117.2426872     C.3      735 7                       0.4790
   101 F1_30        123.3233598        111.0836184        125.4301149     F         23 6                      -0.1320
   102 H5           123.9793339        113.4596152        121.8036006     H          0 11                      0.1150
   103 H6           124.8271796        111.9703002        123.5972114     H          0 12                      0.1770
   104 H9           118.0969880        115.5405313        124.4682506     H          0 13                      0.2230
   105 H11          113.9818210        112.3016388        125.4031799     H          0 14                      0.0900
   106 H12          112.6772417        112.9982213        123.3927865     H          0 15                      0.0900
   107 H13          112.9027746        112.1964714        121.4823044     H          0 16                      0.0900
   108 H14          114.7846416        113.2658582        120.4793889     H          0 17                      0.0900
   109 H15          118.8555605        111.7132247        124.5433369     H          0 18                      0.3200
   110 H17          113.8835469        108.1663610        117.2793439     H          0 19                      0.1850
   111 H18          112.9009628        108.4305276        115.0216339     H          0 20                      0.1270
   112 H19          112.3102007        110.7178474        114.2135359     H          0 21                      0.1270
   113 H20          112.7329372        112.6513197        115.7158606     H          0 22                      0.2500
   114 H21          120.6961735        110.6383821        125.4956210     H          0 23                      0.0900
   115 H22          121.0365853        112.0820108        126.4806414     H          0 24                      0.0900
   116 H31          114.2415361        111.1458715        123.5055163     H          0 25                      0.3200
   117 H32          115.3976240        112.0939105        122.8359076     H          0 26                      0.3200
   118 H41          121.5900353        114.1106482        121.7864735     H          0 27                      0.1220
   119 H42          114.6534523        109.5750593        119.4667636     H          0 28                      0.3210
   120 H9L          113.5299323        114.0229943        125.3953172     H          0 29                      0.0900
   121 H9M          114.0713577        114.0003960        122.9114700     H          0 30                      0.0900
   122 H9N          113.6981827        110.6152262        121.4564842     H          0 31                      0.0900
   123 H9O          115.8157399        111.8274419        120.7183008     H          0 32                      0.0900
@<TRIPOS>BOND
1 1 2 1  
2 2 3 1  
3 2 4 1  
4 5 6 1  
5 6 7 1  
6 6 8 1  
7 9 10 1  
8 10 11 1  
9 10 12 1  
10 12 13 1  
11 12 14 1  
12 15 16 1  
13 16 17 1  
14 16 24 1  
15 16 25 1  
16 17 18 1  
17 17 19 1  
18 18 20 1  
19 18 26 1  
20 19 21 1  
21 19 27 1  
22 20 22 1  
23 20 28 1  
24 21 22 1  
25 21 29 1  
26 22 23 1  
27 23 30 1  
28 31 32 1  
29 32 33 1  
30 32 34 1  
31 32 35 1  
32 33 36 1  
33 37 38 1  
34 38 39 1  
35 38 46 1  
36 38 47 1  
37 39 40 1  
38 39 41 1  
39 40 42 1  
40 40 48 1  
41 41 43 1  
42 41 49 1  
43 42 44 1  
44 42 50 1  
45 43 44 1  
46 43 51 1  
47 44 45 1  
48 45 52 1  
49 53 54 1  
50 54 55 1  
51 54 58 1  
52 54 59 1  
53 55 56 1  
54 55 57 1  
55 60 61 1  
56 61 62 1  
57 61 67 1  
58 61 68 1  
59 62 63 1  
60 62 64 1  
61 63 65 1  
62 63 69 1  
63 64 66 1  
64 64 70 1  
65 65 66 1  
66 65 71 1  
67 72 73 am 305
68 72 74 2 
69 72 87 1  202
70 73 75 1  210
71 73 109 1 
72 75 78 1  256
73 75 114 1 
74 75 115 1 
75 76 78 ar 2
76 76 80 ar 2
77 77 88 ar 2
78 77 89 ar 2
79 78 86 ar 1
80 79 91 1  101
81 79 92 1  101
82 79 116 1 
83 79 117 1 
84 80 82 ar 1
85 80 118 1 
86 81 94 ar 1
87 81 95 ar 1
88 81 119 1 
89 82 84 ar 1
90 82 102 1 
91 83 94 ar 2
92 83 100 ar 2
93 84 86 ar 1
94 84 103 1 
95 85 87 ar 2
96 85 89 ar 2
97 86 101 1 
98 87 88 ar 1
99 88 104 1 
100 89 90 1  241
101 90 91 1  101
102 90 105 1 
103 90 120 1 
104 91 106 1 
105 91 121 1 
106 92 93 1  101
107 92 107 1 
108 92 122 1 
109 93 94 1  249
110 93 108 1 
111 93 123 1 
112 95 96 ar 1
113 95 100 ar 1
114 96 97 ar 1
115 96 110 1 
116 97 98 ar 1
117 97 111 1 
118 98 99 ar 1
119 98 112 1 
120 99 100 ar 1
121 99 113 1 
@<TRIPOS>ALT_TYPE
CAMP_BIO_ALT_TYPE_SET
CAMP_BIO  1  297  2  298  3  299  4  299  5  212  6  214  7  215  8  215  9  222 10  224 11  225 12  226 13  227 14  227 15  119 16  124 17  126 18  127 19  127 20  129 21  129 22  131 23  132 24  125 25  125 26  128 27  128 28  130 29  130 30  133 31   74 32   79 33   81 34   80 35   80 36   82 37  119 38  124 39  126 40  127 41  127 42  129 43  129 44  131 45  132 46  125 47  125 48  128 49  128 50  130 51  130 52  133 53  207 54  212 55  214 56  215 57  215 58  213 59  213 60  175 61  180 62  182 63  183 64  185 65  187 66  189 67  181 68  181 69  184 70  186 71  188 
@<TRIPOS>MOLECULE
tmp_ligand_MINIMUM
123 121
BIOPOLYMER
USER_CHARGES
rFOS -99.8326959847 kcal/mol, CgenFF charge penalty mean/max 10.3806153846 / 60.227
# Energy (kcal/mol):   -9382.132    
@<TRIPOS>ATOM
     1  CZ          120.6180000        117.3850000        114.2470000     C.cat     23 ARG                     0.6400
     2  NH2         121.1160000        117.1840000        115.4630000     N.pl3     23 ARG                    -0.8000
     3 1HH2         121.9683069        116.6362162        115.5809226     H         23 ARG                     0.4600
     4 2HH2         120.6458166        117.5775533        116.2781339     H         23 ARG                     0.4600
     5  CB          126.1800000        118.2200000        115.4430000     C.3      164 ASP                    -0.2800
     6  CG          124.8640000        117.4930000        115.6820000     C.2      164 ASP                     0.6200
     7  OD1         124.1582948        117.1547996        114.7099174     O.co2    164 ASP                    -0.7600
     8  OD2         124.5412668        117.2422948        116.8617259     O.co2    164 ASP                    -0.7600
     9  CB          120.7230000        121.0760000        116.3150000     C.3      168 ASN                    -0.1800
    10  CG          119.4590000        120.6880000        117.0490000     C.2      168 ASN                     0.5500
    11  OD1         118.5670078        120.0576333        116.4819667     O.2      168 ASN                    -0.5500
    12  ND2         119.3740902        121.0621611        118.3194884     N.2      168 ASN                    -0.6200
    13 1HD2         120.1338110        121.5916939        118.7470622     H        168 ASN                     0.3100
    14 2HD2         118.5491111        120.8201934        118.8683611     H        168 ASN                     0.3100
    15  CA          119.8360000        108.2290000        126.0280000     C.3      252 TYR                     0.0700
    16  CB          120.1690000        107.3650000        124.8110000     C.3      252 TYR                    -0.1800
    17  CG          121.0429069        108.0517825        123.7908939     C.ar     252 TYR                     0.0000
    18  CD1         122.4213195        108.0869155        123.9403813     C.ar     252 TYR                    -0.1150
    19  CD2         120.4862602        108.7159584        122.7136011     C.ar     252 TYR                    -0.1150
    20  CE1         123.2221346        108.7295957        123.0215352     C.ar     252 TYR                    -0.1150
    21  CE2         121.2799185        109.3558044        121.7854412     C.ar     252 TYR                    -0.1150
    22  CZ          122.6452453        109.3630365        121.9458514     C.ar     252 TYR                     0.1100
    23  OH          123.4358105        110.0081668        121.0225402     O.3      252 TYR                    -0.5400
    24 1HB          119.2442828        107.0356409        124.3348680     H        252 TYR                     0.0900
    25 2HB          120.6502980        106.4429601        125.1403563     H        252 TYR                     0.0900
    26  HD1         122.8660798        107.5869451        124.7880947     H        252 TYR                     0.1150
    27  HD2         119.4131412        108.7073718        122.5921855     H        252 TYR                     0.1150
    28  HE1         124.2935522        108.7452835        123.1565100     H        252 TYR                     0.1150
    29  HE2         120.8271258        109.8695517        120.9503110     H        252 TYR                     0.1150
    30  HH          124.3587409        109.9537565        121.3160349     H        252 TYR                     0.4300
    31  CA          114.6830000        118.0040000        119.6790000     C.3      260 CYS                     0.0700
    32  CB          114.4400000        116.4920000        119.7120000     C.3      260 CYS                    -0.1100
    33  SG          113.9597798        115.8577037        121.3327106     S.3      260 CYS                    -0.2300
    34 1HB          115.3357124        115.9721604        119.3688572     H        260 CYS                     0.0900
    35 2HB          113.6762340        116.2303358        118.9781919     H        260 CYS                     0.0900
    36  HG          112.6998675        115.5698538        121.0020754     H        260 CYS                     0.1600
    37  CA          117.8670000        103.6840000        119.9790000     C.3      381 TYR                     0.0700
    38  CB          117.7990000        103.5140000        118.4660000     C.3      381 TYR                    -0.1800
    39  CG          118.1787454        104.7700086        117.7204487     C.ar     381 TYR                     0.0000
    40  CD1         119.3852824        104.8583726        117.0446466     C.ar     381 TYR                    -0.1150
    41  CD2         117.3327409        105.8684286        117.6952507     C.ar     381 TYR                    -0.1150
    42  CE1         119.7387158        106.0017595        116.3629155     C.ar     381 TYR                    -0.1150
    43  CE2         117.6786666        107.0177107        117.0161424     C.ar     381 TYR                    -0.1150
    44  CZ          118.8829388        107.0793877        116.3519021     C.ar     381 TYR                     0.1100
    45  OH          119.2330512        108.2227381        115.6733284     O.3      381 TYR                    -0.5400
    46 1HB          116.7908266        103.2115123        118.1790008     H        381 TYR                     0.0900
    47 2HB          118.4560572        102.6978735        118.1618712     H        381 TYR                     0.0900
    48  HD1         120.0524124        104.0091493        117.0571840     H        381 TYR                     0.1150
    49  HD2         116.3894881        105.8135079        118.2183738     H        381 TYR                     0.1150
    50  HE1         120.6839130        106.0498609        115.8426383     H        381 TYR                     0.1150
    51  HE2         117.0065780        107.8630679        117.0078806     H        381 TYR                     0.1150
    52  HH          120.0671925        108.0599336        115.2057784     H        381 TYR                     0.4300
    53  CA          115.2440000        105.7570000        123.1040000     C.3      384 ASP                     0.0700
    54  CB          115.7770000        106.3480000        121.7980000     C.3      384 ASP                    -0.2800
    55  CG          115.2970958        107.7676915        121.5540044     C.2      384 ASP                     0.6200
    56  OD1         114.1596350        108.1003041        121.9489764     O.co2    384 ASP                    -0.7600
    57  OD2         116.0621809        108.5566874        120.9613837     O.co2    384 ASP                    -0.7600
    58 1HB          115.4764945        105.7139255        120.9625798     H        384 ASP                     0.0900
    59 2HB          116.8677907        106.3297098        121.8090495     H        384 ASP                     0.0900
    60  CA          111.8310000        106.3480000        126.5970000     C.3      387 HID                     0.0700
    61  CB          112.9080000        107.3730000        126.2510000     C.3      387 HID                    -0.0900
    62  CG          112.3781047        108.6040157        125.5842337     C.ar     387 HID                    -0.0500
    63  ND1         112.4627728        108.8066373        124.2243886     N.ar     387 HID                    -0.3600
    64  CD2         111.7564132        109.6953235        126.0898957     C.ar     387 HID                     0.2200
    65  CE1         111.9180890        109.9707516        123.9203667     C.ar     387 HID                     0.2500
    66  NE2         111.4813211        110.5307341        125.0341025     N.ar     387 HID                    -0.7000
    67 1HB          113.6602421        106.9084027        125.6118113     H        387 HID                     0.0900
    68 2HB          113.4473625        107.6536358        127.1568767     H        387 HID                     0.0900
    69  HD1         112.8813742        108.1615020        123.5543339     H        387 HID                     0.3200
    70  HD2         111.5311277        109.8566326        127.1337472     H        387 HID                     0.1000
    71  HE1         111.8458851        110.3852323        122.9256846     H        387 HID                     0.1300
    72 C1_1         118.9023267        113.2543423        125.8208037     C.2      673 0                       0.6530
    73 N1_2         119.4332737        112.2067003        125.1910709     N.am     673 0                      -0.5560
    74 O1_3         119.4820482        113.9488717        126.6540511     O.2      673 0                      -0.4880
    75 C2_4         120.7969740        111.7405323        125.4460865     C.3      673 0                       0.0380
    76 N2_5         121.1289110        113.0661241        123.5369566     N.pl3    506 10                     -0.5850
    77 O2_6         116.0489624        114.6061797        124.5789392     O.2       46 5                      -0.2050
    78 C3_7         121.6325679        112.2576710        124.4714951     C.3      506 10                      0.4700
    79 N3_8         114.4659653        111.7696163        122.9323594     N.4       78 2                      -0.3800
    80 C4_9         121.9525372        113.5975802        122.5473722     C.3      506 10                      0.1020
    81 N4_10        114.3929858        110.2698169        118.8668191     N.pl3    735 7                      -0.2710
    82 C5_11        123.3019036        113.2880796        122.5299676     C.3      506 10                     -0.1600
    83 N5_12        113.7957030        112.2565437        118.2378350     N.pl3    735 7                      -0.6080
    84 C6_13        123.8174627        112.4494622        123.4991681     C.3      506 10                     -0.1240
    85 N6_14        116.6104832        112.7713725        125.5984429     N.pl3     18 4                      -0.6790
    86 C7_15        122.9774534        111.9385368        124.4672097     C.3      506 10                      0.0150
    87 C8_16        117.6747119        113.5407760        125.4375995     C.3       41 8                      -0.3820
    88 C9_17        117.3508926        114.6603307        124.8131323     C.3       40 1                       0.2130
    89 C10_18       115.6180559        113.4655836        125.0569404     C.3       41 9                       0.7380
    90 C11_19       114.1663315        113.0257608        124.9804811     C.3       78 2                      -0.1730
    91 C12_20       113.7708524        112.9101480        123.5243819     C.3       78 2                       0.1280
    92 C13_21       113.9022848        111.5341993        121.6062342     C.3       78 2                       0.1320
    93 C14_22       114.8176013        112.0965056        120.5346366     C.3       78 2                      -0.0620
    94 C15_23       114.3390415        111.5435335        119.2066956     C.3      735 7                       0.2740
    95 C16_24       113.8782686        110.1835797        117.6502702     C.3      735 7                       0.1300
    96 C17_25       113.7053020        109.1337372        116.8625759     C.3      409 3                      -0.3000
    97 C18_26       113.1370704        109.2925253        115.6117805     C.3      409 3                      -0.1820
    98 C19_27       112.7563747        110.5569473        115.2061342     C.3      409 3                      -0.2130
    99 C20_28       112.9597635        111.6148196        116.0723907     C.3      409 3                      -0.3790
   100 C21_29       113.5099715        111.4063657        117.2611985     C.3      735 7                       0.4790
   101 F1_30        123.4315563        111.1998652        125.3237871     F         23 6                      -0.1320
   102 H5           123.9500980        113.6993799        121.7585649     H          0 11                      0.1150
   103 H6           124.8771111        112.1951123        123.4997617     H          0 12                      0.1770
   104 H9           118.0250346        115.4742668        124.5471068     H          0 13                      0.2230
   105 H11          114.0502460        112.0524564        125.4367054     H          0 14                      0.0900
   106 H12          112.6948857        112.7530821        123.4616212     H          0 15                      0.0900
   107 H13          112.9276218        112.0140726        121.5268579     H          0 16                      0.0900
   108 H14          114.7541129        113.1835463        120.5333225     H          0 17                      0.0900
   109 H15          118.9320942        111.6788922        124.5056282     H          0 18                      0.3200
   110 H17          114.0115863        108.1435134        117.2010780     H          0 19                      0.1850
   111 H18          112.9916354        108.4316559        114.9629573     H          0 20                      0.1270
   112 H19          112.3027974        110.7157046        114.2264262     H          0 21                      0.1270
   113 H20          112.6689241        112.6217772        115.7778254     H          0 22                      0.2500
   114 H21          120.8245909        110.6507333        125.4063687     H          0 23                      0.0900
   115 H22          121.1210221        112.0786644        126.4278138     H          0 24                      0.0900
   116 H31          114.3310015        110.9608150        123.5043824     H          0 25                      0.3200
   117 H32          115.4411381        111.9714904        122.8487719     H          0 26                      0.3200
   118 H41          121.5373556        114.2568409        121.7867899     H          0 27                      0.1220
   119 H42          114.7533946        109.5199607        119.4185321     H          0 28                      0.3210
   120 H9L          113.5319865        113.7544080        125.4825068     H          0 29                      0.0900
   121 H9M          114.0430887        113.8219010        122.9930554     H          0 30                      0.0900
   122 H9N          113.7832750        110.4664192        121.4474627     H          0 31                      0.0900
   123 H9O          115.8430089        111.7804153        120.7199048     H          0 32                      0.0900
@<TRIPOS>BOND
1 1 2 1  
2 2 3 1  
3 2 4 1  
4 5 6 1  
5 6 7 1  
6 6 8 1  
7 9 10 1  
8 10 11 1  
9 10 12 1  
10 12 13 1  
11 12 14 1  
12 15 16 1  
13 16 17 1  
14 16 24 1  
15 16 25 1  
16 17 18 1  
17 17 19 1  
18 18 20 1  
19 18 26 1  
20 19 21 1  
21 19 27 1  
22 20 22 1  
23 20 28 1  
24 21 22 1  
25 21 29 1  
26 22 23 1  
27 23 30 1  
28 31 32 1  
29 32 33 1  
30 32 34 1  
31 32 35 1  
32 33 36 1  
33 37 38 1  
34 38 39 1  
35 38 46 1  
36 38 47 1  
37 39 40 1  
38 39 41 1  
39 40 42 1  
40 40 48 1  
41 41 43 1  
42 41 49 1  
43 42 44 1  
44 42 50 1  
45 43 44 1  
46 43 51 1  
47 44 45 1  
48 45 52 1  
49 53 54 1  
50 54 55 1  
51 54 58 1  
52 54 59 1  
53 55 56 1  
54 55 57 1  
55 60 61 1  
56 61 62 1  
57 61 67 1  
58 61 68 1  
59 62 63 1  
60 62 64 1  
61 63 65 1  
62 63 69 1  
63 64 66 1  
64 64 70 1  
65 65 66 1  
66 65 71 1  
67 72 73 am 305
68 72 74 2 
69 72 87 1  202
70 73 75 1  210
71 73 109 1 
72 75 78 1  256
73 75 114 1 
74 75 115 1 
75 76 78 ar 2
76 76 80 ar 2
77 77 88 ar 2
78 77 89 ar 2
79 78 86 ar 1
80 79 91 1  101
81 79 92 1  101
82 79 116 1 
83 79 117 1 
84 80 82 ar 1
85 80 118 1 
86 81 94 ar 1
87 81 95 ar 1
88 81 119 1 
89 82 84 ar 1
90 82 102 1 
91 83 94 ar 2
92 83 100 ar 2
93 84 86 ar 1
94 84 103 1 
95 85 87 ar 2
96 85 89 ar 2
97 86 101 1 
98 87 88 ar 1
99 88 104 1 
100 89 90 1  241
101 90 91 1  101
102 90 105 1 
103 90 120 1 
104 91 106 1 
105 91 121 1 
106 92 93 1  101
107 92 107 1 
108 92 122 1 
109 93 94 1  249
110 93 108 1 
111 93 123 1 
112 95 96 ar 1
113 95 100 ar 1
114 96 97 ar 1
115 96 110 1 
116 97 98 ar 1
117 97 111 1 
118 98 99 ar 1
119 98 112 1 
120 99 100 ar 1
121 99 113 1 
@<TRIPOS>ALT_TYPE
CAMP_BIO_ALT_TYPE_SET
CAMP_BIO  1  297  2  298  3  299  4  299  5  212  6  214  7  215  8  215  9  222 10  224 11  225 12  226 13  227 14  227 15  119 16  124 17  126 18  127 19  127 20  129 21  129 22  131 23  132 24  125 25  125 26  128 27  128 28  130 29  130 30  133 31   74 32   79 33   81 34   80 35   80 36   82 37  119 38  124 39  126 40  127 41  127 42  129 43  129 44  131 45  132 46  125 47  125 48  128 49  128 50  130 51  130 52  133 53  207 54  212 55  214 56  215 57  215 58  213 59  213 60  175 61  180 62  182 63  183 64  185 65  187 66  189 67  181 68  181 69  184 70  186 71  188 
@<TRIPOS>MOLECULE
tmp_ligand_MINIMUM
123 121
BIOPOLYMER
USER_CHARGES
rFOS -99.8326959847 kcal/mol, CgenFF charge penalty mean/max 10.3806153846 / 60.227
# Energy (kcal/mol):   -9381.295    
@<TRIPOS>ATOM
     1  CZ          120.6180000        117.3850000        114.2470000     C.cat     23 ARG                     0.6400
     2  NH2         121.1160000        117.1840000        115.4630000     N.pl3     23 ARG                    -0.8000
     3 1HH2         122.0008249        116.6894032        115.5763968     H         23 ARG                     0.4600
     4 2HH2         120.6132986        117.5243663        116.2826597     H         23 ARG                     0.4600
     5  CB          126.1800000        118.2200000        115.4430000     C.3      164 ASP                    -0.2800
     6  CG          124.8640000        117.4930000        115.6820000     C.2      164 ASP                     0.6200
     7  OD1         124.2842373        116.9331645        114.7292128     O.co2    164 ASP                    -0.7600
     8  OD2         124.4134360        117.4685586        116.8461124     O.co2    164 ASP                    -0.7600
     9  CB          120.7230000        121.0760000        116.3150000     C.3      168 ASN                    -0.1800
    10  CG          119.4590000        120.6880000        117.0490000     C.2      168 ASN                     0.5500
    11  OD1         118.6801048        119.8623211        116.5734838     O.2      168 ASN                    -0.5500
    12  ND2         119.2469134        121.2820125        118.2166966     N.2      168 ASN                    -0.6200
    13 1HD2         118.4516871        121.0055650        118.7925369     H        168 ASN                     0.3100
    14 2HD2         119.8791383        122.0149942        118.5383012     H        168 ASN                     0.3100
    15  CA          119.8360000        108.2290000        126.0280000     C.3      252 TYR                     0.0700
    16  CB          120.1690000        107.3650000        124.8110000     C.3      252 TYR                    -0.1800
    17  CG          121.0992758        108.0262660        123.8244331     C.ar     252 TYR                     0.0000
    18  CD1         122.4008713        108.3497665        124.1777012     C.ar     252 TYR                    -0.1150
    19  CD2         120.6579650        108.3815751        122.5632649     C.ar     252 TYR                    -0.1150
    20  CE1         123.2481949        108.9712908        123.2864262     C.ar     252 TYR                    -0.1150
    21  CE2         121.5005700        108.9974274        121.6624209     C.ar     252 TYR                    -0.1150
    22  CZ          122.7918700        109.2932617        122.0297455     C.ar     252 TYR                     0.1100
    23  OH          123.6297174        109.9144415        121.1320610     O.3      252 TYR                    -0.5400
    24 1HB          119.2459444        107.0786711        124.3047737     H        252 TYR                     0.0900
    25 2HB          120.6028064        106.4206758        125.1431820     H        252 TYR                     0.0900
    26  HD1         122.7510493        108.0933877        125.1666630     H        252 TYR                     0.1150
    27  HD2         119.6426095        108.1470286        122.2796433     H        252 TYR                     0.1150
    28  HE1         124.2582020        109.2146456        123.5814926     H        252 TYR                     0.1150
    29  HE2         121.1380296        109.2676922        120.6816451     H        252 TYR                     0.1150
    30  HH          124.4216458        110.2130137        121.6059849     H        252 TYR                     0.4300
    31  CA          114.6830000        118.0040000        119.6790000     C.3      260 CYS                     0.0700
    32  CB          114.4400000        116.4920000        119.7120000     C.3      260 CYS                    -0.1100
    33  SG          113.8793225        115.8009758        118.1410855     S.3      260 CYS                    -0.2300
    34 1HB          113.7143999        116.2572454        120.4921767     H        260 CYS                     0.0900
    35 2HB          115.3523245        115.9838730        120.0278353     H        260 CYS                     0.0900
    36  HG          114.0868003        114.5244780        118.4682893     H        260 CYS                     0.1600
    37  CA          117.8670000        103.6840000        119.9790000     C.3      381 TYR                     0.0700
    38  CB          117.7990000        103.5140000        118.4660000     C.3      381 TYR                    -0.1800
    39  CG          118.0663470        104.7996344        117.7221716     C.ar     381 TYR                     0.0000
    40  CD1         119.1809826        104.9323492        116.9096309     C.ar     381 TYR                    -0.1150
    41  CD2         117.2064450        105.8816230        117.8351069     C.ar     381 TYR                    -0.1150
    42  CE1         119.4316727        106.1029499        116.2285623     C.ar     381 TYR                    -0.1150
    43  CE2         117.4499076        107.0578876        117.1577374     C.ar     381 TYR                    -0.1150
    44  CZ          118.5641072        107.1635314        116.3560581     C.ar     381 TYR                     0.1100
    45  OH          118.8118825        108.3339333        115.6785201     O.3      381 TYR                    -0.5400
    46 1HB          116.8166718        103.1299800        118.1870001     H        381 TYR                     0.0900
    47 2HB          118.5184841        102.7561391        118.1525187     H        381 TYR                     0.0900
    48  HD1         119.8579222        104.0962987        116.8138588     H        381 TYR                     0.1150
    49  HD2         116.3341897        105.7921812        118.4656390     H        381 TYR                     0.1150
    50  HE1         120.3063079        106.1855267        115.6003949     H        381 TYR                     0.1150
    51  HE2         116.7686228        107.8898457        117.2582196     H        381 TYR                     0.1150
    52  HH          119.4798008        108.1595972        114.9970568     H        381 TYR                     0.4300
    53  CA          115.2440000        105.7570000        123.1040000     C.3      384 ASP                     0.0700
    54  CB          115.7770000        106.3480000        121.7980000     C.3      384 ASP                    -0.2800
    55  CG          115.0533513        107.6178634        121.3867271     C.2      384 ASP                     0.6200
    56  OD1         114.8385003        107.8286026        120.1743414     O.co2    384 ASP                    -0.7600
    57  OD2         114.6980495        108.4122172        122.2821776     O.co2    384 ASP                    -0.7600
    58 1HB          115.6917706        105.6068180        121.0019685     H        384 ASP                     0.0900
    59 2HB          116.8434132        106.5541614        121.9006710     H        384 ASP                     0.0900
    60  CA          111.8310000        106.3480000        126.5970000     C.3      387 HID                     0.0700
    61  CB          112.9080000        107.3730000        126.2510000     C.3      387 HID                    -0.0900
    62  CG          112.3673874        108.6502668        125.6878894     C.ar     387 HID                    -0.0500
    63  ND1         112.3171239        108.9024137        124.3346346     N.ar     387 HID                    -0.3600
    64  CD2         111.8530354        109.7458524        126.2947512     C.ar     387 HID                     0.2200
    65  CE1         111.7970781        110.0992641        124.1312298     C.ar     387 HID                     0.2500
    66  NE2         111.5063926        110.6328128        125.3040817     N.ar     387 HID                    -0.7000
    67 1HB          113.6140738        106.9341825        125.5444732     H        387 HID                     0.0900
    68 2HB          113.5022588        107.5901903        127.1398003     H        387 HID                     0.0900
    69  HD1         112.6327356        108.2671903        123.6016405     H        387 HID                     0.3200
    70  HD2         111.7468520        109.8753081        127.3616937     H        387 HID                     0.1000
    71  HE1         111.6392193        110.5551266        123.1649638     H        387 HID                     0.1300
    72 C1_1         118.8730797        113.2908396        125.7673322     C.2      673 0                       0.6530
    73 N1_2         119.3874854        112.2247143        125.1551348     N.am     673 0                      -0.5560
    74 O1_3         119.4575920        113.9794539        126.6021404     O.2      673 0                      -0.4880
    75 C2_4         120.7359039        111.7286507        125.4339047     C.3      673 0                       0.0380
    76 N2_5         121.1262320        113.0272033        123.5172518     N.pl3    506 10                     -0.5850
    77 O2_6         116.0706325        114.6981756        124.4723130     O.2       46 5                      -0.2050
    78 C3_7         121.5972191        112.2161414        124.4664508     C.3      506 10                      0.4700
    79 N3_8         114.4431967        111.8842269        122.8302585     N.4       78 2                      -0.3800
    80 C4_9         121.9761376        113.5291455        122.5345018     C.3      506 10                      0.1020
    81 N4_10        114.3911144        110.3468963        118.7784386     N.pl3    735 7                      -0.2710
    82 C5_11        123.3177982        113.1873743        122.5392074     C.3      506 10                     -0.1600
    83 N5_12        113.8505435        112.3410634        118.1222895     N.pl3    735 7                      -0.6080
    84 C6_13        123.7994741        112.3462132        123.5235175     C.3      506 10                     -0.1240
    85 N6_14        116.5736391        112.8605513        125.5169814     N.pl3     18 4                      -0.6790
    86 C7_15        122.9339859        111.8649750        124.4843010     C.3      506 10                      0.0150
    87 C8_16        117.6581733        113.6027269        125.3640249     C.3       41 8                      -0.3820
    88 C9_17        117.3700842        114.7235283        124.7244705     C.3       40 1                       0.2130
    89 C10_18       115.6058308        113.5729188        124.9548911     C.3       41 9                       0.7380
    90 C11_19       114.1451798        113.1671406        124.8619574     C.3       78 2                      -0.1730
    91 C12_20       113.7674454        113.0467600        123.4015396     C.3       78 2                       0.1280
    92 C13_21       113.8926324        111.6493677        121.4985359     C.3       78 2                       0.1320
    93 C14_22       114.8360804        112.1791593        120.4347969     C.3       78 2                      -0.0620
    94 C15_23       114.3630076        111.6248015        119.1054683     C.3      735 7                       0.2740
    95 C16_24       113.8915422        110.2610707        117.5555635     C.3      735 7                       0.1300
    96 C17_25       113.7044626        109.2079997        116.7754407     C.3      409 3                      -0.3000
    97 C18_26       113.1577566        109.3680600        115.5152489     C.3      409 3                      -0.1820
    98 C19_27       112.8132293        110.6371785        115.0923067     C.3      409 3                      -0.2130
    99 C20_28       113.0298131        111.6983191        115.9513369     C.3      409 3                      -0.3790
   100 C21_29       113.5581775        111.4884333        117.1497630     C.3      735 7                       0.4790
   101 F1_30        123.3582035        111.1240914        125.3541867     F         23 6                      -0.1320
   102 H5           123.9864039        113.5755219        121.7732480     H          0 11                      0.1150
   103 H6           124.8526006        112.0666646        123.5415788     H          0 12                      0.1770
   104 H9           118.0672224        115.5185024        124.4603806     H          0 13                      0.2230
   105 H11          113.9993974        112.2013935        125.3256578     H          0 14                      0.0900
   106 H12          112.6890020        112.9148109        123.3249740     H          0 15                      0.0900
   107 H13          112.9309732        112.1515657        121.4007816     H          0 16                      0.0900
   108 H14          114.7987250        113.2673407        120.4223131     H          0 17                      0.0900
   109 H15          118.8834188        111.7023373        124.4676517     H          0 18                      0.3200
   110 H17          113.9821275        108.2141071        117.1276007     H          0 19                      0.1850
   111 H18          113.0007912        108.5046006        114.8725836     H          0 20                      0.1270
   112 H19          112.3773408        110.7971236        114.1047932     H          0 21                      0.1270
   113 H20          112.7673743        112.7090012        115.6431687     H          0 22                      0.2500
   114 H21          120.7379093        110.6381666        125.4048785     H          0 23                      0.0900
   115 H22          121.0542109        112.0685407        126.4169023     H          0 24                      0.0900
   116 H31          114.2808718        111.0845116        123.4079184     H          0 25                      0.3200
   117 H32          115.4240075        112.0619432        122.7586409     H          0 26                      0.3200
   118 H41          121.5875776        114.1906549        121.7619007     H          0 27                      0.1220
   119 H42          114.7256697        109.5940855        119.3422778     H          0 28                      0.3210
   120 H9L          113.5215460        113.9155955        125.3480090     H          0 29                      0.0900
   121 H9M          114.0688915        113.9465148        122.8655494     H          0 30                      0.0900
   122 H9N          113.7502613        110.5832299        121.3481808     H          0 31                      0.0900
   123 H9O          115.8509143        111.8405147        120.6376022     H          0 32                      0.0900
@<TRIPOS>BOND
1 1 2 1  
2 2 3 1  
3 2 4 1  
4 5 6 1  
5 6 7 1  
6 6 8 1  
7 9 10 1  
8 10 11 1  
9 10 12 1  
10 12 13 1  
11 12 14 1  
12 15 16 1  
13 16 17 1  
14 16 24 1  
15 16 25 1  
16 17 18 1  
17 17 19 1  
18 18 20 1  
19 18 26 1  
20 19 21 1  
21 19 27 1  
22 20 22 1  
23 20 28 1  
24 21 22 1  
25 21 29 1  
26 22 23 1  
27 23 30 1  
28 31 32 1  
29 32 33 1  
30 32 34 1  
31 32 35 1  
32 33 36 1  
33 37 38 1  
34 38 39 1  
35 38 46 1  
36 38 47 1  
37 39 40 1  
38 39 41 1  
39 40 42 1  
40 40 48 1  
41 41 43 1  
42 41 49 1  
43 42 44 1  
44 42 50 1  
45 43 44 1  
46 43 51 1  
47 44 45 1  
48 45 52 1  
49 53 54 1  
50 54 55 1  
51 54 58 1  
52 54 59 1  
53 55 56 1  
54 55 57 1  
55 60 61 1  
56 61 62 1  
57 61 67 1  
58 61 68 1  
59 62 63 1  
60 62 64 1  
61 63 65 1  
62 63 69 1  
63 64 66 1  
64 64 70 1  
65 65 66 1  
66 65 71 1  
67 72 73 am 305
68 72 74 2 
69 72 87 1  202
70 73 75 1  210
71 73 109 1 
72 75 78 1  256
73 75 114 1 
74 75 115 1 
75 76 78 ar 2
76 76 80 ar 2
77 77 88 ar 2
78 77 89 ar 2
79 78 86 ar 1
80 79 91 1  101
81 79 92 1  101
82 79 116 1 
83 79 117 1 
84 80 82 ar 1
85 80 118 1 
86 81 94 ar 1
87 81 95 ar 1
88 81 119 1 
89 82 84 ar 1
90 82 102 1 
91 83 94 ar 2
92 83 100 ar 2
93 84 86 ar 1
94 84 103 1 
95 85 87 ar 2
96 85 89 ar 2
97 86 101 1 
98 87 88 ar 1
99 88 104 1 
100 89 90 1  241
101 90 91 1  101
102 90 105 1 
103 90 120 1 
104 91 106 1 
105 91 121 1 
106 92 93 1  101
107 92 107 1 
108 92 122 1 
109 93 94 1  249
110 93 108 1 
111 93 123 1 
112 95 96 ar 1
113 95 100 ar 1
114 96 97 ar 1
115 96 110 1 
116 97 98 ar 1
117 97 111 1 
118 98 99 ar 1
119 98 112 1 
120 99 100 ar 1
121 99 113 1 
@<TRIPOS>ALT_TYPE
CAMP_BIO_ALT_TYPE_SET
CAMP_BIO  1  297  2  298  3  299  4  299  5  212  6  214  7  215  8  215  9  222 10  224 11  225 12  226 13  227 14  227 15  119 16  124 17  126 18  127 19  127 20  129 21  129 22  131 23  132 24  125 25  125 26  128 27  128 28  130 29  130 30  133 31   74 32   79 33   81 34   80 35   80 36   82 37  119 38  124 39  126 40  127 41  127 42  129 43  129 44  131 45  132 46  125 47  125 48  128 49  128 50  130 51  130 52  133 53  207 54  212 55  214 56  215 57  215 58  213 59  213 60  175 61  180 62  182 63  183 64  185 65  187 66  189 67  181 68  181 69  184 70  186 71  188 
@<TRIPOS>MOLECULE
tmp_ligand_MINIMUM
123 121
BIOPOLYMER
USER_CHARGES
rFOS -99.8326959847 kcal/mol, CgenFF charge penalty mean/max 10.3806153846 / 60.227
# Energy (kcal/mol):   -9382.060    
@<TRIPOS>ATOM
     1  CZ          120.6180000        117.3850000        114.2470000     C.cat     23 ARG                     0.6400
     2  NH2         121.1160000        117.1840000        115.4630000     N.pl3     23 ARG                    -0.8000
     3 1HH2         121.9576817        116.6203921        115.5826584     H         23 ARG                     0.4600
     4 2HH2         120.6564418        117.5933773        116.2763981     H         23 ARG                     0.4600
     5  CB          126.1800000        118.2200000        115.4430000     C.3      164 ASP                    -0.2800
     6  CG          124.8640000        117.4930000        115.6820000     C.2      164 ASP                     0.6200
     7  OD1         124.2389564        117.0106443        114.7155646     O.co2    164 ASP                    -0.7600
     8  OD2         124.4594528        117.3893620        116.8585899     O.co2    164 ASP                    -0.7600
     9  CB          120.7230000        121.0760000        116.3150000     C.3      168 ASN                    -0.1800
    10  CG          119.4590000        120.6880000        117.0490000     C.2      168 ASN                     0.5500
    11  OD1         118.5955071        120.0026586        116.5019843     O.2      168 ASN                    -0.5500
    12  ND2         119.3420461        121.1240372        118.2970145     N.2      168 ASN                    -0.6200
    13 1HD2         120.0125016        121.7979873        118.6667181     H        168 ASN                     0.3100
    14 2HD2         118.5817045        120.7852079        118.8864849     H        168 ASN                     0.3100
    15  CA          119.8360000        108.2290000        126.0280000     C.3      252 TYR                     0.0700
    16  CB          120.1690000        107.3650000        124.8110000     C.3      252 TYR                    -0.1800
    17  CG          120.9964504        108.0702437        123.7650760     C.ar     252 TYR                     0.0000
    18  CD1         122.3787394        107.9573465        123.7535221     C.ar     252 TYR                    -0.1150
    19  CD2         120.4013548        108.8958963        122.8292854     C.ar     252 TYR                    -0.1150
    20  CE1         123.1401278        108.6151021        122.8121049     C.ar     252 TYR                    -0.1150
    21  CE2         121.1543631        109.5525262        121.8792366     C.ar     252 TYR                    -0.1150
    22  CZ          122.5219075        109.4120990        121.8773624     C.ar     252 TYR                     0.1100
    23  OH          123.2729463        110.0737358        120.9329751     O.3      252 TYR                    -0.5400
    24 1HB          119.2448380        107.0014702        124.3592792     H        252 TYR                     0.0900
    25 2HB          120.6875137        106.4621212        125.1369361     H        252 TYR                     0.0900
    26  HD1         122.8561028        107.3294334        124.4912546     H        252 TYR                     0.1150
    27  HD2         119.3266843        109.0028985        122.8350913     H        252 TYR                     0.1150
    28  HE1         124.2153368        108.5138408        122.8205794     H        252 TYR                     0.1150
    29  HE2         120.6718900        110.1934963        121.1562033     H        252 TYR                     0.1150
    30  HH          124.2102740        109.9803453        121.1644807     H        252 TYR                     0.4300
    31  CA          114.6830000        118.0040000        119.6790000     C.3      260 CYS                     0.0700
    32  CB          114.4400000        116.4920000        119.7120000     C.3      260 CYS                    -0.1100
    33  SG          114.0040427        115.8508031        121.3424766     S.3      260 CYS                    -0.2300
    34 1HB          115.3256097        115.9732001        119.3421040     H        260 CYS                     0.0900
    35 2HB          113.6562011        116.2339942        118.9982961     H        260 CYS                     0.0900
    36  HG          112.8507491        115.2937418        120.9694450     H        260 CYS                     0.1600
    37  CA          117.8670000        103.6840000        119.9790000     C.3      381 TYR                     0.0700
    38  CB          117.7990000        103.5140000        118.4660000     C.3      381 TYR                    -0.1800
    39  CG          118.0471946        104.8037016        117.7225753     C.ar     381 TYR                     0.0000
    40  CD1         117.0611996        105.7731533        117.6318825     C.ar     381 TYR                    -0.1150
    41  CD2         119.2657828        105.0504246        117.1085267     C.ar     381 TYR                    -0.1150
    42  CE1         117.2804459        106.9520735        116.9543250     C.ar     381 TYR                    -0.1150
    43  CE2         119.4939670        106.2274441        116.4271611     C.ar     381 TYR                    -0.1150
    44  CZ          118.4978905        107.1748497        116.3526959     C.ar     381 TYR                     0.1100
    45  OH          118.7197980        108.3500846        115.6745580     O.3      381 TYR                    -0.5400
    46 1HB          116.8216931        103.1164692        118.1882925     H        381 TYR                     0.0900
    47 2HB          118.5285042        102.7664557        118.1509092     H        381 TYR                     0.0900
    48  HD1         116.1079699        105.5921673        118.1062213     H        381 TYR                     0.1150
    49  HD2         120.0429600        104.3030767        117.1707084     H        381 TYR                     0.1150
    50  HE1         116.4984170        107.6946231        116.8955813     H        381 TYR                     0.1150
    51  HE2         120.4496580        106.4016561        115.9552450     H        381 TYR                     0.1150
    52  HH          117.8994323        108.8676557        115.6790623     H        381 TYR                     0.4300
    53  CA          115.2440000        105.7570000        123.1040000     C.3      384 ASP                     0.0700
    54  CB          115.7770000        106.3480000        121.7980000     C.3      384 ASP                    -0.2800
    55  CG          115.0708974        107.6319783        121.4002753     C.2      384 ASP                     0.6200
    56  OD1         114.9009541        108.5225580        122.2595994     O.co2    384 ASP                    -0.7600
    57  OD2         114.6813282        107.7511794        120.2199805     O.co2    384 ASP                    -0.7600
    58 1HB          115.6741426        105.6135512        120.9978211     H        384 ASP                     0.0900
    59 2HB          116.8472993        106.5363736        121.8942075     H        384 ASP                     0.0900
    60  CA          111.8310000        106.3480000        126.5970000     C.3      387 HID                     0.0700
    61  CB          112.9080000        107.3730000        126.2510000     C.3      387 HID                    -0.0900
    62  CG          112.3663818        108.6565215        125.7032880     C.ar     387 HID                    -0.0500
    63  ND1         112.3143552        108.9241938        124.3530852     N.ar     387 HID                    -0.3600
    64  CD2         111.8525399        109.7449323        126.3233489     C.ar     387 HID                     0.2200
    65  CE1         111.7937755        110.1231747        124.1641047     C.ar     387 HID                     0.2500
    66  NE2         111.5044435        110.6431354        125.3433765     N.ar     387 HID                    -0.7000
    67 1HB          113.6070645        106.9383470        125.5349926     H        387 HID                     0.0900
    68 2HB          113.5100869        107.5809321        127.1367407     H        387 HID                     0.0900
    69  HD1         112.6291910        108.2975154        123.6124418     H        387 HID                     0.3200
    70  HD2         111.7476704        109.8620896        127.3918415     H        387 HID                     0.1000
    71  HE1         111.6345938        110.5900746        123.2033416     H        387 HID                     0.1300
    72 C1_1         118.8691133        113.1372106        125.7833050     C.2      673 0                       0.6530
    73 N1_2         119.4052510        112.1039764        125.1344556     N.am     673 0                      -0.5560
    74 O1_3         119.4468074        113.8219089        126.6260426     O.2      673 0                      -0.4880
    75 C2_4         120.7730833        111.6433481        125.3771086     C.3      673 0                       0.0380
    76 N2_5         121.0890323        113.0027968        123.4891922     N.pl3    506 10                     -0.5850
    77 O2_6         116.0019895        114.4891604        124.5736718     O.2       46 5                      -0.2050
    78 C3_7         121.6016207        112.1825346        124.4084592     C.3      506 10                      0.4700
    79 N3_8         114.4333429        111.6691517        122.8854491     N.4       78 2                      -0.3800
    80 C4_9         121.9054494        113.5564621        122.5058302     C.3      506 10                      0.1020
    81 N4_10        114.3568416        110.2366101        118.7957897     N.pl3    735 7                      -0.2710
    82 C5_11        123.2568975        113.2568989        122.4787564     C.3      506 10                     -0.1600
    83 N5_12        113.7433764        112.2292122        118.2019475     N.pl3    735 7                      -0.6080
    84 C6_13        123.7817209        112.4059862        123.4321387     C.3      506 10                     -0.1240
    85 N6_14        116.5799769        112.6417119        125.5606244     N.pl3     18 4                      -0.6790
    86 C7_15        122.9487016        111.8730894        124.3943575     C.3      506 10                      0.0150
    87 C8_16        117.6381857        113.4212311        125.4090358     C.3       41 8                      -0.3820
    88 C9_17        117.3043100        114.5486727        124.8043678     C.3       40 1                       0.2130
    89 C10_18       115.5808030        113.3377456        125.0340747     C.3       41 9                       0.7380
    90 C11_19       114.1319615        112.8889389        124.9551763     C.3       78 2                      -0.1730
    91 C12_20       113.7322581        112.7947191        123.4986891     C.3       78 2                       0.1280
    92 C13_21       113.8667395        111.4517919        121.5574882     C.3       78 2                       0.1320
    93 C14_22       114.7743419        112.0383169        120.4923307     C.3       78 2                      -0.0620
    94 C15_23       114.2950909        111.5040895        119.1569863     C.3      735 7                       0.2740
    95 C16_24       113.8385276        110.1669339        117.5797067     C.3      735 7                       0.1300
    96 C17_25       113.6702409        109.1291168        116.7752415     C.3      409 3                      -0.3000
    97 C18_26       113.0965664        109.3046141        115.5291724     C.3      409 3                      -0.1820
    98 C19_27       112.7055532        110.5728599        115.1458943     C.3      409 3                      -0.2130
    99 C20_28       112.9044770        111.6176169        116.0289420     C.3      409 3                      -0.3790
   100 C21_29       113.4602638        111.3933634        117.2122667     C.3      735 7                       0.4790
   101 F1_30        123.4109747        111.1235399        125.2370016     F         23 6                      -0.1320
   102 H5           123.8994930        113.6855561        121.7121339     H          0 11                      0.1150
   103 H6           124.8431333        112.1592049        123.4249492     H          0 12                      0.1770
   104 H9           117.9717650        115.3716898        124.5496607     H          0 13                      0.2230
   105 H11          114.0243304        111.9073894        125.3955331     H          0 14                      0.0900
   106 H12          112.6572151        112.6310683        123.4369314     H          0 15                      0.0900
   107 H13          112.8884452        111.9259728        121.4893731     H          0 16                      0.0900
   108 H14          114.7031806        113.1247504        120.5093125     H          0 17                      0.0900
   109 H15          118.9054329        111.5840755        124.4420114     H          0 18                      0.3200
   110 H17          113.9846773        108.1356103        117.0961958     H          0 19                      0.1850
   111 H18          112.9549589        108.4536283        114.8666096     H          0 20                      0.1270
   112 H19          112.2474703        110.7446388        114.1704887     H          0 21                      0.1270
   113 H20          112.6055194        112.6272344        115.7521447     H          0 22                      0.2500
   114 H21          120.8082512        110.5545833        125.3191751     H          0 23                      0.0900
   115 H22          121.0981420        111.9674227        126.3632331     H          0 24                      0.0900
   116 H31          114.3060750        110.8500208        123.4443877     H          0 25                      0.3200
   117 H32          115.4067711        111.8793175        122.8019630     H          0 26                      0.3200
   118 H41          121.4829898        114.2252960        121.7577159     H          0 27                      0.1220
   119 H42          114.7244446        109.4802755        119.3337413     H          0 28                      0.3210
   120 H9L          113.4942368        113.6046161        125.4713771     H          0 29                      0.0900
   121 H9M          113.9962090        113.7170853        122.9816936     H          0 30                      0.0900
   122 H9N          113.7547168        110.3859770        121.3813759     H          0 31                      0.0900
   123 H9O          115.8025909        111.7264942        120.6688768     H          0 32                      0.0900
@<TRIPOS>BOND
1 1 2 1  
2 2 3 1  
3 2 4 1  
4 5 6 1  
5 6 7 1  
6 6 8 1  
7 9 10 1  
8 10 11 1  
9 10 12 1  
10 12 13 1  
11 12 14 1  
12 15 16 1  
13 16 17 1  
14 16 24 1  
15 16 25 1  
16 17 18 1  
17 17 19 1  
18 18 20 1  
19 18 26 1  
20 19 21 1  
21 19 27 1  
22 20 22 1  
23 20 28 1  
24 21 22 1  
25 21 29 1  
26 22 23 1  
27 23 30 1  
28 31 32 1  
29 32 33 1  
30 32 34 1  
31 32 35 1  
32 33 36 1  
33 37 38 1  
34 38 39 1  
35 38 46 1  
36 38 47 1  
37 39 40 1  
38 39 41 1  
39 40 42 1  
40 40 48 1  
41 41 43 1  
42 41 49 1  
43 42 44 1  
44 42 50 1  
45 43 44 1  
46 43 51 1  
47 44 45 1  
48 45 52 1  
49 53 54 1  
50 54 55 1  
51 54 58 1  
52 54 59 1  
53 55 56 1  
54 55 57 1  
55 60 61 1  
56 61 62 1  
57 61 67 1  
58 61 68 1  
59 62 63 1  
60 62 64 1  
61 63 65 1  
62 63 69 1  
63 64 66 1  
64 64 70 1  
65 65 66 1  
66 65 71 1  
67 72 73 am 305
68 72 74 2 
69 72 87 1  202
70 73 75 1  210
71 73 109 1 
72 75 78 1  256
73 75 114 1 
74 75 115 1 
75 76 78 ar 2
76 76 80 ar 2
77 77 88 ar 2
78 77 89 ar 2
79 78 86 ar 1
80 79 91 1  101
81 79 92 1  101
82 79 116 1 
83 79 117 1 
84 80 82 ar 1
85 80 118 1 
86 81 94 ar 1
87 81 95 ar 1
88 81 119 1 
89 82 84 ar 1
90 82 102 1 
91 83 94 ar 2
92 83 100 ar 2
93 84 86 ar 1
94 84 103 1 
95 85 87 ar 2
96 85 89 ar 2
97 86 101 1 
98 87 88 ar 1
99 88 104 1 
100 89 90 1  241
101 90 91 1  101
102 90 105 1 
103 90 120 1 
104 91 106 1 
105 91 121 1 
106 92 93 1  101
107 92 107 1 
108 92 122 1 
109 93 94 1  249
110 93 108 1 
111 93 123 1 
112 95 96 ar 1
113 95 100 ar 1
114 96 97 ar 1
115 96 110 1 
116 97 98 ar 1
117 97 111 1 
118 98 99 ar 1
119 98 112 1 
120 99 100 ar 1
121 99 113 1 
@<TRIPOS>ALT_TYPE
CAMP_BIO_ALT_TYPE_SET
CAMP_BIO  1  297  2  298  3  299  4  299  5  212  6  214  7  215  8  215  9  222 10  224 11  225 12  226 13  227 14  227 15  119 16  124 17  126 18  127 19  127 20  129 21  129 22  131 23  132 24  125 25  125 26  128 27  128 28  130 29  130 30  133 31   74 32   79 33   81 34   80 35   80 36   82 37  119 38  124 39  126 40  127 41  127 42  129 43  129 44  131 45  132 46  125 47  125 48  128 49  128 50  130 51  130 52  133 53  207 54  212 55  214 56  215 57  215 58  213 59  213 60  175 61  180 62  182 63  183 64  185 65  187 66  189 67  181 68  181 69  184 70  186 71  188 
@<TRIPOS>MOLECULE
tmp_ligand_MINIMUM
123 121
BIOPOLYMER
USER_CHARGES
rFOS -99.8326959847 kcal/mol, CgenFF charge penalty mean/max 10.3806153846 / 60.227
# Energy (kcal/mol):   -9381.746    
@<TRIPOS>ATOM
     1  CZ          120.6180000        117.3850000        114.2470000     C.cat     23 ARG                     0.6400
     2  NH2         121.1160000        117.1840000        115.4630000     N.pl3     23 ARG                    -0.8000
     3 1HH2         120.6220042        117.5393865        116.2815772     H         23 ARG                     0.4600
     4 2HH2         121.9921193        116.6743830        115.5774794     H         23 ARG                     0.4600
     5  CB          126.1800000        118.2200000        115.4430000     C.3      164 ASP                    -0.2800
     6  CG          124.8640000        117.4930000        115.6820000     C.2      164 ASP                     0.6200
     7  OD1         124.2150902        117.0524571        114.7113393     O.co2    164 ASP                    -0.7600
     8  OD2         124.4836815        117.3466675        116.8621304     O.co2    164 ASP                    -0.7600
     9  CB          120.7230000        121.0760000        116.3150000     C.3      168 ASN                    -0.1800
    10  CG          119.4590000        120.6880000        117.0490000     C.2      168 ASN                     0.5500
    11  OD1         118.7529490        119.7637302        116.6468105     O.2      168 ASN                    -0.5500
    12  ND2         119.1649857        121.3930171        118.1342896     N.2      168 ASN                    -0.6200
    13 1HD2         119.7969745        122.1280352        118.4516830     H        168 ASN                     0.3100
    14 2HD2         118.3070294        121.1998468        118.6510063     H        168 ASN                     0.3100
    15  CA          119.8360000        108.2290000        126.0280000     C.3      252 TYR                     0.0700
    16  CB          120.1690000        107.3650000        124.8110000     C.3      252 TYR                    -0.1800
    17  CG          121.0992581        108.0262745        123.8244221     C.ar     252 TYR                     0.0000
    18  CD1         120.7184997        108.2210518        122.5050712     C.ar     252 TYR                    -0.1150
    19  CD2         122.3776044        108.3990427        124.1964699     C.ar     252 TYR                    -0.1150
    20  CE1         121.5718651        108.8069641        121.5956235     C.ar     252 TYR                    -0.1150
    21  CE2         123.2359326        108.9922527        123.2952754     C.ar     252 TYR                    -0.1150
    22  CZ          122.8301870        109.1901696        121.9967760     C.ar     252 TYR                     0.1100
    23  OH          123.6904591        109.7758654        121.0964525     O.3      252 TYR                    -0.5400
    24 1HB          119.2459434        107.0786573        124.3047832     H        252 TYR                     0.0900
    25 2HB          120.6028217        106.4206826        125.1431814     H        252 TYR                     0.0900
    26  HD1         119.7285444        107.9170866        122.1984873     H        252 TYR                     0.1150
    27  HD2         122.6915162        108.2413009        125.2177323     H        252 TYR                     0.1150
    28  HE1         121.2558407        108.9495328        120.5727830     H        252 TYR                     0.1150
    29  HE2         124.2309828        109.2766817        123.6041042     H        252 TYR                     0.1150
    30  HH          124.4490800        110.1336752        121.5836553     H        252 TYR                     0.4300
    31  CA          114.6830000        118.0040000        119.6790000     C.3      260 CYS                     0.0700
    32  CB          114.4400000        116.4920000        119.7120000     C.3      260 CYS                    -0.1100
    33  SG          113.9035812        115.8664235        121.3184106     S.3      260 CYS                    -0.2300
    34 1HB          115.3475575        115.9710121        119.4034681     H        260 CYS                     0.0900
    35 2HB          113.7026507        116.2255474        118.9533169     H        260 CYS                     0.0900
    36  HG          112.7133608        115.4268165        120.9064917     H        260 CYS                     0.1600
    37  CA          117.8670000        103.6840000        119.9790000     C.3      381 TYR                     0.0700
    38  CB          117.7990000        103.5140000        118.4660000     C.3      381 TYR                    -0.1800
    39  CG          117.8248006        104.8310104        117.7295022     C.ar     381 TYR                     0.0000
    40  CD1         118.9818026        105.2772204        117.1110436     C.ar     381 TYR                    -0.1150
    41  CD2         116.6936499        105.6297096        117.6555927     C.ar     381 TYR                    -0.1150
    42  CE1         119.0128162        106.4784512        116.4379250     C.ar     381 TYR                    -0.1150
    43  CE2         116.7156305        106.8343300        116.9846914     C.ar     381 TYR                    -0.1150
    44  CZ          117.8778249        107.2543042        116.3778826     C.ar     381 TYR                     0.1100
    45  OH          117.9055307        108.4544957        115.7077604     O.3      381 TYR                    -0.5400
    46 1HB          116.8925341        102.9673439        118.2018643     H        381 TYR                     0.0900
    47 2HB          118.6323203        102.8941341        118.1318975     H        381 TYR                     0.0900
    48  HD1         119.8691178        104.6636338        117.1618691     H        381 TYR                     0.1150
    49  HD2         115.7851770        105.2944287        118.1337806     H        381 TYR                     0.1150
    50  HE1         119.9250279        106.8077761        115.9627252     H        381 TYR                     0.1150
    51  HE2         115.8245265        107.4427272        116.9379315     H        381 TYR                     0.1150
    52  HH          118.8105121        108.6122810        115.3962920     H        381 TYR                     0.4300
    53  CA          115.2440000        105.7570000        123.1040000     C.3      384 ASP                     0.0700
    54  CB          115.7770000        106.3480000        121.7980000     C.3      384 ASP                    -0.2800
    55  CG          115.2694387        107.7549860        121.5369675     C.2      384 ASP                     0.6200
    56  OD1         116.0845226        108.6435677        121.2106061     O.co2    384 ASP                    -0.7600
    57  OD2         114.0465252        107.9746925        121.6605825     O.co2    384 ASP                    -0.7600
    58 1HB          115.4981720        105.7005118        120.9653566     H        384 ASP                     0.0900
    59 2HB          116.8677740        106.3530744        121.8196158     H        384 ASP                     0.0900
    60  CA          111.8310000        106.3480000        126.5970000     C.3      387 HID                     0.0700
    61  CB          112.9080000        107.3730000        126.2510000     C.3      387 HID                    -0.0900
    62  CG          112.3647816        108.6688058        125.7346986     C.ar     387 HID                    -0.0500
    63  ND1         112.0742732        108.8744055        124.4040083     N.ar     387 HID                    -0.3600
    64  CD2         112.0585698        109.8244376        126.3702272     C.ar     387 HID                     0.2200
    65  CE1         111.6143410        110.1016302        124.2407481     C.ar     387 HID                     0.2500
    66  NE2         111.5943524        110.6999096        125.4182099     N.ar     387 HID                    -0.7000
    67 1HB          113.5926510        106.9470995        125.5160559     H        387 HID                     0.0900
    68 2HB          113.5258036        107.5621756        127.1300974     H        387 HID                     0.0900
    69  HD1         112.1956422        108.1889558        123.6584694     H        387 HID                     0.3200
    70  HD2         112.1690701        110.0012310        127.4299129     H        387 HID                     0.1000
    71  HE1         111.3078405        110.5331505        123.2993408     H        387 HID                     0.1300
    72 C1_1         118.9484323        113.2141304        125.8820368     C.2      673 0                       0.6530
    73 N1_2         119.4700119        112.1613239        125.2530890     N.am     673 0                      -0.5560
    74 O1_3         119.5356931        113.9065715        126.7117349     O.2      673 0                      -0.4880
    75 C2_4         120.8312574        111.6862640        125.5047887     C.3      673 0                       0.0380
    76 N2_5         121.1661861        113.0049859        123.5914282     N.pl3    506 10                     -0.5850
    77 O2_6         116.1005143        114.5828858        124.6462165     O.2       46 5                      -0.2050
    78 C3_7         121.6672475        112.1952554        124.5262560     C.3      506 10                      0.4700
    79 N3_8         114.4924345        111.7535383        123.0115700     N.4       78 2                      -0.3800
    80 C4_9         121.9902597        113.5283421        122.5979072     C.3      506 10                      0.1020
    81 N4_10        114.3957431        110.2446635        118.9498844     N.pl3    735 7                      -0.2710
    82 C5_11        123.3373737        113.2094005        122.5768609     C.3      506 10                     -0.1600
    83 N5_12        113.8102620        112.2340118        118.3180963     N.pl3    735 7                      -0.6080
    84 C6_13        123.8502401        112.3695056        123.5463838     C.3      506 10                     -0.1240
    85 N6_14        116.6525671        112.7466268        125.6682740     N.pl3     18 4                      -0.6790
    86 C7_15        123.0098566        111.8667426        124.5183664     C.3      506 10                      0.0150
    87 C8_16        117.7215980        113.5082084        125.5021372     C.3       41 8                      -0.3820
    88 C9_17        117.4035475        114.6285122        124.8760508     C.3       40 1                       0.2130
    89 C10_18       115.6632368        113.4464566        125.1283391     C.3       41 9                       0.7380
    90 C11_19       114.2082426        113.0165867        125.0576457     C.3       78 2                      -0.1730
    91 C12_20       113.8072177        112.9002872        123.6031188     C.3       78 2                       0.1280
    92 C13_21       113.9228031        111.5189183        121.6878485     C.3       78 2                       0.1320
    93 C14_22       114.8385114        112.0722905        120.6119436     C.3       78 2                      -0.0620
    94 C15_23       114.3517806        111.5195264        119.2868889     C.3      735 7                       0.2740
    95 C16_24       113.8764701        110.1591374        117.7352228     C.3      735 7                       0.1300
    96 C17_25       113.6936260        109.1086645        116.9506058     C.3      409 3                      -0.3000
    97 C18_26       113.1224349        109.2684491        115.7012862     C.3      409 3                      -0.1820
    98 C19_27       112.7492328        110.5345308        115.2938572     C.3      409 3                      -0.2130
    99 C20_28       112.9628104        111.5930071        116.1569178     C.3      409 3                      -0.3790
   100 C21_29       113.5154302        111.3835370        117.3444276     C.3      735 7                       0.4790
   101 F1_30        123.4615971        111.1269528        125.3752278     F         23 6                      -0.1320
   102 H5           123.9858959        113.6143439        121.8023766     H          0 11                      0.1150
   103 H6           124.9080876        112.1077757        123.5441446     H          0 12                      0.1770
   104 H9           118.0824701        115.4370961        124.6058930     H          0 13                      0.2230
   105 H11          114.0868708        112.0451981        125.5165695     H          0 14                      0.0900
   106 H12          112.7299841        112.7505791        123.5442277     H          0 15                      0.0900
   107 H13          112.9512520        112.0053864        121.6104908     H          0 16                      0.0900
   108 H14          114.7825914        113.1597413        120.6082375     H          0 17                      0.0900
   109 H15          118.9629341        111.6354018        124.5705408     H          0 18                      0.3200
   110 H17          113.9941095        108.1171334        117.2904773     H          0 19                      0.1850
   111 H18          112.9688910        108.4070810        115.0549981     H          0 20                      0.1270
   112 H19          112.2935771        110.6941268        114.3152506     H          0 21                      0.1270
   113 H20          112.6780313        112.6012679        115.8608925     H          0 22                      0.2500
   114 H21          120.8511539        110.5962080        125.4675862     H          0 23                      0.0900
   115 H22          121.1608550        112.0244518        126.4846476     H          0 24                      0.0900
   116 H31          114.3537087        110.9470542        123.5859596     H          0 25                      0.3200
   117 H32          115.4687116        111.9484098        122.9243342     H          0 26                      0.3200
   118 H41          121.5771995        114.1886791        121.8371035     H          0 27                      0.1220
   119 H42          114.7527194        109.4936209        119.5022149     H          0 28                      0.3210
   120 H9L          113.5806296        113.7508255        125.5599855     H          0 29                      0.0900
   121 H9M          114.0840619        113.8088595        123.0687334     H          0 30                      0.0900
   122 H9N          113.7958419        110.4516211        121.5320169     H          0 31                      0.0900
   123 H9O          115.8622919        111.7494979        120.7946362     H          0 32                      0.0900
@<TRIPOS>BOND
1 1 2 1  
2 2 3 1  
3 2 4 1  
4 5 6 1  
5 6 7 1  
6 6 8 1  
7 9 10 1  
8 10 11 1  
9 10 12 1  
10 12 13 1  
11 12 14 1  
12 15 16 1  
13 16 17 1  
14 16 24 1  
15 16 25 1  
16 17 18 1  
17 17 19 1  
18 18 20 1  
19 18 26 1  
20 19 21 1  
21 19 27 1  
22 20 22 1  
23 20 28 1  
24 21 22 1  
25 21 29 1  
26 22 23 1  
27 23 30 1  
28 31 32 1  
29 32 33 1  
30 32 34 1  
31 32 35 1  
32 33 36 1  
33 37 38 1  
34 38 39 1  
35 38 46 1  
36 38 47 1  
37 39 40 1  
38 39 41 1  
39 40 42 1  
40 40 48 1  
41 41 43 1  
42 41 49 1  
43 42 44 1  
44 42 50 1  
45 43 44 1  
46 43 51 1  
47 44 45 1  
48 45 52 1  
49 53 54 1  
50 54 55 1  
51 54 58 1  
52 54 59 1  
53 55 56 1  
54 55 57 1  
55 60 61 1  
56 61 62 1  
57 61 67 1  
58 61 68 1  
59 62 63 1  
60 62 64 1  
61 63 65 1  
62 63 69 1  
63 64 66 1  
64 64 70 1  
65 65 66 1  
66 65 71 1  
67 72 73 am 305
68 72 74 2 
69 72 87 1  202
70 73 75 1  210
71 73 109 1 
72 75 78 1  256
73 75 114 1 
74 75 115 1 
75 76 78 ar 2
76 76 80 ar 2
77 77 88 ar 2
78 77 89 ar 2
79 78 86 ar 1
80 79 91 1  101
81 79 92 1  101
82 79 116 1 
83 79 117 1 
84 80 82 ar 1
85 80 118 1 
86 81 94 ar 1
87 81 95 ar 1
88 81 119 1 
89 82 84 ar 1
90 82 102 1 
91 83 94 ar 2
92 83 100 ar 2
93 84 86 ar 1
94 84 103 1 
95 85 87 ar 2
96 85 89 ar 2
97 86 101 1 
98 87 88 ar 1
99 88 104 1 
100 89 90 1  241
101 90 91 1  101
102 90 105 1 
103 90 120 1 
104 91 106 1 
105 91 121 1 
106 92 93 1  101
107 92 107 1 
108 92 122 1 
109 93 94 1  249
110 93 108 1 
111 93 123 1 
112 95 96 ar 1
113 95 100 ar 1
114 96 97 ar 1
115 96 110 1 
116 97 98 ar 1
117 97 111 1 
118 98 99 ar 1
119 98 112 1 
120 99 100 ar 1
121 99 113 1 
@<TRIPOS>ALT_TYPE
CAMP_BIO_ALT_TYPE_SET
CAMP_BIO  1  297  2  298  3  299  4  299  5  212  6  214  7  215  8  215  9  222 10  224 11  225 12  226 13  227 14  227 15  119 16  124 17  126 18  127 19  127 20  129 21  129 22  131 23  132 24  125 25  125 26  128 27  128 28  130 29  130 30  133 31   74 32   79 33   81 34   80 35   80 36   82 37  119 38  124 39  126 40  127 41  127 42  129 43  129 44  131 45  132 46  125 47  125 48  128 49  128 50  130 51  130 52  133 53  207 54  212 55  214 56  215 57  215 58  213 59  213 60  175 61  180 62  182 63  183 64  185 65  187 66  189 67  181 68  181 69  184 70  186 71  188 
@<TRIPOS>MOLECULE
tmp_ligand_MINIMUM
123 121
BIOPOLYMER
USER_CHARGES
rFOS -99.8326959847 kcal/mol, CgenFF charge penalty mean/max 10.3806153846 / 60.227
# Energy (kcal/mol):   -9381.607    
@<TRIPOS>ATOM
     1  CZ          120.6180000        117.3850000        114.2470000     C.cat     23 ARG                     0.6400
     2  NH2         121.1160000        117.1840000        115.4630000     N.pl3     23 ARG                    -0.8000
     3 1HH2         120.6522080        117.5871536        116.2771033     H         23 ARG                     0.4600
     4 2HH2         121.9619155        116.6266159        115.5819533     H         23 ARG                     0.4600
     5  CB          126.1800000        118.2200000        115.4430000     C.3      164 ASP                    -0.2800
     6  CG          124.8640000        117.4930000        115.6820000     C.2      164 ASP                     0.6200
     7  OD1         124.0980497        117.2680868        114.7227929     O.co2    164 ASP                    -0.7600
     8  OD2         124.6022277        117.1269671        116.8465850     O.co2    164 ASP                    -0.7600
     9  CB          120.7230000        121.0760000        116.3150000     C.3      168 ASN                    -0.1800
    10  CG          119.4590000        120.6880000        117.0490000     C.2      168 ASN                     0.5500
    11  OD1         118.5684107        120.0548209        116.4828959     O.2      168 ASN                    -0.5500
    12  ND2         119.3725129        121.0653265        118.3184454     N.2      168 ASN                    -0.6200
    13 1HD2         118.5298708        120.8599546        118.8552664     H        168 ASN                     0.3100
    14 2HD2         120.1486844        121.5606964        118.7572693     H        168 ASN                     0.3100
    15  CA          119.8360000        108.2290000        126.0280000     C.3      252 TYR                     0.0700
    16  CB          120.1690000        107.3650000        124.8110000     C.3      252 TYR                    -0.1800
    17  CG          121.0057817        108.0667120        123.7701365     C.ar     252 TYR                     0.0000
    18  CD1         120.4864394        108.3637259        122.5188698     C.ar     252 TYR                    -0.1150
    19  CD2         122.3304877        108.3761382        124.0170256     C.ar     252 TYR                    -0.1150
    20  CE1         121.2528095        108.9870999        121.5582956     C.ar     252 TYR                    -0.1150
    21  CE2         123.1029774        109.0060728        123.0645451     C.ar     252 TYR                    -0.1150
    22  CZ          122.5612802        109.3054746        121.8370177     C.ar     252 TYR                     0.1100
    23  OH          123.3355262        109.9278004        120.8846818     O.3      252 TYR                    -0.5400
    24 1HB          119.2445943        107.0082449        124.3544028     H        252 TYR                     0.0900
    25 2HB          120.6801707        106.4582178        125.1376981     H        252 TYR                     0.0900
    26  HD1         119.4579539        108.1101437        122.3083618     H        252 TYR                     0.1150
    27  HD2         122.7512859        108.1387330        124.9829281     H        252 TYR                     0.1150
    28  HE1         120.8291872        109.2095453        120.5900693     H        252 TYR                     0.1150
    29  HE2         124.1360678        109.2398729        123.2754047     H        252 TYR                     0.1150
    30  HH          124.1677741        110.2057723        121.2981973     H        252 TYR                     0.4300
    31  CA          114.6830000        118.0040000        119.6790000     C.3      260 CYS                     0.0700
    32  CB          114.4400000        116.4920000        119.7120000     C.3      260 CYS                    -0.1100
    33  SG          113.6178631        115.8451656        118.2404898     S.3      260 CYS                    -0.2300
    34 1HB          113.8552324        116.2368997        120.5970151     H        260 CYS                     0.0900
    35 2HB          115.3895021        115.9741328        119.8553192     H        260 CYS                     0.0900
    36  HG          113.6546361        114.5644221        118.6118382     H        260 CYS                     0.1600
    37  CA          117.8670000        103.6840000        119.9790000     C.3      381 TYR                     0.0700
    38  CB          117.7990000        103.5140000        118.4660000     C.3      381 TYR                    -0.1800
    39  CG          118.1334517        104.7831492        117.7210079     C.ar     381 TYR                     0.0000
    40  CD1         119.2600636        104.8602652        116.9178598     C.ar     381 TYR                    -0.1150
    41  CD2         117.3249461        105.9050696        117.8234697     C.ar     381 TYR                    -0.1150
    42  CE1         119.5718783        106.0154992        116.2357952     C.ar     381 TYR                    -0.1150
    43  CE2         117.6297788        107.0663156        117.1450254     C.ar     381 TYR                    -0.1150
    44  CZ          118.7545769        107.1164462        116.3528087     C.ar     381 TYR                     0.1100
    45  OH          119.0634404        108.2716309        115.6742496     O.3      381 TYR                    -0.5400
    46 1HB          116.8004850        103.1781885        118.1823109     H        381 TYR                     0.0900
    47 2HB          118.4819702        102.7208772        118.1581218     H        381 TYR                     0.0900
    48  HD1         119.8973478        103.9927398        116.8302899     H        381 TYR                     0.1150
    49  HD2         116.4440486        105.8591034        118.4466123     H        381 TYR                     0.1150
    50  HE1         120.4548066        106.0545027        115.6150567     H        381 TYR                     0.1150
    51  HE2         116.9879197        107.9299743        117.2372785     H        381 TYR                     0.1150
    52  HH          119.8888791        108.1298204        115.1849228     H        381 TYR                     0.4300
    53  CA          115.2440000        105.7570000        123.1040000     C.3      384 ASP                     0.0700
    54  CB          115.7770000        106.3480000        121.7980000     C.3      384 ASP                    -0.2800
    55  CG          115.0783361        107.6377748        121.4059342     C.2      384 ASP                     0.6200
    56  OD1         114.7699353        108.4564100        122.2976608     O.co2    384 ASP                    -0.7600
    57  OD2         114.8341252        107.8339733        120.1972422     O.co2    384 ASP                    -0.7600
    58 1HB          115.6667892        105.6164606        120.9961367     H        384 ASP                     0.0900
    59 2HB          116.8488268        106.5289243        121.8914599     H        384 ASP                     0.0900
    60  CA          111.8310000        106.3480000        126.5970000     C.3      387 HID                     0.0700
    61  CB          112.9080000        107.3730000        126.2510000     C.3      387 HID                    -0.0900
    62  CG          112.3663251        108.6568985        125.7042285     C.ar     387 HID                    -0.0500
    63  ND1         112.3254106        108.9305115        124.3548342     N.ar     387 HID                    -0.3600
    64  CD2         111.8426746        109.7404811        126.3245396     C.ar     387 HID                     0.2200
    65  CE1         111.8018740        110.1283191        124.1665838     C.ar     387 HID                     0.2500
    66  NE2         111.4999086        110.6417839        125.3455346     N.ar     387 HID                    -0.7000
    67 1HB          113.6066352        106.9386041        125.5344178     H        387 HID                     0.0900
    68 2HB          113.5105624        107.5803680        127.1365496     H        387 HID                     0.0900
    69  HD1         112.6493467        108.3084328        123.6142375     H        387 HID                     0.3200
    70  HD2         111.7277335        109.8523669        127.3925612     H        387 HID                     0.1000
    71  HE1         111.6495254        110.5989691        123.2065429     H        387 HID                     0.1300
    72 C1_1         118.8562770        113.3994707        125.7524804     C.2      673 0                       0.6530
    73 N1_2         119.3431011        112.3070785        125.1645148     N.am     673 0                      -0.5560
    74 O1_3         119.4578052        114.0905275        126.5730614     O.2      673 0                      -0.4880
    75 C2_4         120.6776841        111.7819231        125.4562750     C.3      673 0                       0.0380
    76 N2_5         121.1041664        113.0276232        123.5124393     N.pl3    506 10                     -0.5850
    77 O2_6         116.0932771        114.8514312        124.4224343     O.2       46 5                      -0.2050
    78 C3_7         121.5525949        112.2253621        124.4798679     C.3      506 10                      0.4700
    79 N3_8         114.3941076        112.0460952        122.8393646     N.4       78 2                      -0.3800
    80 C4_9         121.9680687        113.4854716        122.5204058     C.3      506 10                      0.1020
    81 N4_10        114.3059958        110.4226085        118.8219190     N.pl3    735 7                      -0.2710
    82 C5_11        123.3002589        113.1087153        122.5347944     C.3      506 10                     -0.1600
    83 N5_12        113.8188400        112.4155091        118.1215781     N.pl3    735 7                      -0.6080
    84 C6_13        123.7585416        112.2768577        123.5379992     C.3      506 10                     -0.1240
    85 N6_14        116.5465787        113.0244487        125.5077285     N.pl3     18 4                      -0.6790
    86 C7_15        122.8796312        111.8396316        124.5075944     C.3      506 10                      0.0150
    87 C8_16        117.6504463        113.7343280        125.3404478     C.3       41 8                      -0.3820
    88 C9_17        117.3926692        114.8480947        124.6761467     C.3       40 1                       0.2130
    89 C10_18       115.5984792        113.7495882        124.9286378     C.3       41 9                       0.7380
    90 C11_19       114.1277525        113.3804360        124.8421306     C.3       78 2                      -0.1730
    91 C12_20       113.7485772        113.2381895        123.3840541     C.3       78 2                       0.1280
    92 C13_21       113.8390072        111.7967912        121.5121585     C.3       78 2                       0.1320
    93 C14_22       114.7972414        112.2782450        120.4387046     C.3       78 2                      -0.0620
    94 C15_23       114.3111902        111.7076432        119.1209820     C.3      735 7                       0.2740
    95 C16_24       113.8056751        110.3232853        117.6003724     C.3      735 7                       0.1300
    96 C17_25       113.5917850        109.2587250        116.8430670     C.3      409 3                      -0.3000
    97 C18_26       113.0508622        109.4055694        115.5787770     C.3      409 3                      -0.1820
    98 C19_27       112.7403351        110.6737781        115.1277108     C.3      409 3                      -0.2130
    99 C20_28       112.9838453        111.7473492        115.9637782     C.3      409 3                      -0.3790
   100 C21_29       113.5051884        111.5498429        117.1673722     C.3      735 7                       0.4790
   101 F1_30        123.2832411        111.1070071        125.3941215     F         23 6                      -0.1320
   102 H5           123.9796908        113.4623351        121.7616765     H          0 11                      0.1150
   103 H6           124.8039216        111.9701679        123.5639034     H          0 12                      0.1770
   104 H9           118.1107871        115.6185054        124.3959627     H          0 13                      0.2230
   105 H11          113.9560839        112.4292068        125.3265177     H          0 14                      0.0900
   106 H12          112.6671177        113.1330112        123.3085827     H          0 15                      0.0900
   107 H13          112.8910126        112.3218555        121.4018821     H          0 16                      0.0900
   108 H14          114.7885662        113.3665008        120.4024533     H          0 17                      0.0900
   109 H15          118.8262067        111.7832611        124.4877360     H          0 18                      0.3200
   110 H17          113.8427975        108.2657953        117.2172600     H          0 19                      0.1850
   111 H18          112.8719181        108.5327178        114.9548153     H          0 20                      0.1270
   112 H19          112.3098899        110.8235434        114.1362214     H          0 21                      0.1270
   113 H20          112.7484475        112.7576181        115.6332261     H          0 22                      0.2500
   114 H21          120.6510065        110.6913899        125.4510173     H          0 23                      0.0900
   115 H22          121.0037549        112.1346949        126.4321637     H          0 24                      0.0900
   116 H31          114.2101494        111.2637229        123.4340392     H          0 25                      0.3200
   117 H32          115.3793356        112.1963480        122.7655282     H          0 26                      0.3200
   118 H41          121.5979075        114.1399536        121.7329288     H          0 27                      0.1220
   119 H42          114.6199955        109.6737430        119.4025830     H          0 28                      0.3210
   120 H9L          113.5235115        114.1554634        125.3107194     H          0 29                      0.0900
   121 H9M          114.0741969        114.1177932        122.8290918     H          0 30                      0.0900
   122 H9N          113.6687771        110.7317395        121.3848297     H          0 31                      0.0900
   123 H9O          115.8025840        111.9175326        120.6505323     H          0 32                      0.0900
@<TRIPOS>BOND
1 1 2 1  
2 2 3 1  
3 2 4 1  
4 5 6 1  
5 6 7 1  
6 6 8 1  
7 9 10 1  
8 10 11 1  
9 10 12 1  
10 12 13 1  
11 12 14 1  
12 15 16 1  
13 16 17 1  
14 16 24 1  
15 16 25 1  
16 17 18 1  
17 17 19 1  
18 18 20 1  
19 18 26 1  
20 19 21 1  
21 19 27 1  
22 20 22 1  
23 20 28 1  
24 21 22 1  
25 21 29 1  
26 22 23 1  
27 23 30 1  
28 31 32 1  
29 32 33 1  
30 32 34 1  
31 32 35 1  
32 33 36 1  
33 37 38 1  
34 38 39 1  
35 38 46 1  
36 38 47 1  
37 39 40 1  
38 39 41 1  
39 40 42 1  
40 40 48 1  
41 41 43 1  
42 41 49 1  
43 42 44 1  
44 42 50 1  
45 43 44 1  
46 43 51 1  
47 44 45 1  
48 45 52 1  
49 53 54 1  
50 54 55 1  
51 54 58 1  
52 54 59 1  
53 55 56 1  
54 55 57 1  
55 60 61 1  
56 61 62 1  
57 61 67 1  
58 61 68 1  
59 62 63 1  
60 62 64 1  
61 63 65 1  
62 63 69 1  
63 64 66 1  
64 64 70 1  
65 65 66 1  
66 65 71 1  
67 72 73 am 305
68 72 74 2 
69 72 87 1  202
70 73 75 1  210
71 73 109 1 
72 75 78 1  256
73 75 114 1 
74 75 115 1 
75 76 78 ar 2
76 76 80 ar 2
77 77 88 ar 2
78 77 89 ar 2
79 78 86 ar 1
80 79 91 1  101
81 79 92 1  101
82 79 116 1 
83 79 117 1 
84 80 82 ar 1
85 80 118 1 
86 81 94 ar 1
87 81 95 ar 1
88 81 119 1 
89 82 84 ar 1
90 82 102 1 
91 83 94 ar 2
92 83 100 ar 2
93 84 86 ar 1
94 84 103 1 
95 85 87 ar 2
96 85 89 ar 2
97 86 101 1 
98 87 88 ar 1
99 88 104 1 
100 89 90 1  241
101 90 91 1  101
102 90 105 1 
103 90 120 1 
104 91 106 1 
105 91 121 1 
106 92 93 1  101
107 92 107 1 
108 92 122 1 
109 93 94 1  249
110 93 108 1 
111 93 123 1 
112 95 96 ar 1
113 95 100 ar 1
114 96 97 ar 1
115 96 110 1 
116 97 98 ar 1
117 97 111 1 
118 98 99 ar 1
119 98 112 1 
120 99 100 ar 1
121 99 113 1 
@<TRIPOS>ALT_TYPE
CAMP_BIO_ALT_TYPE_SET
CAMP_BIO  1  297  2  298  3  299  4  299  5  212  6  214  7  215  8  215  9  222 10  224 11  225 12  226 13  227 14  227 15  119 16  124 17  126 18  127 19  127 20  129 21  129 22  131 23  132 24  125 25  125 26  128 27  128 28  130 29  130 30  133 31   74 32   79 33   81 34   80 35   80 36   82 37  119 38  124 39  126 40  127 41  127 42  129 43  129 44  131 45  132 46  125 47  125 48  128 49  128 50  130 51  130 52  133 53  207 54  212 55  214 56  215 57  215 58  213 59  213 60  175 61  180 62  182 63  183 64  185 65  187 66  189 67  181 68  181 69  184 70  186 71  188 
@<TRIPOS>MOLECULE
tmp_ligand_MINIMUM
123 121
BIOPOLYMER
USER_CHARGES
rFOS -99.8326959847 kcal/mol, CgenFF charge penalty mean/max 10.3806153846 / 60.227
# Energy (kcal/mol):   -9381.990    
@<TRIPOS>ATOM
     1  CZ          120.6180000        117.3850000        114.2470000     C.cat     23 ARG                     0.6400
     2  NH2         121.1160000        117.1840000        115.4630000     N.pl3     23 ARG                    -0.8000
     3 1HH2         121.9435431        116.6003429        115.5851347     H         23 ARG                     0.4600
     4 2HH2         120.6705804        117.6134265        116.2739219     H         23 ARG                     0.4600
     5  CB          126.1800000        118.2200000        115.4430000     C.3      164 ASP                    -0.2800
     6  CG          124.8640000        117.4930000        115.6820000     C.2      164 ASP                     0.6200
     7  OD1         124.2311847        117.0241848        114.7139601     O.co2    164 ASP                    -0.7600
     8  OD2         124.4673444        117.3755325        116.8599765     O.co2    164 ASP                    -0.7600
     9  CB          120.7230000        121.0760000        116.3150000     C.3      168 ASN                    -0.1800
    10  CG          119.4590000        120.6880000        117.0490000     C.2      168 ASN                     0.5500
    11  OD1         118.6758878        119.8686109        116.5695465     O.2      168 ASN                    -0.5500
    12  ND2         119.2516560        121.2749315        118.2211207     N.2      168 ASN                    -0.6200
    13 1HD2         119.9053209        121.9803549        118.5609736     H        168 ASN                     0.3100
    14 2HD2         118.4386348        121.0206000        118.7821127     H        168 ASN                     0.3100
    15  CA          119.8360000        108.2290000        126.0280000     C.3      252 TYR                     0.0700
    16  CB          120.1690000        107.3650000        124.8110000     C.3      252 TYR                    -0.1800
    17  CG          121.0195199        108.0613530        123.7777002     C.ar     252 TYR                     0.0000
    18  CD1         122.3643394        108.3087323        124.0097908     C.ar     252 TYR                    -0.1150
    19  CD2         120.4647468        108.5246749        122.5990975     C.ar     252 TYR                    -0.1150
    20  CE1         123.1406592        108.9616119        123.0772154     C.ar     252 TYR                    -0.1150
    21  CE2         121.2351168        109.1727823        121.6571506     C.ar     252 TYR                    -0.1150
    22  CZ          122.5699307        109.3919461        121.9023855     C.ar     252 TYR                     0.1100
    23  OH          123.3361476        110.0453103        120.9644533     O.3      252 TYR                    -0.5400
    24 1HB          119.2443549        107.0182995        124.3471991     H        252 TYR                     0.0900
    25 2HB          120.6692404        106.4525204        125.1387521     H        252 TYR                     0.0900
    26  HD1         122.8044716        107.9674226        124.9350969     H        252 TYR                     0.1150
    27  HD2         119.4156356        108.3500391        122.4112995     H        252 TYR                     0.1150
    28  HE1         124.1860585        109.1443875        123.2775490     H        252 TYR                     0.1150
    29  HE2         120.7841926        109.5277959        120.7422557     H        252 TYR                     0.1150
    30  HH          124.2318784        110.1541448        121.3204327     H        252 TYR                     0.4300
    31  CA          114.6830000        118.0040000        119.6790000     C.3      260 CYS                     0.0700
    32  CB          114.4400000        116.4920000        119.7120000     C.3      260 CYS                    -0.1100
    33  SG          114.0099508        115.8498799        121.3436818     S.3      260 CYS                    -0.2300
    34 1HB          115.3242105        115.9733478        119.3385663     H        260 CYS                     0.0900
    35 2HB          113.6535779        116.2344751        119.0010132     H        260 CYS                     0.0900
    36  HG          112.9547649        115.1401972        120.9405824     H        260 CYS                     0.1600
    37  CA          117.8670000        103.6840000        119.9790000     C.3      381 TYR                     0.0700
    38  CB          117.7990000        103.5140000        118.4660000     C.3      381 TYR                    -0.1800
    39  CG          118.0260799        104.8078628        117.7230568     C.ar     381 TYR                     0.0000
    40  CD1         119.2570932        105.0951133        117.1553056     C.ar     381 TYR                    -0.1150
    41  CD2         117.0109948        105.7435010        117.5924101     C.ar     381 TYR                    -0.1150
    42  CE1         119.4716832        106.2742596        116.4766516     C.ar     381 TYR                    -0.1150
    43  CE2         117.2169708        106.9271893        116.9155365     C.ar     381 TYR                    -0.1150
    44  CZ          118.4492487        107.1878995        116.3598276     C.ar     381 TYR                     0.1100
    45  OH          118.6602949        108.3664740        115.6840223     O.3      381 TYR                    -0.5400
    46 1HB          116.8274319        103.1016999        118.1896940     H        381 TYR                     0.0900
    47 2HB          118.5393478        102.7779570        118.1491296     H        381 TYR                     0.0900
    48  HD1         120.0553388        104.3739129        117.2505627     H        381 TYR                     0.1150
    49  HD2         116.0466712        105.5328194        118.0306945     H        381 TYR                     0.1150
    50  HE1         120.4388151        106.4785933        116.0415613     H        381 TYR                     0.1150
    51  HE2         116.4141256        107.6437765        116.8242007     H        381 TYR                     0.1150
    52  HH          119.5274110        108.3222527        115.2515247     H        381 TYR                     0.4300
    53  CA          115.2440000        105.7570000        123.1040000     C.3      384 ASP                     0.0700
    54  CB          115.7770000        106.3480000        121.7980000     C.3      384 ASP                    -0.2800
    55  CG          115.3208561        107.7778745        121.5683094     C.2      384 ASP                     0.6200
    56  OD1         114.1029531        108.0457626        121.6417881     O.co2    384 ASP                    -0.7600
    57  OD2         116.1862761        108.6402934        121.3107226     O.co2    384 ASP                    -0.7600
    58 1HB          115.4583402        105.7256642        120.9604828     H        384 ASP                     0.0900
    59 2HB          116.8673361        106.3099959        121.7999429     H        384 ASP                     0.0900
    60  CA          111.8310000        106.3480000        126.5970000     C.3      387 HID                     0.0700
    61  CB          112.9080000        107.3730000        126.2510000     C.3      387 HID                    -0.0900
    62  CG          112.3641623        108.6752157        125.7517597     C.ar     387 HID                    -0.0500
    63  ND1         112.0634667        108.8945565        124.4255340     N.ar     387 HID                    -0.3600
    64  CD2         112.0662526        109.8253995        126.4009700     C.ar     387 HID                     0.2200
    65  CE1         111.6055794        110.1245297        124.2779633     C.ar     387 HID                     0.2500
    66  NE2         111.5967435        110.7113444        125.4613164     N.ar     387 HID                    -0.7000
    67 1HB          113.5847579        106.9519962        125.5059929     H        387 HID                     0.0900
    68 2HB          113.5342011        107.5520589        127.1262663     H        387 HID                     0.0900
    69  HD1         112.1769336        108.2160937        123.6723982     H        387 HID                     0.3200
    70  HD2         112.1857988        109.9915530        127.4613953     H        387 HID                     0.1000
    71  HE1         111.2926562        110.5660243        123.3433182     H        387 HID                     0.1300
    72 C1_1         118.8462700        113.2318272        125.7870913     C.2      673 0                       0.6530
    73 N1_2         119.3704670        112.1753720        125.1664934     N.am     673 0                      -0.5560
    74 O1_3         119.4269422        113.9235572        126.6220035     O.2      673 0                      -0.4880
    75 C2_4         120.7266342        111.6949719        125.4349151     C.3      673 0                       0.0380
    76 N2_5         121.0893512        113.0079705        123.5226850     N.pl3    506 10                     -0.5850
    77 O2_6         116.0187891        114.6101736        124.5155203     O.2       46 5                      -0.2050
    78 C3_7         121.5760635        112.1981545        124.4649898     C.3      506 10                      0.4700
    79 N3_8         114.4173311        111.7842014        122.8685807     N.4       78 2                      -0.3800
    80 C4_9         121.9271003        113.5255362        122.5376037     C.3      506 10                      0.1020
    81 N4_10        114.3608902        110.2667326        118.8093388     N.pl3    735 7                      -0.2710
    82 C5_11        123.2729629        113.2007074        122.5327959     C.3      506 10                     -0.1600
    83 N5_12        113.7914184        112.2571924        118.1665150     N.pl3    735 7                      -0.6080
    84 C6_13        123.7709476        112.3607533        123.5099953     C.3      506 10                     -0.1240
    85 N6_14        116.5510037        112.7738141        125.5478682     N.pl3     18 4                      -0.6790
    86 C7_15        122.9172280        111.8638035        124.4733066     C.3      506 10                      0.0150
    87 C8_16        117.6251921        113.5303794        125.3924228     C.3       41 8                      -0.3820
    88 C9_17        117.3192726        114.6506576        124.7602748     C.3       40 1                       0.2130
    89 C10_18       115.5710274        113.4767271        124.9950340     C.3       41 9                       0.7380
    90 C11_19       114.1150829        113.0530173        124.9084910     C.3       78 2                      -0.1730
    91 C12_20       113.7303504        112.9352248        123.4496898     C.3       78 2                       0.1280
    92 C13_21       113.8619804        111.5491121        121.5388876     C.3       78 2                       0.1320
    93 C14_22       114.7924381        112.0961127        120.4724202     C.3       78 2                      -0.0620
    94 C15_23       114.3186088        111.5425204        119.1430420     C.3      735 7                       0.2740
    95 C16_24       113.8552874        110.1807594        117.5889551     C.3      735 7                       0.1300
    96 C17_25       113.6769192        109.1293476        116.8045655     C.3      409 3                      -0.3000
    97 C18_26       113.1208722        109.2888303        115.5483939     C.3      409 3                      -0.1820
    98 C19_27       112.7579206        110.5556101        115.1339351     C.3      409 3                      -0.2130
    99 C20_28       112.9661505        111.6150663        115.9971001     C.3      409 3                      -0.3790
   100 C21_29       113.5041234        111.4058418        117.1913598     C.3      735 7                       0.4790
   101 F1_30        123.3558271        111.1239679        125.3369293     F         23 6                      -0.1320
   102 H5           123.9321319        113.6011104        121.7649681     H          0 11                      0.1150
   103 H6           124.8275984        112.0944323        123.5205311     H          0 12                      0.1770
   104 H9           118.0047867        115.4556857        124.4962121     H          0 13                      0.2230
   105 H11          113.9841906        112.0831873        125.3680940     H          0 14                      0.0900
   106 H12          112.6532243        112.7900608        123.3786984     H          0 15                      0.0900
   107 H13          112.8935178        112.0396173        121.4492675     H          0 16                      0.0900
   108 H14          114.7413103        113.1837849        120.4657056     H          0 17                      0.0900
   109 H15          118.8690020        111.6501383        124.4792842     H          0 18                      0.3200
   110 H17          113.9691347        108.1372803        117.1500357     H          0 19                      0.1850
   111 H18          112.9710324        108.4267015        114.9022508     H          0 20                      0.1270
   112 H19          112.3142783        110.7150050        114.1497914     H          0 21                      0.1270
   113 H20          112.6892057        112.6238924        115.6956179     H          0 22                      0.2500
   114 H21          120.7422014        110.6047598        125.4003139     H          0 23                      0.0900
   115 H22          121.0463857        112.0339045        126.4177746     H          0 24                      0.0900
   116 H31          114.2684743        110.9796059        123.4430828     H          0 25                      0.3200
   117 H32          115.3953901        111.9746412        122.7921923     H          0 26                      0.3200
   118 H41          121.5257244        114.1859657        121.7706511     H          0 27                      0.1220
   119 H42          114.7081942        109.5153784        119.3673825     H          0 28                      0.3210
   120 H9L          113.4849301        113.7910872        125.4019586     H          0 29                      0.0900
   121 H9M          114.0172992        113.8413970        122.9165611     H          0 30                      0.0900
   122 H9N          113.7321681        110.4820318        121.3839214     H          0 31                      0.0900
   123 H9O          115.8126259        111.7692887        120.6676147     H          0 32                      0.0900
@<TRIPOS>BOND
1 1 2 1  
2 2 3 1  
3 2 4 1  
4 5 6 1  
5 6 7 1  
6 6 8 1  
7 9 10 1  
8 10 11 1  
9 10 12 1  
10 12 13 1  
11 12 14 1  
12 15 16 1  
13 16 17 1  
14 16 24 1  
15 16 25 1  
16 17 18 1  
17 17 19 1  
18 18 20 1  
19 18 26 1  
20 19 21 1  
21 19 27 1  
22 20 22 1  
23 20 28 1  
24 21 22 1  
25 21 29 1  
26 22 23 1  
27 23 30 1  
28 31 32 1  
29 32 33 1  
30 32 34 1  
31 32 35 1  
32 33 36 1  
33 37 38 1  
34 38 39 1  
35 38 46 1  
36 38 47 1  
37 39 40 1  
38 39 41 1  
39 40 42 1  
40 40 48 1  
41 41 43 1  
42 41 49 1  
43 42 44 1  
44 42 50 1  
45 43 44 1  
46 43 51 1  
47 44 45 1  
48 45 52 1  
49 53 54 1  
50 54 55 1  
51 54 58 1  
52 54 59 1  
53 55 56 1  
54 55 57 1  
55 60 61 1  
56 61 62 1  
57 61 67 1  
58 61 68 1  
59 62 63 1  
60 62 64 1  
61 63 65 1  
62 63 69 1  
63 64 66 1  
64 64 70 1  
65 65 66 1  
66 65 71 1  
67 72 73 am 305
68 72 74 2 
69 72 87 1  202
70 73 75 1  210
71 73 109 1 
72 75 78 1  256
73 75 114 1 
74 75 115 1 
75 76 78 ar 2
76 76 80 ar 2
77 77 88 ar 2
78 77 89 ar 2
79 78 86 ar 1
80 79 91 1  101
81 79 92 1  101
82 79 116 1 
83 79 117 1 
84 80 82 ar 1
85 80 118 1 
86 81 94 ar 1
87 81 95 ar 1
88 81 119 1 
89 82 84 ar 1
90 82 102 1 
91 83 94 ar 2
92 83 100 ar 2
93 84 86 ar 1
94 84 103 1 
95 85 87 ar 2
96 85 89 ar 2
97 86 101 1 
98 87 88 ar 1
99 88 104 1 
100 89 90 1  241
101 90 91 1  101
102 90 105 1 
103 90 120 1 
104 91 106 1 
105 91 121 1 
106 92 93 1  101
107 92 107 1 
108 92 122 1 
109 93 94 1  249
110 93 108 1 
111 93 123 1 
112 95 96 ar 1
113 95 100 ar 1
114 96 97 ar 1
115 96 110 1 
116 97 98 ar 1
117 97 111 1 
118 98 99 ar 1
119 98 112 1 
120 99 100 ar 1
121 99 113 1 
@<TRIPOS>ALT_TYPE
CAMP_BIO_ALT_TYPE_SET
CAMP_BIO  1  297  2  298  3  299  4  299  5  212  6  214  7  215  8  215  9  222 10  224 11  225 12  226 13  227 14  227 15  119 16  124 17  126 18  127 19  127 20  129 21  129 22  131 23  132 24  125 25  125 26  128 27  128 28  130 29  130 30  133 31   74 32   79 33   81 34   80 35   80 36   82 37  119 38  124 39  126 40  127 41  127 42  129 43  129 44  131 45  132 46  125 47  125 48  128 49  128 50  130 51  130 52  133 53  207 54  212 55  214 56  215 57  215 58  213 59  213 60  175 61  180 62  182 63  183 64  185 65  187 66  189 67  181 68  181 69  184 70  186 71  188 
@<TRIPOS>MOLECULE
tmp_ligand_MINIMUM
123 121
BIOPOLYMER
USER_CHARGES
rFOS -99.8326959847 kcal/mol, CgenFF charge penalty mean/max 10.3806153846 / 60.227
# Energy (kcal/mol):   -9381.926    
@<TRIPOS>ATOM
     1  CZ          120.6180000        117.3850000        114.2470000     C.cat     23 ARG                     0.6400
     2  NH2         121.1160000        117.1840000        115.4630000     N.pl3     23 ARG                    -0.8000
     3 1HH2         120.6440501        117.5748550        116.2784114     H         23 ARG                     0.4600
     4 2HH2         121.9700734        116.6389144        115.5806452     H         23 ARG                     0.4600
     5  CB          126.1800000        118.2200000        115.4430000     C.3      164 ASP                    -0.2800
     6  CG          124.8640000        117.4930000        115.6820000     C.2      164 ASP                     0.6200
     7  OD1         124.2270328        117.0314484        114.7131931     O.co2    164 ASP                    -0.7600
     8  OD2         124.4715597        117.3681153        116.8606252     O.co2    164 ASP                    -0.7600
     9  CB          120.7230000        121.0760000        116.3150000     C.3      168 ASN                    -0.1800
    10  CG          119.4590000        120.6880000        117.0490000     C.2      168 ASN                     0.5500
    11  OD1         118.6309271        119.9400871        116.5299041     O.2      168 ASN                    -0.5500
    12  ND2         119.3022173        121.1944689        118.2656575     N.2      168 ASN                    -0.6200
    13 1HD2         119.9555112        121.8960251        118.6141197     H        168 ASN                     0.3100
    14 2HD2         118.5284265        120.8821643        118.8522695     H        168 ASN                     0.3100
    15  CA          119.8360000        108.2290000        126.0280000     C.3      252 TYR                     0.0700
    16  CB          120.1690000        107.3650000        124.8110000     C.3      252 TYR                    -0.1800
    17  CG          120.9241878        108.0947706        123.7278905     C.ar     252 TYR                     0.0000
    18  CD1         122.3105765        108.1338602        123.7272168     C.ar     252 TYR                    -0.1150
    19  CD2         120.2512160        108.7942212        122.7432979     C.ar     252 TYR                    -0.1150
    20  CE1         123.0043074        108.8153383        122.7510272     C.ar     252 TYR                    -0.1150
    21  CE2         120.9368225        109.4731600        121.7585324     C.ar     252 TYR                    -0.1150
    22  CZ          122.3114768        109.4838772        121.7690977     C.ar     252 TYR                     0.1100
    23  OH          122.9945242        110.1678972        120.7896831     O.3      252 TYR                    -0.5400
    24 1HB          119.2488409        106.9504264        124.3966126     H        252 TYR                     0.0900
    25 2HB          120.7422631        106.4932236        125.1298359     H        252 TYR                     0.0900
    26  HD1         122.8467679        107.6061629        124.5020938     H        252 TYR                     0.1150
    27  HD2         119.1712838        108.7827262        122.7395181     H        252 TYR                     0.1150
    28  HE1         124.0840110        108.8334199        122.7687261     H        252 TYR                     0.1150
    29  HE2         120.3939839        110.0141073        120.9975447     H        252 TYR                     0.1150
    30  HH          123.9284521        110.2217364        121.0461589     H        252 TYR                     0.4300
    31  CA          114.6830000        118.0040000        119.6790000     C.3      260 CYS                     0.0700
    32  CB          114.4400000        116.4920000        119.7120000     C.3      260 CYS                    -0.1100
    33  SG          113.7953726        115.8830779        121.2846778     S.3      260 CYS                    -0.2300
    34 1HB          115.3671626        115.9693616        119.4722092     H        260 CYS                     0.0900
    35 2HB          113.7567176        116.2158590        118.9075422     H        260 CYS                     0.0900
    36  HG          112.7688467        115.2094169        120.7631595     H        260 CYS                     0.1600
    37  CA          117.8670000        103.6840000        119.9790000     C.3      381 TYR                     0.0700
    38  CB          117.7990000        103.5140000        118.4660000     C.3      381 TYR                    -0.1800
    39  CG          118.1902985        104.7663904        117.7203360     C.ar     381 TYR                     0.0000
    40  CD1         117.3928402        105.8987909        117.7648001     C.ar     381 TYR                    -0.1150
    41  CD2         119.3549054        104.8153811        116.9692196     C.ar     381 TYR                    -0.1150
    42  CE1         117.7433062        107.0448873        117.0860934     C.ar     381 TYR                    -0.1150
    43  CE2         119.7133197        105.9581619        116.2856311     C.ar     381 TYR                    -0.1150
    44  CZ          118.9038730        107.0700597        116.3470338     C.ar     381 TYR                     0.1100
    45  OH          119.2562029        108.2120806        115.6673699     O.3      381 TYR                    -0.5400
    46 1HB          116.7885307        103.2201160        118.1781372     H        381 TYR                     0.0900
    47 2HB          118.4492799        102.6921114        118.1628232     H        381 TYR                     0.0900
    48  HD1         116.4833298        105.8725081        118.3466078     H        381 TYR                     0.1150
    49  HD2         119.9854561        103.9396699        116.9252229     H        381 TYR                     0.1150
    50  HE1         117.1075400        107.9166132        117.1340014     H        381 TYR                     0.1150
    51  HE2         120.6242822        105.9772527        115.7058183     H        381 TYR                     0.1150
    52  HH          120.0957111        108.0508171        115.2089813     H        381 TYR                     0.4300
    53  CA          115.2440000        105.7570000        123.1040000     C.3      384 ASP                     0.0700
    54  CB          115.7770000        106.3480000        121.7980000     C.3      384 ASP                    -0.2800
    55  CG          115.2109060        107.7248705        121.4994513     C.2      384 ASP                     0.6200
    56  OD1         114.0670811        108.0131551        121.9105566     O.co2    384 ASP                    -0.7600
    57  OD2         115.9141213        108.5244954        120.8474105     O.co2    384 ASP                    -0.7600
    58 1HB          115.5461145        105.6730701        120.9725047     H        384 ASP                     0.0900
    59 2HB          116.8656738        106.4041023        121.8418501     H        384 ASP                     0.0900
    60  CA          111.8310000        106.3480000        126.5970000     C.3      387 HID                     0.0700
    61  CB          112.9080000        107.3730000        126.2510000     C.3      387 HID                    -0.0900
    62  CG          112.3650861        108.6661246        125.7277036     C.ar     387 HID                    -0.0500
    63  ND1         112.2187913        108.9193484        124.3816432     N.ar     387 HID                    -0.3600
    64  CD2         111.9326279        109.7771480        126.3693842     C.ar     387 HID                     0.2200
    65  CE1         111.7215354        110.1315553        124.2156221     C.ar     387 HID                     0.2500
    66  NE2         111.5382409        110.6740825        125.4059252     N.ar     387 HID                    -0.7000
    67 1HB          113.5958742        106.9451207        125.5202268     H        387 HID                     0.0900
    68 2HB          113.5223325        107.5663378        127.1316231     H        387 HID                     0.0900
    69  HD1         112.4575928        108.2745420        123.6282518     H        387 HID                     0.3200
    70  HD2         111.9127036        109.9100784        127.4409870     H        387 HID                     0.1000
    71  HE1         111.5039664        110.5918030        123.2631328     H        387 HID                     0.1300
    72 C1_1         118.8890137        113.1644830        125.8426370     C.2      673 0                       0.6530
    73 N1_2         119.4074195        112.1130114        125.2088508     N.am     673 0                      -0.5560
    74 O1_3         119.4745404        113.8444464        126.6838012     O.2      673 0                      -0.4880
    75 C2_4         120.7623195        111.6242276        125.4683900     C.3      673 0                       0.0380
    76 N2_5         121.1255039        112.9572372        123.5701446     N.pl3    506 10                     -0.5850
    77 O2_6         116.0639016        114.5683039        124.5938743     O.2       46 5                      -0.2050
    78 C3_7         121.6113263        112.1349254        124.5020292     C.3      506 10                      0.4700
    79 N3_8         114.4470188        111.7674603        122.9193110     N.4       78 2                      -0.3800
    80 C4_9         121.9628504        113.4825343        122.5888206     C.3      506 10                      0.1020
    81 N4_10        114.3743375        110.2960642        118.8433997     N.pl3    735 7                      -0.2710
    82 C5_11        123.3073849        113.1524304        122.5769261     C.3      506 10                     -0.1600
    83 N5_12        113.8112353        112.2958901        118.2244787     N.pl3    735 7                      -0.6080
    84 C6_13        123.8044462        112.2995446        123.5433349     C.3      506 10                     -0.1240
    85 N6_14        116.5913395        112.7183263        125.6041232     N.pl3     18 4                      -0.6790
    86 C7_15        122.9511574        111.7951707        124.5031632     C.3      506 10                      0.0150
    87 C8_16        117.6681571        113.4723172        125.4544679     C.3       41 8                      -0.3820
    88 C9_17        117.3651455        114.6008551        124.8357538     C.3       40 1                       0.2130
    89 C10_18       115.6128055        113.4313158        125.0617368     C.3       41 9                       0.7380
    90 C11_19       114.1549634        113.0144017        124.9741401     C.3       78 2                      -0.1730
    91 C12_20       113.7661111        112.9145855        123.5150906     C.3       78 2                       0.1280
    92 C13_21       113.8874036        111.5495795        121.5884753     C.3       78 2                       0.1320
    93 C14_22       114.8173718        112.1048577        120.5258657     C.3       78 2                      -0.0620
    94 C15_23       114.3380021        111.5681689        119.1915513     C.3      735 7                       0.2740
    95 C16_24       113.8653405        110.2258593        117.6234180     C.3      735 7                       0.1300
    96 C17_25       113.6807992        109.1840705        116.8276984     C.3      409 3                      -0.3000
    97 C18_26       113.1222521        109.3599079        115.5748232     C.3      409 3                      -0.1820
    98 C19_27       112.7633409        110.6327109        115.1755784     C.3      409 3                      -0.2130
    99 C20_28       112.9779731        111.6815371        116.0500826     C.3      409 3                      -0.3790
   100 C21_29       113.5180920        111.4567310        117.2405362     C.3      735 7                       0.4790
   101 F1_30        123.3889506        111.0439124        125.3572815     F         23 6                      -0.1320
   102 H5           123.9662279        113.5588353        121.8119771     H          0 11                      0.1150
   103 H6           124.8600449        112.0289216        123.5481788     H          0 12                      0.1770
   104 H9           118.0532153        115.4060750        124.5790246     H          0 13                      0.2230
   105 H11          114.0213387        112.0399826        125.4231277     H          0 14                      0.0900
   106 H12          112.6882378        112.7745156        123.4452148     H          0 15                      0.0900
   107 H13          112.9206921        112.0449110        121.5068516     H          0 16                      0.0900
   108 H14          114.7705844        113.1927313        120.5315269     H          0 17                      0.0900
   109 H15          118.9021358        111.5975531        124.5170524     H          0 18                      0.3200
   110 H17          113.9699027        108.1870192        117.1612322     H          0 19                      0.1850
   111 H18          112.9673431        108.5057174        114.9193991     H          0 20                      0.1270
   112 H19          112.3178781        110.8049482        114.1944255     H          0 21                      0.1270
   113 H20          112.7043173        112.6947897        115.7606837     H          0 22                      0.2500
   114 H21          120.7734331        110.5344213        125.4214777     H          0 23                      0.0900
   115 H22          121.0858856        111.9507895        126.4541847     H          0 24                      0.0900
   116 H31          114.2963794        110.9570407        123.4850961     H          0 25                      0.3200
   117 H32          115.4256385        111.9548576        122.8425790     H          0 26                      0.3200
   118 H41          121.5622041        114.1531549        121.8303772     H          0 27                      0.1220
   119 H42          114.7200253        109.5370944        119.3920623     H          0 28                      0.3210
   120 H9L          113.5290094        113.7493646        125.4774901     H          0 29                      0.0900
   121 H9M          114.0553515        113.8255592        122.9914677     H          0 30                      0.0900
   122 H9N          113.7529307        110.4848378        121.4218370     H          0 31                      0.0900
   123 H9O          115.8367279        111.7718003        120.7147678     H          0 32                      0.0900
@<TRIPOS>BOND
1 1 2 1  
2 2 3 1  
3 2 4 1  
4 5 6 1  
5 6 7 1  
6 6 8 1  
7 9 10 1  
8 10 11 1  
9 10 12 1  
10 12 13 1  
11 12 14 1  
12 15 16 1  
13 16 17 1  
14 16 24 1  
15 16 25 1  
16 17 18 1  
17 17 19 1  
18 18 20 1  
19 18 26 1  
20 19 21 1  
21 19 27 1  
22 20 22 1  
23 20 28 1  
24 21 22 1  
25 21 29 1  
26 22 23 1  
27 23 30 1  
28 31 32 1  
29 32 33 1  
30 32 34 1  
31 32 35 1  
32 33 36 1  
33 37 38 1  
34 38 39 1  
35 38 46 1  
36 38 47 1  
37 39 40 1  
38 39 41 1  
39 40 42 1  
40 40 48 1  
41 41 43 1  
42 41 49 1  
43 42 44 1  
44 42 50 1  
45 43 44 1  
46 43 51 1  
47 44 45 1  
48 45 52 1  
49 53 54 1  
50 54 55 1  
51 54 58 1  
52 54 59 1  
53 55 56 1  
54 55 57 1  
55 60 61 1  
56 61 62 1  
57 61 67 1  
58 61 68 1  
59 62 63 1  
60 62 64 1  
61 63 65 1  
62 63 69 1  
63 64 66 1  
64 64 70 1  
65 65 66 1  
66 65 71 1  
67 72 73 am 305
68 72 74 2 
69 72 87 1  202
70 73 75 1  210
71 73 109 1 
72 75 78 1  256
73 75 114 1 
74 75 115 1 
75 76 78 ar 2
76 76 80 ar 2
77 77 88 ar 2
78 77 89 ar 2
79 78 86 ar 1
80 79 91 1  101
81 79 92 1  101
82 79 116 1 
83 79 117 1 
84 80 82 ar 1
85 80 118 1 
86 81 94 ar 1
87 81 95 ar 1
88 81 119 1 
89 82 84 ar 1
90 82 102 1 
91 83 94 ar 2
92 83 100 ar 2
93 84 86 ar 1
94 84 103 1 
95 85 87 ar 2
96 85 89 ar 2
97 86 101 1 
98 87 88 ar 1
99 88 104 1 
100 89 90 1  241
101 90 91 1  101
102 90 105 1 
103 90 120 1 
104 91 106 1 
105 91 121 1 
106 92 93 1  101
107 92 107 1 
108 92 122 1 
109 93 94 1  249
110 93 108 1 
111 93 123 1 
112 95 96 ar 1
113 95 100 ar 1
114 96 97 ar 1
115 96 110 1 
116 97 98 ar 1
117 97 111 1 
118 98 99 ar 1
119 98 112 1 
120 99 100 ar 1
121 99 113 1 
@<TRIPOS>ALT_TYPE
CAMP_BIO_ALT_TYPE_SET
CAMP_BIO  1  297  2  298  3  299  4  299  5  212  6  214  7  215  8  215  9  222 10  224 11  225 12  226 13  227 14  227 15  119 16  124 17  126 18  127 19  127 20  129 21  129 22  131 23  132 24  125 25  125 26  128 27  128 28  130 29  130 30  133 31   74 32   79 33   81 34   80 35   80 36   82 37  119 38  124 39  126 40  127 41  127 42  129 43  129 44  131 45  132 46  125 47  125 48  128 49  128 50  130 51  130 52  133 53  207 54  212 55  214 56  215 57  215 58  213 59  213 60  175 61  180 62  182 63  183 64  185 65  187 66  189 67  181 68  181 69  184 70  186 71  188 
@<TRIPOS>MOLECULE
tmp_ligand_MINIMUM
123 121
BIOPOLYMER
USER_CHARGES
rFOS -99.8326959847 kcal/mol, CgenFF charge penalty mean/max 10.3806153846 / 60.227
# Energy (kcal/mol):   -9381.225    
@<TRIPOS>ATOM
     1  CZ          120.6180000        117.3850000        114.2470000     C.cat     23 ARG                     0.6400
     2  NH2         121.1160000        117.1840000        115.4630000     N.pl3     23 ARG                    -0.8000
     3 1HH2         120.6665250        117.6077871        116.2746506     H         23 ARG                     0.4600
     4 2HH2         121.9475985        116.6059823        115.5844060     H         23 ARG                     0.4600
     5  CB          126.1800000        118.2200000        115.4430000     C.3      164 ASP                    -0.2800
     6  CG          124.8640000        117.4930000        115.6820000     C.2      164 ASP                     0.6200
     7  OD1         124.0956750        117.2726610        114.7236309     O.co2    164 ASP                    -0.7600
     8  OD2         124.6046279        117.1223151        116.8456502     O.co2    164 ASP                    -0.7600
     9  CB          120.7230000        121.0760000        116.3150000     C.3      168 ASN                    -0.1800
    10  CG          119.4590000        120.6880000        117.0490000     C.2      168 ASN                     0.5500
    11  OD1         118.6339208        119.9350642        116.5324044     O.2      168 ASN                    -0.5500
    12  ND2         119.2988508        121.2001229        118.2628490     N.2      168 ASN                    -0.6200
    13 1HD2         118.4819430        120.9478576        118.8191077     H        168 ASN                     0.3100
    14 2HD2         119.9926744        121.8459855        118.6395059     H        168 ASN                     0.3100
    15  CA          119.8360000        108.2290000        126.0280000     C.3      252 TYR                     0.0700
    16  CB          120.1690000        107.3650000        124.8110000     C.3      252 TYR                    -0.1800
    17  CG          121.1542186        107.9977583        123.8597055     C.ar     252 TYR                     0.0000
    18  CD1         120.8006612        109.0995257        123.0950435     C.ar     252 TYR                    -0.1150
    19  CD2         122.4142510        107.4572027        123.6817651     C.ar     252 TYR                    -0.1150
    20  CE1         121.6906573        109.6690310        122.2106275     C.ar     252 TYR                    -0.1150
    21  CE2         123.3138289        108.0243037        122.8043068     C.ar     252 TYR                    -0.1150
    22  CZ          122.9462839        109.1263128        122.0691962     C.ar     252 TYR                     0.1100
    23  OH          123.8426863        109.6870760        121.1884593     O.3      252 TYR                    -0.5400
    24 1HB          119.2502890        107.1224430        124.2748869     H        252 TYR                     0.0900
    25 2HB          120.5537911        106.4000817        125.1443909     H        252 TYR                     0.0900
    26  HD1         119.8125331        109.5193440        123.2123265     H        252 TYR                     0.1150
    27  HD2         122.6980511        106.5913815        124.2616023     H        252 TYR                     0.1150
    28  HE1         121.3953870        110.5267350        121.6244882     H        252 TYR                     0.1150
    29  HE2         124.2937292        107.5880019        122.6784645     H        252 TYR                     0.1150
    30  HH          123.4611876        110.5091449        120.8426826     H        252 TYR                     0.4300
    31  CA          114.6830000        118.0040000        119.6790000     C.3      260 CYS                     0.0700
    32  CB          114.4400000        116.4920000        119.7120000     C.3      260 CYS                    -0.1100
    33  SG          113.8352457        115.8769622        121.2980791     S.3      260 CYS                    -0.2300
    34 1HB          115.3604402        115.9698819        119.4465503     H        260 CYS                     0.0900
    35 2HB          113.7362931        116.2195024        118.9240770     H        260 CYS                     0.0900
    36  HG          112.8002669        115.1990306        120.7992969     H        260 CYS                     0.1600
    37  CA          117.8670000        103.6840000        119.9790000     C.3      381 TYR                     0.0700
    38  CB          117.7990000        103.5140000        118.4660000     C.3      381 TYR                    -0.1800
    39  CG          118.3485543        104.7053078        117.7200866     C.ar     381 TYR                     0.0000
    40  CD1         119.5024474        104.5979910        116.9603090     C.ar     381 TYR                    -0.1150
    41  CD2         117.7158460        105.9378524        117.7783874     C.ar     381 TYR                    -0.1150
    42  CE1         120.0101117        105.6811903        116.2776947     C.ar     381 TYR                    -0.1150
    43  CE2         118.2173905        107.0281084        117.0990517     C.ar     381 TYR                    -0.1150
    44  CZ          119.3650109        106.8945789        116.3504341     C.ar     381 TYR                     0.1100
    45  OH          119.8696245        107.9782343        115.6712087     O.3      381 TYR                    -0.5400
    46 1HB          116.7643304        103.3424578        118.1654786     H        381 TYR                     0.0900
    47 2HB          118.3491939        102.6177408        118.1756777     H        381 TYR                     0.0900
    48  HD1         120.0039535        103.6429579        116.9073619     H        381 TYR                     0.1150
    49  HD2         116.8159618        106.0358455        118.3674592     H        381 TYR                     0.1150
    50  HE1         120.9108612        105.5760502        115.6911830     H        381 TYR                     0.1150
    51  HE2         117.7106093        107.9800891        117.1565453     H        381 TYR                     0.1150
    52  HH          120.6435245        107.6895841        115.1626226     H        381 TYR                     0.4300
    53  CA          115.2440000        105.7570000        123.1040000     C.3      384 ASP                     0.0700
    54  CB          115.7770000        106.3480000        121.7980000     C.3      384 ASP                    -0.2800
    55  CG          115.3219881        107.7783432        121.5689836     C.2      384 ASP                     0.6200
    56  OD1         114.2652302        108.1725436        122.1059376     O.co2    384 ASP                    -0.7600
    57  OD2         116.0252740        108.5137141        120.8453209     O.co2    384 ASP                    -0.7600
    58 1HB          115.4574858        105.7262283        120.9603893     H        384 ASP                     0.0900
    59 2HB          116.8673040        106.3090647        121.7995083     H        384 ASP                     0.0900
    60  CA          111.8310000        106.3480000        126.5970000     C.3      387 HID                     0.0700
    61  CB          112.9080000        107.3730000        126.2510000     C.3      387 HID                    -0.0900
    62  CG          112.3645755        108.6707680        125.7398698     C.ar     387 HID                    -0.0500
    63  ND1         112.0062581        108.8584137        124.4231311     N.ar     387 HID                    -0.3600
    64  CD2         112.1176652        109.8442036        126.3685438     C.ar     387 HID                     0.2200
    65  CE1         111.5638066        110.0922336        124.2612760     C.ar     387 HID                     0.2500
    66  NE2         111.6205680        110.7121462        125.4262826     N.ar     387 HID                    -0.7000
    67 1HB          113.5902634        106.9485732        125.5129894     H        387 HID                     0.0900
    68 2HB          113.5283591        107.5591040        127.1289526     H        387 HID                     0.0900
    69  HD1         112.0724484        108.1570117        123.6855309     H        387 HID                     0.3200
    70  HD2         112.2894748        110.0378010        127.4170673     H        387 HID                     0.1000
    71  HE1         111.2154744        110.5131461        123.3296659     H        387 HID                     0.1300
    72 C1_1         118.9576527        113.2477739        125.8805047     C.2      673 0                       0.6530
    73 N1_2         119.4604059        112.1769183        125.2668848     N.am     673 0                      -0.5560
    74 O1_3         119.5565343        113.9404477        126.7016580     O.2      673 0                      -0.4880
    75 C2_4         120.8121888        111.6800670        125.5273574     C.3      673 0                       0.0380
    76 N2_5         121.1744127        112.9659967        123.5967276     N.pl3    506 10                     -0.5850
    77 O2_6         116.1375456        114.6523087        124.6212756     O.2       46 5                      -0.2050
    78 C3_7         121.6589358        112.1599463        124.5433791     C.3      506 10                      0.4700
    79 N3_8         114.4793181        111.8312996        123.0227180     N.4       78 2                      -0.3800
    80 C4_9         122.0095348        113.4602539        122.5975460     C.3      506 10                      0.1020
    81 N4_10        114.3603401        110.2690156        118.9818697     N.pl3    735 7                      -0.2710
    82 C5_11        123.3504935        113.1160079        122.5831414     C.3      506 10                     -0.1600
    83 N5_12        113.8129817        112.2600908        118.3219688     N.pl3    735 7                      -0.6080
    84 C6_13        123.8462068        112.2800562        123.5649169     C.3      506 10                     -0.1240
    85 N6_14        116.6537758        112.8202484        125.6692606     N.pl3     18 4                      -0.6790
    86 C7_15        122.9951928        111.8063958        124.5422531     C.3      506 10                      0.0150
    87 C8_16        117.7370658        113.5594318        125.4945448     C.3       41 8                      -0.3820
    88 C9_17        117.4408711        114.6767898        124.8526719     C.3       40 1                       0.2130
    89 C10_18       115.6784509        113.5309328        125.1181390     C.3       41 9                       0.7380
    90 C11_19       114.2157938        113.1273216        125.0508610     C.3       78 2                      -0.1730
    91 C12_20       113.8147626        112.9986097        123.5973816     C.3       78 2                       0.1280
    92 C13_21       113.9073143        111.5892316        121.7013627     C.3       78 2                       0.1320
    93 C14_22       114.8347336        112.1106612        120.6195501     C.3       78 2                      -0.0620
    94 C15_23       114.3396828        111.5489711        119.3013490     C.3      735 7                       0.2740
    95 C16_24       113.8413103        110.1765565        117.7676121     C.3      735 7                       0.1300
    96 C17_25       113.6400307        109.1190282        116.9971126     C.3      409 3                      -0.3000
    97 C18_26       113.0737180        109.2723071        115.7447606     C.3      409 3                      -0.1820
    98 C19_27       112.7247863        110.5394257        115.3194393     C.3      409 3                      -0.2130
    99 C20_28       112.9568304        111.6054566        116.1683177     C.3      409 3                      -0.3790
   100 C21_29       113.5037371        111.4020052        117.3595131     C.3      735 7                       0.4790
   101 F1_30        123.4318205        111.0701188        125.4099065     F         23 6                      -0.1320
   102 H5           124.0075707        113.4981542        121.8042963     H          0 11                      0.1150
   103 H6           124.8989898        111.9986542        123.5680459     H          0 12                      0.1770
   104 H9           118.1351477        115.4688076        124.5726420     H          0 13                      0.2230
   105 H11          114.0756618        112.1647381        125.5228080     H          0 14                      0.0900
   106 H12          112.7350095        112.8682079        123.5387168     H          0 15                      0.0900
   107 H13          112.9451196        112.0926139        121.6157198     H          0 16                      0.0900
   108 H14          114.7991150        113.1988125        120.6008915     H          0 17                      0.0900
   109 H15          118.9445880        111.6512396        124.5907280     H          0 18                      0.3200
   110 H17          113.9214756        108.1268168        117.3510085     H          0 19                      0.1850
   111 H18          112.9050622        108.4051811        115.1100428     H          0 20                      0.1270
   112 H19          112.2735957        110.6940700        114.3379730     H          0 21                      0.1270
   113 H20          112.6913362        112.6147010        115.8580619     H          0 22                      0.2500
   114 H21          120.8118003        110.5894223        125.5050858     H          0 23                      0.0900
   115 H22          121.1466276        112.0254395        126.5030610     H          0 24                      0.0900
   116 H31          114.3247451        111.0354809        123.6078374     H          0 25                      0.3200
   117 H32          115.4591852        112.0067331        122.9344817     H          0 26                      0.3200
   118 H41          121.6099603        114.1176939        121.8270923     H          0 27                      0.1220
   119 H42          114.7024484        109.5190848        119.5450142     H          0 28                      0.3210
   120 H9L          113.6012650        113.8799370        125.5420579     H          0 29                      0.0900
   121 H9M          114.1092766        113.8944634        123.0511018     H          0 30                      0.0900
   122 H9N          113.7606892        110.5224518        121.5599135     H          0 31                      0.0900
   123 H9O          115.8520503        111.7713798        120.8083700     H          0 32                      0.0900
@<TRIPOS>BOND
1 1 2 1  
2 2 3 1  
3 2 4 1  
4 5 6 1  
5 6 7 1  
6 6 8 1  
7 9 10 1  
8 10 11 1  
9 10 12 1  
10 12 13 1  
11 12 14 1  
12 15 16 1  
13 16 17 1  
14 16 24 1  
15 16 25 1  
16 17 18 1  
17 17 19 1  
18 18 20 1  
19 18 26 1  
20 19 21 1  
21 19 27 1  
22 20 22 1  
23 20 28 1  
24 21 22 1  
25 21 29 1  
26 22 23 1  
27 23 30 1  
28 31 32 1  
29 32 33 1  
30 32 34 1  
31 32 35 1  
32 33 36 1  
33 37 38 1  
34 38 39 1  
35 38 46 1  
36 38 47 1  
37 39 40 1  
38 39 41 1  
39 40 42 1  
40 40 48 1  
41 41 43 1  
42 41 49 1  
43 42 44 1  
44 42 50 1  
45 43 44 1  
46 43 51 1  
47 44 45 1  
48 45 52 1  
49 53 54 1  
50 54 55 1  
51 54 58 1  
52 54 59 1  
53 55 56 1  
54 55 57 1  
55 60 61 1  
56 61 62 1  
57 61 67 1  
58 61 68 1  
59 62 63 1  
60 62 64 1  
61 63 65 1  
62 63 69 1  
63 64 66 1  
64 64 70 1  
65 65 66 1  
66 65 71 1  
67 72 73 am 305
68 72 74 2 
69 72 87 1  202
70 73 75 1  210
71 73 109 1 
72 75 78 1  256
73 75 114 1 
74 75 115 1 
75 76 78 ar 2
76 76 80 ar 2
77 77 88 ar 2
78 77 89 ar 2
79 78 86 ar 1
80 79 91 1  101
81 79 92 1  101
82 79 116 1 
83 79 117 1 
84 80 82 ar 1
85 80 118 1 
86 81 94 ar 1
87 81 95 ar 1
88 81 119 1 
89 82 84 ar 1
90 82 102 1 
91 83 94 ar 2
92 83 100 ar 2
93 84 86 ar 1
94 84 103 1 
95 85 87 ar 2
96 85 89 ar 2
97 86 101 1 
98 87 88 ar 1
99 88 104 1 
100 89 90 1  241
101 90 91 1  101
102 90 105 1 
103 90 120 1 
104 91 106 1 
105 91 121 1 
106 92 93 1  101
107 92 107 1 
108 92 122 1 
109 93 94 1  249
110 93 108 1 
111 93 123 1 
112 95 96 ar 1
113 95 100 ar 1
114 96 97 ar 1
115 96 110 1 
116 97 98 ar 1
117 97 111 1 
118 98 99 ar 1
119 98 112 1 
120 99 100 ar 1
121 99 113 1 
@<TRIPOS>ALT_TYPE
CAMP_BIO_ALT_TYPE_SET
CAMP_BIO  1  297  2  298  3  299  4  299  5  212  6  214  7  215  8  215  9  222 10  224 11  225 12  226 13  227 14  227 15  119 16  124 17  126 18  127 19  127 20  129 21  129 22  131 23  132 24  125 25  125 26  128 27  128 28  130 29  130 30  133 31   74 32   79 33   81 34   80 35   80 36   82 37  119 38  124 39  126 40  127 41  127 42  129 43  129 44  131 45  132 46  125 47  125 48  128 49  128 50  130 51  130 52  133 53  207 54  212 55  214 56  215 57  215 58  213 59  213 60  175 61  180 62  182 63  183 64  185 65  187 66  189 67  181 68  181 69  184 70  186 71  188 
@<TRIPOS>MOLECULE
tmp_ligand_MINIMUM
123 121
BIOPOLYMER
USER_CHARGES
rFOS -99.8326959847 kcal/mol, CgenFF charge penalty mean/max 10.3806153846 / 60.227
# Energy (kcal/mol):   -9381.327    
@<TRIPOS>ATOM
     1  CZ          120.6180000        117.3850000        114.2470000     C.cat     23 ARG                     0.6400
     2  NH2         121.1160000        117.1840000        115.4630000     N.pl3     23 ARG                    -0.8000
     3 1HH2         121.9539418        116.6149811        115.5832956     H         23 ARG                     0.4600
     4 2HH2         120.6601817        117.5987883        116.2757609     H         23 ARG                     0.4600
     5  CB          126.1800000        118.2200000        115.4430000     C.3      164 ASP                    -0.2800
     6  CG          124.8640000        117.4930000        115.6820000     C.2      164 ASP                     0.6200
     7  OD1         124.0746776        117.3134920        114.7322153     O.co2    164 ASP                    -0.7600
     8  OD2         124.6258400        117.0808051        116.8361829     O.co2    164 ASP                    -0.7600
     9  CB          120.7230000        121.0760000        116.3150000     C.3      168 ASN                    -0.1800
    10  CG          119.4590000        120.6880000        117.0490000     C.2      168 ASN                     0.5500
    11  OD1         118.6520013        119.9055492        116.5479383     O.2      168 ASN                    -0.5500
    12  ND2         119.2785185        121.2333479        118.2453984     N.2      168 ASN                    -0.6200
    13 1HD2         119.9519711        121.9101907        118.6042097     H        168 ASN                     0.3100
    14 2HD2         118.4663552        120.9756376        118.8060910     H        168 ASN                     0.3100
    15  CA          119.8360000        108.2290000        126.0280000     C.3      252 TYR                     0.0700
    16  CB          120.1690000        107.3650000        124.8110000     C.3      252 TYR                    -0.1800
    17  CG          120.9042499        108.1006990        123.7182262     C.ar     252 TYR                     0.0000
    18  CD1         120.2491195        108.5043880        122.5643452     C.ar     252 TYR                    -0.1150
    19  CD2         122.2632356        108.3365625        123.8134688     C.ar     252 TYR                    -0.1150
    20  CE1         120.9206248        109.1594520        121.5550917     C.ar     252 TYR                    -0.1150
    21  CE2         122.9421407        108.9973537        122.8118601     C.ar     252 TYR                    -0.1150
    22  CZ          122.2679254        109.4027331        121.6844727     C.ar     252 TYR                     0.1100
    23  OH          122.9482063        110.0558565        120.6823062     O.3      252 TYR                    -0.5400
    24 1HB          119.2505739        106.9367651        124.4067855     H        252 TYR                     0.0900
    25 2HB          120.7567404        106.5020649        125.1275205     H        252 TYR                     0.0900
    26  HD1         119.1910101        108.3092536        122.4709264     H        252 TYR                     0.1150
    27  HD2         122.7882658        108.0160013        124.7011533     H        252 TYR                     0.1150
    28  HE1         120.3917550        109.4653797        120.6645273     H        252 TYR                     0.1150
    29  HE2         124.0038622        109.1725526        122.9037994     H        252 TYR                     0.1150
    30  HH          122.3148597        110.3016886        119.9899633     H        252 TYR                     0.4300
    31  CA          114.6830000        118.0040000        119.6790000     C.3      260 CYS                     0.0700
    32  CB          114.4400000        116.4920000        119.7120000     C.3      260 CYS                    -0.1100
    33  SG          113.7978369        115.8827007        121.2855396     S.3      260 CYS                    -0.2300
    34 1HB          115.3667644        115.9693907        119.4706120     H        260 CYS                     0.0900
    35 2HB          113.7554380        116.2160867        118.9085526     H        260 CYS                     0.0900
    36  HG          112.8179419        115.1455564        120.7602015     H        260 CYS                     0.1600
    37  CA          117.8670000        103.6840000        119.9790000     C.3      381 TYR                     0.0700
    38  CB          117.7990000        103.5140000        118.4660000     C.3      381 TYR                    -0.1800
    39  CG          117.9808662        104.8156487        117.7242140     C.ar     381 TYR                     0.0000
    40  CD1         116.9730258        105.7663660        117.6988695     C.ar     381 TYR                    -0.1150
    41  CD2         119.1585498        105.0923802        117.0464486     C.ar     381 TYR                    -0.1150
    42  CE1         117.1317658        106.9560370        117.0232287     C.ar     381 TYR                    -0.1150
    43  CE2         119.3260372        106.2803646        116.3664905     C.ar     381 TYR                    -0.1150
    44  CZ          118.3094546        107.2086818        116.3576629     C.ar     381 TYR                     0.1100
    45  OH          118.4708894        108.3947266        115.6812549     O.3      381 TYR                    -0.5400
    46 1HB          116.8404284        103.0705119        118.1926142     H        381 TYR                     0.0900
    47 2HB          118.5618599        102.8030305        118.1453006     H        381 TYR                     0.0900
    48  HD1         116.0512312        105.5619627        118.2231918     H        381 TYR                     0.1150
    49  HD2         119.9521088        104.3598873        117.0573211     H        381 TYR                     0.1150
    50  HE1         116.3336460        107.6836032        117.0160043     H        381 TYR                     0.1150
    51  HE2         120.2505528        106.4780200        115.8443763     H        381 TYR                     0.1150
    52  HH          119.2883133        108.3438442        115.1615156     H        381 TYR                     0.4300
    53  CA          115.2440000        105.7570000        123.1040000     C.3      384 ASP                     0.0700
    54  CB          115.7770000        106.3480000        121.7980000     C.3      384 ASP                    -0.2800
    55  CG          115.5166938        107.8388663        121.6758344     C.2      384 ASP                     0.6200
    56  OD1         116.3982331        108.5701690        121.1773007     O.co2    384 ASP                    -0.7600
    57  OD2         114.4231132        108.2833131        122.0827958     O.co2    384 ASP                    -0.7600
    58 1HB          115.3233916        105.8291489        120.9522377     H        384 ASP                     0.0900
    59 2HB          116.8489063        106.1587430        121.7239754     H        384 ASP                     0.0900
    60  CA          111.8310000        106.3480000        126.5970000     C.3      387 HID                     0.0700
    61  CB          112.9080000        107.3730000        126.2510000     C.3      387 HID                    -0.0900
    62  CG          112.3702672        108.6352764        125.6524452     C.ar     387 HID                    -0.0500
    63  ND1         112.3855394        108.8793491        124.2968648     N.ar     387 HID                    -0.3600
    64  CD2         111.8013815        109.7224679        126.2247481     C.ar     387 HID                     0.2200
    65  CE1         111.8512301        110.0635157        124.0590941     C.ar     387 HID                     0.2500
    66  NE2         111.4880997        110.5965823        125.2117997     N.ar     387 HID                    -0.7000
    67 1HB          113.6300623        106.9249192        125.5667992     H        387 HID                     0.0900
    68 2HB          113.4839250        107.6116614        127.1463391     H        387 HID                     0.0900
    69  HD1         112.7527049        108.2474244        123.5853448     H        387 HID                     0.3200
    70  HD2         111.6366991        109.8550264        127.2838553     H        387 HID                     0.1000
    71  HE1         111.7344268        110.5108832        123.0830719     H        387 HID                     0.1300
    72 C1_1         118.9221862        113.2619821        125.8676293     C.2      673 0                       0.6530
    73 N1_2         119.4277867        112.1954826        125.2487843     N.am     673 0                      -0.5560
    74 O1_3         119.5216708        113.9565144        126.6867704     O.2      673 0                      -0.4880
    75 C2_4         120.7840345        111.7062456        125.5003054     C.3      673 0                       0.0380
    76 N2_5         121.1272298        112.9984274        123.5703738     N.pl3    506 10                     -0.5850
    77 O2_6         116.0863686        114.6521420        124.6278819     O.2       46 5                      -0.2050
    78 C3_7         121.6221168        112.1933100        124.5124470     C.3      506 10                      0.4700
    79 N3_8         114.4358513        111.8245743        123.0329366     N.4       78 2                      -0.3800
    80 C4_9         121.9535122        113.4998315        122.5674111     C.3      506 10                      0.1020
    81 N4_10        114.3026895        110.2701708        118.9894926     N.pl3    735 7                      -0.2710
    82 C5_11        123.2964124        113.1637140        122.5444522     C.3      506 10                     -0.1600
    83 N5_12        113.7395086        112.2593017        118.3370844     N.pl3    735 7                      -0.6080
    84 C6_13        123.8028743        112.3286891        123.5215192     C.3      506 10                     -0.1240
    85 N6_14        116.6197311        112.8210123        125.6688908     N.pl3     18 4                      -0.6790
    86 C7_15        122.9604490        111.8478317        124.5027738     C.3      506 10                      0.0150
    87 C8_16        117.6975121        113.5670872        125.4894599     C.3       41 8                      -0.3820
    88 C9_17        117.3908520        114.6839960        124.8517331     C.3       40 1                       0.2130
    89 C10_18       115.6369433        113.5269658        125.1249938     C.3       41 9                       0.7380
    90 C11_19       114.1763751        113.1146802        125.0653689     C.3       78 2                      -0.1730
    91 C12_20       113.7676460        112.9866325        123.6139767     C.3       78 2                       0.1280
    92 C13_21       113.8576097        111.5818612        121.7144178     C.3       78 2                       0.1320
    93 C14_22       114.7755400        112.1111693        120.6283465     C.3       78 2                      -0.0620
    94 C15_23       114.2761916        111.5492982        119.3118446     C.3      735 7                       0.2740
    95 C16_24       113.7771446        110.1771561        117.7780832     C.3      735 7                       0.1300
    96 C17_25       113.5777407        109.1200684        117.0064922     C.3      409 3                      -0.3000
    97 C18_26       113.0032125        109.2725821        115.7577941     C.3      409 3                      -0.1820
    98 C19_27       112.6441799        110.5384711        115.3372447     C.3      409 3                      -0.2130
    99 C20_28       112.8747537        111.6040808        116.1870522     C.3      409 3                      -0.3790
   100 C21_29       113.4298217        111.4014081        117.3745998     C.3      735 7                       0.4790
   101 F1_30        123.4065609        111.1123649        125.3662798     F         23 6                      -0.1320
   102 H5           123.9466178        113.5514682        121.7626175     H          0 11                      0.1150
   103 H6           124.8573330        112.0536384        123.5179080     H          0 12                      0.1770
   104 H9           118.0787002        115.4807803        124.5693705     H          0 13                      0.2230
   105 H11          114.0447996        112.1502704        125.5360488     H          0 14                      0.0900
   106 H12          112.6883735        112.8498429        123.5613229     H          0 15                      0.0900
   107 H13          112.8919178        112.0796091        121.6354673     H          0 16                      0.0900
   108 H14          114.7332617        113.1991229        120.6122408     H          0 17                      0.0900
   109 H15          118.9112040        111.6681359        124.5745130     H          0 18                      0.3200
   110 H17          113.8672164        108.1288252        117.3566031     H          0 19                      0.1850
   111 H18          112.8360776        108.4058018        115.1222024     H          0 20                      0.1270
   112 H19          112.1863433        110.6924706        114.3587593     H          0 21                      0.1270
   113 H20          112.6013804        112.6123603        115.8805242     H          0 22                      0.2500
   114 H21          120.7900830        110.6156680        125.4756861     H          0 23                      0.0900
   115 H22          121.1220792        112.0515604        126.4747860     H          0 24                      0.0900
   116 H31          114.2894920        111.0265988        123.6172302     H          0 25                      0.3200
   117 H32          115.4141123        112.0061035        122.9393712     H          0 26                      0.3200
   118 H41          121.5454944        114.1564804        121.8007171     H          0 27                      0.1220
   119 H42          114.6525896        109.5211257        119.5490169     H          0 28                      0.3210
   120 H9L          113.5602044        113.8625310        125.5617587     H          0 29                      0.0900
   121 H9M          114.0535658        113.8854030        123.0679222     H          0 30                      0.0900
   122 H9N          113.7165871        110.5145184        121.5715266     H          0 31                      0.0900
   123 H9O          115.7959662        111.7776327        120.8105045     H          0 32                      0.0900
@<TRIPOS>BOND
1 1 2 1  
2 2 3 1  
3 2 4 1  
4 5 6 1  
5 6 7 1  
6 6 8 1  
7 9 10 1  
8 10 11 1  
9 10 12 1  
10 12 13 1  
11 12 14 1  
12 15 16 1  
13 16 17 1  
14 16 24 1  
15 16 25 1  
16 17 18 1  
17 17 19 1  
18 18 20 1  
19 18 26 1  
20 19 21 1  
21 19 27 1  
22 20 22 1  
23 20 28 1  
24 21 22 1  
25 21 29 1  
26 22 23 1  
27 23 30 1  
28 31 32 1  
29 32 33 1  
30 32 34 1  
31 32 35 1  
32 33 36 1  
33 37 38 1  
34 38 39 1  
35 38 46 1  
36 38 47 1  
37 39 40 1  
38 39 41 1  
39 40 42 1  
40 40 48 1  
41 41 43 1  
42 41 49 1  
43 42 44 1  
44 42 50 1  
45 43 44 1  
46 43 51 1  
47 44 45 1  
48 45 52 1  
49 53 54 1  
50 54 55 1  
51 54 58 1  
52 54 59 1  
53 55 56 1  
54 55 57 1  
55 60 61 1  
56 61 62 1  
57 61 67 1  
58 61 68 1  
59 62 63 1  
60 62 64 1  
61 63 65 1  
62 63 69 1  
63 64 66 1  
64 64 70 1  
65 65 66 1  
66 65 71 1  
67 72 73 am 305
68 72 74 2 
69 72 87 1  202
70 73 75 1  210
71 73 109 1 
72 75 78 1  256
73 75 114 1 
74 75 115 1 
75 76 78 ar 2
76 76 80 ar 2
77 77 88 ar 2
78 77 89 ar 2
79 78 86 ar 1
80 79 91 1  101
81 79 92 1  101
82 79 116 1 
83 79 117 1 
84 80 82 ar 1
85 80 118 1 
86 81 94 ar 1
87 81 95 ar 1
88 81 119 1 
89 82 84 ar 1
90 82 102 1 
91 83 94 ar 2
92 83 100 ar 2
93 84 86 ar 1
94 84 103 1 
95 85 87 ar 2
96 85 89 ar 2
97 86 101 1 
98 87 88 ar 1
99 88 104 1 
100 89 90 1  241
101 90 91 1  101
102 90 105 1 
103 90 120 1 
104 91 106 1 
105 91 121 1 
106 92 93 1  101
107 92 107 1 
108 92 122 1 
109 93 94 1  249
110 93 108 1 
111 93 123 1 
112 95 96 ar 1
113 95 100 ar 1
114 96 97 ar 1
115 96 110 1 
116 97 98 ar 1
117 97 111 1 
118 98 99 ar 1
119 98 112 1 
120 99 100 ar 1
121 99 113 1 
@<TRIPOS>ALT_TYPE
CAMP_BIO_ALT_TYPE_SET
CAMP_BIO  1  297  2  298  3  299  4  299  5  212  6  214  7  215  8  215  9  222 10  224 11  225 12  226 13  227 14  227 15  119 16  124 17  126 18  127 19  127 20  129 21  129 22  131 23  132 24  125 25  125 26  128 27  128 28  130 29  130 30  133 31   74 32   79 33   81 34   80 35   80 36   82 37  119 38  124 39  126 40  127 41  127 42  129 43  129 44  131 45  132 46  125 47  125 48  128 49  128 50  130 51  130 52  133 53  207 54  212 55  214 56  215 57  215 58  213 59  213 60  175 61  180 62  182 63  183 64  185 65  187 66  189 67  181 68  181 69  184 70  186 71  188 
@<TRIPOS>MOLECULE
tmp_ligand_MINIMUM
123 121
BIOPOLYMER
USER_CHARGES
rFOS -99.8326959847 kcal/mol, CgenFF charge penalty mean/max 10.3806153846 / 60.227
# Energy (kcal/mol):   -9380.937    
@<TRIPOS>ATOM
     1  CZ          120.6180000        117.3850000        114.2470000     C.cat     23 ARG                     0.6400
     2  NH2         121.1160000        117.1840000        115.4630000     N.pl3     23 ARG                    -0.8000
     3 1HH2         121.9112087        116.5582595        115.5914207     H         23 ARG                     0.4600
     4 2HH2         120.7029148        117.6555100        116.2676359     H         23 ARG                     0.4600
     5  CB          126.1800000        118.2200000        115.4430000     C.3      164 ASP                    -0.2800
     6  CG          124.8640000        117.4930000        115.6820000     C.2      164 ASP                     0.6200
     7  OD1         124.4248702        117.3738355        116.8440279     O.co2    164 ASP                    -0.7600
     8  OD2         124.2529440        117.0494959        114.6876773     O.co2    164 ASP                    -0.7600
     9  CB          120.7230000        121.0760000        116.3150000     C.3      168 ASN                    -0.1800
    10  CG          119.4590000        120.6880000        117.0490000     C.2      168 ASN                     0.5500
    11  OD1         118.6562378        119.8988313        116.5516827     O.2      168 ASN                    -0.5500
    12  ND2         119.2737543        121.2409105        118.2411917     N.2      168 ASN                    -0.6200
    13 1HD2         118.4897829        120.9466328        118.8235915     H        168 ASN                     0.3100
    14 2HD2         119.9153532        121.9601330        118.5750626     H        168 ASN                     0.3100
    15  CA          119.8360000        108.2290000        126.0280000     C.3      252 TYR                     0.0700
    16  CB          120.1690000        107.3650000        124.8110000     C.3      252 TYR                    -0.1800
    17  CG          121.1005743        108.0256353        123.8252361     C.ar     252 TYR                     0.0000
    18  CD1         120.6818747        108.3225918        122.5367838     C.ar     252 TYR                    -0.1150
    19  CD2         122.4137827        108.2955918        124.1631000     C.ar     252 TYR                    -0.1150
    20  CE1         121.5349449        108.9082606        121.6269023     C.ar     252 TYR                    -0.1150
    21  CE2         123.2725928        108.8877278        123.2616583     C.ar     252 TYR                    -0.1150
    22  CZ          122.8299930        109.1881030        121.9952534     C.ar     252 TYR                     0.1100
    23  OH          123.6902927        109.7725803        121.0941648     O.3      252 TYR                    -0.5400
    24 1HB          119.2460148        107.0796839        124.3040739     H        252 TYR                     0.0900
    25 2HB          120.6016802        106.4201758        125.1432289     H        252 TYR                     0.0900
    26  HD1         119.6632182        108.0994122        122.2558392     H        252 TYR                     0.1150
    27  HD2         122.7565612        108.0575967        125.1592231     H        252 TYR                     0.1150
    28  HE1         121.1890233        109.1313648        120.6284220     H        252 TYR                     0.1150
    29  HE2         124.2951623        109.0909939        123.5434994     H        252 TYR                     0.1150
    30  HH          124.5116274        110.0014107        121.5567077     H        252 TYR                     0.4300
    31  CA          114.6830000        118.0040000        119.6790000     C.3      260 CYS                     0.0700
    32  CB          114.4400000        116.4920000        119.7120000     C.3      260 CYS                    -0.1100
    33  SG          113.5039104        115.8648071        118.3013223     S.3      260 CYS                    -0.2300
    34 1HB          113.9256573        116.2264493        120.6367785     H        260 CYS                     0.0900
    35 2HB          115.3966599        115.9712107        119.7741389     H        260 CYS                     0.0900
    36  HG          113.9602039        114.6135216        118.3764013     H        260 CYS                     0.1600
    37  CA          117.8670000        103.6840000        119.9790000     C.3      381 TYR                     0.0700
    38  CB          117.7990000        103.5140000        118.4660000     C.3      381 TYR                    -0.1800
    39  CG          118.1009928        104.7915614        117.7215215     C.ar     381 TYR                     0.0000
    40  CD1         119.3747348        105.0503777        117.2410599     C.ar     381 TYR                    -0.1150
    41  CD2         117.1137020        105.7402703        117.5022193     C.ar     381 TYR                    -0.1150
    42  CE1         119.6576897        106.2145245        116.5615712     C.ar     381 TYR                    -0.1150
    43  CE2         117.3880120        106.9091195        116.8238038     C.ar     381 TYR                    -0.1150
    44  CZ          118.6616987        107.1415857        116.3558588     C.ar     381 TYR                     0.1100
    45  OH          118.9409024        108.3052628        115.6789601     O.3      381 TYR                    -0.5400
    46 1HB          116.8080389        103.1546991        118.1846107     H        381 TYR                     0.0900
    47 2HB          118.4999080        102.7377602        118.1554187     H        381 TYR                     0.0900
    48  HD1         120.1519095        104.3187691        117.4058271     H        381 TYR                     0.1150
    49  HD2         116.1166149        105.5517503        117.8719184     H        381 TYR                     0.1150
    50  HE1         120.6572395        106.3967091        116.1953623     H        381 TYR                     0.1150
    51  HE2         116.6058883        107.6362524        116.6626819     H        381 TYR                     0.1150
    52  HH          118.1239888        108.8233906        115.6075764     H        381 TYR                     0.4300
    53  CA          115.2440000        105.7570000        123.1040000     C.3      384 ASP                     0.0700
    54  CB          115.7770000        106.3480000        121.7980000     C.3      384 ASP                    -0.2800
    55  CG          115.2090946        107.7238647        121.4982569     C.2      384 ASP                     0.6200
    56  OD1         114.3046394        108.1797396        122.2294133     O.co2    384 ASP                    -0.7600
    57  OD2         115.6692444        108.3537522        120.5232836     O.co2    384 ASP                    -0.7600
    58 1HB          115.5476454        105.6722426        120.9727550     H        384 ASP                     0.0900
    59 2HB          116.8655616        106.4057176        121.8425353     H        384 ASP                     0.0900
    60  CA          111.8310000        106.3480000        126.5970000     C.3      387 HID                     0.0700
    61  CB          112.9080000        107.3730000        126.2510000     C.3      387 HID                    -0.0900
    62  CG          112.3635958        108.6836809        125.7750741     C.ar     387 HID                    -0.0500
    63  ND1         112.1213852        108.9479910        124.4450826     N.ar     387 HID                    -0.3600
    64  CD2         112.0137738        109.8031073        126.4515770     C.ar     387 HID                     0.2200
    65  CE1         111.6476823        110.1746243        124.3215986     C.ar     387 HID                     0.2500
    66  NE2         111.5721741        110.7158701        125.5241399     N.ar     387 HID                    -0.7000
    67 1HB          113.5738999        106.9588473        125.4924910     H        387 HID                     0.0900
    68 2HB          113.5455204        107.5383139        127.1207816     H        387 HID                     0.0900
    69  HD1         112.2829320        108.3006490        123.6735575     H        387 HID                     0.3200
    70  HD2         112.0802331        109.9309294        127.5219250     H        387 HID                     0.1000
    71  HE1         111.3706630        110.6458247        123.3901318     H        387 HID                     0.1300
    72 C1_1         118.8474437        113.1508839        125.7858379     C.2      673 0                       0.6530
    73 N1_2         119.3880355        112.1217107        125.1342360     N.am     673 0                      -0.5560
    74 O1_3         119.4200610        113.8316895        126.6351684     O.2      673 0                      -0.4880
    75 C2_4         120.7551157        111.6612649        125.3814311     C.3      673 0                       0.0380
    76 N2_5         121.0792214        113.0311249        123.5024441     N.pl3    506 10                     -0.5850
    77 O2_6         115.9850572        114.5061924        124.5687667     O.2       46 5                      -0.2050
    78 C3_7         121.5880039        112.2065131        124.4199324     C.3      506 10                      0.4700
    79 N3_8         114.4281855        111.6935606        122.8574953     N.4       78 2                      -0.3800
    80 C4_9         121.9000487        113.5909174        122.5262485     C.3      506 10                      0.1020
    81 N4_10        114.3741969        110.2828182        118.7599066     N.pl3    735 7                      -0.2710
    82 C5_11        123.2519476        113.2929585        122.5045001     C.3      506 10                     -0.1600
    83 N5_12        113.7615793        112.2779043        118.1735773     N.pl3    735 7                      -0.6080
    84 C6_13        123.7728241        112.4375274        123.4560018     C.3      506 10                     -0.1240
    85 N6_14        116.5600254        112.6541182        125.5487890     N.pl3     18 4                      -0.6790
    86 C7_15        122.9354801        111.8985983        124.4110806     C.3      506 10                      0.0150
    87 C8_16        117.6181348        113.4355754        125.4067887     C.3       41 8                      -0.3820
    88 C9_17        117.2861135        114.5658729        124.8064468     C.3       40 1                       0.2130
    89 C10_18       115.5627915        113.3518802        125.0208508     C.3       41 9                       0.7380
    90 C11_19       114.1148692        112.9019420        124.9321348     C.3       78 2                      -0.1730
    91 C12_20       113.7227292        112.8150784        123.4731366     C.3       78 2                       0.1280
    92 C13_21       113.8686261        111.4826922        121.5255070     C.3       78 2                       0.1320
    93 C14_22       114.7810197        112.0758792        120.4681607     C.3       78 2                      -0.0620
    94 C15_23       114.3091992        111.5482815        119.1275448     C.3      735 7                       0.2740
    95 C16_24       113.8621906        110.2190851        117.5408292     C.3      735 7                       0.1300
    96 C17_25       113.6991691        109.1854023        116.7299822     C.3      409 3                      -0.3000
    97 C18_26       113.1316858        109.3669398        115.4819450     C.3      409 3                      -0.1820
    98 C19_27       112.7412393        110.6367946        115.1034460     C.3      409 3                      -0.2130
    99 C20_28       112.9344876        111.6770301        115.9930674     C.3      409 3                      -0.3790
   100 C21_29       113.4844584        111.4470532        117.1780099     C.3      735 7                       0.4790
   101 F1_30        123.3942620        111.1450536        125.2520678     F         23 6                      -0.1320
   102 H5           123.8979845        113.7263990        121.7434799     H          0 11                      0.1150
   103 H6           124.8345312        112.1919311        123.4529329     H          0 12                      0.1770
   104 H9           117.9539542        115.3909579        124.5595610     H          0 13                      0.2230
   105 H11          114.0060695        111.9179374        125.3666870     H          0 14                      0.0900
   106 H12          112.6481977        112.6506027        123.4049985     H          0 15                      0.0900
   107 H13          112.8901703        111.9561768        121.4549134     H          0 16                      0.0900
   108 H14          114.7085730        113.1621292        120.4905786     H          0 17                      0.0900
   109 H15          118.8923420        111.6049806        124.4364739     H          0 18                      0.3200
   110 H17          114.0130555        108.1905336        117.0472337     H          0 19                      0.1850
   111 H18          112.9944106        108.5193558        114.8141308     H          0 20                      0.1270
   112 H19          112.2879648        110.8132915        114.1266373     H          0 21                      0.1270
   113 H20          112.6358360        112.6877903        115.7201369     H          0 22                      0.2500
   114 H21          120.7917817        110.5728638        125.3178657     H          0 23                      0.0900
   115 H22          121.0747654        111.9804136        126.3709245     H          0 24                      0.0900
   116 H31          114.2989633        110.8713171        123.4113926     H          0 25                      0.3200
   117 H32          115.4017956        111.9052176        122.7801211     H          0 26                      0.3200
   118 H41          121.4806851        114.2632853        121.7795615     H          0 27                      0.1220
   119 H42          114.7398768        109.5240151        119.2956883     H          0 28                      0.3210
   120 H9L          113.4737212        113.6141627        125.4488755     H          0 29                      0.0900
   121 H9M          113.9883040        113.7404786        122.9624327     H          0 30                      0.0900
   122 H9N          113.7586829        110.4177139        121.3431345     H          0 31                      0.0900
   123 H9O          115.8086954        111.7642247        120.6483053     H          0 32                      0.0900
@<TRIPOS>BOND
1 1 2 1  
2 2 3 1  
3 2 4 1  
4 5 6 1  
5 6 7 1  
6 6 8 1  
7 9 10 1  
8 10 11 1  
9 10 12 1  
10 12 13 1  
11 12 14 1  
12 15 16 1  
13 16 17 1  
14 16 24 1  
15 16 25 1  
16 17 18 1  
17 17 19 1  
18 18 20 1  
19 18 26 1  
20 19 21 1  
21 19 27 1  
22 20 22 1  
23 20 28 1  
24 21 22 1  
25 21 29 1  
26 22 23 1  
27 23 30 1  
28 31 32 1  
29 32 33 1  
30 32 34 1  
31 32 35 1  
32 33 36 1  
33 37 38 1  
34 38 39 1  
35 38 46 1  
36 38 47 1  
37 39 40 1  
38 39 41 1  
39 40 42 1  
40 40 48 1  
41 41 43 1  
42 41 49 1  
43 42 44 1  
44 42 50 1  
45 43 44 1  
46 43 51 1  
47 44 45 1  
48 45 52 1  
49 53 54 1  
50 54 55 1  
51 54 58 1  
52 54 59 1  
53 55 56 1  
54 55 57 1  
55 60 61 1  
56 61 62 1  
57 61 67 1  
58 61 68 1  
59 62 63 1  
60 62 64 1  
61 63 65 1  
62 63 69 1  
63 64 66 1  
64 64 70 1  
65 65 66 1  
66 65 71 1  
67 72 73 am 305
68 72 74 2 
69 72 87 1  202
70 73 75 1  210
71 73 109 1 
72 75 78 1  256
73 75 114 1 
74 75 115 1 
75 76 78 ar 2
76 76 80 ar 2
77 77 88 ar 2
78 77 89 ar 2
79 78 86 ar 1
80 79 91 1  101
81 79 92 1  101
82 79 116 1 
83 79 117 1 
84 80 82 ar 1
85 80 118 1 
86 81 94 ar 1
87 81 95 ar 1
88 81 119 1 
89 82 84 ar 1
90 82 102 1 
91 83 94 ar 2
92 83 100 ar 2
93 84 86 ar 1
94 84 103 1 
95 85 87 ar 2
96 85 89 ar 2
97 86 101 1 
98 87 88 ar 1
99 88 104 1 
100 89 90 1  241
101 90 91 1  101
102 90 105 1 
103 90 120 1 
104 91 106 1 
105 91 121 1 
106 92 93 1  101
107 92 107 1 
108 92 122 1 
109 93 94 1  249
110 93 108 1 
111 93 123 1 
112 95 96 ar 1
113 95 100 ar 1
114 96 97 ar 1
115 96 110 1 
116 97 98 ar 1
117 97 111 1 
118 98 99 ar 1
119 98 112 1 
120 99 100 ar 1
121 99 113 1 
@<TRIPOS>ALT_TYPE
CAMP_BIO_ALT_TYPE_SET
CAMP_BIO  1  297  2  298  3  299  4  299  5  212  6  214  7  215  8  215  9  222 10  224 11  225 12  226 13  227 14  227 15  119 16  124 17  126 18  127 19  127 20  129 21  129 22  131 23  132 24  125 25  125 26  128 27  128 28  130 29  130 30  133 31   74 32   79 33   81 34   80 35   80 36   82 37  119 38  124 39  126 40  127 41  127 42  129 43  129 44  131 45  132 46  125 47  125 48  128 49  128 50  130 51  130 52  133 53  207 54  212 55  214 56  215 57  215 58  213 59  213 60  175 61  180 62  182 63  183 64  185 65  187 66  189 67  181 68  181 69  184 70  186 71  188 
@<TRIPOS>MOLECULE
tmp_ligand_MINIMUM
123 121
BIOPOLYMER
USER_CHARGES
rFOS -99.8326959847 kcal/mol, CgenFF charge penalty mean/max 10.3806153846 / 60.227
# Energy (kcal/mol):   -9382.140    
@<TRIPOS>ATOM
     1  CZ          120.6180000        117.3850000        114.2470000     C.cat     23 ARG                     0.6400
     2  NH2         121.1160000        117.1840000        115.4630000     N.pl3     23 ARG                    -0.8000
     3 1HH2         121.9329075        116.5859545        115.5871121     H         23 ARG                     0.4600
     4 2HH2         120.6812160        117.6278149        116.2719445     H         23 ARG                     0.4600
     5  CB          126.1800000        118.2200000        115.4430000     C.3      164 ASP                    -0.2800
     6  CG          124.8640000        117.4930000        115.6820000     C.2      164 ASP                     0.6200
     7  OD1         124.1121267        117.2411478        114.7183605     O.co2    164 ASP                    -0.7600
     8  OD2         124.5879956        117.1543718        116.8515792     O.co2    164 ASP                    -0.7600
     9  CB          120.7230000        121.0760000        116.3150000     C.3      168 ASN                    -0.1800
    10  CG          119.4590000        120.6880000        117.0490000     C.2      168 ASN                     0.5500
    11  OD1         118.5910425        120.0109817        116.4986956     O.2      168 ASN                    -0.5500
    12  ND2         119.3470662        121.1146690        118.3007074     N.2      168 ASN                    -0.6200
    13 1HD2         118.5319013        120.8561779        118.8566648     H        168 ASN                     0.3100
    14 2HD2         120.0762032        121.7010808        118.7067621     H        168 ASN                     0.3100
    15  CA          119.8360000        108.2290000        126.0280000     C.3      252 TYR                     0.0700
    16  CB          120.1690000        107.3650000        124.8110000     C.3      252 TYR                    -0.1800
    17  CG          121.0525419        108.0476713        123.7964490     C.ar     252 TYR                     0.0000
    18  CD1         122.4318817        107.9110171        123.8449184     C.ar     252 TYR                    -0.1150
    19  CD2         120.5124515        108.8759762        122.8301373     C.ar     252 TYR                    -0.1150
    20  CE1         123.2441404        108.5481669        122.9322865     C.ar     252 TYR                    -0.1150
    21  CE2         121.3166879        109.5120758        121.9085311     C.ar     252 TYR                    -0.1150
    22  CZ          122.6804049        109.3482257        121.9662367     C.ar     252 TYR                     0.1100
    23  OH          123.4825197        109.9894099        121.0501664     O.3      252 TYR                    -0.5400
    24 1HB          119.2443793        107.0428700        124.3297622     H        252 TYR                     0.0900
    25 2HB          120.6423679        106.4390736        125.1409456     H        252 TYR                     0.0900
    26  HD1         122.8662742        107.2808682        124.6068996     H        252 TYR                     0.1150
    27  HD2         119.4405451        109.0014198        122.7891429     H        252 TYR                     0.1150
    28  HE1         124.3160751        108.4285668        122.9875297     H        252 TYR                     0.1150
    29  HE2         120.8767914        110.1554832        121.1609228     H        252 TYR                     0.1150
    30  HH          124.3921950        109.9930584        121.3868822     H        252 TYR                     0.4300
    31  CA          114.6830000        118.0040000        119.6790000     C.3      260 CYS                     0.0700
    32  CB          114.4400000        116.4920000        119.7120000     C.3      260 CYS                    -0.1100
    33  SG          113.8897423        115.8685635        121.3145571     S.3      260 CYS                    -0.2300
    34 1HB          115.3503028        115.9707593        119.4121035     H        260 CYS                     0.0900
    35 2HB          113.7093274        116.2243431        118.9473051     H        260 CYS                     0.0900
    36  HG          112.7017175        115.4314935        120.8936975     H        260 CYS                     0.1600
    37  CA          117.8670000        103.6840000        119.9790000     C.3      381 TYR                     0.0700
    38  CB          117.7990000        103.5140000        118.4660000     C.3      381 TYR                    -0.1800
    39  CG          118.0337684        104.8063866        117.7228771     C.ar     381 TYR                     0.0000
    40  CD1         117.0718719        105.8037981        117.7097034     C.ar     381 TYR                    -0.1150
    41  CD2         119.2153550        105.0277723        117.0316995     C.ar     381 TYR                    -0.1150
    42  CE1         117.2789987        106.9853555        117.0329269     C.ar     381 TYR                    -0.1150
    43  CE2         119.4310892        106.2072355        116.3505040     C.ar     381 TYR                    -0.1150
    44  CZ          118.4595899        107.1826680        116.3539348     C.ar     381 TYR                     0.1100
    45  OH          118.6692277        108.3604765        115.6763582     O.3      381 TYR                    -0.5400
    46 1HB          116.8253177        103.1070626        118.1891865     H        381 TYR                     0.0900
    47 2HB          118.5354239        102.7737537        118.1497782     H        381 TYR                     0.0900
    48  HD1         116.1475290        105.6427080        118.2445308     H        381 TYR                     0.1150
    49  HD2         119.9733959        104.2585050        117.0329983     H        381 TYR                     0.1150
    50  HE1         116.5162110        107.7499137        117.0353260     H        381 TYR                     0.1150
    51  HE2         120.3578555        106.3614539        115.8178494     H        381 TYR                     0.1150
    52  HH          119.4164753        108.2379998        115.0701235     H        381 TYR                     0.4300
    53  CA          115.2440000        105.7570000        123.1040000     C.3      384 ASP                     0.0700
    54  CB          115.7770000        106.3480000        121.7980000     C.3      384 ASP                    -0.2800
    55  CG          115.4331424        107.8175588        121.6320935     C.2      384 ASP                     0.6200
    56  OD1         116.3556209        108.6401547        121.4509300     O.co2    384 ASP                    -0.7600
    57  OD2         114.2316123        108.1531382        121.6848282     O.co2    384 ASP                    -0.7600
    58 1HB          115.3779481        105.7836152        120.9538979     H        384 ASP                     0.0900
    59 2HB          116.8597866        106.2209645        121.7565727     H        384 ASP                     0.0900
    60  CA          111.8310000        106.3480000        126.5970000     C.3      387 HID                     0.0700
    61  CB          112.9080000        107.3730000        126.2510000     C.3      387 HID                    -0.0900
    62  CG          112.3633377        108.6950527        125.8079587     C.ar     387 HID                    -0.0500
    63  ND1         112.1287862        108.9953870        124.4842563     N.ar     387 HID                    -0.3600
    64  CD2         112.0065280        109.7945863        126.5128414     C.ar     387 HID                     0.2200
    65  CE1         111.6528301        110.2238661        124.3916453     C.ar     387 HID                     0.2500
    66  NE2         111.5684728        110.7315632        125.6081492     N.ar     387 HID                    -0.7000
    67 1HB          113.5584459        106.9688195        125.4739290     H        387 HID                     0.0900
    68 2HB          113.5611846        107.5190808        127.1125633     H        387 HID                     0.0900
    69  HD1         112.2967503        108.3699444        123.6962147     H        387 HID                     0.3200
    70  HD2         112.0659838        109.8929908        127.5867043     H        387 HID                     0.1000
    71  HE1         111.3804693        110.7199396        123.4717917     H        387 HID                     0.1300
    72 C1_1         118.8982325        113.2653696        125.8707986     C.2      673 0                       0.6530
    73 N1_2         119.4062895        112.1952362        125.2602951     N.am     673 0                      -0.5560
    74 O1_3         119.4909437        113.9587158        126.6958523     O.2      673 0                      -0.4880
    75 C2_4         120.7570139        111.7000956        125.5293738     C.3      673 0                       0.0380
    76 N2_5         121.1299504        112.9867227        123.6012498     N.pl3    506 10                     -0.5850
    77 O2_6         116.0844485        114.6664212        124.5936713     O.2       46 5                      -0.2050
    78 C3_7         121.6094329        112.1811836        124.5508983     C.3      506 10                      0.4700
    79 N3_8         114.4401419        111.8434701        122.9841994     N.4       78 2                      -0.3800
    80 C4_9         121.9708237        113.4821753        122.6074984     C.3      506 10                      0.1020
    81 N4_10        114.3490877        110.2815191        118.9424968     N.pl3    735 7                      -0.2710
    82 C5_11        123.3122899        113.1396589        122.6016533     C.3      506 10                     -0.1600
    83 N5_12        113.8034053        112.2719668        118.2793226     N.pl3    735 7                      -0.6080
    84 C6_13        123.8027756        112.3042288        123.5864935     C.3      506 10                     -0.1240
    85 N6_14        116.5963103        112.8349017        125.6447398     N.pl3     18 4                      -0.6790
    86 C7_15        122.9461243        111.8293550        124.5583003     C.3      506 10                      0.0150
    87 C8_16        117.6797445        113.5755011        125.4770558     C.3       41 8                      -0.3820
    88 C9_17        117.3862311        114.6925536        124.8334219     C.3       40 1                       0.2130
    89 C10_18       115.6236236        113.5443952        125.0874557     C.3       41 9                       0.7380
    90 C11_19       114.1619494        113.1389080        125.0107560     C.3       78 2                      -0.1730
    91 C12_20       113.7704115        113.0098540        123.5547209     C.3       78 2                       0.1280
    92 C13_21       113.8769341        111.6008240        121.6591768     C.3       78 2                       0.1320
    93 C14_22       114.8105974        112.1235778        120.5833909     C.3       78 2                      -0.0620
    94 C15_23       114.3247327        111.5614087        119.2619802     C.3      735 7                       0.2740
    95 C16_24       113.8379733        110.1885372        117.7249261     C.3      735 7                       0.1300
    96 C17_25       113.6430012        109.1308430        116.9530337     C.3      409 3                      -0.3000
    97 C18_26       113.0845324        109.2835425        115.6970936     C.3      409 3                      -0.1820
    98 C19_27       112.7367015        110.5502615        115.2696855     C.3      409 3                      -0.2130
    99 C20_28       112.9619241        111.6164887        116.1201533     C.3      409 3                      -0.3790
   100 C21_29       113.5014441        111.4135990        117.3148081     C.3      735 7                       0.4790
   101 F1_30        123.3781289        111.0935370        125.4286530     F         23 6                      -0.1320
   102 H5           123.9738539        113.5227450        121.8270798     H          0 11                      0.1150
   103 H6           124.8558788        112.0241829        123.5963409     H          0 12                      0.1770
   104 H9           118.0812672        115.4854988        124.5579376     H          0 13                      0.2230
   105 H11          114.0200354        112.1760881        125.4816873     H          0 14                      0.0900
   106 H12          112.6912257        112.8780683        123.4891199     H          0 15                      0.0900
   107 H13          112.9146602        112.1029765        121.5674228     H          0 16                      0.0900
   108 H14          114.7736965        113.2116845        120.5646260     H          0 17                      0.0900
   109 H15          118.8954954        111.6689747        124.5807863     H          0 18                      0.3200
   110 H17          113.9234501        108.1389525        117.3086158     H          0 19                      0.1850
   111 H18          112.9210674        108.4162762        115.0612105     H          0 20                      0.1270
   112 H19          112.2916139        110.7044423        114.2853638     H          0 21                      0.1270
   113 H20          112.6971237        112.6254274        115.8083146     H          0 22                      0.2500
   114 H21          120.7581742        110.6094540        125.5069783     H          0 23                      0.0900
   115 H22          121.0847448        112.0457816        126.5072402     H          0 24                      0.0900
   116 H31          114.2828466        111.0473826        123.5682268     H          0 25                      0.3200
   117 H32          115.4203276        112.0201764        122.9022670     H          0 26                      0.3200
   118 H41          121.5753499        114.1391924        121.8345722     H          0 27                      0.1220
   119 H42          114.6885449        109.5319622        119.5077393     H          0 28                      0.3210
   120 H9L          113.5433144        113.8906721        125.4980869     H          0 29                      0.0900
   121 H9M          114.0672669        113.9061520        123.0104408     H          0 30                      0.0900
   122 H9N          113.7325942        110.5338731        121.5166712     H          0 31                      0.0900
   123 H9O          115.8271190        111.7855847        120.7786916     H          0 32                      0.0900
@<TRIPOS>BOND
1 1 2 1  
2 2 3 1  
3 2 4 1  
4 5 6 1  
5 6 7 1  
6 6 8 1  
7 9 10 1  
8 10 11 1  
9 10 12 1  
10 12 13 1  
11 12 14 1  
12 15 16 1  
13 16 17 1  
14 16 24 1  
15 16 25 1  
16 17 18 1  
17 17 19 1  
18 18 20 1  
19 18 26 1  
20 19 21 1  
21 19 27 1  
22 20 22 1  
23 20 28 1  
24 21 22 1  
25 21 29 1  
26 22 23 1  
27 23 30 1  
28 31 32 1  
29 32 33 1  
30 32 34 1  
31 32 35 1  
32 33 36 1  
33 37 38 1  
34 38 39 1  
35 38 46 1  
36 38 47 1  
37 39 40 1  
38 39 41 1  
39 40 42 1  
40 40 48 1  
41 41 43 1  
42 41 49 1  
43 42 44 1  
44 42 50 1  
45 43 44 1  
46 43 51 1  
47 44 45 1  
48 45 52 1  
49 53 54 1  
50 54 55 1  
51 54 58 1  
52 54 59 1  
53 55 56 1  
54 55 57 1  
55 60 61 1  
56 61 62 1  
57 61 67 1  
58 61 68 1  
59 62 63 1  
60 62 64 1  
61 63 65 1  
62 63 69 1  
63 64 66 1  
64 64 70 1  
65 65 66 1  
66 65 71 1  
67 72 73 am 305
68 72 74 2 
69 72 87 1  202
70 73 75 1  210
71 73 109 1 
72 75 78 1  256
73 75 114 1 
74 75 115 1 
75 76 78 ar 2
76 76 80 ar 2
77 77 88 ar 2
78 77 89 ar 2
79 78 86 ar 1
80 79 91 1  101
81 79 92 1  101
82 79 116 1 
83 79 117 1 
84 80 82 ar 1
85 80 118 1 
86 81 94 ar 1
87 81 95 ar 1
88 81 119 1 
89 82 84 ar 1
90 82 102 1 
91 83 94 ar 2
92 83 100 ar 2
93 84 86 ar 1
94 84 103 1 
95 85 87 ar 2
96 85 89 ar 2
97 86 101 1 
98 87 88 ar 1
99 88 104 1 
100 89 90 1  241
101 90 91 1  101
102 90 105 1 
103 90 120 1 
104 91 106 1 
105 91 121 1 
106 92 93 1  101
107 92 107 1 
108 92 122 1 
109 93 94 1  249
110 93 108 1 
111 93 123 1 
112 95 96 ar 1
113 95 100 ar 1
114 96 97 ar 1
115 96 110 1 
116 97 98 ar 1
117 97 111 1 
118 98 99 ar 1
119 98 112 1 
120 99 100 ar 1
121 99 113 1 
@<TRIPOS>ALT_TYPE
CAMP_BIO_ALT_TYPE_SET
CAMP_BIO  1  297  2  298  3  299  4  299  5  212  6  214  7  215  8  215  9  222 10  224 11  225 12  226 13  227 14  227 15  119 16  124 17  126 18  127 19  127 20  129 21  129 22  131 23  132 24  125 25  125 26  128 27  128 28  130 29  130 30  133 31   74 32   79 33   81 34   80 35   80 36   82 37  119 38  124 39  126 40  127 41  127 42  129 43  129 44  131 45  132 46  125 47  125 48  128 49  128 50  130 51  130 52  133 53  207 54  212 55  214 56  215 57  215 58  213 59  213 60  175 61  180 62  182 63  183 64  185 65  187 66  189 67  181 68  181 69  184 70  186 71  188 
@<TRIPOS>MOLECULE
tmp_ligand_MINIMUM
123 121
BIOPOLYMER
USER_CHARGES
rFOS -99.8326959847 kcal/mol, CgenFF charge penalty mean/max 10.3806153846 / 60.227
# Energy (kcal/mol):   -9381.607    
@<TRIPOS>ATOM
     1  CZ          120.6180000        117.3850000        114.2470000     C.cat     23 ARG                     0.6400
     2  NH2         121.1160000        117.1840000        115.4630000     N.pl3     23 ARG                    -0.8000
     3 1HH2         121.9288977        116.5806742        115.5878814     H         23 ARG                     0.4600
     4 2HH2         120.6852258        117.6330952        116.2711752     H         23 ARG                     0.4600
     5  CB          126.1800000        118.2200000        115.4430000     C.3      164 ASP                    -0.2800
     6  CG          124.8640000        117.4930000        115.6820000     C.2      164 ASP                     0.6200
     7  OD1         124.5271063        117.1889219        116.8444901     O.co2    164 ASP                    -0.7600
     8  OD2         124.1493040        117.2380475        114.6905506     O.co2    164 ASP                    -0.7600
     9  CB          120.7230000        121.0760000        116.3150000     C.3      168 ASN                    -0.1800
    10  CG          119.4590000        120.6880000        117.0490000     C.2      168 ASN                     0.5500
    11  OD1         118.6374369        119.9292151        116.5353674     O.2      168 ASN                    -0.5500
    12  ND2         119.2948969        121.2067072        118.2595205     N.2      168 ASN                    -0.6200
    13 1HD2         118.4562274        120.9896662        118.7979689     H        168 ASN                     0.3100
    14 2HD2         120.0074434        121.8224058        118.6514297     H        168 ASN                     0.3100
    15  CA          119.8360000        108.2290000        126.0280000     C.3      252 TYR                     0.0700
    16  CB          120.1690000        107.3650000        124.8110000     C.3      252 TYR                    -0.1800
    17  CG          121.0086635        108.0656037        123.7717119     C.ar     252 TYR                     0.0000
    18  CD1         120.5200482        108.2911465        122.4934367     C.ar     252 TYR                    -0.1150
    19  CD2         122.3086308        108.4454606        124.0498102     C.ar     252 TYR                    -0.1150
    20  CE1         121.2901849        108.9132674        121.5350651     C.ar     252 TYR                    -0.1150
    21  CE2         123.0842993        109.0747180        123.0994679     C.ar     252 TYR                    -0.1150
    22  CZ          122.5724349        109.3024886        121.8440730     C.ar     252 TYR                     0.1100
    23  OH          123.3501969        109.9242381        120.8942289     O.3      252 TYR                    -0.5400
    24 1HB          119.2445323        107.0103461        124.3528941     H        252 TYR                     0.0900
    25 2HB          120.6778898        106.4570178        125.1379259     H        252 TYR                     0.0900
    26  HD1         119.5120269        107.9822035        122.2592418     H        252 TYR                     0.1150
    27  HD2         122.7060457        108.2641690        125.0375322     H        252 TYR                     0.1150
    28  HE1         120.8907093        109.0794073        120.5455113     H        252 TYR                     0.1150
    29  HE2         124.0978027        109.3641421        123.3349348     H        252 TYR                     0.1150
    30  HH          124.1010227        110.3469001        121.3397817     H        252 TYR                     0.4300
    31  CA          114.6830000        118.0040000        119.6790000     C.3      260 CYS                     0.0700
    32  CB          114.4400000        116.4920000        119.7120000     C.3      260 CYS                    -0.1100
    33  SG          113.6754340        115.9013171        121.2371815     S.3      260 CYS                    -0.2300
    34 1HB          115.3836715        115.9684460        119.5518241     H        260 CYS                     0.0900
    35 2HB          113.8218668        116.2043567        118.8602643     H        260 CYS                     0.0900
    36  HG          112.7763058        115.1127855        120.6461296     H        260 CYS                     0.1600
    37  CA          117.8670000        103.6840000        119.9790000     C.3      381 TYR                     0.0700
    38  CB          117.7990000        103.5140000        118.4660000     C.3      381 TYR                    -0.1800
    39  CG          117.9283584        104.8227929        117.7257712     C.ar     381 TYR                     0.0000
    40  CD1         116.8662699        105.7104262        117.6600215     C.ar     381 TYR                    -0.1150
    41  CD2         119.1109106        105.1692373        117.0898220     C.ar     381 TYR                    -0.1150
    42  CE1         116.9769532        106.9061767        116.9855321     C.ar     381 TYR                    -0.1150
    43  CE2         119.2305786        106.3638274        116.4113413     C.ar     381 TYR                    -0.1150
    44  CZ          118.1605293        107.2286041        116.3618765     C.ar     381 TYR                     0.1100
    45  OH          118.2741486        108.4208974        115.6867332     O.3      381 TYR                    -0.5400
    46 1HB          116.8567159        103.0350316        118.1958687     H        381 TYR                     0.0900
    47 2HB          118.5868095        102.8329000        118.1408231     H        381 TYR                     0.0900
    48  HD1         115.9401484        105.4514222        118.1515659     H        381 TYR                     0.1150
    49  HD2         119.9465374        104.4863676        117.1324470     H        381 TYR                     0.1150
    50  HE1         116.1369436        107.5838589        116.9464089     H        381 TYR                     0.1150
    51  HE2         120.1597435        106.6162659        115.9221303     H        381 TYR                     0.1150
    52  HH          119.2102390        108.5700141        115.4808230     H        381 TYR                     0.4300
    53  CA          115.2440000        105.7570000        123.1040000     C.3      384 ASP                     0.0700
    54  CB          115.7770000        106.3480000        121.7980000     C.3      384 ASP                    -0.2800
    55  CG          115.3475483        107.7885394        121.5840291     C.2      384 ASP                     0.6200
    56  OD1         114.1653514        108.1118199        121.8255892     O.co2    384 ASP                    -0.7600
    57  OD2         116.1978892        108.6035606        121.1696264     O.co2    384 ASP                    -0.7600
    58 1HB          115.4384415        105.7390787        120.9584322     H        384 ASP                     0.0900
    59 2HB          116.8663297        106.2882287        121.7896819     H        384 ASP                     0.0900
    60  CA          111.8310000        106.3480000        126.5970000     C.3      387 HID                     0.0700
    61  CB          112.9080000        107.3730000        126.2510000     C.3      387 HID                    -0.0900
    62  CG          112.3732683        108.6221958        125.6230368     C.ar     387 HID                    -0.0500
    63  ND1         112.4471008        108.8625784        124.2687222     N.ar     387 HID                    -0.3600
    64  CD2         111.7560975        109.6991169        126.1638585     C.ar     387 HID                     0.2200
    65  CE1         111.9004656        110.0348035        124.0016077     C.ar     387 HID                     0.2500
    66  NE2         111.4728781        110.5636444        125.1339726     N.ar     387 HID                    -0.7000
    67 1HB          113.6431710        106.9175826        125.5858687     H        387 HID                     0.0900
    68 2HB          113.4683723        107.6296504        127.1512191     H        387 HID                     0.0900
    69  HD1         112.8600493        108.2362699        123.5776279     H        387 HID                     0.3200
    70  HD2         111.5392632        109.8313461        127.2135719     H        387 HID                     0.1000
    71  HE1         111.8204480        110.4768261        123.0194605     H        387 HID                     0.1300
    72 C1_1         118.8777772        113.2495256        125.8677626     C.2      673 0                       0.6530
    73 N1_2         119.3967758        112.1849457        125.2567536     N.am     673 0                      -0.5560
    74 O1_3         119.4636444        113.9490299        126.6925065     O.2      673 0                      -0.4880
    75 C2_4         120.7528812        111.7041770        125.5248273     C.3      673 0                       0.0380
    76 N2_5         121.1107630        112.9949658        123.5966319     N.pl3    506 10                     -0.5850
    77 O2_6         116.0483526        114.6207154        124.5927824     O.2       46 5                      -0.2050
    78 C3_7         121.5994521        112.1944471        124.5458324     C.3      506 10                      0.4700
    79 N3_8         114.4330796        111.7806384        122.9840396     N.4       78 2                      -0.3800
    80 C4_9         121.9456253        113.4994790        122.6023711     C.3      506 10                      0.1020
    81 N4_10        114.3558609        110.2183603        118.9421754     N.pl3    735 7                      -0.2710
    82 C5_11        123.2906577        113.1712650        122.5955495     C.3      506 10                     -0.1600
    83 N5_12        113.7885588        112.2029763        118.2796658     N.pl3    735 7                      -0.6080
    84 C6_13        123.7906920        112.3409693        123.5799299     C.3      506 10                     -0.1240
    85 N6_14        116.5804125        112.7946053        125.6432324     N.pl3     18 4                      -0.6790
    86 C7_15        122.9398183        111.8568688        124.5522599     C.3      506 10                      0.0150
    87 C8_16        117.6557841        113.5467206        125.4749066     C.3       41 8                      -0.3820
    88 C9_17        117.3499488        114.6606731        124.8316371     C.3       40 1                       0.2130
    89 C10_18       115.5998415        113.4937791        125.0867231     C.3       41 9                       0.7380
    90 C11_19       114.1425145        113.0727634        125.0109750     C.3       78 2                      -0.1730
    91 C12_20       113.7513645        112.9397476        123.5551922     C.3       78 2                       0.1280
    92 C13_21       113.8715695        111.5321913        121.6593716     C.3       78 2                       0.1320
    93 C14_22       114.7988691        112.0650033        120.5830162     C.3       78 2                      -0.0620
    94 C15_23       114.3181021        111.4978742        119.2618604     C.3      735 7                       0.2740
    95 C16_24       113.8449222        110.1201088        117.7249448     C.3      735 7                       0.1300
    96 C17_25       113.6606875        109.0605045        116.9530346     C.3      409 3                      -0.3000
    97 C18_26       113.0997549        109.2074216        115.6975029     C.3      409 3                      -0.1820
    98 C19_27       112.7381616        110.4704241        115.2705181     C.3      409 3                      -0.2130
    99 C20_28       112.9526087        111.5388722        116.1209840     C.3      409 3                      -0.3790
   100 C21_29       113.4950855        111.3415744        117.3152363     C.3      735 7                       0.4790
   101 F1_30        123.3802351        111.1255727        125.4222076     F         23 6                      -0.1320
   102 H5           123.9475691        113.5614788        121.8205743     H          0 11                      0.1150
   103 H6           124.8467236        112.0721500        123.5890091     H          0 12                      0.1770
   104 H9           118.0363125        115.4610109        124.5557870     H          0 13                      0.2230
   105 H11          114.0111854        112.1084227        125.4818652     H          0 14                      0.0900
   106 H12          112.6735977        112.7964886        123.4903180     H          0 15                      0.0900
   107 H13          112.9039406        112.0240829        121.5683551     H          0 16                      0.0900
   108 H14          114.7503727        113.1526580        120.5644338     H          0 17                      0.0900
   109 H15          118.8911430        111.6533688        124.5775220     H          0 18                      0.3200
   110 H17          113.9519269        108.0716074        117.3082797     H          0 19                      0.1850
   111 H18          112.9450922        108.3385512        115.0616077     H          0 20                      0.1270
   112 H19          112.2907761        110.6199923        114.2865265     H          0 21                      0.1270
   113 H20          112.6768657        112.5449772        115.8094740     H          0 22                      0.2500
   114 H21          120.7656375        110.6136126        125.5022736     H          0 23                      0.0900
   115 H22          121.0775903        112.0531986        126.5025169     H          0 24                      0.0900
   116 H31          114.2846734        110.9828414        123.5680606     H          0 25                      0.3200
   117 H32          115.4112714        111.9677816        122.9014554     H          0 26                      0.3200
   118 H41          121.5426437        114.1523543        121.8298133     H          0 27                      0.1220
   119 H42          114.7036705        109.4723825        119.5070750     H          0 28                      0.3210
   120 H9L          113.5162485        113.8178317        125.4988418     H          0 29                      0.0900
   121 H9M          114.0382835        113.8392299        123.0108365     H          0 30                      0.0900
   122 H9N          113.7384985        110.4637837        121.5168117     H          0 31                      0.0900
   123 H9O          115.8190666        111.7378251        120.7775655     H          0 32                      0.0900
@<TRIPOS>BOND
1 1 2 1  
2 2 3 1  
3 2 4 1  
4 5 6 1  
5 6 7 1  
6 6 8 1  
7 9 10 1  
8 10 11 1  
9 10 12 1  
10 12 13 1  
11 12 14 1  
12 15 16 1  
13 16 17 1  
14 16 24 1  
15 16 25 1  
16 17 18 1  
17 17 19 1  
18 18 20 1  
19 18 26 1  
20 19 21 1  
21 19 27 1  
22 20 22 1  
23 20 28 1  
24 21 22 1  
25 21 29 1  
26 22 23 1  
27 23 30 1  
28 31 32 1  
29 32 33 1  
30 32 34 1  
31 32 35 1  
32 33 36 1  
33 37 38 1  
34 38 39 1  
35 38 46 1  
36 38 47 1  
37 39 40 1  
38 39 41 1  
39 40 42 1  
40 40 48 1  
41 41 43 1  
42 41 49 1  
43 42 44 1  
44 42 50 1  
45 43 44 1  
46 43 51 1  
47 44 45 1  
48 45 52 1  
49 53 54 1  
50 54 55 1  
51 54 58 1  
52 54 59 1  
53 55 56 1  
54 55 57 1  
55 60 61 1  
56 61 62 1  
57 61 67 1  
58 61 68 1  
59 62 63 1  
60 62 64 1  
61 63 65 1  
62 63 69 1  
63 64 66 1  
64 64 70 1  
65 65 66 1  
66 65 71 1  
67 72 73 am 305
68 72 74 2 
69 72 87 1  202
70 73 75 1  210
71 73 109 1 
72 75 78 1  256
73 75 114 1 
74 75 115 1 
75 76 78 ar 2
76 76 80 ar 2
77 77 88 ar 2
78 77 89 ar 2
79 78 86 ar 1
80 79 91 1  101
81 79 92 1  101
82 79 116 1 
83 79 117 1 
84 80 82 ar 1
85 80 118 1 
86 81 94 ar 1
87 81 95 ar 1
88 81 119 1 
89 82 84 ar 1
90 82 102 1 
91 83 94 ar 2
92 83 100 ar 2
93 84 86 ar 1
94 84 103 1 
95 85 87 ar 2
96 85 89 ar 2
97 86 101 1 
98 87 88 ar 1
99 88 104 1 
100 89 90 1  241
101 90 91 1  101
102 90 105 1 
103 90 120 1 
104 91 106 1 
105 91 121 1 
106 92 93 1  101
107 92 107 1 
108 92 122 1 
109 93 94 1  249
110 93 108 1 
111 93 123 1 
112 95 96 ar 1
113 95 100 ar 1
114 96 97 ar 1
115 96 110 1 
116 97 98 ar 1
117 97 111 1 
118 98 99 ar 1
119 98 112 1 
120 99 100 ar 1
121 99 113 1 
@<TRIPOS>ALT_TYPE
CAMP_BIO_ALT_TYPE_SET
CAMP_BIO  1  297  2  298  3  299  4  299  5  212  6  214  7  215  8  215  9  222 10  224 11  225 12  226 13  227 14  227 15  119 16  124 17  126 18  127 19  127 20  129 21  129 22  131 23  132 24  125 25  125 26  128 27  128 28  130 29  130 30  133 31   74 32   79 33   81 34   80 35   80 36   82 37  119 38  124 39  126 40  127 41  127 42  129 43  129 44  131 45  132 46  125 47  125 48  128 49  128 50  130 51  130 52  133 53  207 54  212 55  214 56  215 57  215 58  213 59  213 60  175 61  180 62  182 63  183 64  185 65  187 66  189 67  181 68  181 69  184 70  186 71  188 
