# Supplementary material for: Structures of ferroportin in complex with its specific inhibitor vamifeport
Source: eLife. 2023 Mar 21;12:e83053. doi: 10.7554/eLife.83053 (PMC10030120; doi:10.7554/eLife.83053)
Supplement: Figure 4—figure supplement 4—source data 1. [file elife-83053-fig4-figsupp4-data1.zip › Figure4-supplement4_1/outputs/vit2_minimum_poses.mol2]

@<TRIPOS>MOLECULE
tmp_ligand_MINIMUM
123 121
BIOPOLYMER
USER_CHARGES
rFOS -99.8326959847 kcal/mol, CgenFF charge penalty mean/max 10.3806153846 / 60.227
# Energy (kcal/mol):   -9360.379    
@<TRIPOS>ATOM
     1  CZ          120.6180000        117.3850000        114.2470000     C.cat     23 ARG                     0.6400
     2  NH2         121.1160000        117.1840000        115.4630000     N.pl3     23 ARG                    -0.8000
     3 1HH2         121.9570537        116.6194780        115.5827645     H         23 ARG                     0.4600
     4 2HH2         120.6570698        117.5942914        116.2762921     H         23 ARG                     0.4600
     5  CB          126.1800000        118.2200000        115.4430000     C.3      164 ASP                    -0.2800
     6  CG          124.8640000        117.4930000        115.6820000     C.2      164 ASP                     0.6200
     7  OD1         124.1378907        117.1925946        114.7125332     O.co2    164 ASP                    -0.7600
     8  OD2         124.5619281        117.2037951        116.8583826     O.co2    164 ASP                    -0.7600
     9  CB          120.7230000        121.0760000        116.3150000     C.3      168 ASN                    -0.1800
    10  CG          119.4590000        120.6880000        117.0490000     C.2      168 ASN                     0.5500
    11  OD1         118.5312038        120.1335987        116.4604658     O.2      168 ASN                    -0.5500
    12  ND2         119.4143438        120.9766652        118.3436139     N.2      168 ASN                    -0.6200
    13 1HD2         120.2170637        121.4133671        118.7967499     H        168 ASN                     0.3100
    14 2HD2         118.5773029        120.7618198        118.8854663     H        168 ASN                     0.3100
    15  CA          119.8360000        108.2290000        126.0280000     C.3      252 TYR                     0.0700
    16  CB          120.1690000        107.3650000        124.8110000     C.3      252 TYR                    -0.1800
    17  CG          120.3937395        108.1508325        123.5429466     C.ar     252 TYR                     0.0000
    18  CD1         121.6745184        108.3760613        123.0607853     C.ar     252 TYR                    -0.1150
    19  CD2         119.3315961        108.7179735        122.8634265     C.ar     252 TYR                    -0.1150
    20  CE1         121.8859318        109.1095976        121.9136803     C.ar     252 TYR                    -0.1150
    21  CE2         119.5328540        109.4475975        121.7110719     C.ar     252 TYR                    -0.1150
    22  CZ          120.8105644        109.6435500        121.2431404     C.ar     252 TYR                     0.1100
    23  OH          121.0105962        110.3780515        120.0967614     O.3      252 TYR                    -0.5400
    24 1HB          119.3711286        106.6381357        124.6517818     H        252 TYR                     0.0900
    25 2HB          121.0512504        106.7599339        125.0250332     H        252 TYR                     0.0900
    26  HD1         122.5133620        107.9531532        123.5935987     H        252 TYR                     0.1150
    27  HD2         118.3298141        108.5611474        123.2352306     H        252 TYR                     0.1150
    28  HE1         122.8914078        109.2734095        121.5550947     H        252 TYR                     0.1150
    29  HE2         118.6908155        109.8832253        121.1937718     H        252 TYR                     0.1150
    30  HH          120.1457399        110.6402996        119.7444127     H        252 TYR                     0.4300
    31  CA          114.6830000        118.0040000        119.6790000     C.3      260 CYS                     0.0700
    32  CB          114.4400000        116.4920000        119.7120000     C.3      260 CYS                    -0.1100
    33  SG          114.3188618        115.7290065        118.0801874     S.3      260 CYS                    -0.2300
    34 1HB          113.5325163        116.2818451        120.2799695     H        260 CYS                     0.0900
    35 2HB          115.2349552        116.0082724        120.2815039     H        260 CYS                     0.0900
    36  HG          114.3305265        114.4678229        118.5147399     H        260 CYS                     0.1600
    37  CA          117.8670000        103.6840000        119.9790000     C.3      381 TYR                     0.0700
    38  CB          117.7990000        103.5140000        118.4660000     C.3      381 TYR                    -0.1800
    39  CG          117.9270322        104.8229472        117.7258135     C.ar     381 TYR                     0.0000
    40  CD1         116.8179124        105.6212733        117.4960817     C.ar     381 TYR                    -0.1150
    41  CD2         119.1559068        105.2586922        117.2537133     C.ar     381 TYR                    -0.1150
    42  CE1         116.9272290        106.8165730        116.8205711     C.ar     381 TYR                    -0.1150
    43  CE2         119.2747415        106.4535293        116.5755211     C.ar     381 TYR                    -0.1150
    44  CZ          118.1572881        107.2285623        116.3612484     C.ar     381 TYR                     0.1100
    45  OH          118.2698668        108.4206482        115.6855648     O.3      381 TYR                    -0.5400
    46 1HB          116.8571437        103.0341457        118.1959490     H        381 TYR                     0.0900
    47 2HB          118.5874232        102.8336647        118.1407096     H        381 TYR                     0.0900
    48  HD1         115.8554519        105.2922399        117.8591338     H        381 TYR                     0.1150
    49  HD2         120.0285883        104.6459626        117.4251467     H        381 TYR                     0.1150
    50  HE1         116.0501406        107.4238062        116.6520962     H        381 TYR                     0.1150
    51  HE2         120.2403973        106.7762836        116.2153287     H        381 TYR                     0.1150
    52  HH          117.3857296        108.8102002        115.5992473     H        381 TYR                     0.4300
    53  CA          115.2440000        105.7570000        123.1040000     C.3      384 ASP                     0.0700
    54  CB          115.7770000        106.3480000        121.7980000     C.3      384 ASP                    -0.2800
    55  CG          115.5118161        107.8378016        121.6733620     C.2      384 ASP                     0.6200
    56  OD1         114.3777907        108.2783405        121.9568454     O.co2    384 ASP                    -0.7600
    57  OD2         116.4436856        108.5738600        121.2874781     O.co2    384 ASP                    -0.7600
    58 1HB          115.3264618        105.8264380        120.9522639     H        384 ASP                     0.0900
    59 2HB          116.8496562        106.1622876        121.7258855     H        384 ASP                     0.0900
    60  CA          111.8310000        106.3480000        126.5970000     C.3      387 HID                     0.0700
    61  CB          112.9080000        107.3730000        126.2510000     C.3      387 HID                    -0.0900
    62  CG          112.3658551        108.6601542        125.7124102     C.ar     387 HID                    -0.0500
    63  ND1         112.4559131        109.0046479        124.3817650     N.ar     387 HID                    -0.3600
    64  CD2         111.7268066        109.6848521        126.3245851     C.ar     387 HID                     0.2200
    65  CE1         111.8977108        110.1872245        124.1968469     C.ar     387 HID                     0.2500
    66  NE2         111.4469755        110.6223886        125.3596986     N.ar     387 HID                    -0.7000
    67 1HB          113.6028945        106.9408535        125.5294378     H        387 HID                     0.0900
    68 2HB          113.5146859        107.5754673        127.1348666     H        387 HID                     0.0900
    69  HD1         112.8869739        108.4382659        123.6511502     H        387 HID                     0.3200
    70  HD2         111.4932141        109.7334941        127.3778982     H        387 HID                     0.1000
    71  HE1         111.8259453        110.7023251        123.2503158     H        387 HID                     0.1300
    72 C1_1         114.9195559        111.0921856        119.2494883     C.2      673 0                       0.6530
    73 N1_2         114.4107338        109.8538890        119.2247782     N.am     673 0                      -0.5560
    74 O1_3         115.4480861        111.6474976        118.2909809     O.2      673 0                      -0.4880
    75 C2_4         114.4310358        108.9833043        118.0407228     C.3      673 0                       0.0380
    76 N2_5         114.9253556        109.4180970        115.7929723     N.pl3    506 10                     -0.5850
    77 O2_6         114.9239403        112.0945778        122.5301825     O.2       46 5                      -0.2050
    78 C3_7         114.1821201        109.6821132        116.8700751     C.3      506 10                      0.4700
    79 N3_8         115.9213286        114.6129667        124.0765716     N.4       78 2                      -0.3800
    80 C4_9         114.7096789        110.0929242        114.5932549     C.3      506 10                      0.1020
    81 N4_10        119.7228178        112.3679785        125.9937742     N.pl3    735 7                      -0.2710
    82 C5_11        113.7115639        111.0481491        114.5132993     C.3      506 10                     -0.1600
    83 N5_12        119.6560834        113.3549580        124.0708202     N.pl3    735 7                      -0.6080
    84 C6_13        112.9401074        111.3186572        115.6291116     C.3      506 10                     -0.1240
    85 N6_14        114.3217380        112.9265224        120.6013656     N.pl3     18 4                      -0.6790
    86 C7_15        113.1767220        110.6312668        116.8063397     C.3      506 10                      0.0150
    87 C8_16        114.8121359        111.7084607        120.4201983     C.3       41 8                      -0.3820
    88 C9_17        115.1867307        111.1832921        121.5807071     C.3       40 1                       0.2130
    89 C10_18       114.4016214        113.1401322        121.9095860     C.3       41 9                       0.7380
    90 C11_19       113.9566192        114.4119795        122.6132581     C.3       78 2                      -0.1730
    91 C12_20       114.4705201        114.3887521        124.0449087     C.3       78 2                       0.1280
    92 C13_21       116.6535705        113.4166719        124.5110858     C.3       78 2                       0.1320
    93 C14_22       117.6758800        113.7684651        125.5825459     C.3       78 2                      -0.0620
    94 C15_23       119.0181985        113.1632461        125.2116968     C.3      735 7                       0.2740
    95 C16_24       120.8296181        112.0525271        125.3299560     C.3      735 7                       0.1300
    96 C17_25       121.8575272        111.2873876        125.6743371     C.3      409 3                      -0.3000
    97 C18_26       122.9137807        111.1002360        124.8057015     C.3      409 3                      -0.1820
    98 C19_27       122.8735735        111.7284987        123.5785029     C.3      409 3                      -0.2130
    99 C20_28       121.7782820        112.5154595        123.2716510     C.3      409 3                      -0.3790
   100 C21_29       120.7888128        112.6603167        124.1447633     C.3      735 7                       0.4790
   101 F1_30        112.4738281        110.8802589        117.8223210     F         23 6                      -0.1320
   102 H5           113.5350346        111.5812066        113.5801862     H          0 11                      0.1150
   103 H6           112.1504574        112.0676120        115.5823824     H          0 12                      0.1770
   104 H9           115.6218510        110.1966406        121.7326024     H          0 13                      0.2230
   105 H11          114.3632019        115.2778156        122.0942704     H          0 14                      0.0900
   106 H12          113.9811346        115.1867885        124.6010569     H          0 15                      0.0900
   107 H13          117.1680258        112.9871322        123.6533904     H          0 16                      0.0900
   108 H14          117.7861940        114.8472273        125.6628080     H          0 17                      0.0900
   109 H15          113.9899367        109.4357361        120.0287477     H          0 18                      0.3200
   110 H17          121.8653965        110.8011261        126.6492345     H          0 19                      0.1850
   111 H18          123.7591269        110.4718957        125.0835565     H          0 20                      0.1270
   112 H19          123.6869270        111.6061501        122.8654987     H          0 21                      0.1270
   113 H20          121.7274655        113.0201941        122.3078120     H          0 22                      0.2500
   114 H21          115.4085358        108.5114059        117.9651484     H          0 23                      0.0900
   115 H22          113.6723693        108.2114691        118.1548132     H          0 24                      0.0900
   116 H31          116.1106392        115.3680745        124.7015441     H          0 25                      0.3200
   117 H32          116.2323353        114.8682635        123.1616697     H          0 26                      0.3200
   118 H41          115.3247684        109.8708628        113.7224635     H          0 27                      0.1220
   119 H42          119.4732169        112.0636186        126.9113484     H          0 28                      0.3210
   120 H9L          112.8695486        114.4636990        122.6192266     H          0 29                      0.0900
   121 H9M          114.2122221        113.4369062        124.5016149     H          0 30                      0.0900
   122 H9N          115.9703785        112.6763092        124.9172654     H          0 31                      0.0900
   123 H9O          117.3499425        113.3643352        126.5399657     H          0 32                      0.0900
@<TRIPOS>BOND
1 1 2 1  
2 2 3 1  
3 2 4 1  
4 5 6 1  
5 6 7 1  
6 6 8 1  
7 9 10 1  
8 10 11 1  
9 10 12 1  
10 12 13 1  
11 12 14 1  
12 15 16 1  
13 16 17 1  
14 16 24 1  
15 16 25 1  
16 17 18 1  
17 17 19 1  
18 18 20 1  
19 18 26 1  
20 19 21 1  
21 19 27 1  
22 20 22 1  
23 20 28 1  
24 21 22 1  
25 21 29 1  
26 22 23 1  
27 23 30 1  
28 31 32 1  
29 32 33 1  
30 32 34 1  
31 32 35 1  
32 33 36 1  
33 37 38 1  
34 38 39 1  
35 38 46 1  
36 38 47 1  
37 39 40 1  
38 39 41 1  
39 40 42 1  
40 40 48 1  
41 41 43 1  
42 41 49 1  
43 42 44 1  
44 42 50 1  
45 43 44 1  
46 43 51 1  
47 44 45 1  
48 45 52 1  
49 53 54 1  
50 54 55 1  
51 54 58 1  
52 54 59 1  
53 55 56 1  
54 55 57 1  
55 60 61 1  
56 61 62 1  
57 61 67 1  
58 61 68 1  
59 62 63 1  
60 62 64 1  
61 63 65 1  
62 63 69 1  
63 64 66 1  
64 64 70 1  
65 65 66 1  
66 65 71 1  
67 72 73 am 305
68 72 74 2 
69 72 87 1  202
70 73 75 1  210
71 73 109 1 
72 75 78 1  256
73 75 114 1 
74 75 115 1 
75 76 78 ar 2
76 76 80 ar 2
77 77 88 ar 2
78 77 89 ar 2
79 78 86 ar 1
80 79 91 1  101
81 79 92 1  101
82 79 116 1 
83 79 117 1 
84 80 82 ar 1
85 80 118 1 
86 81 94 ar 1
87 81 95 ar 1
88 81 119 1 
89 82 84 ar 1
90 82 102 1 
91 83 94 ar 2
92 83 100 ar 2
93 84 86 ar 1
94 84 103 1 
95 85 87 ar 2
96 85 89 ar 2
97 86 101 1 
98 87 88 ar 1
99 88 104 1 
100 89 90 1  241
101 90 91 1  101
102 90 105 1 
103 90 120 1 
104 91 106 1 
105 91 121 1 
106 92 93 1  101
107 92 107 1 
108 92 122 1 
109 93 94 1  249
110 93 108 1 
111 93 123 1 
112 95 96 ar 1
113 95 100 ar 1
114 96 97 ar 1
115 96 110 1 
116 97 98 ar 1
117 97 111 1 
118 98 99 ar 1
119 98 112 1 
120 99 100 ar 1
121 99 113 1 
@<TRIPOS>ALT_TYPE
CAMP_BIO_ALT_TYPE_SET
CAMP_BIO  1  297  2  298  3  299  4  299  5  212  6  214  7  215  8  215  9  222 10  224 11  225 12  226 13  227 14  227 15  119 16  124 17  126 18  127 19  127 20  129 21  129 22  131 23  132 24  125 25  125 26  128 27  128 28  130 29  130 30  133 31   74 32   79 33   81 34   80 35   80 36   82 37  119 38  124 39  126 40  127 41  127 42  129 43  129 44  131 45  132 46  125 47  125 48  128 49  128 50  130 51  130 52  133 53  207 54  212 55  214 56  215 57  215 58  213 59  213 60  175 61  180 62  182 63  183 64  185 65  187 66  189 67  181 68  181 69  184 70  186 71  188 
@<TRIPOS>MOLECULE
tmp_ligand_MINIMUM
123 121
BIOPOLYMER
USER_CHARGES
rFOS -99.8326959847 kcal/mol, CgenFF charge penalty mean/max 10.3806153846 / 60.227
# Energy (kcal/mol):   -9366.573    
@<TRIPOS>ATOM
     1  CZ          120.6180000        117.3850000        114.2470000     C.cat     23 ARG                     0.6400
     2  NH2         121.1160000        117.1840000        115.4630000     N.pl3     23 ARG                    -0.8000
     3 1HH2         121.9503887        116.6099133        115.5839131     H         23 ARG                     0.4600
     4 2HH2         120.6637348        117.6038561        116.2751435     H         23 ARG                     0.4600
     5  CB          126.1800000        118.2200000        115.4430000     C.3      164 ASP                    -0.2800
     6  CG          124.8640000        117.4930000        115.6820000     C.2      164 ASP                     0.6200
     7  OD1         124.3576587        116.8125506        114.7666033     O.co2    164 ASP                    -0.7600
     8  OD2         124.3386920        117.5920761        116.8102723     O.co2    164 ASP                    -0.7600
     9  CB          120.7230000        121.0760000        116.3150000     C.3      168 ASN                    -0.1800
    10  CG          119.4590000        120.6880000        117.0490000     C.2      168 ASN                     0.5500
    11  OD1         118.5773135        120.0372373        116.4889323     O.2      168 ASN                    -0.5500
    12  ND2         119.3625029        121.0851172        118.3116691     N.2      168 ASN                    -0.6200
    13 1HD2         118.5466930        120.8266095        118.8666719     H        168 ASN                     0.3100
    14 2HD2         120.1041490        121.6488331        118.7271032     H        168 ASN                     0.3100
    15  CA          119.8360000        108.2290000        126.0280000     C.3      252 TYR                     0.0700
    16  CB          120.1690000        107.3650000        124.8110000     C.3      252 TYR                    -0.1800
    17  CG          120.0018224        108.0743050        123.4900389     C.ar     252 TYR                     0.0000
    18  CD1         118.9884820        107.7184663        122.6124730     C.ar     252 TYR                    -0.1150
    19  CD2         120.8924003        109.0553569        123.0951298     C.ar     252 TYR                    -0.1150
    20  CE1         118.8436173        108.3502073        121.3965214     C.ar     252 TYR                    -0.1150
    21  CE2         120.7513103        109.6977560        121.8834392     C.ar     252 TYR                    -0.1150
    22  CZ          119.7289435        109.3392570        121.0371854     C.ar     252 TYR                     0.1100
    23  OH          119.5935155        109.9763042        119.8249478     O.3      252 TYR                    -0.5400
    24 1HB          119.5498646        106.4667664        124.8223506     H        252 TYR                     0.0900
    25 2HB          121.1911580        106.9935230        124.8974804     H        252 TYR                     0.0900
    26  HD1         118.2976579        106.9406522        122.9025893     H        252 TYR                     0.1150
    27  HD2         121.6938905        109.3332452        123.7635544     H        252 TYR                     0.1150
    28  HE1         118.0476756        108.0579616        120.7275900     H        252 TYR                     0.1150
    29  HE2         121.4568742        110.4616682        121.5918612     H        252 TYR                     0.1150
    30  HH          119.0511377        109.4202777        119.2439478     H        252 TYR                     0.4300
    31  CA          114.6830000        118.0040000        119.6790000     C.3      260 CYS                     0.0700
    32  CB          114.4400000        116.4920000        119.7120000     C.3      260 CYS                    -0.1100
    33  SG          114.0002247        115.7809063        118.1118158     S.3      260 CYS                    -0.2300
    34 1HB          113.6579026        116.2651438        120.4380447     H        260 CYS                     0.0900
    35 2HB          115.3265077        115.9896385        120.1018951     H        260 CYS                     0.0900
    36  HG          114.1468451        114.5071931        118.4802083     H        260 CYS                     0.1600
    37  CA          117.8670000        103.6840000        119.9790000     C.3      381 TYR                     0.0700
    38  CB          117.7990000        103.5140000        118.4660000     C.3      381 TYR                    -0.1800
    39  CG          118.2930921        104.7292384        117.7198904     C.ar     381 TYR                     0.0000
    40  CD1         117.5722834        105.9126813        117.7319682     C.ar     381 TYR                    -0.1150
    41  CD2         119.4781080        104.6922364        117.0006873     C.ar     381 TYR                    -0.1150
    42  CE1         118.0167399        107.0253272        117.0526425     C.ar     381 TYR                    -0.1150
    43  CE2         119.9304013        105.8009909        116.3167311     C.ar     381 TYR                    -0.1150
    44  CZ          119.1958090        106.9649633        116.3455991     C.ar     381 TYR                     0.1100
    45  OH          119.6418775        108.0734083        115.6654053     O.3      381 TYR                    -0.5400
    46 1HB          116.7712234        103.2985989        118.1700968     H        381 TYR                     0.0900
    47 2HB          118.3858582        102.6428057        118.1712136     H        381 TYR                     0.0900
    48  HD1         116.6477642        105.9534752        118.2887447     H        381 TYR                     0.1150
    49  HD2         120.0496057        103.7760237        116.9821211     H        381 TYR                     0.1150
    50  HE1         117.4396686        107.9379544        117.0750115     H        381 TYR                     0.1150
    51  HE2         120.8558342        105.7529465        115.7620548     H        381 TYR                     0.1150
    52  HH          120.3856684        107.8097284        115.1013592     H        381 TYR                     0.4300
    53  CA          115.2440000        105.7570000        123.1040000     C.3      384 ASP                     0.0700
    54  CB          115.7770000        106.3480000        121.7980000     C.3      384 ASP                    -0.2800
    55  CG          114.7178208        107.1069740        121.0186004     C.2      384 ASP                     0.6200
    56  OD1         114.0396177        107.9769324        121.6048291     O.co2    384 ASP                    -0.7600
    57  OD2         114.5609301        106.8306164        119.8110903     O.co2    384 ASP                    -0.7600
    58 1HB          116.1831214        105.5487802        121.1762331     H        384 ASP                     0.0900
    59 2HB          116.6148471        107.0123234        122.0147200     H        384 ASP                     0.0900
    60  CA          111.8310000        106.3480000        126.5970000     C.3      387 HID                     0.0700
    61  CB          112.9080000        107.3730000        126.2510000     C.3      387 HID                    -0.0900
    62  CG          112.3709054        108.6323305        125.6457050     C.ar     387 HID                    -0.0500
    63  ND1         112.3748303        108.8637687        124.2878302     N.ar     387 HID                    -0.3600
    64  CD2         111.8126339        109.7275760        126.2130824     C.ar     387 HID                     0.2200
    65  CE1         111.8441148        110.0483158        124.0439833     C.ar     387 HID                     0.2500
    66  NE2         111.4942572        110.5938194        125.1949740     N.ar     387 HID                    -0.7000
    67 1HB          113.6330795        106.9232094        125.5711256     H        387 HID                     0.0900
    68 2HB          113.4803881        107.6157702        127.1475018     H        387 HID                     0.0900
    69  HD1         112.7323211        108.2234756        123.5788696     H        387 HID                     0.3200
    70  HD2         111.6583987        109.8707445        127.2723814     H        387 HID                     0.1000
    71  HE1         111.7204704        110.4872044        123.0649589     H        387 HID                     0.1300
    72 C1_1         115.0258405        110.7753989        119.0080965     C.2      673 0                       0.6530
    73 N1_2         114.8496961        109.4887780        118.6818012     N.am     673 0                      -0.5560
    74 O1_3         115.2803521        111.6690035        118.2061323     O.2      673 0                      -0.4880
    75 C2_4         114.9530182        108.9697898        117.3105635     C.3      673 0                       0.0380
    76 N2_5         115.0553444        110.0526231        115.2362490     N.pl3    506 10                     -0.5850
    77 O2_6         115.1566389        110.9183896        122.4330359     O.2       46 5                      -0.2050
    78 C3_7         114.3999438        109.8335297        116.3784846     C.3      506 10                      0.4700
    79 N3_8         115.6530351        113.1640472        124.5399287     N.4       78 2                      -0.3800
    80 C4_9         114.5369025        110.9102290        114.2682820     C.3      506 10                      0.1020
    81 N4_10        120.0971539        111.6619594        125.6171930     N.pl3    735 7                      -0.2710
    82 C5_11        113.3262181        111.5428823        114.4898089     C.3      506 10                     -0.1600
    83 N5_12        119.5580822        113.0254618        124.0276658     N.pl3    735 7                      -0.6080
    84 C6_13        112.6465763        111.3127103        115.6723760     C.3      506 10                     -0.1240
    85 N6_14        114.1422841        111.9912989        120.8221157     N.pl3     18 4                      -0.6790
    86 C7_15        113.1857004        110.4546140        116.6143813     C.3      506 10                      0.0150
    87 C8_16        114.9020656        111.0369425        120.3035388     C.3       41 8                      -0.3820
    88 C9_17        115.5304149        110.3718901        121.2657168     C.3       40 1                       0.2130
    89 C10_18       114.3168287        111.8967143        122.1351423     C.3       41 9                       0.7380
    90 C11_19       113.6477378        112.7876783        123.1692010     C.3       78 2                      -0.1730
    91 C12_20       114.3136041        112.5627319        124.5183779     C.3       78 2                       0.1280
    92 C13_21       116.7110966        112.1482506        124.6089573     C.3       78 2                       0.1320
    93 C14_22       117.7276741        112.4993639        125.6860792     C.3       78 2                      -0.0620
    94 C15_23       119.1272510        112.3960303        125.1062994     C.3      735 7                       0.2740
    95 C16_24       121.1627726        111.8338813        124.8425508     C.3      735 7                       0.1300
    96 C17_25       122.3844425        111.3225680        124.9244987     C.3      409 3                      -0.3000
    97 C18_26       123.3450419        111.6492961        123.9886982     C.3      409 3                      -0.1820
    98 C19_27       123.0037117        112.5186190        122.9737507     C.3      409 3                      -0.2130
    99 C20_28       121.7161649        113.0225956        122.9368739     C.3      409 3                      -0.3790
   100 C21_29       120.8309678        112.6738634        123.8627086     C.3      735 7                       0.4790
   101 F1_30        112.5657411        110.2474080        117.6918743     F         23 6                      -0.1320
   102 H5           112.9124705        112.2151083        113.7395169     H          0 11                      0.1150
   103 H6           111.6923986        111.8029514        115.8617764     H          0 12                      0.1770
   104 H9           116.2169776        109.5373034        121.1316282     H          0 13                      0.2230
   105 H11          113.7572744        113.8306038        122.8782745     H          0 14                      0.0900
   106 H12          113.7053490        113.0361549        125.2875056     H          0 15                      0.0900
   107 H13          117.2145272        112.0973100        123.6452287     H          0 16                      0.0900
   108 H14          117.5683128        113.5141913        126.0425455     H          0 17                      0.0900
   109 H15          114.6457142        108.7897761        119.3659626     H          0 18                      0.3200
   110 H17          122.6292211        110.6372713        125.7352939     H          0 19                      0.1850
   111 H18          124.3488811        111.2309305        124.0511641     H          0 20                      0.1270
   112 H19          123.7327332        112.8010997        122.2163735     H          0 21                      0.1270
   113 H20          121.4267399        113.7105642        122.1436164     H          0 22                      0.2500
   114 H21          116.0027797        108.8186552        117.0675302     H          0 23                      0.0900
   115 H22          114.4344261        108.0147871        117.2526575     H          0 24                      0.0900
   116 H31          115.7152860        113.7682106        125.3322219     H          0 25                      0.3200
   117 H32          115.7801623        113.7079675        123.7111124     H          0 26                      0.3200
   118 H41          115.0826062        111.0832627        113.3418962     H          0 27                      0.1220
   119 H42          120.0417785        111.0886879        126.4327734     H          0 28                      0.3210
   120 H9L          112.5916448        112.5344023        123.2395700     H          0 29                      0.0900
   121 H9M          114.3610725        111.4957099        124.7196730     H          0 30                      0.0900
   122 H9N          116.2909395        111.1729418        124.8372352     H          0 31                      0.0900
   123 H9O          117.6290469        111.8025914        126.5173372     H          0 32                      0.0900
@<TRIPOS>BOND
1 1 2 1  
2 2 3 1  
3 2 4 1  
4 5 6 1  
5 6 7 1  
6 6 8 1  
7 9 10 1  
8 10 11 1  
9 10 12 1  
10 12 13 1  
11 12 14 1  
12 15 16 1  
13 16 17 1  
14 16 24 1  
15 16 25 1  
16 17 18 1  
17 17 19 1  
18 18 20 1  
19 18 26 1  
20 19 21 1  
21 19 27 1  
22 20 22 1  
23 20 28 1  
24 21 22 1  
25 21 29 1  
26 22 23 1  
27 23 30 1  
28 31 32 1  
29 32 33 1  
30 32 34 1  
31 32 35 1  
32 33 36 1  
33 37 38 1  
34 38 39 1  
35 38 46 1  
36 38 47 1  
37 39 40 1  
38 39 41 1  
39 40 42 1  
40 40 48 1  
41 41 43 1  
42 41 49 1  
43 42 44 1  
44 42 50 1  
45 43 44 1  
46 43 51 1  
47 44 45 1  
48 45 52 1  
49 53 54 1  
50 54 55 1  
51 54 58 1  
52 54 59 1  
53 55 56 1  
54 55 57 1  
55 60 61 1  
56 61 62 1  
57 61 67 1  
58 61 68 1  
59 62 63 1  
60 62 64 1  
61 63 65 1  
62 63 69 1  
63 64 66 1  
64 64 70 1  
65 65 66 1  
66 65 71 1  
67 72 73 am 305
68 72 74 2 
69 72 87 1  202
70 73 75 1  210
71 73 109 1 
72 75 78 1  256
73 75 114 1 
74 75 115 1 
75 76 78 ar 2
76 76 80 ar 2
77 77 88 ar 2
78 77 89 ar 2
79 78 86 ar 1
80 79 91 1  101
81 79 92 1  101
82 79 116 1 
83 79 117 1 
84 80 82 ar 1
85 80 118 1 
86 81 94 ar 1
87 81 95 ar 1
88 81 119 1 
89 82 84 ar 1
90 82 102 1 
91 83 94 ar 2
92 83 100 ar 2
93 84 86 ar 1
94 84 103 1 
95 85 87 ar 2
96 85 89 ar 2
97 86 101 1 
98 87 88 ar 1
99 88 104 1 
100 89 90 1  241
101 90 91 1  101
102 90 105 1 
103 90 120 1 
104 91 106 1 
105 91 121 1 
106 92 93 1  101
107 92 107 1 
108 92 122 1 
109 93 94 1  249
110 93 108 1 
111 93 123 1 
112 95 96 ar 1
113 95 100 ar 1
114 96 97 ar 1
115 96 110 1 
116 97 98 ar 1
117 97 111 1 
118 98 99 ar 1
119 98 112 1 
120 99 100 ar 1
121 99 113 1 
@<TRIPOS>ALT_TYPE
CAMP_BIO_ALT_TYPE_SET
CAMP_BIO  1  297  2  298  3  299  4  299  5  212  6  214  7  215  8  215  9  222 10  224 11  225 12  226 13  227 14  227 15  119 16  124 17  126 18  127 19  127 20  129 21  129 22  131 23  132 24  125 25  125 26  128 27  128 28  130 29  130 30  133 31   74 32   79 33   81 34   80 35   80 36   82 37  119 38  124 39  126 40  127 41  127 42  129 43  129 44  131 45  132 46  125 47  125 48  128 49  128 50  130 51  130 52  133 53  207 54  212 55  214 56  215 57  215 58  213 59  213 60  175 61  180 62  182 63  183 64  185 65  187 66  189 67  181 68  181 69  184 70  186 71  188 
@<TRIPOS>MOLECULE
tmp_ligand_MINIMUM
123 121
BIOPOLYMER
USER_CHARGES
rFOS -99.8326959847 kcal/mol, CgenFF charge penalty mean/max 10.3806153846 / 60.227
# Energy (kcal/mol):   -9366.625    
@<TRIPOS>ATOM
     1  CZ          120.6180000        117.3850000        114.2470000     C.cat     23 ARG                     0.6400
     2  NH2         121.1160000        117.1840000        115.4630000     N.pl3     23 ARG                    -0.8000
     3 1HH2         120.6675592        117.6092335        116.2744661     H         23 ARG                     0.4600
     4 2HH2         121.9465643        116.6045359        115.5845905     H         23 ARG                     0.4600
     5  CB          126.1800000        118.2200000        115.4430000     C.3      164 ASP                    -0.2800
     6  CG          124.8640000        117.4930000        115.6820000     C.2      164 ASP                     0.6200
     7  OD1         124.1060889        117.2526657        114.7201506     O.co2    164 ASP                    -0.7600
     8  OD2         124.5941008        117.1426532        116.8495507     O.co2    164 ASP                    -0.7600
     9  CB          120.7230000        121.0760000        116.3150000     C.3      168 ASN                    -0.1800
    10  CG          119.4590000        120.6880000        117.0490000     C.2      168 ASN                     0.5500
    11  OD1         118.6661594        119.8833821        116.5606018     O.2      168 ASN                    -0.5500
    12  ND2         119.2625965        121.2583024        118.2311708     N.2      168 ASN                    -0.6200
    13 1HD2         119.8803448        122.0067044        118.5453071     H        168 ASN                     0.3100
    14 2HD2         118.4939005        120.9482120        118.8256036     H        168 ASN                     0.3100
    15  CA          119.8360000        108.2290000        126.0280000     C.3      252 TYR                     0.0700
    16  CB          120.1690000        107.3650000        124.8110000     C.3      252 TYR                    -0.1800
    17  CG          120.9611712        108.0828291        123.7464878     C.ar     252 TYR                     0.0000
    18  CD1         120.3724402        109.0574278        122.9545566     C.ar     252 TYR                    -0.1150
    19  CD2         122.2772916        107.7434281        123.4931519     C.ar     252 TYR                    -0.1150
    20  CE1         121.0865442        109.7020970        121.9681093     C.ar     252 TYR                    -0.1150
    21  CE2         123.0017328        108.3877653        122.5129521     C.ar     252 TYR                    -0.1150
    22  CZ          122.4013963        109.3623528        121.7515874     C.ar     252 TYR                     0.1100
    23  OH          123.1235350        109.9997107        120.7687442     O.3      252 TYR                    -0.5400
    24 1HB          119.2463343        106.9762426        124.3775987     H        252 TYR                     0.0900
    25 2HB          120.7147008        106.4771164        125.1337294     H        252 TYR                     0.0900
    26  HD1         119.3393660        109.3180378        123.1313053     H        252 TYR                     0.1150
    27  HD2         122.7442428        106.9770668        124.0940237     H        252 TYR                     0.1150
    28  HE1         120.6092103        110.4581715        121.3623836     H        252 TYR                     0.1150
    29  HE2         124.0288467        108.1090062        122.3292936     H        252 TYR                     0.1150
    30  HH          122.7323316        110.8743555        120.6175611     H        252 TYR                     0.4300
    31  CA          114.6830000        118.0040000        119.6790000     C.3      260 CYS                     0.0700
    32  CB          114.4400000        116.4920000        119.7120000     C.3      260 CYS                    -0.1100
    33  SG          113.8841413        115.8001717        118.1397275     S.3      260 CYS                    -0.2300
    34 1HB          113.7120491        116.2575775        120.4900840     H        260 CYS                     0.0900
    35 2HB          115.3513944        115.9840884        120.0308526     H        260 CYS                     0.0900
    36  HG          114.2338457        114.5414771        118.4098211     H        260 CYS                     0.1600
    37  CA          117.8670000        103.6840000        119.9790000     C.3      381 TYR                     0.0700
    38  CB          117.7990000        103.5140000        118.4660000     C.3      381 TYR                    -0.1800
    39  CG          118.3821011        104.6894275        117.7203632     C.ar     381 TYR                     0.0000
    40  CD1         117.7677299        105.9309502        117.7580106     C.ar     381 TYR                    -0.1150
    41  CD2         119.5445915        104.5569894        116.9760774     C.ar     381 TYR                    -0.1150
    42  CE1         118.2937897        107.0077959        117.0792836     C.ar     381 TYR                    -0.1150
    43  CE2         120.0780233        105.6293253        116.2925218     C.ar     381 TYR                    -0.1150
    44  CZ          119.4485636        106.8524752        116.3470743     C.ar     381 TYR                     0.1100
    45  OH          119.9758447        107.9250050        115.6674085     O.3      381 TYR                    -0.5400
    46 1HB          116.7610456        103.3695337        118.1625840     H        381 TYR                     0.0900
    47 2HB          118.3261327        102.6031364        118.1783551     H        381 TYR                     0.0900
    48  HD1         116.8617380        106.0462007        118.3344619     H        381 TYR                     0.1150
    49  HD2         120.0334458        103.5947378        116.9374345     H        381 TYR                     0.1150
    50  HE1         117.7991480        107.9669209        117.1218141     H        381 TYR                     0.1150
    51  HE2         120.9843347        105.5067505        115.7180873     H        381 TYR                     0.1150
    52  HH          120.7805820        107.6343481        115.2104440     H        381 TYR                     0.4300
    53  CA          115.2440000        105.7570000        123.1040000     C.3      384 ASP                     0.0700
    54  CB          115.7770000        106.3480000        121.7980000     C.3      384 ASP                    -0.2800
    55  CG          114.6911516        106.9959085        120.9574562     C.2      384 ASP                     0.6200
    56  OD1         113.9358817        107.8387502        121.4862625     O.co2    384 ASP                    -0.7600
    57  OD2         114.5908448        106.6588331        119.7593795     O.co2    384 ASP                    -0.7600
    58 1HB          116.2672778        105.5648445        121.2178483     H        384 ASP                     0.0900
    59 2HB          116.5515777        107.0832447        122.0209925     H        384 ASP                     0.0900
    60  CA          111.8310000        106.3480000        126.5970000     C.3      387 HID                     0.0700
    61  CB          112.9080000        107.3730000        126.2510000     C.3      387 HID                    -0.0900
    62  CG          112.3633661        108.6975361        125.8154039     C.ar     387 HID                    -0.0500
    63  ND1         111.9896924        108.9551656        124.5148663     N.ar     387 HID                    -0.3600
    64  CD2         112.1286870        109.8371512        126.5077552     C.ar     387 HID                     0.2200
    65  CE1         111.5500498        110.1971906        124.4234312     C.ar     387 HID                     0.2500
    66  NE2         111.6234467        110.7549311        125.6185430     N.ar     387 HID                    -0.7000
    67 1HB          113.5549247        106.9711269        125.4698039     H        387 HID                     0.0900
    68 2HB          113.5646827        107.5147510        127.1106252     H        387 HID                     0.0900
    69  HD1         112.0441520        108.2932265        123.7407406     H        387 HID                     0.3200
    70  HD2         112.3140555        109.9749097        127.5627723     H        387 HID                     0.1000
    71  HE1         111.1919706        110.6675230        123.5195691     H        387 HID                     0.1300
    72 C1_1         115.1406865        110.6099824        119.0413394     C.2      673 0                       0.6530
    73 N1_2         115.0303843        109.3292296        118.6666467     N.am     673 0                      -0.5560
    74 O1_3         115.3470737        111.5451736        118.2736977     O.2      673 0                      -0.4880
    75 C2_4         115.1573591        108.8684171        117.2767380     C.3      673 0                       0.0380
    76 N2_5         115.1992659        110.0326494        115.2448458     N.pl3    506 10                     -0.5850
    77 O2_6         115.2713294        110.6300861        122.4692093     O.2       46 5                      -0.2050
    78 C3_7         114.5584938        109.7370599        116.3781119     C.3      506 10                      0.4700
    79 N3_8         115.6558701        112.8171901        124.6594353     N.4       78 2                      -0.3800
    80 C4_9         114.6352258        110.8983125        114.3101180     C.3      506 10                      0.1020
    81 N4_10        120.1738125        111.5067378        125.6781939     N.pl3    735 7                      -0.2710
    82 C5_11        113.3940247        111.4588539        114.5556667     C.3      506 10                     -0.1600
    83 N5_12        119.5617557        112.8996714        124.1414908     N.pl3    735 7                      -0.6080
    84 C6_13        112.7297017        111.1494349        115.7288214     C.3      506 10                     -0.1240
    85 N6_14        114.1995531        111.7093120        120.9002348     N.pl3     18 4                      -0.6790
    86 C7_15        113.3143657        110.2853297        116.6375832     C.3      506 10                      0.0150
    87 C8_16        115.0063912        110.8156842        120.3457732     C.3       41 8                      -0.3820
    88 C9_17        115.6702558        110.1480687        121.2819769     C.3       40 1                       0.2130
    89 C10_18       114.3815726        111.5743386        122.2087080     C.3       41 9                       0.7380
    90 C11_19       113.6696835        112.3899149        123.2758661     C.3       78 2                      -0.1730
    91 C12_20       114.3491672        112.1488255        124.6154313     C.3       78 2                       0.1280
    92 C13_21       116.7650253        111.8554436        124.6897729     C.3       78 2                       0.1320
    93 C14_22       117.7644768        112.2176006        125.7791953     C.3       78 2                      -0.0620
    94 C15_23       119.1662654        112.2085694        125.1956328     C.3      735 7                       0.2740
    95 C16_24       121.2274808        111.7625310        124.9103892     C.3      735 7                       0.1300
    96 C17_25       122.4740536        111.3121875        124.9726856     C.3      409 3                      -0.3000
    97 C18_26       123.4145161        111.7231389        124.0497152     C.3      409 3                      -0.1820
    98 C19_27       123.0266467        112.6114054        123.0684472     C.3      409 3                      -0.2130
    99 C20_28       121.7147599        113.0493269        123.0509257     C.3      409 3                      -0.3790
   100 C21_29       120.8507119        112.6206823        123.9630896     C.3      735 7                       0.4790
   101 F1_30        112.7082354        110.0058764        117.7065954     F         23 6                      -0.1320
   102 H5           112.9445634        112.1366965        113.8314245     H          0 11                      0.1150
   103 H6           111.7519362        111.5823003        115.9368269     H          0 12                      0.1770
   104 H9           116.3986292        109.3556688        121.1162738     H          0 13                      0.2230
   105 H11          113.7246950        113.4473440        123.0245745     H          0 14                      0.0900
   106 H12          113.7189812        112.5608580        125.4020416     H          0 15                      0.0900
   107 H13          117.2683321        111.8669709        123.7247033     H          0 16                      0.0900
   108 H14          117.5537932        113.2086698        126.1738258     H          0 17                      0.0900
   109 H15          114.8641759        108.5952983        119.3239204     H          0 18                      0.3200
   110 H17          122.7555751        110.6102999        125.7569282     H          0 19                      0.1850
   111 H18          124.4387159        111.3550521        124.0961042     H          0 20                      0.1270
   112 H19          123.7385050        112.9595162        122.3221465     H          0 21                      0.1270
   113 H20          121.3885517        113.7509155        122.2843185     H          0 22                      0.2500
   114 H21          116.2129881        108.7809206        117.0279452     H          0 23                      0.0900
   115 H22          114.6885526        107.8908037        117.1828569     H          0 24                      0.0900
   116 H31          115.6886091        113.3934081        125.4740014     H          0 25                      0.3200
   117 H32          115.7530069        113.3978553        123.8517600     H          0 26                      0.3200
   118 H41          115.1692866        111.1341264        113.3908276     H          0 27                      0.1220
   119 H42          120.1498162        110.9009825        126.4715177     H          0 28                      0.3210
   120 H9L          112.6282020        112.0800220        123.3368224     H          0 29                      0.0900
   121 H9M          114.4520002        111.0788330        124.7762117     H          0 30                      0.0900
   122 H9N          116.3961867        110.8518357        124.8810825     H          0 31                      0.0900
   123 H9O          117.7036852        111.4857738        126.5835229     H          0 32                      0.0900
@<TRIPOS>BOND
1 1 2 1  
2 2 3 1  
3 2 4 1  
4 5 6 1  
5 6 7 1  
6 6 8 1  
7 9 10 1  
8 10 11 1  
9 10 12 1  
10 12 13 1  
11 12 14 1  
12 15 16 1  
13 16 17 1  
14 16 24 1  
15 16 25 1  
16 17 18 1  
17 17 19 1  
18 18 20 1  
19 18 26 1  
20 19 21 1  
21 19 27 1  
22 20 22 1  
23 20 28 1  
24 21 22 1  
25 21 29 1  
26 22 23 1  
27 23 30 1  
28 31 32 1  
29 32 33 1  
30 32 34 1  
31 32 35 1  
32 33 36 1  
33 37 38 1  
34 38 39 1  
35 38 46 1  
36 38 47 1  
37 39 40 1  
38 39 41 1  
39 40 42 1  
40 40 48 1  
41 41 43 1  
42 41 49 1  
43 42 44 1  
44 42 50 1  
45 43 44 1  
46 43 51 1  
47 44 45 1  
48 45 52 1  
49 53 54 1  
50 54 55 1  
51 54 58 1  
52 54 59 1  
53 55 56 1  
54 55 57 1  
55 60 61 1  
56 61 62 1  
57 61 67 1  
58 61 68 1  
59 62 63 1  
60 62 64 1  
61 63 65 1  
62 63 69 1  
63 64 66 1  
64 64 70 1  
65 65 66 1  
66 65 71 1  
67 72 73 am 305
68 72 74 2 
69 72 87 1  202
70 73 75 1  210
71 73 109 1 
72 75 78 1  256
73 75 114 1 
74 75 115 1 
75 76 78 ar 2
76 76 80 ar 2
77 77 88 ar 2
78 77 89 ar 2
79 78 86 ar 1
80 79 91 1  101
81 79 92 1  101
82 79 116 1 
83 79 117 1 
84 80 82 ar 1
85 80 118 1 
86 81 94 ar 1
87 81 95 ar 1
88 81 119 1 
89 82 84 ar 1
90 82 102 1 
91 83 94 ar 2
92 83 100 ar 2
93 84 86 ar 1
94 84 103 1 
95 85 87 ar 2
96 85 89 ar 2
97 86 101 1 
98 87 88 ar 1
99 88 104 1 
100 89 90 1  241
101 90 91 1  101
102 90 105 1 
103 90 120 1 
104 91 106 1 
105 91 121 1 
106 92 93 1  101
107 92 107 1 
108 92 122 1 
109 93 94 1  249
110 93 108 1 
111 93 123 1 
112 95 96 ar 1
113 95 100 ar 1
114 96 97 ar 1
115 96 110 1 
116 97 98 ar 1
117 97 111 1 
118 98 99 ar 1
119 98 112 1 
120 99 100 ar 1
121 99 113 1 
@<TRIPOS>ALT_TYPE
CAMP_BIO_ALT_TYPE_SET
CAMP_BIO  1  297  2  298  3  299  4  299  5  212  6  214  7  215  8  215  9  222 10  224 11  225 12  226 13  227 14  227 15  119 16  124 17  126 18  127 19  127 20  129 21  129 22  131 23  132 24  125 25  125 26  128 27  128 28  130 29  130 30  133 31   74 32   79 33   81 34   80 35   80 36   82 37  119 38  124 39  126 40  127 41  127 42  129 43  129 44  131 45  132 46  125 47  125 48  128 49  128 50  130 51  130 52  133 53  207 54  212 55  214 56  215 57  215 58  213 59  213 60  175 61  180 62  182 63  183 64  185 65  187 66  189 67  181 68  181 69  184 70  186 71  188 
@<TRIPOS>MOLECULE
tmp_ligand_MINIMUM
123 121
BIOPOLYMER
USER_CHARGES
rFOS -99.8326959847 kcal/mol, CgenFF charge penalty mean/max 10.3806153846 / 60.227
# Energy (kcal/mol):   -9366.904    
@<TRIPOS>ATOM
     1  CZ          120.6180000        117.3850000        114.2470000     C.cat     23 ARG                     0.6400
     2  NH2         121.1160000        117.1840000        115.4630000     N.pl3     23 ARG                    -0.8000
     3 1HH2         121.9676043        116.6351484        115.5810339     H         23 ARG                     0.4600
     4 2HH2         120.6465192        117.5786211        116.2780227     H         23 ARG                     0.4600
     5  CB          126.1800000        118.2200000        115.4430000     C.3      164 ASP                    -0.2800
     6  CG          124.8640000        117.4930000        115.6820000     C.2      164 ASP                     0.6200
     7  OD1         124.3293523        117.5351648        116.8088176     O.co2    164 ASP                    -0.7600
     8  OD2         124.3500686        116.8844945        114.7205643     O.co2    164 ASP                    -0.7600
     9  CB          120.7230000        121.0760000        116.3150000     C.3      168 ASN                    -0.1800
    10  CG          119.4590000        120.6880000        117.0490000     C.2      168 ASN                     0.5500
    11  OD1         118.6157420        119.9661855        116.5175503     O.2      168 ASN                    -0.5500
    12  ND2         119.3192929        121.1650913        118.2795335     N.2      168 ASN                    -0.6200
    13 1HD2         120.0372670        121.7715106        118.6759787     H        168 ASN                     0.3100
    14 2HD2         118.4939454        120.9253452        118.8288271     H        168 ASN                     0.3100
    15  CA          119.8360000        108.2290000        126.0280000     C.3      252 TYR                     0.0700
    16  CB          120.1690000        107.3650000        124.8110000     C.3      252 TYR                    -0.1800
    17  CG          120.9527073        108.0856727        123.7421531     C.ar     252 TYR                     0.0000
    18  CD1         120.3202793        108.9264403        122.8384126     C.ar     252 TYR                    -0.1150
    19  CD2         122.3120680        107.8778769        123.5989596     C.ar     252 TYR                    -0.1150
    20  CE1         121.0288956        109.5716940        121.8483967     C.ar     252 TYR                    -0.1150
    21  CE2         123.0305337        108.5244251        122.6158221     C.ar     252 TYR                    -0.1150
    22  CZ          122.3844513        109.3661603        121.7417738     C.ar     252 TYR                     0.1100
    23  OH          123.1015645        110.0053378        120.7564358     O.3      252 TYR                    -0.5400
    24 1HB          119.2468250        106.9702786        124.3819671     H        252 TYR                     0.0900
    25 2HB          120.7210916        106.4807683        125.1328854     H        252 TYR                     0.0900
    26  HD1         119.2554349        109.0821532        122.9292967     H        252 TYR                     0.1150
    27  HD2         122.8148804        107.2155722        124.2881128     H        252 TYR                     0.1150
    28  HE1         120.5172252        110.2222808        121.1546171     H        252 TYR                     0.1150
    29  HE2         124.0918903        108.3495454        122.5191819     H        252 TYR                     0.1150
    30  HH          124.0439014        109.9575852        120.9814265     H        252 TYR                     0.4300
    31  CA          114.6830000        118.0040000        119.6790000     C.3      260 CYS                     0.0700
    32  CB          114.4400000        116.4920000        119.7120000     C.3      260 CYS                    -0.1100
    33  SG          113.6408162        115.8412394        118.2296162     S.3      260 CYS                    -0.2300
    34 1HB          113.8417597        116.2388799        120.5885385     H        260 CYS                     0.0900
    35 2HB          115.3873476        115.9748257        119.8711989     H        260 CYS                     0.0900
    36  HG          114.3579315        114.7181724        118.1661961     H        260 CYS                     0.1600
    37  CA          117.8670000        103.6840000        119.9790000     C.3      381 TYR                     0.0700
    38  CB          117.7990000        103.5140000        118.4660000     C.3      381 TYR                    -0.1800
    39  CG          118.3449474        104.7069510        117.7200641     C.ar     381 TYR                     0.0000
    40  CD1         117.7053835        105.9349263        117.7773588     C.ar     381 TYR                    -0.1150
    41  CD2         119.4975234        104.6045739        116.9558832     C.ar     381 TYR                    -0.1150
    42  CE1         118.1974807        107.0276218        117.0984899     C.ar     381 TYR                    -0.1150
    43  CE2         119.9970049        105.6929519        116.2720313     C.ar     381 TYR                    -0.1150
    44  CZ          119.3430221        106.9021156        116.3463323     C.ar     381 TYR                     0.1100
    45  OH          119.8364152        107.9905290        115.6664716     O.3      381 TYR                    -0.5400
    46 1HB          116.7647240        103.3395716        118.1657852     H        381 TYR                     0.0900
    47 2HB          118.3516330        102.6193365        118.1753888     H        381 TYR                     0.0900
    48  HD1         116.8068065        106.0267724        118.3694091     H        381 TYR                     0.1150
    49  HD2         120.0057428        103.6531598        116.9018070     H        381 TYR                     0.1150
    50  HE1         117.6836057        107.9757593        117.1565234     H        381 TYR                     0.1150
    51  HE2         120.8960882        105.5937752        115.6819353     H        381 TYR                     0.1150
    52  HH          119.2182823        108.7296012        115.7786502     H        381 TYR                     0.4300
    53  CA          115.2440000        105.7570000        123.1040000     C.3      384 ASP                     0.0700
    54  CB          115.7770000        106.3480000        121.7980000     C.3      384 ASP                    -0.2800
    55  CG          114.7311048        107.1488946        121.0429920     C.2      384 ASP                     0.6200
    56  OD1         114.0265540        107.9692254        121.6683851     O.co2    384 ASP                    -0.7600
    57  OD2         114.6112815        106.9556994        119.8152351     O.co2    384 ASP                    -0.7600
    58 1HB          116.1497814        105.5447115        121.1607853     H        384 ASP                     0.0900
    59 2HB          116.6377831        106.9835603        122.0110645     H        384 ASP                     0.0900
    60  CA          111.8310000        106.3480000        126.5970000     C.3      387 HID                     0.0700
    61  CB          112.9080000        107.3730000        126.2510000     C.3      387 HID                    -0.0900
    62  CG          112.3690527        108.6412054        125.6662292     C.ar     387 HID                    -0.0500
    63  ND1         112.3393703        108.8794101        124.3098442     N.ar     387 HID                    -0.3600
    64  CD2         111.8383588        109.7396758        126.2534887     C.ar     387 HID                     0.2200
    65  CE1         111.8155977        110.0709500        124.0858644     C.ar     387 HID                     0.2500
    66  NE2         111.5026492        110.6144859        125.2483557     N.ar     387 HID                    -0.7000
    67 1HB          113.6238688        106.9284677        125.5580325     H        387 HID                     0.0900
    68 2HB          113.4911076        107.6032845        127.1438805     H        387 HID                     0.0900
    69  HD1         112.6706714        108.2387851        123.5885681     H        387 HID                     0.3200
    70  HD2         111.7140171        109.8792094        127.3171943     H        387 HID                     0.1000
    71  HE1         111.6708113        110.5160922        123.1125786     H        387 HID                     0.1300
    72 C1_1         115.1055754        110.7541041        119.0404638     C.2      673 0                       0.6530
    73 N1_2         114.9480821        109.4714515        118.6899108     N.am     673 0                      -0.5560
    74 O1_3         115.3588940        111.6644009        118.2571112     O.2      673 0                      -0.4880
    75 C2_4         115.0730992        108.9776743        117.3111898     C.3      673 0                       0.0380
    76 N2_5         115.1866320        110.0976261        115.2572673     N.pl3    506 10                     -0.5850
    77 O2_6         115.1954827        110.8387981        122.4686569     O.2       46 5                      -0.2050
    78 C3_7         114.5207744        109.8511982        116.3878252     C.3      506 10                      0.4700
    79 N3_8         115.6416960        113.0528564        124.6197553     N.4       78 2                      -0.3800
    80 C4_9         114.6694170        110.9660373        114.2983197     C.3      506 10                      0.1020
    81 N4_10        120.0902752        111.5828438        125.7225536     N.pl3    735 7                      -0.2710
    82 C5_11        113.4490341        111.5809191        114.5166471     C.3      506 10                     -0.1600
    83 N5_12        119.5536953        112.9676512        124.1506997     N.pl3    735 7                      -0.6080
    84 C6_13        112.7586049        111.3224356        115.6870534     C.3      506 10                     -0.1240
    85 N6_14        114.1872911        111.9280431        120.8648462     N.pl3     18 4                      -0.6790
    86 C7_15        113.2968023        110.4542224        116.6202775     C.3      506 10                      0.0150
    87 C8_16        114.9639558        110.9915822        120.3387103     C.3       41 8                      -0.3820
    88 C9_17        115.5889012        110.3170338        121.2964846     C.3       40 1                       0.2130
    89 C10_18       114.3478719        111.8125564        122.1779827     C.3       41 9                       0.7380
    90 C11_19       113.6567167        112.6776768        123.2194472     C.3       78 2                      -0.1730
    91 C12_20       114.3096489        112.4368138        124.5721932     C.3       78 2                       0.1280
    92 C13_21       116.7105837        112.0481093        124.6835082     C.3       78 2                       0.1320
    93 C14_22       117.7106285        112.3919162        125.7783182     C.3       78 2                      -0.0620
    94 C15_23       119.1178549        112.3146379        125.2131812     C.3      735 7                       0.2740
    95 C16_24       121.1626332        111.7803628        124.9634716     C.3      735 7                       0.1300
    96 C17_25       122.3891207        111.2816250        125.0507817     C.3      409 3                      -0.3000
    97 C18_26       123.3565270        111.6355338        124.1320333     C.3      409 3                      -0.1820
    98 C19_27       123.0168026        112.5184934        123.1283816     C.3      409 3                      -0.2130
    99 C20_28       121.7240157        113.0083605        123.0852383     C.3      409 3                      -0.3790
   100 C21_29       120.8323705        112.6334838        123.9945206     C.3      735 7                       0.4790
   101 F1_30        112.6669851        110.2212118        117.6867256     F         23 6                      -0.1320
   102 H5           113.0361525        112.2613837        113.7733371     H          0 11                      0.1150
   103 H6           111.7967108        111.7984140        115.8737840     H          0 12                      0.1770
   104 H9           116.2865679        109.4927759        121.1559739     H          0 13                      0.2230
   105 H11          113.7574993        113.7266975        122.9479174     H          0 14                      0.0900
   106 H12          113.6871878        112.8897977        125.3422638     H          0 15                      0.0900
   107 H13          117.2255727        112.0197191        123.7249727     H          0 16                      0.0900
   108 H14          117.5354609        113.3984920        126.1504210     H          0 17                      0.0900
   109 H15          114.7443832        108.7583451        119.3594443     H          0 18                      0.3200
   110 H17          122.6325142        110.5851153        125.8523869     H          0 19                      0.1850
   111 H18          124.3643601        111.2275861        124.1989371     H          0 20                      0.1270
   112 H19          123.7511308        112.8224178        122.3845536     H          0 21                      0.1270
   113 H20          121.4357501        113.7067277        122.3006931     H          0 22                      0.2500
   114 H21          116.1272538        108.8427518        117.0778228     H          0 23                      0.0900
   115 H22          114.5662922        108.0179909        117.2307197     H          0 24                      0.0900
   116 H31          115.6878735        113.6437740        125.4230616     H          0 25                      0.3200
   117 H32          115.7720017        113.6125644        123.8020180     H          0 26                      0.3200
   118 H41          115.2236537        111.1614021        113.3814891     H          0 27                      0.1220
   119 H42          120.0322030        110.9948379        126.5273856     H          0 28                      0.3210
   120 H9L          112.6028893        112.4112168        123.2731118     H          0 29                      0.0900
   121 H9M          114.3671557        111.3670512        124.7555231     H          0 30                      0.0900
   122 H9N          116.2991565        111.0642509        124.8899549     H          0 31                      0.0900
   123 H9O          117.6105602        111.6796707        126.5961823     H          0 32                      0.0900
@<TRIPOS>BOND
1 1 2 1  
2 2 3 1  
3 2 4 1  
4 5 6 1  
5 6 7 1  
6 6 8 1  
7 9 10 1  
8 10 11 1  
9 10 12 1  
10 12 13 1  
11 12 14 1  
12 15 16 1  
13 16 17 1  
14 16 24 1  
15 16 25 1  
16 17 18 1  
17 17 19 1  
18 18 20 1  
19 18 26 1  
20 19 21 1  
21 19 27 1  
22 20 22 1  
23 20 28 1  
24 21 22 1  
25 21 29 1  
26 22 23 1  
27 23 30 1  
28 31 32 1  
29 32 33 1  
30 32 34 1  
31 32 35 1  
32 33 36 1  
33 37 38 1  
34 38 39 1  
35 38 46 1  
36 38 47 1  
37 39 40 1  
38 39 41 1  
39 40 42 1  
40 40 48 1  
41 41 43 1  
42 41 49 1  
43 42 44 1  
44 42 50 1  
45 43 44 1  
46 43 51 1  
47 44 45 1  
48 45 52 1  
49 53 54 1  
50 54 55 1  
51 54 58 1  
52 54 59 1  
53 55 56 1  
54 55 57 1  
55 60 61 1  
56 61 62 1  
57 61 67 1  
58 61 68 1  
59 62 63 1  
60 62 64 1  
61 63 65 1  
62 63 69 1  
63 64 66 1  
64 64 70 1  
65 65 66 1  
66 65 71 1  
67 72 73 am 305
68 72 74 2 
69 72 87 1  202
70 73 75 1  210
71 73 109 1 
72 75 78 1  256
73 75 114 1 
74 75 115 1 
75 76 78 ar 2
76 76 80 ar 2
77 77 88 ar 2
78 77 89 ar 2
79 78 86 ar 1
80 79 91 1  101
81 79 92 1  101
82 79 116 1 
83 79 117 1 
84 80 82 ar 1
85 80 118 1 
86 81 94 ar 1
87 81 95 ar 1
88 81 119 1 
89 82 84 ar 1
90 82 102 1 
91 83 94 ar 2
92 83 100 ar 2
93 84 86 ar 1
94 84 103 1 
95 85 87 ar 2
96 85 89 ar 2
97 86 101 1 
98 87 88 ar 1
99 88 104 1 
100 89 90 1  241
101 90 91 1  101
102 90 105 1 
103 90 120 1 
104 91 106 1 
105 91 121 1 
106 92 93 1  101
107 92 107 1 
108 92 122 1 
109 93 94 1  249
110 93 108 1 
111 93 123 1 
112 95 96 ar 1
113 95 100 ar 1
114 96 97 ar 1
115 96 110 1 
116 97 98 ar 1
117 97 111 1 
118 98 99 ar 1
119 98 112 1 
120 99 100 ar 1
121 99 113 1 
@<TRIPOS>ALT_TYPE
CAMP_BIO_ALT_TYPE_SET
CAMP_BIO  1  297  2  298  3  299  4  299  5  212  6  214  7  215  8  215  9  222 10  224 11  225 12  226 13  227 14  227 15  119 16  124 17  126 18  127 19  127 20  129 21  129 22  131 23  132 24  125 25  125 26  128 27  128 28  130 29  130 30  133 31   74 32   79 33   81 34   80 35   80 36   82 37  119 38  124 39  126 40  127 41  127 42  129 43  129 44  131 45  132 46  125 47  125 48  128 49  128 50  130 51  130 52  133 53  207 54  212 55  214 56  215 57  215 58  213 59  213 60  175 61  180 62  182 63  183 64  185 65  187 66  189 67  181 68  181 69  184 70  186 71  188 
@<TRIPOS>MOLECULE
tmp_ligand_MINIMUM
123 121
BIOPOLYMER
USER_CHARGES
rFOS -99.8326959847 kcal/mol, CgenFF charge penalty mean/max 10.3806153846 / 60.227
# Energy (kcal/mol):   -9360.043    
@<TRIPOS>ATOM
     1  CZ          120.6180000        117.3850000        114.2470000     C.cat     23 ARG                     0.6400
     2  NH2         121.1160000        117.1840000        115.4630000     N.pl3     23 ARG                    -0.8000
     3 1HH2         121.9537102        116.6146486        115.5833355     H         23 ARG                     0.4600
     4 2HH2         120.6604133        117.5991208        116.2757210     H         23 ARG                     0.4600
     5  CB          126.1800000        118.2200000        115.4430000     C.3      164 ASP                    -0.2800
     6  CG          124.8640000        117.4930000        115.6820000     C.2      164 ASP                     0.6200
     7  OD1         124.1411100        117.1865936        114.7120056     O.co2    164 ASP                    -0.7600
     8  OD2         124.5586692        117.2099063        116.8590277     O.co2    164 ASP                    -0.7600
     9  CB          120.7230000        121.0760000        116.3150000     C.3      168 ASN                    -0.1800
    10  CG          119.4590000        120.6880000        117.0490000     C.2      168 ASN                     0.5500
    11  OD1         118.6000262        119.9943378        116.5053681     O.2      168 ASN                    -0.5500
    12  ND2         119.3369647        121.1334030        118.2932148     N.2      168 ASN                    -0.6200
    13 1HD2         118.5500194        120.8320164        118.8679176     H        168 ASN                     0.3100
    14 2HD2         120.0301185        121.7771084        118.6747657     H        168 ASN                     0.3100
    15  CA          119.8360000        108.2290000        126.0280000     C.3      252 TYR                     0.0700
    16  CB          120.1690000        107.3650000        124.8110000     C.3      252 TYR                    -0.1800
    17  CG          121.1275028        108.0120951        123.8422171     C.ar     252 TYR                     0.0000
    18  CD1         122.3972213        108.3980102        124.2453132     C.ar     252 TYR                    -0.1150
    19  CD2         120.7417048        108.2919763        122.5443838     C.ar     252 TYR                    -0.1150
    20  CE1         123.2692312        109.0069368        123.3692834     C.ar     252 TYR                    -0.1150
    21  CE2         121.6096977        108.8946242        121.6588439     C.ar     252 TYR                    -0.1150
    22  CZ          122.8693183        109.2532122        122.0767812     C.ar     252 TYR                     0.1100
    23  OH          123.7322195        109.8611567        121.1938910     O.3      252 TYR                    -0.5400
    24 1HB          119.2478205        107.1009199        124.2894916     H        252 TYR                     0.0900
    25 2HB          120.5779806        106.4099484        125.1440050     H        252 TYR                     0.0900
    26  HD1         122.7031220        108.2008876        125.2621550     H        252 TYR                     0.1150
    27  HD2         119.7510486        108.0083336        122.2210461     H        252 TYR                     0.1150
    28  HE1         124.2536540        109.2997179        123.7033361     H        252 TYR                     0.1150
    29  HE2         121.2905663        109.1055513        120.6488613     H        252 TYR                     0.1150
    30  HH          124.4376102        110.2928293        121.7008255     H        252 TYR                     0.4300
    31  CA          114.6830000        118.0040000        119.6790000     C.3      260 CYS                     0.0700
    32  CB          114.4400000        116.4920000        119.7120000     C.3      260 CYS                    -0.1100
    33  SG          113.7926960        115.8154921        118.1683094     S.3      260 CYS                    -0.2300
    34 1HB          113.7581102        116.2510208        120.5288453     H        260 CYS                     0.0900
    35 2HB          115.3675924        115.9802144        119.9726317     H        260 CYS                     0.0900
    36  HG          114.6633476        114.8085294        118.0814321     H        260 CYS                     0.1600
    37  CA          117.8670000        103.6840000        119.9790000     C.3      381 TYR                     0.0700
    38  CB          117.7990000        103.5140000        118.4660000     C.3      381 TYR                    -0.1800
    39  CG          118.0785250        104.7969023        117.7219312     C.ar     381 TYR                     0.0000
    40  CD1         117.1162298        105.7897930        117.6302572     C.ar     381 TYR                    -0.1150
    41  CD2         119.3029593        105.0138076        117.1082557     C.ar     381 TYR                    -0.1150
    42  CE1         117.3641167        106.9626831        116.9521076     C.ar     381 TYR                    -0.1150
    43  CE2         119.5597372        106.1845798        116.4263029     C.ar     381 TYR                    -0.1150
    44  CZ          118.5868253        107.1556835        116.3508651     C.ar     381 TYR                     0.1100
    45  OH          118.8372839        108.3248249        115.6721384     O.3      381 TYR                    -0.5400
    46 1HB          116.8135709        103.1386276        118.1861678     H        381 TYR                     0.0900
    47 2HB          118.5120211        102.7496372        118.1535398     H        381 TYR                     0.0900
    48  HD1         116.1587190        105.6321247        118.1042971     H        381 TYR                     0.1150
    49  HD2         120.0618646        104.2479743        117.1712009     H        381 TYR                     0.1150
    50  HE1         116.6002440        107.7238385        116.8926011     H        381 TYR                     0.1150
    51  HE2         120.5195443        106.3354182        115.9546907     H        381 TYR                     0.1150
    52  HH          119.7457335        108.2954976        115.3333770     H        381 TYR                     0.4300
    53  CA          115.2440000        105.7570000        123.1040000     C.3      384 ASP                     0.0700
    54  CB          115.7770000        106.3480000        121.7980000     C.3      384 ASP                    -0.2800
    55  CG          115.5533830        107.8461891        121.6941217     C.2      384 ASP                     0.6200
    56  OD1         114.4167943        108.3080623        121.9292610     O.co2    384 ASP                    -0.7600
    57  OD2         116.5208370        108.5674456        121.3733556     O.co2    384 ASP                    -0.7600
    58 1HB          115.3007366        105.8497405        120.9523100     H        384 ASP                     0.0900
    59 2HB          116.8428267        106.1324162        121.7095806     H        384 ASP                     0.0900
    60  CA          111.8310000        106.3480000        126.5970000     C.3      387 HID                     0.0700
    61  CB          112.9080000        107.3730000        126.2510000     C.3      387 HID                    -0.0900
    62  CG          112.3724753        108.6254786        125.6302935     C.ar     387 HID                    -0.0500
    63  ND1         112.5834464        108.9474912        124.3077194     N.ar     387 HID                    -0.3600
    64  CD2         111.6341784        109.6341048        126.1506182     C.ar     387 HID                     0.2200
    65  CE1         112.0001990        110.1017131        124.0396404     C.ar     387 HID                     0.2500
    66  NE2         111.4166561        110.5400800        125.1405791     N.ar     387 HID                    -0.7000
    67 1HB          113.6399498        106.9193630        125.5811164     H        387 HID                     0.0900
    68 2HB          113.4722392        107.6251966        127.1500617     H        387 HID                     0.0900
    69  HD1         113.1087515        108.3856327        123.6378168     H        387 HID                     0.3200
    70  HD2         111.2930266        109.6933686        127.1736056     H        387 HID                     0.1000
    71  HE1         112.0044834        110.5948174        123.0787919     H        387 HID                     0.1300
    72 C1_1         114.7945909        111.2277548        119.1001728     C.2      673 0                       0.6530
    73 N1_2         114.4698908        109.9355977        118.9667978     N.am     673 0                      -0.5560
    74 O1_3         115.1878341        111.9453245        118.1853474     O.2      673 0                      -0.4880
    75 C2_4         114.5560091        109.1958039        117.6996727     C.3      673 0                       0.0380
    76 N2_5         114.8675352        109.9137212        115.4921118     N.pl3    506 10                     -0.5850
    77 O2_6         114.8200804        111.8991982        122.4641404     O.2       46 5                      -0.2050
    78 C3_7         114.1494753        109.9590249        116.6166524     C.3      506 10                      0.4700
    79 N3_8         115.5193106        114.3775779        124.2239972     N.4       78 2                      -0.3800
    80 C4_9         114.4958462        110.6610972        114.3765373     C.3      506 10                      0.1020
    81 N4_10        119.6981336        112.5508723        125.7626793     N.pl3    735 7                      -0.2710
    82 C5_11        113.3671492        111.4599450        114.4310007     C.3      506 10                     -0.1600
    83 N5_12        119.3917425        113.6972547        123.9548447     N.pl3    735 7                      -0.6080
    84 C6_13        112.6222250        111.5037027        115.5957024     C.3      506 10                     -0.1240
    85 N6_14        114.0067209        112.8136911        120.6538192     N.pl3     18 4                      -0.6790
    86 C7_15        113.0152833        110.7492506        116.6868785     C.3      506 10                      0.0150
    87 C8_16        114.6585426        111.7055661        120.3310599     C.3       41 8                      -0.3820
    88 C9_17        115.1636038        111.1329520        121.4173059     C.3       40 1                       0.2130
    89 C10_18       114.1210497        112.9099428        121.9733325     C.3       41 9                       0.7380
    90 C11_19       113.5327881        114.0274936        122.8193854     C.3       78 2                      -0.1730
    91 C12_20       114.1165543        113.9435396        124.2216785     C.3       78 2                       0.1280
    92 C13_21       116.4381757        113.2677090        124.5068045     C.3       78 2                       0.1320
    93 C14_22       117.4517504        113.6633227        125.5712566     C.3       78 2                      -0.0620
    94 C15_23       118.8470243        113.3036481        125.0922127     C.3      735 7                       0.2740
    95 C16_24       120.8038561        112.4694190        125.0306179     C.3      735 7                       0.1300
    96 C17_25       121.9478704        111.8366380        125.2574518     C.3      409 3                      -0.3000
    97 C18_26       122.9746779        111.8936147        124.3367755     C.3      409 3                      -0.1820
    98 C19_27       122.7817309        112.6239866        123.1827931     C.3      409 3                      -0.2130
    99 C20_28       121.5698747        113.2645790        122.9979287     C.3      409 3                      -0.3790
   100 C21_29       120.6154131        113.1755119        123.9163122     C.3      735 7                       0.4790
   101 F1_30        112.3361642        110.7916682        117.7476674     F         23 6                      -0.1320
   102 H5           113.0681945        112.0479893        113.5644887     H          0 11                      0.1150
   103 H6           111.7310836        112.1274582        115.6545253     H          0 12                      0.1770
   104 H9           115.7441734        110.2122668        121.4513750     H          0 13                      0.2230
   105 H11          113.7828381        114.9901708        122.3777323     H          0 14                      0.0900
   106 H12          113.5455796        114.6023793        124.8740428     H          0 15                      0.0900
   107 H13          116.9652630        113.0042692        123.5916059     H          0 16                      0.0900
   108 H14          117.4085850        114.7336843        125.7578086     H          0 17                      0.0900
   109 H15          114.1554038        109.3839506        119.7382071     H          0 18                      0.3200
   110 H17          122.0755035        111.2654652        126.1763688     H          0 19                      0.1850
   111 H18          123.9151051        111.3746268        124.5180851     H          0 20                      0.1270
   112 H19          123.5670204        112.6935256        122.4322115     H          0 21                      0.1270
   113 H20          121.3976882        113.8464607        122.0934451     H          0 22                      0.2500
   114 H21          115.5864472        108.8844963        117.5409560     H          0 23                      0.0900
   115 H22          113.9239016        108.3120716        117.7611407     H          0 24                      0.0900
   116 H31          115.6287006        115.0887963        124.9159649     H          0 25                      0.3200
   117 H32          115.7432703        114.7632515        123.3295449     H          0 26                      0.3200
   118 H41          115.0916618        110.6181131        113.4659989     H          0 27                      0.1220
   119 H42          119.5420939        112.1258182        126.6525438     H          0 28                      0.3210
   120 H9L          112.4514047        113.9156481        122.8697188     H          0 29                      0.0900
   121 H9M          114.0223320        112.9243328        124.5872585     H          0 30                      0.0900
   122 H9N          115.8909000        112.3981027        124.8591453     H          0 31                      0.0900
   123 H9O          117.2367488        113.1248613        126.4932341     H          0 32                      0.0900
@<TRIPOS>BOND
1 1 2 1  
2 2 3 1  
3 2 4 1  
4 5 6 1  
5 6 7 1  
6 6 8 1  
7 9 10 1  
8 10 11 1  
9 10 12 1  
10 12 13 1  
11 12 14 1  
12 15 16 1  
13 16 17 1  
14 16 24 1  
15 16 25 1  
16 17 18 1  
17 17 19 1  
18 18 20 1  
19 18 26 1  
20 19 21 1  
21 19 27 1  
22 20 22 1  
23 20 28 1  
24 21 22 1  
25 21 29 1  
26 22 23 1  
27 23 30 1  
28 31 32 1  
29 32 33 1  
30 32 34 1  
31 32 35 1  
32 33 36 1  
33 37 38 1  
34 38 39 1  
35 38 46 1  
36 38 47 1  
37 39 40 1  
38 39 41 1  
39 40 42 1  
40 40 48 1  
41 41 43 1  
42 41 49 1  
43 42 44 1  
44 42 50 1  
45 43 44 1  
46 43 51 1  
47 44 45 1  
48 45 52 1  
49 53 54 1  
50 54 55 1  
51 54 58 1  
52 54 59 1  
53 55 56 1  
54 55 57 1  
55 60 61 1  
56 61 62 1  
57 61 67 1  
58 61 68 1  
59 62 63 1  
60 62 64 1  
61 63 65 1  
62 63 69 1  
63 64 66 1  
64 64 70 1  
65 65 66 1  
66 65 71 1  
67 72 73 am 305
68 72 74 2 
69 72 87 1  202
70 73 75 1  210
71 73 109 1 
72 75 78 1  256
73 75 114 1 
74 75 115 1 
75 76 78 ar 2
76 76 80 ar 2
77 77 88 ar 2
78 77 89 ar 2
79 78 86 ar 1
80 79 91 1  101
81 79 92 1  101
82 79 116 1 
83 79 117 1 
84 80 82 ar 1
85 80 118 1 
86 81 94 ar 1
87 81 95 ar 1
88 81 119 1 
89 82 84 ar 1
90 82 102 1 
91 83 94 ar 2
92 83 100 ar 2
93 84 86 ar 1
94 84 103 1 
95 85 87 ar 2
96 85 89 ar 2
97 86 101 1 
98 87 88 ar 1
99 88 104 1 
100 89 90 1  241
101 90 91 1  101
102 90 105 1 
103 90 120 1 
104 91 106 1 
105 91 121 1 
106 92 93 1  101
107 92 107 1 
108 92 122 1 
109 93 94 1  249
110 93 108 1 
111 93 123 1 
112 95 96 ar 1
113 95 100 ar 1
114 96 97 ar 1
115 96 110 1 
116 97 98 ar 1
117 97 111 1 
118 98 99 ar 1
119 98 112 1 
120 99 100 ar 1
121 99 113 1 
@<TRIPOS>ALT_TYPE
CAMP_BIO_ALT_TYPE_SET
CAMP_BIO  1  297  2  298  3  299  4  299  5  212  6  214  7  215  8  215  9  222 10  224 11  225 12  226 13  227 14  227 15  119 16  124 17  126 18  127 19  127 20  129 21  129 22  131 23  132 24  125 25  125 26  128 27  128 28  130 29  130 30  133 31   74 32   79 33   81 34   80 35   80 36   82 37  119 38  124 39  126 40  127 41  127 42  129 43  129 44  131 45  132 46  125 47  125 48  128 49  128 50  130 51  130 52  133 53  207 54  212 55  214 56  215 57  215 58  213 59  213 60  175 61  180 62  182 63  183 64  185 65  187 66  189 67  181 68  181 69  184 70  186 71  188 
@<TRIPOS>MOLECULE
tmp_ligand_MINIMUM
123 121
BIOPOLYMER
USER_CHARGES
rFOS -99.8326959847 kcal/mol, CgenFF charge penalty mean/max 10.3806153846 / 60.227
# Energy (kcal/mol):   -9360.026    
@<TRIPOS>ATOM
     1  CZ          120.6180000        117.3850000        114.2470000     C.cat     23 ARG                     0.6400
     2  NH2         121.1160000        117.1840000        115.4630000     N.pl3     23 ARG                    -0.8000
     3 1HH2         121.9652909        116.6316545        115.5814038     H         23 ARG                     0.4600
     4 2HH2         120.6488326        117.5821149        116.2776528     H         23 ARG                     0.4600
     5  CB          126.1800000        118.2200000        115.4430000     C.3      164 ASP                    -0.2800
     6  CG          124.8640000        117.4930000        115.6820000     C.2      164 ASP                     0.6200
     7  OD1         124.1075275        117.2499164        114.7197091     O.co2    164 ASP                    -0.7600
     8  OD2         124.5926463        117.1454502        116.8500494     O.co2    164 ASP                    -0.7600
     9  CB          120.7230000        121.0760000        116.3150000     C.3      168 ASN                    -0.1800
    10  CG          119.4590000        120.6880000        117.0490000     C.2      168 ASN                     0.5500
    11  OD1         118.5464381        120.1002482        116.4690710     O.2      168 ASN                    -0.5500
    12  ND2         119.3972167        121.0141990        118.3339607     N.2      168 ASN                    -0.6200
    13 1HD2         120.1444171        121.5648972        118.7568356     H        168 ASN                     0.3100
    14 2HD2         118.6025323        120.7142043        118.8986551     H        168 ASN                     0.3100
    15  CA          119.8360000        108.2290000        126.0280000     C.3      252 TYR                     0.0700
    16  CB          120.1690000        107.3650000        124.8110000     C.3      252 TYR                    -0.1800
    17  CG          120.9088181        108.0993715        123.7204186     C.ar     252 TYR                     0.0000
    18  CD1         122.2589984        108.3907747        123.8457152     C.ar     252 TYR                    -0.1150
    19  CD2         120.2447939        108.5538258        122.5961019     C.ar     252 TYR                    -0.1150
    20  CE1         122.9345548        109.0782509        122.8610218     C.ar     252 TYR                    -0.1150
    21  CE2         120.9138215        109.2364117        121.6024945     C.ar     252 TYR                    -0.1150
    22  CZ          122.2560507        109.4991560        121.7413723     C.ar     252 TYR                     0.1100
    23  OH          122.9210914        110.1868168        120.7521637     O.3      252 TYR                    -0.5400
    24 1HB          119.2501537        106.9398797        124.4044594     H        252 TYR                     0.0900
    25 2HB          120.7534464        106.5000296        125.1280641     H        252 TYR                     0.0900
    26  HD1         122.7841316        108.0565705        124.7282925     H        252 TYR                     0.1150
    27  HD2         119.1903368        108.3448949        122.4918521     H        252 TYR                     0.1150
    28  HE1         123.9860608        109.2950772        122.9781608     H        252 TYR                     0.1150
    29  HE2         120.3783250        109.5838473        120.7313275     H        252 TYR                     0.1150
    30  HH          122.2849504        110.4188583        120.0576269     H        252 TYR                     0.4300
    31  CA          114.6830000        118.0040000        119.6790000     C.3      260 CYS                     0.0700
    32  CB          114.4400000        116.4920000        119.7120000     C.3      260 CYS                    -0.1100
    33  SG          113.7397348        115.8244260        118.1876576     S.3      260 CYS                    -0.2300
    34 1HB          113.7862305        116.2469707        120.5503479     H        260 CYS                     0.0900
    35 2HB          115.3755297        115.9781820        119.9379563     H        260 CYS                     0.0900
    36  HG          114.2070258        114.5855884        118.3503735     H        260 CYS                     0.1600
    37  CA          117.8670000        103.6840000        119.9790000     C.3      381 TYR                     0.0700
    38  CB          117.7990000        103.5140000        118.4660000     C.3      381 TYR                    -0.1800
    39  CG          118.1674115        104.7734522        117.7205711     C.ar     381 TYR                     0.0000
    40  CD1         117.3423475        105.8862989        117.7535806     C.ar     381 TYR                    -0.1150
    41  CD2         119.3380681        104.8486016        116.9811115     C.ar     381 TYR                    -0.1150
    42  CE1         117.6718342        107.0386830        117.0750120     C.ar     381 TYR                    -0.1150
    43  CE2         119.6756304        105.9978505        116.2977516     C.ar     381 TYR                    -0.1150
    44  CZ          118.8389065        107.0899565        116.3476391     C.ar     381 TYR                     0.1100
    45  OH          119.1703650        108.2383088        115.6681443     O.3      381 TYR                    -0.5400
    46 1HB          116.7931457        103.2031130        118.1798403     H        381 TYR                     0.0900
    47 2HB          118.4626393        102.7035683        118.1609355     H        381 TYR                     0.0900
    48  HD1         116.4278710        105.8395704        118.3262491     H        381 TYR                     0.1150
    49  HD2         119.9900599        103.9883215        116.9461135     H        381 TYR                     0.1150
    50  HE1         117.0146855        107.8948633        117.1138804     H        381 TYR                     0.1150
    51  HE2         120.5917124        106.0374297        115.7271141     H        381 TYR                     0.1150
    52  HH          119.9215230        108.0452756        115.0855641     H        381 TYR                     0.4300
    53  CA          115.2440000        105.7570000        123.1040000     C.3      384 ASP                     0.0700
    54  CB          115.7770000        106.3480000        121.7980000     C.3      384 ASP                    -0.2800
    55  CG          115.6390052        107.8587356        121.7347431     C.2      384 ASP                     0.6200
    56  OD1         116.6628966        108.5555426        121.5717788     O.co2    384 ASP                    -0.7600
    57  OD2         114.4984495        108.3535203        121.8504573     O.co2    384 ASP                    -0.7600
    58 1HB          115.2507741        105.8991287        120.9542690     H        384 ASP                     0.0900
    59 2HB          116.8257306        106.0732016        121.6758072     H        384 ASP                     0.0900
    60  CA          111.8310000        106.3480000        126.5970000     C.3      387 HID                     0.0700
    61  CB          112.9080000        107.3730000        126.2510000     C.3      387 HID                    -0.0900
    62  CG          112.3772277        108.6071208        125.5907027     C.ar     387 HID                    -0.0500
    63  ND1         112.5406351        108.8585324        124.2462722     N.ar     387 HID                    -0.3600
    64  CD2         111.6855543        109.6587858        126.0894367     C.ar     387 HID                     0.2200
    65  CE1         111.9745151        110.0130180        123.9447043     C.ar     387 HID                     0.2500
    66  NE2         111.4479325        110.5196566        125.0450597     N.ar     387 HID                    -0.7000
    67 1HB          113.6574143        106.9098928        125.6074233     H        387 HID                     0.0900
    68 2HB          113.4509045        107.6496170        127.1559965     H        387 HID                     0.0900
    69  HD1         113.0240256        108.2511671        123.5845767     H        387 HID                     0.3200
    70  HD2         111.3887724        109.7768035        127.1211307     H        387 HID                     0.1000
    71  HE1         111.9506152        110.4582993        122.9610614     H        387 HID                     0.1300
    72 C1_1         114.8383872        111.1603313        119.1694044     C.2      673 0                       0.6530
    73 N1_2         114.4927160        109.8716660        119.0565233     N.am     673 0                      -0.5560
    74 O1_3         115.2531512        111.8539091        118.2456226     O.2      673 0                      -0.4880
    75 C2_4         114.5787153        109.1070491        117.8042126     C.3      673 0                       0.0380
    76 N2_5         114.9247491        109.7783123        115.5871322     N.pl3    506 10                     -0.5850
    77 O2_6         114.8417611        111.8937366        122.5205042     O.2       46 5                      -0.2050
    78 C3_7         114.1963395        109.8568302        116.7031558     C.3      506 10                      0.4700
    79 N3_8         115.5661152        114.3921043        124.2415082     N.4       78 2                      -0.3800
    80 C4_9         114.5772632        110.5110508        114.4541812     C.3      506 10                      0.1020
    81 N4_10        119.6970408        112.5230548        125.8567683     N.pl3    735 7                      -0.2710
    82 C5_11        113.4620781        111.3299871        114.4822240     C.3      506 10                     -0.1600
    83 N5_12        119.4286913        113.6406686        124.0250309     N.pl3    735 7                      -0.6080
    84 C6_13        112.7063801        111.4081671        115.6381502     C.3      506 10                     -0.1240
    85 N6_14        114.0625543        112.7881714        120.6853101     N.pl3     18 4                      -0.6790
    86 C7_15        113.0753531        110.6675347        116.7470599     C.3      506 10                      0.0150
    87 C8_16        114.6982952        111.6632302        120.3897990     C.3       41 8                      -0.3820
    88 C9_17        115.1824466        111.1023676        121.4915860     C.3       40 1                       0.2130
    89 C10_18       114.1652936        112.9069942        122.0039370     C.3       41 9                       0.7380
    90 C11_19       113.5880153        114.0500097        122.8231087     C.3       78 2                      -0.1730
    91 C12_20       114.1561475        113.9821856        124.2326769     C.3       78 2                       0.1280
    92 C13_21       116.4627427        113.2721176        124.5542237     C.3       78 2                       0.1320
    93 C14_22       117.4722893        113.6700585        125.6216322     C.3       78 2                      -0.0620
    94 C15_23       118.8658603        113.2776868        125.1637651     C.3      735 7                       0.2740
    95 C16_24       120.8084733        112.4090648        125.1378141     C.3      735 7                       0.1300
    96 C17_25       121.9390270        111.7611157        125.3881024     C.3      409 3                      -0.3000
    97 C18_26       122.9758488        111.7833522        124.4772067     C.3      409 3                      -0.1820
    98 C19_27       122.8071600        112.4953160        123.3080195     C.3      409 3                      -0.2130
    99 C20_28       121.6084923        113.1530172        123.0988454     C.3      409 3                      -0.3790
   100 C21_29       120.6434693        113.0974187        124.0087890     C.3      735 7                       0.4790
   101 F1_30        112.3864660        110.7413139        117.7998021     F         23 6                      -0.1320
   102 H5           113.1820554        111.9068350        113.6019702     H          0 11                      0.1150
   103 H6           111.8256276        112.0480798        115.6762381     H          0 12                      0.1770
   104 H9           115.7466166        110.1726681        121.5486303     H          0 13                      0.2230
   105 H11          113.8591133        114.9998761        122.3663924     H          0 14                      0.0900
   106 H12          113.5901526        114.6627356        124.8668397     H          0 15                      0.0900
   107 H13          116.9943414        112.9827005        123.6495412     H          0 16                      0.0900
   108 H14          117.4457950        114.7442892        125.7879611     H          0 17                      0.0900
   109 H15          114.1610038        109.3399395        119.8346769     H          0 18                      0.3200
   110 H17          122.0475290        111.2050434        126.3186657     H          0 19                      0.1850
   111 H18          123.9052831        111.2517990        124.6777761     H          0 20                      0.1270
   112 H19          123.6010238        112.5374132        122.5644496     H          0 21                      0.1270
   113 H20          121.4554865        113.7208265        122.1820537     H          0 22                      0.2500
   114 H21          115.6051485        108.7752393        117.6619339     H          0 23                      0.0900
   115 H22          113.9308160        108.2355693        117.8754196     H          0 24                      0.0900
   116 H31          115.6808584        115.1141012        124.9213401     H          0 25                      0.3200
   117 H32          115.8056783        114.7571705        123.3424625     H          0 26                      0.3200
   118 H41          115.1813469        110.4409285        113.5508043     H          0 27                      0.1220
   119 H42          119.5247483        112.1173721        126.7526560     H          0 28                      0.3210
   120 H9L          112.5044070        113.9576569        122.8643029     H          0 29                      0.0900
   121 H9M          114.0406302        112.9717231        124.6159918     H          0 30                      0.0900
   122 H9N          115.8969857        112.4187204        124.9168560     H          0 31                      0.0900
   123 H9O          117.2387608        113.1526122        126.5511066     H          0 32                      0.0900
@<TRIPOS>BOND
1 1 2 1  
2 2 3 1  
3 2 4 1  
4 5 6 1  
5 6 7 1  
6 6 8 1  
7 9 10 1  
8 10 11 1  
9 10 12 1  
10 12 13 1  
11 12 14 1  
12 15 16 1  
13 16 17 1  
14 16 24 1  
15 16 25 1  
16 17 18 1  
17 17 19 1  
18 18 20 1  
19 18 26 1  
20 19 21 1  
21 19 27 1  
22 20 22 1  
23 20 28 1  
24 21 22 1  
25 21 29 1  
26 22 23 1  
27 23 30 1  
28 31 32 1  
29 32 33 1  
30 32 34 1  
31 32 35 1  
32 33 36 1  
33 37 38 1  
34 38 39 1  
35 38 46 1  
36 38 47 1  
37 39 40 1  
38 39 41 1  
39 40 42 1  
40 40 48 1  
41 41 43 1  
42 41 49 1  
43 42 44 1  
44 42 50 1  
45 43 44 1  
46 43 51 1  
47 44 45 1  
48 45 52 1  
49 53 54 1  
50 54 55 1  
51 54 58 1  
52 54 59 1  
53 55 56 1  
54 55 57 1  
55 60 61 1  
56 61 62 1  
57 61 67 1  
58 61 68 1  
59 62 63 1  
60 62 64 1  
61 63 65 1  
62 63 69 1  
63 64 66 1  
64 64 70 1  
65 65 66 1  
66 65 71 1  
67 72 73 am 305
68 72 74 2 
69 72 87 1  202
70 73 75 1  210
71 73 109 1 
72 75 78 1  256
73 75 114 1 
74 75 115 1 
75 76 78 ar 2
76 76 80 ar 2
77 77 88 ar 2
78 77 89 ar 2
79 78 86 ar 1
80 79 91 1  101
81 79 92 1  101
82 79 116 1 
83 79 117 1 
84 80 82 ar 1
85 80 118 1 
86 81 94 ar 1
87 81 95 ar 1
88 81 119 1 
89 82 84 ar 1
90 82 102 1 
91 83 94 ar 2
92 83 100 ar 2
93 84 86 ar 1
94 84 103 1 
95 85 87 ar 2
96 85 89 ar 2
97 86 101 1 
98 87 88 ar 1
99 88 104 1 
100 89 90 1  241
101 90 91 1  101
102 90 105 1 
103 90 120 1 
104 91 106 1 
105 91 121 1 
106 92 93 1  101
107 92 107 1 
108 92 122 1 
109 93 94 1  249
110 93 108 1 
111 93 123 1 
112 95 96 ar 1
113 95 100 ar 1
114 96 97 ar 1
115 96 110 1 
116 97 98 ar 1
117 97 111 1 
118 98 99 ar 1
119 98 112 1 
120 99 100 ar 1
121 99 113 1 
@<TRIPOS>ALT_TYPE
CAMP_BIO_ALT_TYPE_SET
CAMP_BIO  1  297  2  298  3  299  4  299  5  212  6  214  7  215  8  215  9  222 10  224 11  225 12  226 13  227 14  227 15  119 16  124 17  126 18  127 19  127 20  129 21  129 22  131 23  132 24  125 25  125 26  128 27  128 28  130 29  130 30  133 31   74 32   79 33   81 34   80 35   80 36   82 37  119 38  124 39  126 40  127 41  127 42  129 43  129 44  131 45  132 46  125 47  125 48  128 49  128 50  130 51  130 52  133 53  207 54  212 55  214 56  215 57  215 58  213 59  213 60  175 61  180 62  182 63  183 64  185 65  187 66  189 67  181 68  181 69  184 70  186 71  188 
@<TRIPOS>MOLECULE
tmp_ligand_MINIMUM
123 121
BIOPOLYMER
USER_CHARGES
rFOS -99.8326959847 kcal/mol, CgenFF charge penalty mean/max 10.3806153846 / 60.227
# Energy (kcal/mol):   -9366.619    
@<TRIPOS>ATOM
     1  CZ          120.6180000        117.3850000        114.2470000     C.cat     23 ARG                     0.6400
     2  NH2         121.1160000        117.1840000        115.4630000     N.pl3     23 ARG                    -0.8000
     3 1HH2         121.9485024        116.6072511        115.5842456     H         23 ARG                     0.4600
     4 2HH2         120.6656211        117.6065184        116.2748110     H         23 ARG                     0.4600
     5  CB          126.1800000        118.2200000        115.4430000     C.3      164 ASP                    -0.2800
     6  CG          124.8640000        117.4930000        115.6820000     C.2      164 ASP                     0.6200
     7  OD1         124.2325538        117.0217943        114.7142269     O.co2    164 ASP                    -0.7600
     8  OD2         124.4659544        117.3779738        116.8597486     O.co2    164 ASP                    -0.7600
     9  CB          120.7230000        121.0760000        116.3150000     C.3      168 ASN                    -0.1800
    10  CG          119.4590000        120.6880000        117.0490000     C.2      168 ASN                     0.5500
    11  OD1         118.4669560        120.2956132        116.4354690     O.2      168 ASN                    -0.5500
    12  ND2         119.4865621        120.7943453        118.3716027     N.2      168 ASN                    -0.6200
    13 1HD2         120.3105879        121.1767552        118.8354389     H        168 ASN                     0.3100
    14 2HD2         118.6837193        120.4936680        118.9242660     H        168 ASN                     0.3100
    15  CA          119.8360000        108.2290000        126.0280000     C.3      252 TYR                     0.0700
    16  CB          120.1690000        107.3650000        124.8110000     C.3      252 TYR                    -0.1800
    17  CG          120.9982997        108.0695506        123.7660740     C.ar     252 TYR                     0.0000
    18  CD1         122.3819000        108.1025336        123.8564320     C.ar     252 TYR                    -0.1150
    19  CD2         120.3959014        108.7520343        122.7254601     C.ar     252 TYR                    -0.1150
    20  CE1         123.1425334        108.7612189        122.9150546     C.ar     252 TYR                    -0.1150
    21  CE2         121.1489809        109.4080442        121.7750395     C.ar     252 TYR                    -0.1150
    22  CZ          122.5199676        109.4129379        121.8763929     C.ar     252 TYR                     0.1100
    23  OH          123.2701688        110.0741467        120.9310406     O.3      252 TYR                    -0.5400
    24 1HB          119.2447846        107.0028094        124.3583138     H        252 TYR                     0.0900
    25 2HB          120.6860636        106.4613455        125.1370901     H        252 TYR                     0.0900
    26  HD1         122.8626653        107.5881557        124.6753826     H        252 TYR                     0.1150
    27  HD2         119.3185340        108.7452057        122.6504069     H        252 TYR                     0.1150
    28  HE1         124.2187899        108.7749132        123.0038485     H        252 TYR                     0.1150
    29  HE2         120.6607403        109.9359774        120.9692432     H        252 TYR                     0.1150
    30  HH          124.1892881        110.1118602        121.2387702     H        252 TYR                     0.4300
    31  CA          114.6830000        118.0040000        119.6790000     C.3      260 CYS                     0.0700
    32  CB          114.4400000        116.4920000        119.7120000     C.3      260 CYS                    -0.1100
    33  SG          114.1589732        115.7548738        118.0880188     S.3      260 CYS                    -0.2300
    34 1HB          113.5912805        116.2741915        120.3620120     H        260 CYS                     0.0900
    35 2HB          115.2850485        115.9983147        120.1941295     H        260 CYS                     0.0900
    36  HG          114.5666534        114.5285924        118.4190581     H        260 CYS                     0.1600
    37  CA          117.8670000        103.6840000        119.9790000     C.3      381 TYR                     0.0700
    38  CB          117.7990000        103.5140000        118.4660000     C.3      381 TYR                    -0.1800
    39  CG          118.3703359        104.6951209        117.7202522     C.ar     381 TYR                     0.0000
    40  CD1         117.7746317        105.9435778        117.8023488     C.ar     381 TYR                    -0.1150
    41  CD2         119.5029468        104.5612033        116.9314914     C.ar     381 TYR                    -0.1150
    42  CE1         118.2900790        107.0256651        117.1238158     C.ar     381 TYR                    -0.1150
    43  CE2         120.0255230        105.6387743        116.2477833     C.ar     381 TYR                    -0.1150
    44  CZ          119.4151107        106.8687513        116.3470019     C.ar     381 TYR                     0.1100
    45  OH          119.9316856        107.9465251        115.6674100     O.3      381 TYR                    -0.5400
    46 1HB          116.7621196        103.3599896        118.1636081     H        381 TYR                     0.0900
    47 2HB          118.3342986        102.6082092        118.1774181     H        381 TYR                     0.0900
    48  HD1         116.8919576        106.0600438        118.4136770     H        381 TYR                     0.1150
    49  HD2         119.9769776        103.5935851        116.8579394     H        381 TYR                     0.1150
    50  HE1         117.8103650        107.9901617        117.2014100     H        381 TYR                     0.1150
    51  HE2         120.9084908        105.5149452        115.6383293     H        381 TYR                     0.1150
    52  HH          120.7166275        107.6543977        115.1780964     H        381 TYR                     0.4300
    53  CA          115.2440000        105.7570000        123.1040000     C.3      384 ASP                     0.0700
    54  CB          115.7770000        106.3480000        121.7980000     C.3      384 ASP                    -0.2800
    55  CG          114.7509980        107.2028029        121.0755057     C.2      384 ASP                     0.6200
    56  OD1         114.0760548        108.0247503        121.7307194     O.co2    384 ASP                    -0.7600
    57  OD2         114.6170720        107.0507061        119.8434345     O.co2    384 ASP                    -0.7600
    58 1HB          116.1055311        105.5412212        121.1411466     H        384 ASP                     0.0900
    59 2HB          116.6664532        106.9448300        122.0052387     H        384 ASP                     0.0900
    60  CA          111.8310000        106.3480000        126.5970000     C.3      387 HID                     0.0700
    61  CB          112.9080000        107.3730000        126.2510000     C.3      387 HID                    -0.0900
    62  CG          112.3698514        108.6372547        125.6570116     C.ar     387 HID                    -0.0500
    63  ND1         112.3615684        108.8752872        124.3002968     N.ar     387 HID                    -0.3600
    64  CD2         111.8212045        109.7317950        126.2350385     C.ar     387 HID                     0.2200
    65  CE1         111.8329984        110.0629757        124.0673124     C.ar     387 HID                     0.2500
    66  NE2         111.4963036        110.6041660        125.2242496     N.ar     387 HID                    -0.7000
    67 1HB          113.6280139        106.9260871        125.5638830     H        387 HID                     0.0900
    68 2HB          113.4863120        107.6088824        127.1455366     H        387 HID                     0.0900
    69  HD1         112.7097967        108.2371278        123.5848321     H        387 HID                     0.3200
    70  HD2         111.6777215        109.8703760        127.2964564     H        387 HID                     0.1000
    71  HE1         111.7015846        110.5070846        123.0916600     H        387 HID                     0.1300
    72 C1_1         115.0688826        110.8698294        119.0462918     C.2      673 0                       0.6530
    73 N1_2         114.9087374        109.5833984        118.7111233     N.am     673 0                      -0.5560
    74 O1_3         115.3089570        111.7725535        118.2501100     O.2      673 0                      -0.4880
    75 C2_4         115.0145041        109.0758365        117.3358010     C.3      673 0                       0.0380
    76 N2_5         115.0958037        110.1750249        115.2691723     N.pl3    506 10                     -0.5850
    77 O2_6         115.2088074        110.9895700        122.4717621     O.2       46 5                      -0.2050
    78 C3_7         114.4470437        109.9389374        116.4118128     C.3      506 10                      0.4700
    79 N3_8         115.6822131        113.2261942        124.5935029     N.4       78 2                      -0.3800
    80 C4_9         114.5629382        111.0327135        114.3091439     C.3      506 10                      0.1020
    81 N4_10        120.1492756        111.7753644        125.6458356     N.pl3    735 7                      -0.2710
    82 C5_11        113.3447040        111.6476229        114.5390847     C.3      506 10                     -0.1600
    83 N5_12        119.5870825        113.1431493        124.0680404     N.pl3    735 7                      -0.6080
    84 C6_13        112.6719816        111.3998425        115.7220498     C.3      506 10                     -0.1240
    85 N6_14        114.1751537        112.0606476        120.8719288     N.pl3     18 4                      -0.6790
    86 C7_15        113.2254502        110.5421272        116.6560493     C.3      506 10                      0.0150
    87 C8_16        114.9458292        111.1202574        120.3439973     C.3       41 8                      -0.3820
    88 C9_17        115.5860240        110.4566001        121.2993054     C.3       40 1                       0.2130
    89 C10_18       114.3551635        111.9588165        122.1836749     C.3       41 9                       0.7380
    90 C11_19       113.6776698        112.8332663        123.2263238     C.3       78 2                      -0.1730
    91 C12_20       114.3507979        112.6073409        124.5717283     C.3       78 2                       0.1280
    92 C13_21       116.7538471        112.2240431        124.6517758     C.3       78 2                       0.1320
    93 C14_22       117.7691511        112.5807460        125.7282621     C.3       78 2                      -0.0620
    94 C15_23       119.1680987        112.5002127        125.1433706     C.3      735 7                       0.2740
    95 C16_24       121.2100242        111.9670466        124.8691495     C.3      735 7                       0.1300
    96 C17_25       122.4386140        111.4713966        124.9435291     C.3      409 3                      -0.3000
    97 C18_26       123.3917844        111.8176493        124.0071530     C.3      409 3                      -0.1820
    98 C19_27       123.0357077        112.6897449        122.9996781     C.3      409 3                      -0.2130
    99 C20_28       121.7414894        113.1768567        122.9705201     C.3      409 3                      -0.3790
   100 C21_29       120.8639735        112.8096752        123.8965339     C.3      735 7                       0.4790
   101 F1_30        112.6117623        110.3188676        117.7339256     F         23 6                      -0.1320
   102 H5           112.9196784        112.3197544        113.7950381     H          0 11                      0.1150
   103 H6           111.7120121        111.8759921        115.9180197     H          0 12                      0.1770
   104 H9           116.2831403        109.6321920        121.1569568     H          0 13                      0.2230
   105 H11          113.7724516        113.8796459        122.9427113     H          0 14                      0.0900
   106 H12          113.7388089        113.0670357        125.3462031     H          0 15                      0.0900
   107 H13          117.2548012        112.1868107        123.6861315     H          0 16                      0.0900
   108 H14          117.5975174        113.5907450        126.0926558     H          0 17                      0.0900
   109 H15          114.7162323        108.8767837        119.3907750     H          0 18                      0.3200
   110 H17          122.6950542        110.7835139        125.7485091     H          0 19                      0.1850
   111 H18          124.4012705        111.4121895        124.0634133     H          0 20                      0.1270
   112 H19          123.7584822        112.9873832        122.2421187     H          0 21                      0.1270
   113 H20          121.4404282        113.8666910        122.1832364     H          0 22                      0.2500
   114 H21          116.0653863        108.9404133        117.0883878     H          0 23                      0.0900
   115 H22          114.5084171        108.1144876        117.2725147     H          0 24                      0.0900
   116 H31          115.7390116        113.8253381        125.3900062     H          0 25                      0.3200
   117 H32          115.7994579        113.7777804        123.7683039     H          0 26                      0.3200
   118 H41          115.1033166        111.2197182        113.3823513     H          0 27                      0.1220
   119 H42          120.1041219        111.1954785        126.4573597     H          0 28                      0.3210
   120 H9L          112.6252546        112.5655000        123.2981328     H          0 29                      0.0900
   121 H9M          114.4130368        111.5396031        124.7650451     H          0 30                      0.0900
   122 H9N          116.3473765        111.2416096        124.8742078     H          0 31                      0.0900
   123 H9O          117.6824352        111.8766853        126.5546929     H          0 32                      0.0900
@<TRIPOS>BOND
1 1 2 1  
2 2 3 1  
3 2 4 1  
4 5 6 1  
5 6 7 1  
6 6 8 1  
7 9 10 1  
8 10 11 1  
9 10 12 1  
10 12 13 1  
11 12 14 1  
12 15 16 1  
13 16 17 1  
14 16 24 1  
15 16 25 1  
16 17 18 1  
17 17 19 1  
18 18 20 1  
19 18 26 1  
20 19 21 1  
21 19 27 1  
22 20 22 1  
23 20 28 1  
24 21 22 1  
25 21 29 1  
26 22 23 1  
27 23 30 1  
28 31 32 1  
29 32 33 1  
30 32 34 1  
31 32 35 1  
32 33 36 1  
33 37 38 1  
34 38 39 1  
35 38 46 1  
36 38 47 1  
37 39 40 1  
38 39 41 1  
39 40 42 1  
40 40 48 1  
41 41 43 1  
42 41 49 1  
43 42 44 1  
44 42 50 1  
45 43 44 1  
46 43 51 1  
47 44 45 1  
48 45 52 1  
49 53 54 1  
50 54 55 1  
51 54 58 1  
52 54 59 1  
53 55 56 1  
54 55 57 1  
55 60 61 1  
56 61 62 1  
57 61 67 1  
58 61 68 1  
59 62 63 1  
60 62 64 1  
61 63 65 1  
62 63 69 1  
63 64 66 1  
64 64 70 1  
65 65 66 1  
66 65 71 1  
67 72 73 am 305
68 72 74 2 
69 72 87 1  202
70 73 75 1  210
71 73 109 1 
72 75 78 1  256
73 75 114 1 
74 75 115 1 
75 76 78 ar 2
76 76 80 ar 2
77 77 88 ar 2
78 77 89 ar 2
79 78 86 ar 1
80 79 91 1  101
81 79 92 1  101
82 79 116 1 
83 79 117 1 
84 80 82 ar 1
85 80 118 1 
86 81 94 ar 1
87 81 95 ar 1
88 81 119 1 
89 82 84 ar 1
90 82 102 1 
91 83 94 ar 2
92 83 100 ar 2
93 84 86 ar 1
94 84 103 1 
95 85 87 ar 2
96 85 89 ar 2
97 86 101 1 
98 87 88 ar 1
99 88 104 1 
100 89 90 1  241
101 90 91 1  101
102 90 105 1 
103 90 120 1 
104 91 106 1 
105 91 121 1 
106 92 93 1  101
107 92 107 1 
108 92 122 1 
109 93 94 1  249
110 93 108 1 
111 93 123 1 
112 95 96 ar 1
113 95 100 ar 1
114 96 97 ar 1
115 96 110 1 
116 97 98 ar 1
117 97 111 1 
118 98 99 ar 1
119 98 112 1 
120 99 100 ar 1
121 99 113 1 
@<TRIPOS>ALT_TYPE
CAMP_BIO_ALT_TYPE_SET
CAMP_BIO  1  297  2  298  3  299  4  299  5  212  6  214  7  215  8  215  9  222 10  224 11  225 12  226 13  227 14  227 15  119 16  124 17  126 18  127 19  127 20  129 21  129 22  131 23  132 24  125 25  125 26  128 27  128 28  130 29  130 30  133 31   74 32   79 33   81 34   80 35   80 36   82 37  119 38  124 39  126 40  127 41  127 42  129 43  129 44  131 45  132 46  125 47  125 48  128 49  128 50  130 51  130 52  133 53  207 54  212 55  214 56  215 57  215 58  213 59  213 60  175 61  180 62  182 63  183 64  185 65  187 66  189 67  181 68  181 69  184 70  186 71  188 
@<TRIPOS>MOLECULE
tmp_ligand_MINIMUM
123 121
BIOPOLYMER
USER_CHARGES
rFOS -99.8326959847 kcal/mol, CgenFF charge penalty mean/max 10.3806153846 / 60.227
# Energy (kcal/mol):   -9360.084    
@<TRIPOS>ATOM
     1  CZ          120.6180000        117.3850000        114.2470000     C.cat     23 ARG                     0.6400
     2  NH2         121.1160000        117.1840000        115.4630000     N.pl3     23 ARG                    -0.8000
     3 1HH2         120.6825358        117.6295614        116.2716927     H         23 ARG                     0.4600
     4 2HH2         121.9315877        116.5842080        115.5873639     H         23 ARG                     0.4600
     5  CB          126.1800000        118.2200000        115.4430000     C.3      164 ASP                    -0.2800
     6  CG          124.8640000        117.4930000        115.6820000     C.2      164 ASP                     0.6200
     7  OD1         124.4253117        117.3730652        116.8441154     O.co2    164 ASP                    -0.7600
     8  OD2         124.2524958        117.0502826        114.6876022     O.co2    164 ASP                    -0.7600
     9  CB          120.7230000        121.0760000        116.3150000     C.3      168 ASN                    -0.1800
    10  CG          119.4590000        120.6880000        117.0490000     C.2      168 ASN                     0.5500
    11  OD1         118.4677906        120.2932319        116.4356476     O.2      168 ASN                    -0.5500
    12  ND2         119.4856240        120.7970248        118.3714038     N.2      168 ASN                    -0.6200
    13 1HD2         118.6600608        120.5558402        118.9197425     H        168 ASN                     0.3100
    14 2HD2         120.3316494        121.1220015        118.8394115     H        168 ASN                     0.3100
    15  CA          119.8360000        108.2290000        126.0280000     C.3      252 TYR                     0.0700
    16  CB          120.1690000        107.3650000        124.8110000     C.3      252 TYR                    -0.1800
    17  CG          120.9828719        108.0752296        123.7578208     C.ar     252 TYR                     0.0000
    18  CD1         120.3727124        108.8794394        122.8067404     C.ar     252 TYR                    -0.1150
    19  CD2         122.3510313        107.8929344        123.6774879     C.ar     252 TYR                    -0.1150
    20  CE1         121.1097385        109.5146637        121.8310849     C.ar     252 TYR                    -0.1150
    21  CE2         123.0975761        108.5298347        122.7090841     C.ar     252 TYR                    -0.1150
    22  CZ          122.4724905        109.3354638        121.7870588     C.ar     252 TYR                     0.1100
    23  OH          123.2179272        109.9649134        120.8165912     O.3      252 TYR                    -0.5400
    24 1HB          119.2453075        106.9916889        124.3663517     H        252 TYR                     0.0900
    25 2HB          120.6980840        106.4678486        125.1357623     H        252 TYR                     0.0900
    26  HD1         119.3020271        109.0146476        122.8485922     H        252 TYR                     0.1150
    27  HD2         122.8372682        107.2589565        124.4041555     H        252 TYR                     0.1150
    28  HE1         120.6150881        110.1366255        121.0997269     H        252 TYR                     0.1150
    29  HE2         124.1654110        108.3752516        122.6618329     H        252 TYR                     0.1150
    30  HH          122.6293549        110.5357697        120.2983193     H        252 TYR                     0.4300
    31  CA          114.6830000        118.0040000        119.6790000     C.3      260 CYS                     0.0700
    32  CB          114.4400000        116.4920000        119.7120000     C.3      260 CYS                    -0.1100
    33  SG          113.6959324        115.8318503        118.2052778     S.3      260 CYS                    -0.2300
    34 1HB          113.8103238        116.2434748        120.5675841     H        260 CYS                     0.0900
    35 2HB          115.3812585        115.9766233        119.9087237     H        260 CYS                     0.0900
    36  HG          114.1452842        114.5856613        118.3622873     H        260 CYS                     0.1600
    37  CA          117.8670000        103.6840000        119.9790000     C.3      381 TYR                     0.0700
    38  CB          117.7990000        103.5140000        118.4660000     C.3      381 TYR                    -0.1800
    39  CG          117.8965592        104.8261404        117.7268243     C.ar     381 TYR                     0.0000
    40  CD1         116.7621210        105.5721349        117.4497138     C.ar     381 TYR                    -0.1150
    41  CD2         119.1221850        105.3171767        117.3030206     C.ar     381 TYR                    -0.1150
    42  CE1         116.8436080        106.7700014        116.7748199     C.ar     381 TYR                    -0.1150
    43  CE2         119.2133019        106.5150146        116.6258322     C.ar     381 TYR                    -0.1150
    44  CZ          118.0709914        107.2373844        116.3639171     C.ar     381 TYR                     0.1100
    45  OH          118.1558890        108.4321903        115.6889933     O.3      381 TYR                    -0.5400
    46 1HB          116.8671958        103.0139259        118.1977692     H        381 TYR                     0.0900
    47 2HB          118.6013031        102.8513768        118.1380957     H        381 TYR                     0.0900
    48  HD1         115.8019130        105.1997723        117.7749009     H        381 TYR                     0.1150
    49  HD2         120.0144563        104.7455899        117.5116842     H        381 TYR                     0.1150
    50  HE1         115.9470711        107.3358999        116.5689547     H        381 TYR                     0.1150
    51  HE2         120.1768722        106.8812570        116.3036539     H        381 TYR                     0.1150
    52  HH          117.2742528        108.8360345        115.6660261     H        381 TYR                     0.4300
    53  CA          115.2440000        105.7570000        123.1040000     C.3      384 ASP                     0.0700
    54  CB          115.7770000        106.3480000        121.7980000     C.3      384 ASP                    -0.2800
    55  CG          115.5418848        107.8440232        121.6884489     C.2      384 ASP                     0.6200
    56  OD1         114.3750328        108.2826544        121.7691340     O.co2    384 ASP                    -0.7600
    57  OD2         116.5309508        108.5870015        121.5187413     O.co2    384 ASP                    -0.7600
    58 1HB          115.3077540        105.8432493        120.9522365     H        384 ASP                     0.0900
    59 2HB          116.8448146        106.1406037        121.7140969     H        384 ASP                     0.0900
    60  CA          111.8310000        106.3480000        126.5970000     C.3      387 HID                     0.0700
    61  CB          112.9080000        107.3730000        126.2510000     C.3      387 HID                    -0.0900
    62  CG          112.3712502        108.6307806        125.6421866     C.ar     387 HID                    -0.0500
    63  ND1         112.3871002        108.8639815        124.2847003     N.ar     387 HID                    -0.3600
    64  CD2         111.8028710        109.7228767        126.2055853     C.ar     387 HID                     0.2200
    65  CE1         111.8536118        110.0465415        124.0372859     C.ar     387 HID                     0.2500
    66  NE2         111.4904571        110.5890488        125.1855709     N.ar     387 HID                    -0.7000
    67 1HB          113.6346514        106.9223235        125.5733944     H        387 HID                     0.0900
    68 2HB          113.4785353        107.6179183        127.1480984     H        387 HID                     0.0900
    69  HD1         112.7540898        108.2261495        123.5783795     H        387 HID                     0.3200
    70  HD2         111.6379410        109.8640147        127.2635447     H        387 HID                     0.1000
    71  HE1         111.7373959        110.4861528        123.0576759     H        387 HID                     0.1300
    72 C1_1         114.8482787        111.1200691        119.2218763     C.2      673 0                       0.6530
    73 N1_2         114.4459808        109.8467462        119.1234167     N.am     673 0                      -0.5560
    74 O1_3         115.3119590        111.7778660        118.2951856     O.2      673 0                      -0.4880
    75 C2_4         114.5205615        109.0573784        117.8858169     C.3      673 0                       0.0380
    76 N2_5         114.9391649        109.6735712        115.6652637     N.pl3    506 10                     -0.5850
    77 O2_6         114.8216161        111.9106200        122.5598520     O.2       46 5                      -0.2050
    78 C3_7         114.1940410        109.8045928        116.7652081     C.3      506 10                      0.4700
    79 N3_8         115.6271217        114.4028479        124.2534712     N.4       78 2                      -0.3800
    80 C4_9         114.6473149        110.4016183        114.5137425     C.3      506 10                      0.1020
    81 N4_10        119.6363589        112.3756492        125.9807350     N.pl3    735 7                      -0.2710
    82 C5_11        113.5705974        111.2709306        114.5062171     C.3      506 10                     -0.1600
    83 N5_12        119.4545164        113.4723730        124.1258861     N.pl3    735 7                      -0.6080
    84 C6_13        112.7974444        111.4035520        115.6455165     C.3      506 10                     -0.1240
    85 N6_14        114.1193611        112.8076715        120.6951133     N.pl3     18 4                      -0.6790
    86 C7_15        113.1108496        110.6662229        116.7735595     C.3      506 10                      0.0150
    87 C8_16        114.7082558        111.6499439        120.4308106     C.3       41 8                      -0.3820
    88 C9_17        115.1450910        111.0867934        121.5510519     C.3       40 1                       0.2130
    89 C10_18       114.2023570        112.9445574        122.0133791     C.3       41 9                       0.7380
    90 C11_19       113.6627250        114.1267617        122.8020281     C.3       78 2                      -0.1730
    91 C12_20       114.2002343        114.0575747        124.2234900     C.3       78 2                       0.1280
    92 C13_21       116.4652419        113.2487281        124.6022751     C.3       78 2                       0.1320
    93 C14_22       117.4715232        113.6186779        125.6827551     C.3       78 2                      -0.0620
    94 C15_23       118.8540521        113.1552629        125.2590824     C.3      735 7                       0.2740
    95 C16_24       120.7548518        112.1986206        125.2858929     C.3      735 7                       0.1300
    96 C17_25       121.8494812        111.5042225        125.5691451     C.3      409 3                      -0.3000
    97 C18_26       122.9033639        111.4633291        124.6787047     C.3      409 3                      -0.1820
    98 C19_27       122.7898243        112.1618421        123.4948401     C.3      409 3                      -0.2130
    99 C20_28       121.6268313        112.8698011        123.2511798     C.3      409 3                      -0.3790
   100 C21_29       120.6431442        112.8740809        124.1426389     C.3      735 7                       0.4790
   101 F1_30        112.4061849        110.7896103        117.8111038     F         23 6                      -0.1320
   102 H5           113.3341601        111.8445824        113.6112121     H          0 11                      0.1150
   103 H6           111.9464543        112.0835356        115.6556210     H          0 12                      0.1770
   104 H9           115.6647684        110.1334595        121.6345555     H          0 13                      0.2230
   105 H11          113.9858092        115.0552028        122.3351836     H          0 14                      0.0900
   106 H12          113.6541443        114.7741382        124.8350318     H          0 15                      0.0900
   107 H13          117.0000909        112.9197042        123.7131802     H          0 16                      0.0900
   108 H14          117.4912485        114.6957244        125.8308112     H          0 17                      0.0900
   109 H15          114.0754541        109.3442915        119.9035053     H          0 18                      0.3200
   110 H17          121.9146076        110.9600180        126.5107060     H          0 19                      0.1850
   111 H18          123.8034152        110.8934985        124.9063570     H          0 20                      0.1270
   112 H19          123.5987800        112.1547720        122.7665346     H          0 21                      0.1270
   113 H20          121.5175335        113.4279975        122.3223118     H          0 22                      0.2500
   114 H21          115.5331875        108.6766772        117.7693646     H          0 23                      0.0900
   115 H22          113.8320740        108.2177246        117.9585317     H          0 24                      0.0900
   116 H31          115.7619636        115.1305525        124.9234568     H          0 25                      0.3200
   117 H32          115.9002558        114.7409454        123.3534518     H          0 26                      0.3200
   118 H41          115.2646086        110.2883444        113.6237755     H          0 27                      0.1220
   119 H42          119.4286063        111.9938605        126.8795977     H          0 28                      0.3210
   120 H9L          112.5754309        114.0846587        122.8232843     H          0 29                      0.0900
   121 H9M          114.0311504        113.0602393        124.6210346     H          0 30                      0.0900
   122 H9N          115.8540840        112.4284477        124.9676463     H          0 31                      0.0900
   123 H9O          117.1968374        113.1286349        126.6158224     H          0 32                      0.0900
@<TRIPOS>BOND
1 1 2 1  
2 2 3 1  
3 2 4 1  
4 5 6 1  
5 6 7 1  
6 6 8 1  
7 9 10 1  
8 10 11 1  
9 10 12 1  
10 12 13 1  
11 12 14 1  
12 15 16 1  
13 16 17 1  
14 16 24 1  
15 16 25 1  
16 17 18 1  
17 17 19 1  
18 18 20 1  
19 18 26 1  
20 19 21 1  
21 19 27 1  
22 20 22 1  
23 20 28 1  
24 21 22 1  
25 21 29 1  
26 22 23 1  
27 23 30 1  
28 31 32 1  
29 32 33 1  
30 32 34 1  
31 32 35 1  
32 33 36 1  
33 37 38 1  
34 38 39 1  
35 38 46 1  
36 38 47 1  
37 39 40 1  
38 39 41 1  
39 40 42 1  
40 40 48 1  
41 41 43 1  
42 41 49 1  
43 42 44 1  
44 42 50 1  
45 43 44 1  
46 43 51 1  
47 44 45 1  
48 45 52 1  
49 53 54 1  
50 54 55 1  
51 54 58 1  
52 54 59 1  
53 55 56 1  
54 55 57 1  
55 60 61 1  
56 61 62 1  
57 61 67 1  
58 61 68 1  
59 62 63 1  
60 62 64 1  
61 63 65 1  
62 63 69 1  
63 64 66 1  
64 64 70 1  
65 65 66 1  
66 65 71 1  
67 72 73 am 305
68 72 74 2 
69 72 87 1  202
70 73 75 1  210
71 73 109 1 
72 75 78 1  256
73 75 114 1 
74 75 115 1 
75 76 78 ar 2
76 76 80 ar 2
77 77 88 ar 2
78 77 89 ar 2
79 78 86 ar 1
80 79 91 1  101
81 79 92 1  101
82 79 116 1 
83 79 117 1 
84 80 82 ar 1
85 80 118 1 
86 81 94 ar 1
87 81 95 ar 1
88 81 119 1 
89 82 84 ar 1
90 82 102 1 
91 83 94 ar 2
92 83 100 ar 2
93 84 86 ar 1
94 84 103 1 
95 85 87 ar 2
96 85 89 ar 2
97 86 101 1 
98 87 88 ar 1
99 88 104 1 
100 89 90 1  241
101 90 91 1  101
102 90 105 1 
103 90 120 1 
104 91 106 1 
105 91 121 1 
106 92 93 1  101
107 92 107 1 
108 92 122 1 
109 93 94 1  249
110 93 108 1 
111 93 123 1 
112 95 96 ar 1
113 95 100 ar 1
114 96 97 ar 1
115 96 110 1 
116 97 98 ar 1
117 97 111 1 
118 98 99 ar 1
119 98 112 1 
120 99 100 ar 1
121 99 113 1 
@<TRIPOS>ALT_TYPE
CAMP_BIO_ALT_TYPE_SET
CAMP_BIO  1  297  2  298  3  299  4  299  5  212  6  214  7  215  8  215  9  222 10  224 11  225 12  226 13  227 14  227 15  119 16  124 17  126 18  127 19  127 20  129 21  129 22  131 23  132 24  125 25  125 26  128 27  128 28  130 29  130 30  133 31   74 32   79 33   81 34   80 35   80 36   82 37  119 38  124 39  126 40  127 41  127 42  129 43  129 44  131 45  132 46  125 47  125 48  128 49  128 50  130 51  130 52  133 53  207 54  212 55  214 56  215 57  215 58  213 59  213 60  175 61  180 62  182 63  183 64  185 65  187 66  189 67  181 68  181 69  184 70  186 71  188 
@<TRIPOS>MOLECULE
tmp_ligand_MINIMUM
123 121
BIOPOLYMER
USER_CHARGES
rFOS -99.8326959847 kcal/mol, CgenFF charge penalty mean/max 10.3806153846 / 60.227
# Energy (kcal/mol):   -9360.282    
@<TRIPOS>ATOM
     1  CZ          120.6180000        117.3850000        114.2470000     C.cat     23 ARG                     0.6400
     2  NH2         121.1160000        117.1840000        115.4630000     N.pl3     23 ARG                    -0.8000
     3 1HH2         120.6472988        117.5798021        116.2778987     H         23 ARG                     0.4600
     4 2HH2         121.9668247        116.6339673        115.5811579     H         23 ARG                     0.4600
     5  CB          126.1800000        118.2200000        115.4430000     C.3      164 ASP                    -0.2800
     6  CG          124.8640000        117.4930000        115.6820000     C.2      164 ASP                     0.6200
     7  OD1         124.1592942        117.1529627        114.7098331     O.co2    164 ASP                    -0.7600
     8  OD2         124.5402544        117.2441666        116.8618448     O.co2    164 ASP                    -0.7600
     9  CB          120.7230000        121.0760000        116.3150000     C.3      168 ASN                    -0.1800
    10  CG          119.4590000        120.6880000        117.0490000     C.2      168 ASN                     0.5500
    11  OD1         118.5280779        120.1406460        116.4588080     O.2      168 ASN                    -0.5500
    12  ND2         119.4178579        120.9687342        118.3454732     N.2      168 ASN                    -0.6200
    13 1HD2         118.6032128        120.7036636        118.8990893     H        168 ASN                     0.3100
    14 2HD2         120.2008830        121.4495658        118.7882742     H        168 ASN                     0.3100
    15  CA          119.8360000        108.2290000        126.0280000     C.3      252 TYR                     0.0700
    16  CB          120.1690000        107.3650000        124.8110000     C.3      252 TYR                    -0.1800
    17  CG          120.6334308        108.1498688        123.6092159     C.ar     252 TYR                     0.0000
    18  CD1         119.7231677        108.7765415        122.7711799     C.ar     252 TYR                    -0.1150
    19  CD2         121.9745918        108.2125004        123.2792016     C.ar     252 TYR                    -0.1150
    20  CE1         120.1413070        109.4782708        121.6615148     C.ar     252 TYR                    -0.1150
    21  CE2         122.4029103        108.9179949        122.1748476     C.ar     252 TYR                    -0.1150
    22  CZ          121.4831712        109.5450056        121.3681020     C.ar     252 TYR                     0.1100
    23  OH          121.9114444        110.2428678        120.2620910     O.3      252 TYR                    -0.5400
    24 1HB          119.2976102        106.7669842        124.5401905     H        252 TYR                     0.0900
    25 2HB          120.9298905        106.6318689        125.0827451     H        252 TYR                     0.0900
    26  HD1         118.6712400        108.7190314        123.0089629     H        252 TYR                     0.1150
    27  HD2         122.6930913        107.7181258        123.9161884     H        252 TYR                     0.1150
    28  HE1         119.4160901        109.9590678        121.0217534     H        252 TYR                     0.1150
    29  HE2         123.4547441        108.9556618        121.9327177     H        252 TYR                     0.1150
    30  HH          121.1503364        110.7026787        119.8745492     H        252 TYR                     0.4300
    31  CA          114.6830000        118.0040000        119.6790000     C.3      260 CYS                     0.0700
    32  CB          114.4400000        116.4920000        119.7120000     C.3      260 CYS                    -0.1100
    33  SG          113.5817346        115.8513654        118.2585166     S.3      260 CYS                    -0.2300
    34 1HB          113.8769095        116.2337003        120.6100487     H        260 CYS                     0.0900
    35 2HB          115.3924224        115.9731112        119.8300124     H        260 CYS                     0.0900
    36  HG          113.6833344        114.5639222        118.5927671     H        260 CYS                     0.1600
    37  CA          117.8670000        103.6840000        119.9790000     C.3      381 TYR                     0.0700
    38  CB          117.7990000        103.5140000        118.4660000     C.3      381 TYR                    -0.1800
    39  CG          117.9078942        104.8250314        117.7264394     C.ar     381 TYR                     0.0000
    40  CD1         119.1398442        105.3111618        117.3187332     C.ar     381 TYR                    -0.1150
    41  CD2         116.7796309        105.5782464        117.4390826     C.ar     381 TYR                    -0.1150
    42  CE1         119.2467652        106.5072209        116.6441840     C.ar     381 TYR                    -0.1150
    43  CE2         116.8771483        106.7773569        116.7650452     C.ar     381 TYR                    -0.1150
    44  CZ          118.1130815        107.2375695        116.3701216     C.ar     381 TYR                     0.1100
    45  OH          118.2162510        108.4324848        115.6979428     O.3      381 TYR                    -0.5400
    46 1HB          116.8634072        103.0214164        118.1970978     H        381 TYR                     0.0900
    47 2HB          118.5961897        102.8447573        118.1390693     H        381 TYR                     0.0900
    48  HD1         120.0256999        104.7331866        117.5369175     H        381 TYR                     0.1150
    49  HD2         115.8130841        105.2115483        117.7516843     H        381 TYR                     0.1150
    50  HE1         120.2166712        106.8681381        116.3352809     H        381 TYR                     0.1150
    51  HE2         115.9870299        107.3500314        116.5502589     H        381 TYR                     0.1150
    52  HH          117.3608756        108.8873951        115.7457914     H        381 TYR                     0.4300
    53  CA          115.2440000        105.7570000        123.1040000     C.3      384 ASP                     0.0700
    54  CB          115.7770000        106.3480000        121.7980000     C.3      384 ASP                    -0.2800
    55  CG          115.4784509        107.8299321        121.6561839     C.2      384 ASP                     0.6200
    56  OD1         114.3081174        108.2323663        121.8259405     O.co2    384 ASP                    -0.7600
    57  OD2         116.4206376        108.5981429        121.3712183     O.co2    384 ASP                    -0.7600
    58 1HB          115.3478391        105.8080671        120.9526750     H        384 ASP                     0.0900
    59 2HB          116.8544104        106.1868219        121.7389281     H        384 ASP                     0.0900
    60  CA          111.8310000        106.3480000        126.5970000     C.3      387 HID                     0.0700
    61  CB          112.9080000        107.3730000        126.2510000     C.3      387 HID                    -0.0900
    62  CG          112.3752018        108.6145928        125.6065316     C.ar     387 HID                    -0.0500
    63  ND1         112.5121002        108.8693096        124.2597647     N.ar     387 HID                    -0.3600
    64  CD2         111.7046955        109.6710721        126.1236581     C.ar     387 HID                     0.2200
    65  CE1         111.9509030        110.0303060        123.9744282     C.ar     387 HID                     0.2500
    66  NE2         111.4530687        110.5379997        125.0876048     N.ar     387 HID                    -0.7000
    67 1HB          113.6504641        106.9136073        125.5967933     H        387 HID                     0.0900
    68 2HB          113.4595046        107.6398175        127.1537359     H        387 HID                     0.0900
    69  HD1         112.9752068        108.2597138        123.5857281     H        387 HID                     0.3200
    70  HD2         111.4313341        109.7881939        127.1619047     H        387 HID                     0.1000
    71  HE1         111.9101947        110.4793787        122.9930636     H        387 HID                     0.1300
    72 C1_1         114.8288561        111.0806924        119.1746534     C.2      673 0                       0.6530
    73 N1_2         114.3678265        109.8251633        119.1115091     N.am     673 0                      -0.5560
    74 O1_3         115.3219749        111.6901359        118.2302676     O.2      673 0                      -0.4880
    75 C2_4         114.4048945        108.9989483        117.8964734     C.3      673 0                       0.0380
    76 N2_5         114.8502247        109.5328265        115.6598613     N.pl3    506 10                     -0.5850
    77 O2_6         114.8410555        111.9644907        122.4892447     O.2       46 5                      -0.2050
    78 C3_7         114.1126904        109.7289430        116.7552313     C.3      506 10                      0.4700
    79 N3_8         115.7624570        114.4629449        124.1131692     N.4       78 2                      -0.3800
    80 C4_9         114.5917442        110.2412099        114.4882765     C.3      506 10                      0.1020
    81 N4_10        119.6743851        112.3008422        125.8989710     N.pl3    735 7                      -0.2710
    82 C5_11        113.5565324        111.1590126        114.4557840     C.3      506 10                     -0.1600
    83 N5_12        119.5424553        113.3526237        124.0141145     N.pl3    735 7                      -0.6080
    84 C6_13        112.7910988        111.3591261        115.5904306     C.3      506 10                     -0.1240
    85 N6_14        114.1800000        112.8407721        120.5997341     N.pl3     18 4                      -0.6790
    86 C7_15        113.0706653        110.6398185        116.7388196     C.3      506 10                      0.0150
    87 C8_16        114.7143536        111.6500327        120.3682349     C.3       41 8                      -0.3820
    88 C9_17        115.1252966        111.0987012        121.5040444     C.3       40 1                       0.2130
    89 C10_18       114.2701049        113.0104005        121.9137198     C.3       41 9                       0.7380
    90 C11_19       113.7864330        114.2379298        122.6687100     C.3       78 2                      -0.1730
    91 C12_20       114.3210625        114.1835716        124.0919013     C.3       78 2                       0.1280
    92 C13_21       116.5463278        113.2813532        124.4946002     C.3       78 2                       0.1320
    93 C14_22       117.5693884        113.6342113        125.5649927     C.3       78 2                      -0.0620
    94 C15_23       118.9286456        113.0954800        125.1553265     C.3      735 7                       0.2740
    95 C16_24       120.7830101        112.0527634        125.2100744     C.3      735 7                       0.1300
    96 C17_25       121.8444099        111.3164828        125.5133157     C.3      409 3                      -0.3000
    97 C18_26       122.8946877        111.2018787        124.6250548     C.3      409 3                      -0.1820
    98 C19_27       122.8129339        111.8715922        123.4220805     C.3      409 3                      -0.2130
    99 C20_28       121.6838990        112.6256920        123.1579923     C.3      409 3                      -0.3790
   100 C21_29       120.7020422        112.7005065        124.0483395     C.3      735 7                       0.4790
   101 F1_30        112.3731523        110.8246923        117.7720535     F         23 6                      -0.1320
   102 H5           113.3464030        111.7178153        113.5449612     H          0 11                      0.1150
   103 H6           111.9725945        112.0778928        115.5809937     H          0 12                      0.1770
   104 H9           115.6002175        110.1249762        121.6144655     H          0 13                      0.2230
   105 H11          114.1519641        115.1369813        122.1763449     H          0 14                      0.0900
   106 H12          113.8092130        114.9414999        124.6828461     H          0 15                      0.0900
   107 H13          117.0647585        112.9031703        123.6153862     H          0 16                      0.0900
   108 H14          117.6391793        114.7128939        125.6829417     H          0 17                      0.0900
   109 H15          113.9748773        109.3624183        119.9050751     H          0 18                      0.3200
   110 H17          121.8848098        110.7963353        126.4697421     H          0 19                      0.1850
   111 H18          123.7674656        110.5974623        124.8691135     H          0 20                      0.1270
   112 H19          123.6202226        111.8066557        122.6947867     H          0 21                      0.1270
   113 H20          121.6000329        113.1622155        122.2138344     H          0 22                      0.2500
   114 H21          115.3986837        108.5685538        117.7913565     H          0 23                      0.0900
   115 H22          113.6782225        108.1945132        117.9921448     H          0 24                      0.0900
   116 H31          115.9313599        115.2020234        124.7626704     H          0 25                      0.3200
   117 H32          116.0504130        114.7627469        123.2042428     H          0 26                      0.3200
   118 H41          115.2025445        110.0746093        113.6022228     H          0 27                      0.1220
   119 H42          119.4497115        111.9543461        126.8080036     H          0 28                      0.3210
   120 H9L          112.6983703        114.2469494        122.6904202     H          0 29                      0.0900
   121 H9M          114.1061235        113.2066445        124.5170176     H          0 30                      0.0900
   122 H9N          115.8979889        112.5008424        124.8823238     H          0 31                      0.0900
   123 H9O          117.2728508        113.1836813        126.5111942     H          0 32                      0.0900
@<TRIPOS>BOND
1 1 2 1  
2 2 3 1  
3 2 4 1  
4 5 6 1  
5 6 7 1  
6 6 8 1  
7 9 10 1  
8 10 11 1  
9 10 12 1  
10 12 13 1  
11 12 14 1  
12 15 16 1  
13 16 17 1  
14 16 24 1  
15 16 25 1  
16 17 18 1  
17 17 19 1  
18 18 20 1  
19 18 26 1  
20 19 21 1  
21 19 27 1  
22 20 22 1  
23 20 28 1  
24 21 22 1  
25 21 29 1  
26 22 23 1  
27 23 30 1  
28 31 32 1  
29 32 33 1  
30 32 34 1  
31 32 35 1  
32 33 36 1  
33 37 38 1  
34 38 39 1  
35 38 46 1  
36 38 47 1  
37 39 40 1  
38 39 41 1  
39 40 42 1  
40 40 48 1  
41 41 43 1  
42 41 49 1  
43 42 44 1  
44 42 50 1  
45 43 44 1  
46 43 51 1  
47 44 45 1  
48 45 52 1  
49 53 54 1  
50 54 55 1  
51 54 58 1  
52 54 59 1  
53 55 56 1  
54 55 57 1  
55 60 61 1  
56 61 62 1  
57 61 67 1  
58 61 68 1  
59 62 63 1  
60 62 64 1  
61 63 65 1  
62 63 69 1  
63 64 66 1  
64 64 70 1  
65 65 66 1  
66 65 71 1  
67 72 73 am 305
68 72 74 2 
69 72 87 1  202
70 73 75 1  210
71 73 109 1 
72 75 78 1  256
73 75 114 1 
74 75 115 1 
75 76 78 ar 2
76 76 80 ar 2
77 77 88 ar 2
78 77 89 ar 2
79 78 86 ar 1
80 79 91 1  101
81 79 92 1  101
82 79 116 1 
83 79 117 1 
84 80 82 ar 1
85 80 118 1 
86 81 94 ar 1
87 81 95 ar 1
88 81 119 1 
89 82 84 ar 1
90 82 102 1 
91 83 94 ar 2
92 83 100 ar 2
93 84 86 ar 1
94 84 103 1 
95 85 87 ar 2
96 85 89 ar 2
97 86 101 1 
98 87 88 ar 1
99 88 104 1 
100 89 90 1  241
101 90 91 1  101
102 90 105 1 
103 90 120 1 
104 91 106 1 
105 91 121 1 
106 92 93 1  101
107 92 107 1 
108 92 122 1 
109 93 94 1  249
110 93 108 1 
111 93 123 1 
112 95 96 ar 1
113 95 100 ar 1
114 96 97 ar 1
115 96 110 1 
116 97 98 ar 1
117 97 111 1 
118 98 99 ar 1
119 98 112 1 
120 99 100 ar 1
121 99 113 1 
@<TRIPOS>ALT_TYPE
CAMP_BIO_ALT_TYPE_SET
CAMP_BIO  1  297  2  298  3  299  4  299  5  212  6  214  7  215  8  215  9  222 10  224 11  225 12  226 13  227 14  227 15  119 16  124 17  126 18  127 19  127 20  129 21  129 22  131 23  132 24  125 25  125 26  128 27  128 28  130 29  130 30  133 31   74 32   79 33   81 34   80 35   80 36   82 37  119 38  124 39  126 40  127 41  127 42  129 43  129 44  131 45  132 46  125 47  125 48  128 49  128 50  130 51  130 52  133 53  207 54  212 55  214 56  215 57  215 58  213 59  213 60  175 61  180 62  182 63  183 64  185 65  187 66  189 67  181 68  181 69  184 70  186 71  188 
@<TRIPOS>MOLECULE
tmp_ligand_MINIMUM
123 121
BIOPOLYMER
USER_CHARGES
rFOS -99.8326959847 kcal/mol, CgenFF charge penalty mean/max 10.3806153846 / 60.227
# Energy (kcal/mol):   -9360.081    
@<TRIPOS>ATOM
     1  CZ          120.6180000        117.3850000        114.2470000     C.cat     23 ARG                     0.6400
     2  NH2         121.1160000        117.1840000        115.4630000     N.pl3     23 ARG                    -0.8000
     3 1HH2         120.6839830        117.6314668        116.2714150     H         23 ARG                     0.4600
     4 2HH2         121.9301405        116.5823026        115.5876416     H         23 ARG                     0.4600
     5  CB          126.1800000        118.2200000        115.4430000     C.3      164 ASP                    -0.2800
     6  CG          124.8640000        117.4930000        115.6820000     C.2      164 ASP                     0.6200
     7  OD1         124.1024986        117.2595406        114.7212938     O.co2    164 ASP                    -0.7600
     8  OD2         124.5977306        117.1356598        116.8482639     O.co2    164 ASP                    -0.7600
     9  CB          120.7230000        121.0760000        116.3150000     C.3      168 ASN                    -0.1800
    10  CG          119.4590000        120.6880000        117.0490000     C.2      168 ASN                     0.5500
    11  OD1         118.6383333        119.9277324        116.5361274     O.2      168 ASN                    -0.5500
    12  ND2         119.2938888        121.2083763        118.2586668     N.2      168 ASN                    -0.6200
    13 1HD2         120.0098448        121.8181524        118.6536100     H        168 ASN                     0.3100
    14 2HD2         118.4510350        120.9985404        118.7934251     H        168 ASN                     0.3100
    15  CA          119.8360000        108.2290000        126.0280000     C.3      252 TYR                     0.0700
    16  CB          120.1690000        107.3650000        124.8110000     C.3      252 TYR                    -0.1800
    17  CG          120.9609101        108.0829178        123.7463534     C.ar     252 TYR                     0.0000
    18  CD1         120.3230159        108.7751582        122.7277778     C.ar     252 TYR                    -0.1150
    19  CD2         122.3417689        108.0170982        123.7253351     C.ar     252 TYR                    -0.1150
    20  CE1         121.0417163        109.4161433        121.7422683     C.ar     252 TYR                    -0.1150
    21  CE2         123.0695098        108.6609971        122.7472940     C.ar     252 TYR                    -0.1150
    22  CZ          122.4154646        109.3549901        121.7570922     C.ar     252 TYR                     0.1100
    23  OH          123.1428228        109.9912647        120.7774010     O.3      252 TYR                    -0.5400
    24 1HB          119.2463487        106.9760581        124.3777336     H        252 TYR                     0.0900
    25 2HB          120.7148987        106.4772287        125.1337038     H        252 TYR                     0.0900
    26  HD1         119.2438762        108.8180627        122.7237103     H        252 TYR                     0.1150
    27  HD2         122.8507764        107.4705358        124.5054510     H        252 TYR                     0.1150
    28  HE1         120.5255495        109.9497507        120.9578991     H        252 TYR                     0.1150
    29  HE2         124.1476864        108.5982671        122.7470390     H        252 TYR                     0.1150
    30  HH          124.0857444        109.9001679        120.9859679     H        252 TYR                     0.4300
    31  CA          114.6830000        118.0040000        119.6790000     C.3      260 CYS                     0.0700
    32  CB          114.4400000        116.4920000        119.7120000     C.3      260 CYS                    -0.1100
    33  SG          113.5723975        115.8529718        118.2633610     S.3      260 CYS                    -0.2300
    34 1HB          113.8826076        116.2328567        120.6133543     H        260 CYS                     0.0900
    35 2HB          115.3930813        115.9728611        119.8234085     H        260 CYS                     0.0900
    36  HG          113.1388799        114.7326361        118.8434183     H        260 CYS                     0.1600
    37  CA          117.8670000        103.6840000        119.9790000     C.3      381 TYR                     0.0700
    38  CB          117.7990000        103.5140000        118.4660000     C.3      381 TYR                    -0.1800
    39  CG          118.2296784        104.7532251        117.7200453     C.ar     381 TYR                     0.0000
    40  CD1         117.3978087        105.8583918        117.6372977     C.ar     381 TYR                    -0.1150
    41  CD2         119.4662067        104.8168530        117.0956781     C.ar     381 TYR                    -0.1150
    42  CE1         117.7839657        106.9923021        116.9574916     C.ar     381 TYR                    -0.1150
    43  CE2         119.8608881        105.9475601        116.4119895     C.ar     381 TYR                    -0.1150
    44  CZ          119.0159119        107.0324073        116.3455618     C.ar     381 TYR                     0.1100
    45  OH          119.4041485        108.1622786        115.6651543     O.3      381 TYR                    -0.5400
    46 1HB          116.7812286        103.2497667        118.1751339     H        381 TYR                     0.0900
    47 2HB          118.4256550        102.6728000        118.1660548     H        381 TYR                     0.0900
    48  HD1         116.4322785        105.8205026        118.1197040     H        381 TYR                     0.1150
    49  HD2         120.1243145        103.9623544        117.1515914     H        381 TYR                     0.1150
    50  HE1         117.1203765        107.8427727        116.9050587     H        381 TYR                     0.1150
    51  HE2         120.8278669        105.9783828        115.9319876     H        381 TYR                     0.1150
    52  HH          118.6919062        108.8179833        115.7256705     H        381 TYR                     0.4300
    53  CA          115.2440000        105.7570000        123.1040000     C.3      384 ASP                     0.0700
    54  CB          115.7770000        106.3480000        121.7980000     C.3      384 ASP                    -0.2800
    55  CG          115.4920702        107.8332690        121.6632522     C.2      384 ASP                     0.6200
    56  OD1         114.3455115        108.2572122        121.9204025     O.co2    384 ASP                    -0.7600
    57  OD2         116.4209633        108.5824441        121.2958785     O.co2    384 ASP                    -0.7600
    58 1HB          115.3390333        105.8155293        120.9524581     H        384 ASP                     0.0900
    59 2HB          116.8525496        106.1767462        121.7336092     H        384 ASP                     0.0900
    60  CA          111.8310000        106.3480000        126.5970000     C.3      387 HID                     0.0700
    61  CB          112.9080000        107.3730000        126.2510000     C.3      387 HID                    -0.0900
    62  CG          112.3748486        108.6159437        125.6094343     C.ar     387 HID                    -0.0500
    63  ND1         112.5131057        108.8746109        124.2635594     N.ar     387 HID                    -0.3600
    64  CD2         111.7027863        109.6703490        126.1287691     C.ar     387 HID                     0.2200
    65  CE1         111.9512044        110.0359122        123.9808613     C.ar     387 HID                     0.2500
    66  NE2         111.4516034        110.5399938        125.0948876     N.ar     387 HID                    -0.7000
    67 1HB          113.6491849        106.9142989        125.5948603     H        387 HID                     0.0900
    68 2HB          113.4610714        107.6380257        127.1533050     H        387 HID                     0.0900
    69  HD1         112.9775528        108.2673481        123.5883403     H        387 HID                     0.3200
    70  HD2         111.4280965        109.7842740        127.1670208     H        387 HID                     0.1000
    71  HE1         111.9112500        110.4877368        123.0007296     H        387 HID                     0.1300
    72 C1_1         114.8404007        111.1130845        119.2445171     C.2      673 0                       0.6530
    73 N1_2         114.4104929        109.8464144        119.1843910     N.am     673 0                      -0.5560
    74 O1_3         115.3211122        111.7312781        118.2994218     O.2      673 0                      -0.4880
    75 C2_4         114.4712849        109.0172906        117.9722956     C.3      673 0                       0.0380
    76 N2_5         114.9097628        109.5544386        115.7351125     N.pl3    506 10                     -0.5850
    77 O2_6         114.8214586        112.0080194        122.5560873     O.2       46 5                      -0.2050
    78 C3_7         114.1645173        109.7360653        116.8277584     C.3      506 10                      0.4700
    79 N3_8         115.6766533        114.5337624        124.1740025     N.4       78 2                      -0.3800
    80 C4_9         114.6373252        110.2523346        114.5604003     C.3      506 10                      0.1020
    81 N4_10        119.6353349        112.4743139        125.9780174     N.pl3    735 7                      -0.2710
    82 C5_11        113.5800060        111.1443408        114.5219015     C.3      506 10                     -0.1600
    83 N5_12        119.4830199        113.5162181        124.0892162     N.pl3    735 7                      -0.6080
    84 C6_13        112.8066596        111.3294102        115.6537326     C.3      506 10                     -0.1240
    85 N6_14        114.1444980        112.8614760        120.6617668     N.pl3     18 4                      -0.6790
    86 C7_15        113.1005109        110.6210332        116.8053451     C.3      506 10                      0.0150
    87 C8_16        114.7085607        111.6834401        120.4358226     C.3       41 8                      -0.3820
    88 C9_17        115.1296635        111.1461696        121.5746451     C.3       40 1                       0.2130
    89 C10_18       114.2266654        113.0376673        121.9754091     C.3       41 9                       0.7380
    90 C11_19       113.7108730        114.2554800        122.7248538     C.3       78 2                      -0.1730
    91 C12_20       114.2426128        114.2190289        124.1496981     C.3       78 2                       0.1280
    92 C13_21       116.4881840        113.3730492        124.5616424     C.3       78 2                       0.1320
    93 C14_22       117.4992224        113.7544941        125.6336513     C.3       78 2                      -0.0620
    94 C15_23       118.8724500        113.2479139        125.2295965     C.3      735 7                       0.2740
    95 C16_24       120.7516730        112.2512102        125.2930465     C.3      735 7                       0.1300
    96 C17_25       121.8299466        111.5422206        125.6017431     C.3      409 3                      -0.3000
    97 C18_26       122.8852497        111.4504506        124.7167918     C.3      409 3                      -0.1820
    98 C19_27       122.7905231        112.1139206        123.5113121     C.3      409 3                      -0.2130
    99 C20_28       121.6440861        112.8391953        123.2415199     C.3      409 3                      -0.3790
   100 C21_29       120.6581535        112.8928741        124.1288831     C.3      735 7                       0.4790
   101 F1_30        112.3957276        110.7921947        117.8360047     F         23 6                      -0.1320
   102 H5           113.3588304        111.6947625        113.6085942     H          0 11                      0.1150
   103 H6           111.9707989        112.0278372        115.6395703     H          0 12                      0.1770
   104 H9           115.6280123        110.1847689        121.6897110     H          0 13                      0.2230
   105 H11          114.0556414        115.1615764        122.2304308     H          0 14                      0.0900
   106 H12          113.7106397        114.9661434        124.7366271     H          0 15                      0.0900
   107 H13          117.0182426        113.0047590        123.6851664     H          0 16                      0.0900
   108 H14          117.5421929        114.8349539        125.7481030     H          0 17                      0.0900
   109 H15          114.0267519        109.3768272        119.9784436     H          0 18                      0.3200
   110 H17          121.8803661        111.0264295        126.5600512     H          0 19                      0.1850
   111 H18          123.7718928        110.8684572        124.9653328     H          0 20                      0.1270
   112 H19          123.6012335        112.0663789        122.7864834     H          0 21                      0.1270
   113 H20          121.5497769        113.3703317        122.2953038     H          0 22                      0.2500
   114 H21          115.4756295        108.6110654        117.8714044     H          0 23                      0.0900
   115 H22          113.7642964        108.1955890        118.0687048     H          0 24                      0.0900
   116 H31          115.8255204        115.2789360        124.8214373     H          0 25                      0.3200
   117 H32          115.9597596        114.8374932        123.2648571     H          0 26                      0.3200
   118 H41          115.2545540        110.0978058        113.6766167     H          0 27                      0.1220
   119 H42          119.4166368        112.1254568        126.8876040     H          0 28                      0.3210
   120 H9L          112.6228590        114.2378665        122.7435192     H          0 29                      0.0900
   121 H9M          114.0504929        113.2385513        124.5775563     H          0 30                      0.0900
   122 H9N          115.8580845        112.5781658        124.9502362     H          0 31                      0.0900
   123 H9O          117.2111285        113.2999958        126.5805633     H          0 32                      0.0900
@<TRIPOS>BOND
1 1 2 1  
2 2 3 1  
3 2 4 1  
4 5 6 1  
5 6 7 1  
6 6 8 1  
7 9 10 1  
8 10 11 1  
9 10 12 1  
10 12 13 1  
11 12 14 1  
12 15 16 1  
13 16 17 1  
14 16 24 1  
15 16 25 1  
16 17 18 1  
17 17 19 1  
18 18 20 1  
19 18 26 1  
20 19 21 1  
21 19 27 1  
22 20 22 1  
23 20 28 1  
24 21 22 1  
25 21 29 1  
26 22 23 1  
27 23 30 1  
28 31 32 1  
29 32 33 1  
30 32 34 1  
31 32 35 1  
32 33 36 1  
33 37 38 1  
34 38 39 1  
35 38 46 1  
36 38 47 1  
37 39 40 1  
38 39 41 1  
39 40 42 1  
40 40 48 1  
41 41 43 1  
42 41 49 1  
43 42 44 1  
44 42 50 1  
45 43 44 1  
46 43 51 1  
47 44 45 1  
48 45 52 1  
49 53 54 1  
50 54 55 1  
51 54 58 1  
52 54 59 1  
53 55 56 1  
54 55 57 1  
55 60 61 1  
56 61 62 1  
57 61 67 1  
58 61 68 1  
59 62 63 1  
60 62 64 1  
61 63 65 1  
62 63 69 1  
63 64 66 1  
64 64 70 1  
65 65 66 1  
66 65 71 1  
67 72 73 am 305
68 72 74 2 
69 72 87 1  202
70 73 75 1  210
71 73 109 1 
72 75 78 1  256
73 75 114 1 
74 75 115 1 
75 76 78 ar 2
76 76 80 ar 2
77 77 88 ar 2
78 77 89 ar 2
79 78 86 ar 1
80 79 91 1  101
81 79 92 1  101
82 79 116 1 
83 79 117 1 
84 80 82 ar 1
85 80 118 1 
86 81 94 ar 1
87 81 95 ar 1
88 81 119 1 
89 82 84 ar 1
90 82 102 1 
91 83 94 ar 2
92 83 100 ar 2
93 84 86 ar 1
94 84 103 1 
95 85 87 ar 2
96 85 89 ar 2
97 86 101 1 
98 87 88 ar 1
99 88 104 1 
100 89 90 1  241
101 90 91 1  101
102 90 105 1 
103 90 120 1 
104 91 106 1 
105 91 121 1 
106 92 93 1  101
107 92 107 1 
108 92 122 1 
109 93 94 1  249
110 93 108 1 
111 93 123 1 
112 95 96 ar 1
113 95 100 ar 1
114 96 97 ar 1
115 96 110 1 
116 97 98 ar 1
117 97 111 1 
118 98 99 ar 1
119 98 112 1 
120 99 100 ar 1
121 99 113 1 
@<TRIPOS>ALT_TYPE
CAMP_BIO_ALT_TYPE_SET
CAMP_BIO  1  297  2  298  3  299  4  299  5  212  6  214  7  215  8  215  9  222 10  224 11  225 12  226 13  227 14  227 15  119 16  124 17  126 18  127 19  127 20  129 21  129 22  131 23  132 24  125 25  125 26  128 27  128 28  130 29  130 30  133 31   74 32   79 33   81 34   80 35   80 36   82 37  119 38  124 39  126 40  127 41  127 42  129 43  129 44  131 45  132 46  125 47  125 48  128 49  128 50  130 51  130 52  133 53  207 54  212 55  214 56  215 57  215 58  213 59  213 60  175 61  180 62  182 63  183 64  185 65  187 66  189 67  181 68  181 69  184 70  186 71  188 
@<TRIPOS>MOLECULE
tmp_ligand_MINIMUM
123 121
BIOPOLYMER
USER_CHARGES
rFOS -99.8326959847 kcal/mol, CgenFF charge penalty mean/max 10.3806153846 / 60.227
# Energy (kcal/mol):   -9359.561    
@<TRIPOS>ATOM
     1  CZ          120.6180000        117.3850000        114.2470000     C.cat     23 ARG                     0.6400
     2  NH2         121.1160000        117.1840000        115.4630000     N.pl3     23 ARG                    -0.8000
     3 1HH2         120.7029014        117.6554935        116.2676387     H         23 ARG                     0.4600
     4 2HH2         121.9112221        116.5582759        115.5914179     H         23 ARG                     0.4600
     5  CB          126.1800000        118.2200000        115.4430000     C.3      164 ASP                    -0.2800
     6  CG          124.8640000        117.4930000        115.6820000     C.2      164 ASP                     0.6200
     7  OD1         124.5344645        117.1750777        116.8428944     O.co2    164 ASP                    -0.7600
     8  OD2         124.1418586        117.2521407        114.6924235     O.co2    164 ASP                    -0.7600
     9  CB          120.7230000        121.0760000        116.3150000     C.3      168 ASN                    -0.1800
    10  CG          119.4590000        120.6880000        117.0490000     C.2      168 ASN                     0.5500
    11  OD1         118.4766289        120.2685449        116.4378180     O.2      168 ASN                    -0.5500
    12  ND2         119.4756906        120.8248042        118.3689822     N.2      168 ASN                    -0.6200
    13 1HD2         118.6236205        120.6717765        118.9083885     H        168 ASN                     0.3100
    14 2HD2         120.3405883        121.0829742        118.8440613     H        168 ASN                     0.3100
    15  CA          119.8360000        108.2290000        126.0280000     C.3      252 TYR                     0.0700
    16  CB          120.1690000        107.3650000        124.8110000     C.3      252 TYR                    -0.1800
    17  CG          120.9684728        108.0803221        123.7502656     C.ar     252 TYR                     0.0000
    18  CD1         122.3470148        108.1942500        123.8514803     C.ar     252 TYR                    -0.1150
    19  CD2         120.3397724        108.6930213        122.6821456     C.ar     252 TYR                    -0.1150
    20  CE1         123.0794119        108.8633503        122.8951748     C.ar     252 TYR                    -0.1150
    21  CE2         121.0648733        109.3587273        121.7168264     C.ar     252 TYR                    -0.1150
    22  CZ          122.4322814        109.4442777        121.8298629     C.ar     252 TYR                     0.1100
    23  OH          123.1541636        110.1151765        120.8694094     O.3      252 TYR                    -0.5400
    24 1HB          119.2459514        106.9814147        124.3738221     H        252 TYR                     0.0900
    25 2HB          120.7091472        106.4739826        125.1344346     H        252 TYR                     0.0900
    26  HD1         122.8471942        107.7351200        124.6913734     H        252 TYR                     0.1150
    27  HD2         119.2653360        108.6229680        122.5980087     H        252 TYR                     0.1150
    28  HE1         124.1522091        108.9406455        122.9928040     H        252 TYR                     0.1150
    29  HE2         120.5563319        109.8313963        120.8895600     H        252 TYR                     0.1150
    30  HH          124.0194780        110.3475178        121.2410928     H        252 TYR                     0.4300
    31  CA          114.6830000        118.0040000        119.6790000     C.3      260 CYS                     0.0700
    32  CB          114.4400000        116.4920000        119.7120000     C.3      260 CYS                    -0.1100
    33  SG          113.9899575        115.7826023        118.1139191     S.3      260 CYS                    -0.2300
    34 1HB          113.6625028        116.2645076        120.4427711     H        260 CYS                     0.0900
    35 2HB          115.3288976        115.9891200        120.0957367     H        260 CYS                     0.0900
    36  HG          114.5157735        114.5781869        118.3429541     H        260 CYS                     0.1600
    37  CA          117.8670000        103.6840000        119.9790000     C.3      381 TYR                     0.0700
    38  CB          117.7990000        103.5140000        118.4660000     C.3      381 TYR                    -0.1800
    39  CG          118.0191803        104.8091497        117.7232223     C.ar     381 TYR                     0.0000
    40  CD1         116.9616628        105.6634568        117.4547747     C.ar     381 TYR                    -0.1150
    41  CD2         119.2834543        105.1759284        117.2873671     C.ar     381 TYR                    -0.1150
    42  CE1         117.1551285        106.8465623        116.7766607     C.ar     381 TYR                    -0.1150
    43  CE2         119.4864783        106.3580493        116.6068721     C.ar     381 TYR                    -0.1150
    44  CZ          118.4189283        107.1896453        116.3537398     C.ar     381 TYR                     0.1100
    45  OH          118.6154846        108.3693676        115.6755716     O.3      381 TYR                    -0.5400
    46 1HB          116.8293530        103.0969021        118.1901468     H        381 TYR                     0.0900
    47 2HB          118.5428453        102.7817442        118.1485469     H        381 TYR                     0.0900
    48  HD1         115.9723346        105.3883742        117.7893778     H        381 TYR                     0.1150
    49  HD2         120.1166406        104.5190648        117.4891858     H        381 TYR                     0.1150
    50  HE1         116.3171604        107.4981913        116.5776908     H        381 TYR                     0.1150
    51  HE2         120.4785739        106.6267126        116.2752603     H        381 TYR                     0.1150
    52  HH          117.7497330        108.7297861        115.4276348     H        381 TYR                     0.4300
    53  CA          115.2440000        105.7570000        123.1040000     C.3      384 ASP                     0.0700
    54  CB          115.7770000        106.3480000        121.7980000     C.3      384 ASP                    -0.2800
    55  CG          115.5443101        107.8444898        121.6896499     C.2      384 ASP                     0.6200
    56  OD1         114.3947187        108.2953215        121.8784392     O.co2    384 ASP                    -0.7600
    57  OD2         116.5177456        108.5755253        121.4120181     O.co2    384 ASP                    -0.7600
    58 1HB          115.3062675        105.8446157        120.9522482     H        384 ASP                     0.0900
    59 2HB          116.8444015        106.1388719        121.7131447     H        384 ASP                     0.0900
    60  CA          111.8310000        106.3480000        126.5970000     C.3      387 HID                     0.0700
    61  CB          112.9080000        107.3730000        126.2510000     C.3      387 HID                    -0.0900
    62  CG          112.3717645        108.6285177        125.6370841     C.ar     387 HID                    -0.0500
    63  ND1         112.4718395        108.8976130        124.2898738     N.ar     387 HID                    -0.3600
    64  CD2         111.7300201        109.6867520        126.1861300     C.ar     387 HID                     0.2200
    65  CE1         111.9168632        110.0686045        124.0348201     C.ar     387 HID                     0.2500
    66  NE2         111.4585641        110.5689430        125.1681238     N.ar     387 HID                    -0.7000
    67 1HB          113.6369275        106.9210470        125.5766973     H        387 HID                     0.0900
    68 2HB          113.4758404        107.6210377        127.1489508     H        387 HID                     0.0900
    69  HD1         112.9071791        108.2905674        123.5953415     H        387 HID                     0.3200
    70  HD2         111.4890178        109.7947652        127.2333411     H        387 HID                     0.1000
    71  HE1         111.8526596        110.5298082        123.0603617     H        387 HID                     0.1300
    72 C1_1         114.8581265        111.1080443        119.1645992     C.2      673 0                       0.6530
    73 N1_2         114.4476397        109.8356500        119.0910994     N.am     673 0                      -0.5560
    74 O1_3         115.3046833        111.7517310        118.2197677     O.2      673 0                      -0.4880
    75 C2_4         114.4914389        109.0303703        117.8623101     C.3      673 0                       0.0380
    76 N2_5         114.8645502        109.6163728        115.6255338     N.pl3    506 10                     -0.5850
    77 O2_6         114.9079834        111.9407454        122.4920437     O.2       46 5                      -0.2050
    78 C3_7         114.1441997        109.7650519        116.7396450     C.3      506 10                      0.4700
    79 N3_8         115.7622005        114.4499880        124.1359414     N.4       78 2                      -0.3800
    80 C4_9         114.5512070        110.3313222        114.4714569     C.3      506 10                      0.1020
    81 N4_10        119.7982758        112.4243039        125.8013718     N.pl3    735 7                      -0.2710
    82 C5_11        113.4787885        111.2059515        114.4762614     C.3      506 10                     -0.1600
    83 N5_12        119.5813741        113.4984668        123.9371127     N.pl3    735 7                      -0.6080
    84 C6_13        112.7312807        111.3568695        115.6303034     C.3      506 10                     -0.1240
    85 N6_14        114.1696197        112.8177844        120.6317384     N.pl3     18 4                      -0.6790
    86 C7_15        113.0656176        110.6322331        116.7605595     C.3      506 10                      0.0150
    87 C8_16        114.7470249        111.6538274        120.3694532     C.3       41 8                      -0.3820
    88 C9_17        115.2054316        111.1026254        121.4870147     C.3       40 1                       0.2130
    89 C10_18       114.2819661        112.9708558        121.9460437     C.3       41 9                       0.7380
    90 C11_19       113.7653493        114.1656472        122.7311281     C.3       78 2                      -0.1730
    91 C12_20       114.3333491        114.1116473        124.1413470     C.3       78 2                       0.1280
    92 C13_21       116.6021394        113.2960976        124.4811105     C.3       78 2                       0.1320
    93 C14_22       117.6334874        113.6745034        125.5346912     C.3       78 2                      -0.0620
    94 C15_23       119.0042088        113.1987371        125.0870225     C.3      735 7                       0.2740
    95 C16_24       120.9005031        112.2328252        125.0847115     C.3      735 7                       0.1300
    96 C17_25       121.9976781        111.5364790        125.3529331     C.3      409 3                      -0.3000
    97 C18_26       123.0317083        111.4789863        124.4404085     C.3      409 3                      -0.1820
    98 C19_27       122.8957843        112.1630870        123.2505017     C.3      409 3                      -0.2130
    99 C20_28       121.7311903        112.8738407        123.0231716     C.3      409 3                      -0.3790
   100 C21_29       120.7671838        112.8943780        123.9356559     C.3      735 7                       0.4790
   101 F1_30        112.3843204        110.7722855        117.8115088     F         23 6                      -0.1320
   102 H5           113.2256859        111.7694716        113.5793795     H          0 11                      0.1150
   103 H6           111.8840038        112.0412586        115.6502380     H          0 12                      0.1770
   104 H9           115.7221979        110.1477816        121.5713295     H          0 13                      0.2230
   105 H11          114.0826659        115.0864680        122.2456087     H          0 14                      0.0900
   106 H12          113.8041716        114.8386409        124.7554419     H          0 15                      0.0900
   107 H13          117.1159039        112.9531656        123.5848663     H          0 16                      0.0900
   108 H14          117.6616298        114.7532165        125.6685757     H          0 17                      0.0900
   109 H15          114.0917702        109.3449676        119.8853769     H          0 18                      0.3200
   110 H17          122.0806686        111.0038644        126.2997021     H          0 19                      0.1850
   111 H18          123.9337439        110.9074876        124.6556892     H          0 20                      0.1270
   112 H19          123.6886427        112.1427081        122.5049494     H          0 21                      0.1270
   113 H20          121.6043835        113.4208313        122.0898730     H          0 22                      0.2500
   114 H21          115.4994396        108.6430706        117.7287454     H          0 23                      0.0900
   115 H22          113.8006545        108.1952230        117.9606307     H          0 24                      0.0900
   116 H31          115.9151121        115.1853850        124.7935327     H          0 25                      0.3200
   117 H32          116.0172966        114.7753129        123.2259762     H          0 26                      0.3200
   118 H41          115.1484179        110.2036887        113.5698069     H          0 27                      0.1220
   119 H42          119.6083089        112.0549437        126.7093165     H          0 28                      0.3210
   120 H9L          112.6785855        114.1293624        122.7765248     H          0 29                      0.0900
   121 H9M          114.1681527        113.1202792        124.5551202     H          0 30                      0.0900
   122 H9N          115.9951327        112.4836175        124.8700692     H          0 31                      0.0900
   123 H9O          117.3768265        113.1976717        126.4796598     H          0 32                      0.0900
@<TRIPOS>BOND
1 1 2 1  
2 2 3 1  
3 2 4 1  
4 5 6 1  
5 6 7 1  
6 6 8 1  
7 9 10 1  
8 10 11 1  
9 10 12 1  
10 12 13 1  
11 12 14 1  
12 15 16 1  
13 16 17 1  
14 16 24 1  
15 16 25 1  
16 17 18 1  
17 17 19 1  
18 18 20 1  
19 18 26 1  
20 19 21 1  
21 19 27 1  
22 20 22 1  
23 20 28 1  
24 21 22 1  
25 21 29 1  
26 22 23 1  
27 23 30 1  
28 31 32 1  
29 32 33 1  
30 32 34 1  
31 32 35 1  
32 33 36 1  
33 37 38 1  
34 38 39 1  
35 38 46 1  
36 38 47 1  
37 39 40 1  
38 39 41 1  
39 40 42 1  
40 40 48 1  
41 41 43 1  
42 41 49 1  
43 42 44 1  
44 42 50 1  
45 43 44 1  
46 43 51 1  
47 44 45 1  
48 45 52 1  
49 53 54 1  
50 54 55 1  
51 54 58 1  
52 54 59 1  
53 55 56 1  
54 55 57 1  
55 60 61 1  
56 61 62 1  
57 61 67 1  
58 61 68 1  
59 62 63 1  
60 62 64 1  
61 63 65 1  
62 63 69 1  
63 64 66 1  
64 64 70 1  
65 65 66 1  
66 65 71 1  
67 72 73 am 305
68 72 74 2 
69 72 87 1  202
70 73 75 1  210
71 73 109 1 
72 75 78 1  256
73 75 114 1 
74 75 115 1 
75 76 78 ar 2
76 76 80 ar 2
77 77 88 ar 2
78 77 89 ar 2
79 78 86 ar 1
80 79 91 1  101
81 79 92 1  101
82 79 116 1 
83 79 117 1 
84 80 82 ar 1
85 80 118 1 
86 81 94 ar 1
87 81 95 ar 1
88 81 119 1 
89 82 84 ar 1
90 82 102 1 
91 83 94 ar 2
92 83 100 ar 2
93 84 86 ar 1
94 84 103 1 
95 85 87 ar 2
96 85 89 ar 2
97 86 101 1 
98 87 88 ar 1
99 88 104 1 
100 89 90 1  241
101 90 91 1  101
102 90 105 1 
103 90 120 1 
104 91 106 1 
105 91 121 1 
106 92 93 1  101
107 92 107 1 
108 92 122 1 
109 93 94 1  249
110 93 108 1 
111 93 123 1 
112 95 96 ar 1
113 95 100 ar 1
114 96 97 ar 1
115 96 110 1 
116 97 98 ar 1
117 97 111 1 
118 98 99 ar 1
119 98 112 1 
120 99 100 ar 1
121 99 113 1 
@<TRIPOS>ALT_TYPE
CAMP_BIO_ALT_TYPE_SET
CAMP_BIO  1  297  2  298  3  299  4  299  5  212  6  214  7  215  8  215  9  222 10  224 11  225 12  226 13  227 14  227 15  119 16  124 17  126 18  127 19  127 20  129 21  129 22  131 23  132 24  125 25  125 26  128 27  128 28  130 29  130 30  133 31   74 32   79 33   81 34   80 35   80 36   82 37  119 38  124 39  126 40  127 41  127 42  129 43  129 44  131 45  132 46  125 47  125 48  128 49  128 50  130 51  130 52  133 53  207 54  212 55  214 56  215 57  215 58  213 59  213 60  175 61  180 62  182 63  183 64  185 65  187 66  189 67  181 68  181 69  184 70  186 71  188 
@<TRIPOS>MOLECULE
tmp_ligand_MINIMUM
123 121
BIOPOLYMER
USER_CHARGES
rFOS -99.8326959847 kcal/mol, CgenFF charge penalty mean/max 10.3806153846 / 60.227
# Energy (kcal/mol):   -9360.074    
@<TRIPOS>ATOM
     1  CZ          120.6180000        117.3850000        114.2470000     C.cat     23 ARG                     0.6400
     2  NH2         121.1160000        117.1840000        115.4630000     N.pl3     23 ARG                    -0.8000
     3 1HH2         120.6531350        117.5885253        116.2769504     H         23 ARG                     0.4600
     4 2HH2         121.9609885        116.6252442        115.5821062     H         23 ARG                     0.4600
     5  CB          126.1800000        118.2200000        115.4430000     C.3      164 ASP                    -0.2800
     6  CG          124.8640000        117.4930000        115.6820000     C.2      164 ASP                     0.6200
     7  OD1         124.0181671        117.4271586        114.7668084     O.co2    164 ASP                    -0.7600
     8  OD2         124.6828310        116.9654013        116.7989514     O.co2    164 ASP                    -0.7600
     9  CB          120.7230000        121.0760000        116.3150000     C.3      168 ASN                    -0.1800
    10  CG          119.4590000        120.6880000        117.0490000     C.2      168 ASN                     0.5500
    11  OD1         118.6141695        119.9689490        116.5163030     O.2      168 ASN                    -0.5500
    12  ND2         119.3210612        121.1619806        118.2809344     N.2      168 ASN                    -0.6200
    13 1HD2         119.9897077        121.8414142        118.6438143     H        168 ASN                     0.3100
    14 2HD2         118.5464005        120.8468295        118.8648697     H        168 ASN                     0.3100
    15  CA          119.8360000        108.2290000        126.0280000     C.3      252 TYR                     0.0700
    16  CB          120.1690000        107.3650000        124.8110000     C.3      252 TYR                    -0.1800
    17  CG          121.0483697        108.0494638        123.7940348     C.ar     252 TYR                     0.0000
    18  CD1         120.5046414        108.8751884        122.8213372     C.ar     252 TYR                    -0.1150
    19  CD2         122.4118467        107.8217644        123.7689683     C.ar     252 TYR                    -0.1150
    20  CE1         121.3016115        109.4871213        121.8784705     C.ar     252 TYR                    -0.1150
    21  CE2         123.2180819        108.4350425        122.8337402     C.ar     252 TYR                    -0.1150
    22  CZ          122.6583092        109.2626344        121.8894695     C.ar     252 TYR                     0.1100
    23  OH          123.4632743        109.8685064        120.9521114     O.3      252 TYR                    -0.5400
    24 1HB          119.2443283        107.0397334        124.3319750     H        252 TYR                     0.0900
    25 2HB          120.6458111        106.4407527        125.1406957     H        252 TYR                     0.0900
    26  HD1         119.4382305        109.0459685        122.8199338     H        252 TYR                     0.1150
    27  HD2         122.8466498        107.1706903        124.5129097     H        252 TYR                     0.1150
    28  HE1         120.8581983        110.1264745        121.1294630     H        252 TYR                     0.1150
    29  HE2         124.2812223        108.2450026        122.8295734     H        252 TYR                     0.1150
    30  HH          122.9357473        110.5260285        120.4722365     H        252 TYR                     0.4300
    31  CA          114.6830000        118.0040000        119.6790000     C.3      260 CYS                     0.0700
    32  CB          114.4400000        116.4920000        119.7120000     C.3      260 CYS                    -0.1100
    33  SG          114.2912184        115.7334538        118.0804003     S.3      260 CYS                    -0.2300
    34 1HB          113.5420867        116.2806251        120.2945404     H        260 CYS                     0.0900
    35 2HB          115.2442055        116.0064645        120.2667881     H        260 CYS                     0.0900
    36  HG          114.7852260        114.5456080        118.4332951     H        260 CYS                     0.1600
    37  CA          117.8670000        103.6840000        119.9790000     C.3      381 TYR                     0.0700
    38  CB          117.7990000        103.5140000        118.4660000     C.3      381 TYR                    -0.1800
    39  CG          118.0444092        104.8042699        117.7226367     C.ar     381 TYR                     0.0000
    40  CD1         119.3049043        105.1180904        117.2400224     C.ar     381 TYR                    -0.1150
    41  CD2         117.0168905        105.7100249        117.5065391     C.ar     381 TYR                    -0.1150
    42  CE1         119.5362894        106.2941522        116.5615347     C.ar     381 TYR                    -0.1150
    43  CE2         117.2394390        106.8904126        116.8291478     C.ar     381 TYR                    -0.1150
    44  CZ          118.5010346        107.1778893        116.3590150     C.ar     381 TYR                     0.1100
    45  OH          118.7286973        108.3533177        115.6831240     O.3      381 TYR                    -0.5400
    46 1HB          116.8224380        103.1145133        118.1884788     H        381 TYR                     0.0900
    47 2HB          118.5299468        102.7679653        118.1506748     H        381 TYR                     0.0900
    48  HD1         120.1130779        104.4202899        117.4022873     H        381 TYR                     0.1150
    49  HD2         116.0295560        105.4784427        117.8779422     H        381 TYR                     0.1150
    50  HE1         120.5263631        106.5195062        116.1936085     H        381 TYR                     0.1150
    51  HE2         116.4265204        107.5835247        116.6705321     H        381 TYR                     0.1150
    52  HH          117.8753995        108.7847863        115.5199743     H        381 TYR                     0.4300
    53  CA          115.2440000        105.7570000        123.1040000     C.3      384 ASP                     0.0700
    54  CB          115.7770000        106.3480000        121.7980000     C.3      384 ASP                    -0.2800
    55  CG          115.5881140        107.8520308        121.7109395     C.2      384 ASP                     0.6200
    56  OD1         114.4362087        108.3257351        121.8066962     O.co2    384 ASP                    -0.7600
    57  OD2         116.5987244        108.5660483        121.5438631     O.co2    384 ASP                    -0.7600
    58 1HB          115.2799886        105.8695531        120.9528082     H        384 ASP                     0.0900
    59 2HB          116.8363736        106.1080284        121.6959109     H        384 ASP                     0.0900
    60  CA          111.8310000        106.3480000        126.5970000     C.3      387 HID                     0.0700
    61  CB          112.9080000        107.3730000        126.2510000     C.3      387 HID                    -0.0900
    62  CG          112.3711380        108.6312822        125.6433232     C.ar     387 HID                    -0.0500
    63  ND1         112.5706992        108.9609122        124.3208550     N.ar     387 HID                    -0.3600
    64  CD2         111.6414713        109.6392131        126.1769981     C.ar     387 HID                     0.2200
    65  CE1         111.9891112        110.1188766        124.0656181     C.ar     387 HID                     0.2500
    66  NE2         111.4176430        110.5523354        125.1748032     N.ar     387 HID                    -0.7000
    67 1HB          113.6341438        106.9226092        125.5726606     H        387 HID                     0.0900
    68 2HB          113.4791343        107.6172241        127.1479064     H        387 HID                     0.0900
    69  HD1         113.0875806        108.4014424        123.6424545     H        387 HID                     0.3200
    70  HD2         111.3102694        109.6932099        127.2035407     H        387 HID                     0.1000
    71  HE1         111.9860517        110.6180383        123.1078978     H        387 HID                     0.1300
    72 C1_1         114.8432530        111.1302709        119.2184419     C.2      673 0                       0.6530
    73 N1_2         114.3998995        109.8685563        119.1520876     N.am     673 0                      -0.5560
    74 O1_3         115.3319790        111.7474375        118.2767922     O.2      673 0                      -0.4880
    75 C2_4         114.4536376        109.0441776        117.9364277     C.3      673 0                       0.0380
    76 N2_5         114.9012118        109.5864497        115.7022841     N.pl3    506 10                     -0.5850
    77 O2_6         114.8289034        112.0107572        122.5339060     O.2       46 5                      -0.2050
    78 C3_7         114.1563080        109.7712336        116.7946336     C.3      506 10                      0.4700
    79 N3_8         115.7086514        114.5200402        124.1642210     N.4       78 2                      -0.3800
    80 C4_9         114.6380321        110.2923935        114.5302731     C.3      506 10                      0.1020
    81 N4_10        119.6423343        112.4103724        125.9648872     N.pl3    735 7                      -0.2710
    82 C5_11        113.5903828        111.1958364        114.4941761     C.3      506 10                     -0.1600
    83 N5_12        119.5040292        113.4621608        124.0804916     N.pl3    735 7                      -0.6080
    84 C6_13        112.8173575        111.3841911        115.6256846     C.3      506 10                     -0.1240
    85 N6_14        114.1639741        112.8797555        120.6423921     N.pl3     18 4                      -0.6790
    86 C7_15        113.1018723        110.6676393        116.7745810     C.3      506 10                      0.0150
    87 C8_16        114.7157319        111.6967515        120.4120642     C.3       41 8                      -0.3820
    88 C9_17        115.1293420        111.1499879        121.5491132     C.3       40 1                       0.2130
    89 C10_18       114.2460436        113.0492665        121.9569192     C.3       41 9                       0.7380
    90 C11_19       113.7421903        114.2692209        122.7109883     C.3       78 2                      -0.1730
    91 C12_20       114.2713618        114.2207976        124.1364320     C.3       78 2                       0.1280
    92 C13_21       116.5071237        113.3490031        124.5479084     C.3       78 2                       0.1320
    93 C14_22       117.5205715        113.7148678        125.6230682     C.3       78 2                      -0.0620
    94 C15_23       118.8889041        113.1953908        125.2187819     C.3      735 7                       0.2740
    95 C16_24       120.7572507        112.1783426        125.2805666     C.3      735 7                       0.1300
    96 C17_25       121.8274055        111.4564890        125.5876984     C.3      409 3                      -0.3000
    97 C18_26       122.8829978        111.3573192        124.7038911     C.3      409 3                      -0.1820
    98 C19_27       122.7971965        112.0270710        123.5012201     C.3      409 3                      -0.2130
    99 C20_28       121.6589981        112.7657675        123.2329649     C.3      409 3                      -0.3790
   100 C21_29       120.6723606        112.8260949        124.1191167     C.3      735 7                       0.4790
   101 F1_30        112.3974096        110.8417983        117.8049576     F         23 6                      -0.1320
   102 H5           113.3764893        111.7526149        113.5829899     H          0 11                      0.1150
   103 H6           111.9890446        112.0915881        115.6133909     H          0 12                      0.1770
   104 H9           115.6171952        110.1828060        121.6606538     H          0 13                      0.2230
   105 H11          114.0973845        115.1737416        122.2210807     H          0 14                      0.0900
   106 H12          113.7465342        114.9709748        124.7258820     H          0 15                      0.0900
   107 H13          117.0345290        112.9789211        123.6705869     H          0 16                      0.0900
   108 H14          117.5749348        114.7942905        125.7423593     H          0 17                      0.0900
   109 H15          114.0099569        109.3996127        119.9434950     H          0 18                      0.3200
   110 H17          121.8708558        110.9359698        126.5437888     H          0 19                      0.1850
   111 H18          123.7629836        110.7647712        124.9511499     H          0 20                      0.1270
   112 H19          123.6084427        111.9740414        122.7773724     H          0 21                      0.1270
   113 H20          121.5718067        113.3020478        122.2889701     H          0 22                      0.2500
   114 H21          115.4537263        108.6276648        117.8352070     H          0 23                      0.0900
   115 H22          113.7377478        108.2296802        118.0281702     H          0 24                      0.0900
   116 H31          115.8645123        115.2607163        124.8151614     H          0 25                      0.3200
   117 H32          115.9963630        114.8247237        123.2568418     H          0 26                      0.3200
   118 H41          115.2549022        110.1351570        113.6467167     H          0 27                      0.1220
   119 H42          119.4185434        112.0598736        126.8726021     H          0 28                      0.3210
   120 H9L          112.6540233        114.2631820        122.7279876     H          0 29                      0.0900
   121 H9M          114.0681111        113.2405587        124.5596694     H          0 30                      0.0900
   122 H9N          115.8679653        112.5592109        124.9320632     H          0 31                      0.0900
   123 H9O          117.2262016        113.2593140        126.5675395     H          0 32                      0.0900
@<TRIPOS>BOND
1 1 2 1  
2 2 3 1  
3 2 4 1  
4 5 6 1  
5 6 7 1  
6 6 8 1  
7 9 10 1  
8 10 11 1  
9 10 12 1  
10 12 13 1  
11 12 14 1  
12 15 16 1  
13 16 17 1  
14 16 24 1  
15 16 25 1  
16 17 18 1  
17 17 19 1  
18 18 20 1  
19 18 26 1  
20 19 21 1  
21 19 27 1  
22 20 22 1  
23 20 28 1  
24 21 22 1  
25 21 29 1  
26 22 23 1  
27 23 30 1  
28 31 32 1  
29 32 33 1  
30 32 34 1  
31 32 35 1  
32 33 36 1  
33 37 38 1  
34 38 39 1  
35 38 46 1  
36 38 47 1  
37 39 40 1  
38 39 41 1  
39 40 42 1  
40 40 48 1  
41 41 43 1  
42 41 49 1  
43 42 44 1  
44 42 50 1  
45 43 44 1  
46 43 51 1  
47 44 45 1  
48 45 52 1  
49 53 54 1  
50 54 55 1  
51 54 58 1  
52 54 59 1  
53 55 56 1  
54 55 57 1  
55 60 61 1  
56 61 62 1  
57 61 67 1  
58 61 68 1  
59 62 63 1  
60 62 64 1  
61 63 65 1  
62 63 69 1  
63 64 66 1  
64 64 70 1  
65 65 66 1  
66 65 71 1  
67 72 73 am 305
68 72 74 2 
69 72 87 1  202
70 73 75 1  210
71 73 109 1 
72 75 78 1  256
73 75 114 1 
74 75 115 1 
75 76 78 ar 2
76 76 80 ar 2
77 77 88 ar 2
78 77 89 ar 2
79 78 86 ar 1
80 79 91 1  101
81 79 92 1  101
82 79 116 1 
83 79 117 1 
84 80 82 ar 1
85 80 118 1 
86 81 94 ar 1
87 81 95 ar 1
88 81 119 1 
89 82 84 ar 1
90 82 102 1 
91 83 94 ar 2
92 83 100 ar 2
93 84 86 ar 1
94 84 103 1 
95 85 87 ar 2
96 85 89 ar 2
97 86 101 1 
98 87 88 ar 1
99 88 104 1 
100 89 90 1  241
101 90 91 1  101
102 90 105 1 
103 90 120 1 
104 91 106 1 
105 91 121 1 
106 92 93 1  101
107 92 107 1 
108 92 122 1 
109 93 94 1  249
110 93 108 1 
111 93 123 1 
112 95 96 ar 1
113 95 100 ar 1
114 96 97 ar 1
115 96 110 1 
116 97 98 ar 1
117 97 111 1 
118 98 99 ar 1
119 98 112 1 
120 99 100 ar 1
121 99 113 1 
@<TRIPOS>ALT_TYPE
CAMP_BIO_ALT_TYPE_SET
CAMP_BIO  1  297  2  298  3  299  4  299  5  212  6  214  7  215  8  215  9  222 10  224 11  225 12  226 13  227 14  227 15  119 16  124 17  126 18  127 19  127 20  129 21  129 22  131 23  132 24  125 25  125 26  128 27  128 28  130 29  130 30  133 31   74 32   79 33   81 34   80 35   80 36   82 37  119 38  124 39  126 40  127 41  127 42  129 43  129 44  131 45  132 46  125 47  125 48  128 49  128 50  130 51  130 52  133 53  207 54  212 55  214 56  215 57  215 58  213 59  213 60  175 61  180 62  182 63  183 64  185 65  187 66  189 67  181 68  181 69  184 70  186 71  188 
@<TRIPOS>MOLECULE
tmp_ligand_MINIMUM
123 121
BIOPOLYMER
USER_CHARGES
rFOS -99.8326959847 kcal/mol, CgenFF charge penalty mean/max 10.3806153846 / 60.227
# Energy (kcal/mol):   -9366.624    
@<TRIPOS>ATOM
     1  CZ          120.6180000        117.3850000        114.2470000     C.cat     23 ARG                     0.6400
     2  NH2         121.1160000        117.1840000        115.4630000     N.pl3     23 ARG                    -0.8000
     3 1HH2         121.9456138        116.6032116        115.5847608     H         23 ARG                     0.4600
     4 2HH2         120.6685097        117.6105579        116.2742958     H         23 ARG                     0.4600
     5  CB          126.1800000        118.2200000        115.4430000     C.3      164 ASP                    -0.2800
     6  CG          124.8640000        117.4930000        115.6820000     C.2      164 ASP                     0.6200
     7  OD1         124.1050094        117.2547308        114.7204881     O.co2    164 ASP                    -0.7600
     8  OD2         124.5951923        117.1405524        116.8491701     O.co2    164 ASP                    -0.7600
     9  CB          120.7230000        121.0760000        116.3150000     C.3      168 ASN                    -0.1800
    10  CG          119.4590000        120.6880000        117.0490000     C.2      168 ASN                     0.5500
    11  OD1         118.5877886        120.0171130        116.4963334     O.2      168 ASN                    -0.5500
    12  ND2         119.3507248        121.1077679        118.3033598     N.2      168 ASN                    -0.6200
    13 1HD2         118.5037725        120.9097080        118.8361300     H        168 ASN                     0.3100
    14 2HD2         120.1144611        121.6284444        118.7346401     H        168 ASN                     0.3100
    15  CA          119.8360000        108.2290000        126.0280000     C.3      252 TYR                     0.0700
    16  CB          120.1690000        107.3650000        124.8110000     C.3      252 TYR                    -0.1800
    17  CG          121.0776542        108.0364775        123.8112673     C.ar     252 TYR                     0.0000
    18  CD1         120.5820396        108.9646699        122.9077038     C.ar     252 TYR                    -0.1150
    19  CD2         122.4156433        107.6975726        123.7308082     C.ar     252 TYR                    -0.1150
    20  CE1         121.4042987        109.5662206        121.9799927     C.ar     252 TYR                    -0.1150
    21  CE2         123.2474383        108.2992028        122.8105174     C.ar     252 TYR                    -0.1150
    22  CZ          122.7367197        109.2287958        121.9359178     C.ar     252 TYR                     0.1100
    23  OH          123.5665636        109.8233017        121.0130896     O.3      252 TYR                    -0.5400
    24 1HB          119.2449893        107.0619525        124.3163816     H        252 TYR                     0.0900
    25 2HB          120.6213406        106.4290921        125.1422784     H        252 TYR                     0.0900
    26  HD1         119.5344093        109.2237961        122.9492280     H        252 TYR                     0.1150
    27  HD2         122.8119043        106.9666517        124.4201063     H        252 TYR                     0.1150
    28  HE1         120.9983332        110.2865260        121.2851890     H        252 TYR                     0.1150
    29  HE2         124.2900262        108.0215490        122.7623627     H        252 TYR                     0.1150
    30  HH          123.1084713        110.5910601        120.6367940     H        252 TYR                     0.4300
    31  CA          114.6830000        118.0040000        119.6790000     C.3      260 CYS                     0.0700
    32  CB          114.4400000        116.4920000        119.7120000     C.3      260 CYS                    -0.1100
    33  SG          114.0988296        115.8359316        121.3590650     S.3      260 CYS                    -0.2300
    34 1HB          115.3017409        115.9758178        119.2862776     H        260 CYS                     0.0900
    35 2HB          113.6155359        116.2415016        119.0428285     H        260 CYS                     0.0900
    36  HG          113.3953962        114.7804940        120.9457987     H        260 CYS                     0.1600
    37  CA          117.8670000        103.6840000        119.9790000     C.3      381 TYR                     0.0700
    38  CB          117.7990000        103.5140000        118.4660000     C.3      381 TYR                    -0.1800
    39  CG          118.2932201        104.7291864        117.7198905     C.ar     381 TYR                     0.0000
    40  CD1         117.6007315        105.9281764        117.7758427     C.ar     381 TYR                    -0.1150
    41  CD2         119.4499193        104.6766812        116.9568864     C.ar     381 TYR                    -0.1150
    42  CE1         118.0454518        107.0408940        117.0968072     C.ar     381 TYR                    -0.1150
    43  CE2         119.9022099        105.7854044        116.2728775     C.ar     381 TYR                    -0.1150
    44  CZ          119.1961183        106.9649819        116.3458331     C.ar     381 TYR                     0.1100
    45  OH          119.6423207        108.0734774        115.6658094     O.3      381 TYR                    -0.5400
    46 1HB          116.7712055        103.2986989        118.1700864     H        381 TYR                     0.0900
    47 2HB          118.3857756        102.6427466        118.1712239     H        381 TYR                     0.0900
    48  HD1         116.6984198        105.9811277        118.3669686     H        381 TYR                     0.1150
    49  HD2         119.9991415        103.7482721        116.9038627     H        381 TYR                     0.1150
    50  HE1         117.4907181        107.9657854        117.1537847     H        381 TYR                     0.1150
    51  HE2         120.8053446        105.7251525        115.6837108     H        381 TYR                     0.1150
    52  HH          120.4030305        107.8154570        115.1220760     H        381 TYR                     0.4300
    53  CA          115.2440000        105.7570000        123.1040000     C.3      384 ASP                     0.0700
    54  CB          115.7770000        106.3480000        121.7980000     C.3      384 ASP                    -0.2800
    55  CG          114.7070624        107.0678798        120.9965185     C.2      384 ASP                     0.6200
    56  OD1         113.9763894        107.9022385        121.5713346     O.co2    384 ASP                    -0.7600
    57  OD2         114.5945481        106.7963668        119.7829740     O.co2    384 ASP                    -0.7600
    58 1HB          116.2134153        105.5535849        121.1907708     H        384 ASP                     0.0900
    59 2HB          116.5929791        107.0381370        122.0174766     H        384 ASP                     0.0900
    60  CA          111.8310000        106.3480000        126.5970000     C.3      387 HID                     0.0700
    61  CB          112.9080000        107.3730000        126.2510000     C.3      387 HID                    -0.0900
    62  CG          112.3633361        108.6946367        125.8067212     C.ar     387 HID                    -0.0500
    63  ND1         111.8599371        108.9027001        124.5415326     N.ar     387 HID                    -0.3600
    64  CD2         112.2424945        109.8748083        126.4592082     C.ar     387 HID                     0.2200
    65  CE1         111.4540830        110.1547357        124.4321650     C.ar     387 HID                     0.2500
    66  NE2         111.6745535        110.7668480        125.5817150     N.ar     387 HID                    -0.7000
    67 1HB          113.5590303        106.9684378        125.4746174     H        387 HID                     0.0900
    68 2HB          113.5606015        107.5198013        127.1128826     H        387 HID                     0.0900
    69  HD1         111.8085868        108.2022093        123.8018869     H        387 HID                     0.3200
    70  HD2         112.5452591        110.0566239        127.4798338     H        387 HID                     0.1000
    71  HE1         111.0160579        110.5938320        123.5480109     H        387 HID                     0.1300
    72 C1_1         114.9056766        110.7201361        118.9750820     C.2      673 0                       0.6530
    73 N1_2         114.7699647        109.4401137        118.6062812     N.am     673 0                      -0.5560
    74 O1_3         115.1595441        111.6432926        118.2071071     O.2      673 0                      -0.4880
    75 C2_4         114.9226530        108.9652834        117.2236969     C.3      673 0                       0.0380
    76 N2_5         115.0538380        110.1122594        115.1858020     N.pl3    506 10                     -0.5850
    77 O2_6         114.9412278        110.7629142        122.4050485     O.2       46 5                      -0.2050
    78 C3_7         114.3736821        109.8433464        116.3026403     C.3      506 10                      0.4700
    79 N3_8         115.3257890        112.9552107        124.5900734     N.4       78 2                      -0.3800
    80 C4_9         114.5405877        110.9860965        114.2296573     C.3      506 10                      0.1020
    81 N4_10        119.7750233        111.5272667        125.7443042     N.pl3    735 7                      -0.2710
    82 C5_11        113.3092431        111.5828670        114.4363856     C.3      506 10                     -0.1600
    83 N5_12        119.2453706        112.9248693        124.1814513     N.pl3    735 7                      -0.6080
    84 C6_13        112.6040547        111.3010927        115.5925298     C.3      506 10                     -0.1240
    85 N6_14        113.9443117        111.8594992        120.7991925     N.pl3     18 4                      -0.6790
    86 C7_15        113.1386803        110.4280389        116.5232879     C.3      506 10                      0.0150
    87 C8_16        114.7408971        110.9395099        120.2737809     C.3       41 8                      -0.3820
    88 C9_17        115.3594103        110.2608681        121.2328381     C.3       40 1                       0.2130
    89 C10_18       114.0859267        111.7295591        122.1131605     C.3       41 9                       0.7380
    90 C11_19       113.3677341        112.5728213        123.1542585     C.3       78 2                      -0.1730
    91 C12_20       114.0025796        112.3231898        124.5140057     C.3       78 2                       0.1280
    92 C13_21       116.4062418        111.9631997        124.6581752     C.3       78 2                       0.1320
    93 C14_22       117.3847059        112.3057281        125.7727084     C.3       78 2                      -0.0620
    94 C15_23       118.8014112        112.2531682        125.2288135     C.3      735 7                       0.2740
    95 C16_24       120.8564480        111.7477039        125.0046427     C.3      735 7                       0.1300
    96 C17_25       122.0876711        111.2632994        125.1050217     C.3      409 3                      -0.3000
    97 C18_26       123.0646581        111.6407922        124.2060107     C.3      409 3                      -0.1820
    98 C19_27       122.7293722        112.5319581        123.2081361     C.3      409 3                      -0.2130
    99 C20_28       121.4312896        113.0061090        123.1507650     C.3      409 3                      -0.3790
   100 C21_29       120.5304620        112.6087187        124.0412417     C.3      735 7                       0.4790
   101 F1_30        112.4953831        110.1737969        117.5767606     F         23 6                      -0.1320
   102 H5           112.8993439        112.2673864        113.6951509     H          0 11                      0.1150
   103 H6           111.6334034        111.7626134        115.7700082     H          0 12                      0.1770
   104 H9           116.0695962        109.4472355        121.0931212     H          0 13                      0.2230
   105 H11          113.4593813        113.6263466        122.8973243     H          0 14                      0.0900
   106 H12          113.3625221        112.7586464        125.2797505     H          0 15                      0.0900
   107 H13          116.9363800        111.9532903        123.7075621     H          0 16                      0.0900
   108 H14          117.1909983        113.3052830        126.1544234     H          0 17                      0.0900
   109 H15          114.5649688        108.7161664        119.2636745     H          0 18                      0.3200
   110 H17          122.3274147        110.5598844        125.9016818     H          0 19                      0.1850
   111 H18          124.0764339        111.2446830        124.2836776     H          0 20                      0.1270
   112 H19          123.4712456        112.8543616        122.4797353     H          0 21                      0.1270
   113 H20          121.1463943        113.7106055        122.3704802     H          0 22                      0.2500
   114 H21          115.9819358        108.8465051        117.0052529     H          0 23                      0.0900
   115 H22          114.4293965        108.0004175        117.1234332     H          0 24                      0.0900
   116 H31          115.3519659        113.5365310        125.4012445     H          0 25                      0.3200
   117 H32          115.4616589        113.5267254        123.7814589     H          0 26                      0.3200
   118 H41          115.1064737        111.1998749        113.3241210     H          0 27                      0.1220
   119 H42          119.7119326        110.9285247        126.5408000     H          0 28                      0.3210
   120 H9L          112.3166722        112.2925398        123.1880823     H          0 29                      0.0900
   121 H9M          114.0708239        111.2520140        124.6849854     H          0 30                      0.0900
   122 H9N          116.0041956        110.9717552        124.8459693     H          0 31                      0.0900
   123 H9O          117.2810042        111.5820768        126.5800397     H          0 32                      0.0900
@<TRIPOS>BOND
1 1 2 1  
2 2 3 1  
3 2 4 1  
4 5 6 1  
5 6 7 1  
6 6 8 1  
7 9 10 1  
8 10 11 1  
9 10 12 1  
10 12 13 1  
11 12 14 1  
12 15 16 1  
13 16 17 1  
14 16 24 1  
15 16 25 1  
16 17 18 1  
17 17 19 1  
18 18 20 1  
19 18 26 1  
20 19 21 1  
21 19 27 1  
22 20 22 1  
23 20 28 1  
24 21 22 1  
25 21 29 1  
26 22 23 1  
27 23 30 1  
28 31 32 1  
29 32 33 1  
30 32 34 1  
31 32 35 1  
32 33 36 1  
33 37 38 1  
34 38 39 1  
35 38 46 1  
36 38 47 1  
37 39 40 1  
38 39 41 1  
39 40 42 1  
40 40 48 1  
41 41 43 1  
42 41 49 1  
43 42 44 1  
44 42 50 1  
45 43 44 1  
46 43 51 1  
47 44 45 1  
48 45 52 1  
49 53 54 1  
50 54 55 1  
51 54 58 1  
52 54 59 1  
53 55 56 1  
54 55 57 1  
55 60 61 1  
56 61 62 1  
57 61 67 1  
58 61 68 1  
59 62 63 1  
60 62 64 1  
61 63 65 1  
62 63 69 1  
63 64 66 1  
64 64 70 1  
65 65 66 1  
66 65 71 1  
67 72 73 am 305
68 72 74 2 
69 72 87 1  202
70 73 75 1  210
71 73 109 1 
72 75 78 1  256
73 75 114 1 
74 75 115 1 
75 76 78 ar 2
76 76 80 ar 2
77 77 88 ar 2
78 77 89 ar 2
79 78 86 ar 1
80 79 91 1  101
81 79 92 1  101
82 79 116 1 
83 79 117 1 
84 80 82 ar 1
85 80 118 1 
86 81 94 ar 1
87 81 95 ar 1
88 81 119 1 
89 82 84 ar 1
90 82 102 1 
91 83 94 ar 2
92 83 100 ar 2
93 84 86 ar 1
94 84 103 1 
95 85 87 ar 2
96 85 89 ar 2
97 86 101 1 
98 87 88 ar 1
99 88 104 1 
100 89 90 1  241
101 90 91 1  101
102 90 105 1 
103 90 120 1 
104 91 106 1 
105 91 121 1 
106 92 93 1  101
107 92 107 1 
108 92 122 1 
109 93 94 1  249
110 93 108 1 
111 93 123 1 
112 95 96 ar 1
113 95 100 ar 1
114 96 97 ar 1
115 96 110 1 
116 97 98 ar 1
117 97 111 1 
118 98 99 ar 1
119 98 112 1 
120 99 100 ar 1
121 99 113 1 
@<TRIPOS>ALT_TYPE
CAMP_BIO_ALT_TYPE_SET
CAMP_BIO  1  297  2  298  3  299  4  299  5  212  6  214  7  215  8  215  9  222 10  224 11  225 12  226 13  227 14  227 15  119 16  124 17  126 18  127 19  127 20  129 21  129 22  131 23  132 24  125 25  125 26  128 27  128 28  130 29  130 30  133 31   74 32   79 33   81 34   80 35   80 36   82 37  119 38  124 39  126 40  127 41  127 42  129 43  129 44  131 45  132 46  125 47  125 48  128 49  128 50  130 51  130 52  133 53  207 54  212 55  214 56  215 57  215 58  213 59  213 60  175 61  180 62  182 63  183 64  185 65  187 66  189 67  181 68  181 69  184 70  186 71  188 
@<TRIPOS>MOLECULE
tmp_ligand_MINIMUM
123 121
BIOPOLYMER
USER_CHARGES
rFOS -99.8326959847 kcal/mol, CgenFF charge penalty mean/max 10.3806153846 / 60.227
# Energy (kcal/mol):   -9360.213    
@<TRIPOS>ATOM
     1  CZ          120.6180000        117.3850000        114.2470000     C.cat     23 ARG                     0.6400
     2  NH2         121.1160000        117.1840000        115.4630000     N.pl3     23 ARG                    -0.8000
     3 1HH2         120.6786030        117.6243322        116.2724390     H         23 ARG                     0.4600
     4 2HH2         121.9355205        116.5894373        115.5866176     H         23 ARG                     0.4600
     5  CB          126.1800000        118.2200000        115.4430000     C.3      164 ASP                    -0.2800
     6  CG          124.8640000        117.4930000        115.6820000     C.2      164 ASP                     0.6200
     7  OD1         124.0908169        117.2820457        114.7254279     O.co2    164 ASP                    -0.7600
     8  OD2         124.6095372        117.1127719        116.8436532     O.co2    164 ASP                    -0.7600
     9  CB          120.7230000        121.0760000        116.3150000     C.3      168 ASN                    -0.1800
    10  CG          119.4590000        120.6880000        117.0490000     C.2      168 ASN                     0.5500
    11  OD1         118.4581728        120.3212319        116.4338861     O.2      168 ASN                    -0.5500
    12  ND2         119.4964329        120.7655181        118.3733628     N.2      168 ASN                    -0.6200
    13 1HD2         120.3524271        121.0607258        118.8429652     H        168 ASN                     0.3100
    14 2HD2         118.6692083        120.5298877        118.9216124     H        168 ASN                     0.3100
    15  CA          119.8360000        108.2290000        126.0280000     C.3      252 TYR                     0.0700
    16  CB          120.1690000        107.3650000        124.8110000     C.3      252 TYR                    -0.1800
    17  CG          121.1224249        108.0147168        123.8389665     C.ar     252 TYR                     0.0000
    18  CD1         120.8203013        108.0927562        122.4875845     C.ar     252 TYR                    -0.1150
    19  CD2         122.3483793        108.4937067        124.2622268     C.ar     252 TYR                    -0.1150
    20  CE1         121.6964491        108.6678526        121.5930175     C.ar     252 TYR                    -0.1150
    21  CE2         123.2284801        109.0769588        123.3756510     C.ar     252 TYR                    -0.1150
    22  CZ          122.8998815        109.1579635        122.0432238     C.ar     252 TYR                     0.1100
    23  OH          123.7823075        109.7339202        121.1581881     O.3      252 TYR                    -0.5400
    24 1HB          119.2474288        107.0968810        124.2922518     H        252 TYR                     0.0900
    25 2HB          120.5825009        106.4118558        125.1438877     H        252 TYR                     0.0900
    26  HD1         119.8730713        107.7053214        122.1425489     H        252 TYR                     0.1150
    27  HD2         122.6017605        108.4275906        125.3099990     H        252 TYR                     0.1150
    28  HE1         121.4419740        108.7186185        120.5446544     H        252 TYR                     0.1150
    29  HE2         124.1817975        109.4454276        123.7246734     H        252 TYR                     0.1150
    30  HH          124.5212380        110.1103619        121.6613515     H        252 TYR                     0.4300
    31  CA          114.6830000        118.0040000        119.6790000     C.3      260 CYS                     0.0700
    32  CB          114.4400000        116.4920000        119.7120000     C.3      260 CYS                    -0.1100
    33  SG          113.9565240        115.7881356        118.1212543     S.3      260 CYS                    -0.2300
    34 1HB          113.6777342        116.2623921        120.4579974     H        260 CYS                     0.0900
    35 2HB          115.3364289        115.9874683        120.0755163     H        260 CYS                     0.0900
    36  HG          114.3989603        114.5552884        118.3740265     H        260 CYS                     0.1600
    37  CA          117.8670000        103.6840000        119.9790000     C.3      381 TYR                     0.0700
    38  CB          117.7990000        103.5140000        118.4660000     C.3      381 TYR                    -0.1800
    39  CG          118.2258838        104.7545503        117.7200670     C.ar     381 TYR                     0.0000
    40  CD1         117.4174074        105.8795866        117.6899445     C.ar     381 TYR                    -0.1150
    41  CD2         119.4352872        104.7996495        117.0431664     C.ar     381 TYR                    -0.1150
    42  CE1         117.8002215        107.0148474        117.0105019     C.ar     381 TYR                    -0.1150
    43  CE2         119.8263715        105.9315743        116.3594256     C.ar     381 TYR                    -0.1150
    44  CZ          119.0050357        107.0363435        116.3458828     C.ar     381 TYR                     0.1100
    45  OH          119.3898059        108.1675288        115.6656896     O.3      381 TYR                    -0.5400
    46 1HB          116.7818965        103.2468875        118.1754274     H        381 TYR                     0.0900
    47 2HB          118.4279671        102.6746384        118.1657443     H        381 TYR                     0.0900
    48  HD1         116.4731120        105.8562408        118.2135484     H        381 TYR                     0.1150
    49  HD2         120.0749392        103.9295732        117.0577463     H        381 TYR                     0.1150
    50  HE1         117.1551513        107.8809682        116.9995799     H        381 TYR                     0.1150
    51  HE2         120.7720522        105.9477857        115.8380570     H        381 TYR                     0.1150
    52  HH          120.2658416        108.0114518        115.2795532     H        381 TYR                     0.4300
    53  CA          115.2440000        105.7570000        123.1040000     C.3      384 ASP                     0.0700
    54  CB          115.7770000        106.3480000        121.7980000     C.3      384 ASP                    -0.2800
    55  CG          115.5692656        107.8489902        121.7018712     C.2      384 ASP                     0.6200
    56  OD1         116.5564415        108.6066587        121.8108347     O.co2    384 ASP                    -0.7600
    57  OD2         114.4100150        108.2747296        121.5176075     O.co2    384 ASP                    -0.7600
    58 1HB          115.2911655        105.8587628        120.9524867     H        384 ASP                     0.0900
    59 2HB          116.8399587        106.1212001        121.7033345     H        384 ASP                     0.0900
    60  CA          111.8310000        106.3480000        126.5970000     C.3      387 HID                     0.0700
    61  CB          112.9080000        107.3730000        126.2510000     C.3      387 HID                    -0.0900
    62  CG          112.3644883        108.6716424        125.7421887     C.ar     387 HID                    -0.0500
    63  ND1         112.1035073        108.8955200        124.4083331     N.ar     387 HID                    -0.3600
    64  CD2         112.0320596        109.8141472        126.3881925     C.ar     387 HID                     0.2200
    65  CE1         111.6355832        110.1207929        124.2533317     C.ar     387 HID                     0.2500
    66  NE2         111.5819287        110.7001610        125.4391680     N.ar     387 HID                    -0.7000
    67 1HB          113.5891913        106.9492370        125.5116190     H        387 HID                     0.0900
    68 2HB          113.5295022        107.5577281        127.1284346     H        387 HID                     0.0900
    69  HD1         112.2491555        108.2231189        123.6552970     H        387 HID                     0.3200
    70  HD2         112.1157557        109.9751908        127.4528333     H        387 HID                     0.1000
    71  HE1         111.3472080        110.5642459        123.3117430     H        387 HID                     0.1300
    72 C1_1         114.7416963        111.2079049        119.1587269     C.2      673 0                       0.6530
    73 N1_2         114.4340748        109.9118215        119.0229852     N.am     673 0                      -0.5560
    74 O1_3         115.1373881        111.9291571        118.2478618     O.2      673 0                      -0.4880
    75 C2_4         114.5443373        109.1717752        117.7578802     C.3      673 0                       0.0380
    76 N2_5         114.8739586        109.8910376        115.5533869     N.pl3    506 10                     -0.5850
    77 O2_6         114.7184741        111.8831470        122.5219505     O.2       46 5                      -0.2050
    78 C3_7         114.1418575        109.9289445        116.6691131     C.3      506 10                      0.4700
    79 N3_8         115.3667408        114.3715546        124.2871595     N.4       78 2                      -0.3800
    80 C4_9         114.5069015        110.6327449        114.4325082     C.3      506 10                      0.1020
    81 N4_10        119.5481423        112.5965195        125.8784137     N.pl3    735 7                      -0.2710
    82 C5_11        113.3681766        111.4181096        114.4723714     C.3      506 10                     -0.1600
    83 N5_12        119.2499875        113.7372556        124.0656372     N.pl3    735 7                      -0.6080
    84 C6_13        112.6087476        111.4541921        115.6279330     C.3      506 10                     -0.1240
    85 N6_14        113.9162210        112.7859516        120.7008388     N.pl3     18 4                      -0.6790
    86 C7_15        112.9975506        110.7056386        116.7246819     C.3      506 10                      0.0150
    87 C8_16        114.5850755        111.6853529        120.3873071     C.3       41 8                      -0.3820
    88 C9_17        115.0837551        111.1199571        121.4802619     C.3       40 1                       0.2130
    89 C10_18       114.0134217        112.8849516        122.0215212     C.3       41 9                       0.7380
    90 C11_19       113.4016750        113.9962859        122.8590648     C.3       78 2                      -0.1730
    91 C12_20       113.9693940        113.9207881        124.2684093     C.3       78 2                       0.1280
    92 C13_21       116.2952950        113.2730398        124.5823788     C.3       78 2                       0.1320
    93 C14_22       117.2911254        113.6818538        125.6585270     C.3       78 2                      -0.0620
    94 C15_23       118.6962849        113.3383681        125.1968101     C.3      735 7                       0.2740
    95 C16_24       120.6635334        112.5275098        125.1598656     C.3      735 7                       0.1300
    96 C17_25       121.8121887        111.9086792        125.4012652     C.3      409 3                      -0.3000
    97 C18_26       122.8493062        111.9769482        124.4929968     C.3      409 3                      -0.1820
    98 C19_27       122.6616328        112.7037475        123.3358933     C.3      409 3                      -0.2130
    99 C20_28       121.4445444        113.3296227        123.1356310     C.3      409 3                      -0.3790
   100 C21_29       120.4801731        113.2301274        124.0425195     C.3      735 7                       0.4790
   101 F1_30        112.3051903        110.7410578        117.7771351     F         23 6                      -0.1320
   102 H5           113.0727314        112.0016279        113.6016065     H          0 11                      0.1150
   103 H6           111.7095806        112.0673194        115.6752358     H          0 12                      0.1770
   104 H9           115.6748144        110.2063093        121.5224468     H          0 13                      0.2230
   105 H11          113.6455452        114.9614158        122.4193131     H          0 14                      0.0900
   106 H12          113.3827483        114.5734468        124.9130368     H          0 15                      0.0900
   107 H13          116.8365214        113.0149515        123.6739327     H          0 16                      0.0900
   108 H14          117.2329377        114.7518193        125.8432620     H          0 17                      0.0900
   109 H15          114.1168832        109.3572696        119.7911979     H          0 18                      0.3200
   110 H17          121.9355019        111.3400398        126.3223407     H          0 19                      0.1850
   111 H18          123.7935968        111.4694225        124.6862789     H          0 20                      0.1270
   112 H19          123.4550595        112.7818719        122.5947734     H          0 21                      0.1270
   113 H20          121.2763819        113.9084531        122.2284366     H          0 22                      0.2500
   114 H21          115.5802612        108.8726321        117.6120000     H          0 23                      0.0900
   115 H22          113.9221222        108.2806203        117.8127633     H          0 24                      0.0900
   116 H31          115.4592574        115.0847572        124.9795464     H          0 25                      0.3200
   117 H32          115.5968871        114.7589338        123.3950177     H          0 26                      0.3200
   118 H41          115.1141594        110.5959225        113.5292884     H          0 27                      0.1220
   119 H42          119.3864316        112.1705691        126.7668359     H          0 28                      0.3210
   120 H9L          112.3211733        113.8715835        122.8964606     H          0 29                      0.0900
   121 H9M          113.8829239        112.9009141        124.6340442     H          0 30                      0.0900
   122 H9N          115.7542120        112.3973294        124.9291215     H          0 31                      0.0900
   123 H9O          117.0714259        113.1418337        126.5784832     H          0 32                      0.0900
@<TRIPOS>BOND
1 1 2 1  
2 2 3 1  
3 2 4 1  
4 5 6 1  
5 6 7 1  
6 6 8 1  
7 9 10 1  
8 10 11 1  
9 10 12 1  
10 12 13 1  
11 12 14 1  
12 15 16 1  
13 16 17 1  
14 16 24 1  
15 16 25 1  
16 17 18 1  
17 17 19 1  
18 18 20 1  
19 18 26 1  
20 19 21 1  
21 19 27 1  
22 20 22 1  
23 20 28 1  
24 21 22 1  
25 21 29 1  
26 22 23 1  
27 23 30 1  
28 31 32 1  
29 32 33 1  
30 32 34 1  
31 32 35 1  
32 33 36 1  
33 37 38 1  
34 38 39 1  
35 38 46 1  
36 38 47 1  
37 39 40 1  
38 39 41 1  
39 40 42 1  
40 40 48 1  
41 41 43 1  
42 41 49 1  
43 42 44 1  
44 42 50 1  
45 43 44 1  
46 43 51 1  
47 44 45 1  
48 45 52 1  
49 53 54 1  
50 54 55 1  
51 54 58 1  
52 54 59 1  
53 55 56 1  
54 55 57 1  
55 60 61 1  
56 61 62 1  
57 61 67 1  
58 61 68 1  
59 62 63 1  
60 62 64 1  
61 63 65 1  
62 63 69 1  
63 64 66 1  
64 64 70 1  
65 65 66 1  
66 65 71 1  
67 72 73 am 305
68 72 74 2 
69 72 87 1  202
70 73 75 1  210
71 73 109 1 
72 75 78 1  256
73 75 114 1 
74 75 115 1 
75 76 78 ar 2
76 76 80 ar 2
77 77 88 ar 2
78 77 89 ar 2
79 78 86 ar 1
80 79 91 1  101
81 79 92 1  101
82 79 116 1 
83 79 117 1 
84 80 82 ar 1
85 80 118 1 
86 81 94 ar 1
87 81 95 ar 1
88 81 119 1 
89 82 84 ar 1
90 82 102 1 
91 83 94 ar 2
92 83 100 ar 2
93 84 86 ar 1
94 84 103 1 
95 85 87 ar 2
96 85 89 ar 2
97 86 101 1 
98 87 88 ar 1
99 88 104 1 
100 89 90 1  241
101 90 91 1  101
102 90 105 1 
103 90 120 1 
104 91 106 1 
105 91 121 1 
106 92 93 1  101
107 92 107 1 
108 92 122 1 
109 93 94 1  249
110 93 108 1 
111 93 123 1 
112 95 96 ar 1
113 95 100 ar 1
114 96 97 ar 1
115 96 110 1 
116 97 98 ar 1
117 97 111 1 
118 98 99 ar 1
119 98 112 1 
120 99 100 ar 1
121 99 113 1 
@<TRIPOS>ALT_TYPE
CAMP_BIO_ALT_TYPE_SET
CAMP_BIO  1  297  2  298  3  299  4  299  5  212  6  214  7  215  8  215  9  222 10  224 11  225 12  226 13  227 14  227 15  119 16  124 17  126 18  127 19  127 20  129 21  129 22  131 23  132 24  125 25  125 26  128 27  128 28  130 29  130 30  133 31   74 32   79 33   81 34   80 35   80 36   82 37  119 38  124 39  126 40  127 41  127 42  129 43  129 44  131 45  132 46  125 47  125 48  128 49  128 50  130 51  130 52  133 53  207 54  212 55  214 56  215 57  215 58  213 59  213 60  175 61  180 62  182 63  183 64  185 65  187 66  189 67  181 68  181 69  184 70  186 71  188 
@<TRIPOS>MOLECULE
tmp_ligand_MINIMUM
123 121
BIOPOLYMER
USER_CHARGES
rFOS -99.8326959847 kcal/mol, CgenFF charge penalty mean/max 10.3806153846 / 60.227
# Energy (kcal/mol):   -9366.854    
@<TRIPOS>ATOM
     1  CZ          120.6180000        117.3850000        114.2470000     C.cat     23 ARG                     0.6400
     2  NH2         121.1160000        117.1840000        115.4630000     N.pl3     23 ARG                    -0.8000
     3 1HH2         120.6642428        117.6045750        116.2750543     H         23 ARG                     0.4600
     4 2HH2         121.9498807        116.6091945        115.5840023     H         23 ARG                     0.4600
     5  CB          126.1800000        118.2200000        115.4430000     C.3      164 ASP                    -0.2800
     6  CG          124.8640000        117.4930000        115.6820000     C.2      164 ASP                     0.6200
     7  OD1         124.3279305        116.8606453        114.7492079     O.co2    164 ASP                    -0.7600
     8  OD2         124.3689749        117.5427880        116.8270914     O.co2    164 ASP                    -0.7600
     9  CB          120.7230000        121.0760000        116.3150000     C.3      168 ASN                    -0.1800
    10  CG          119.4590000        120.6880000        117.0490000     C.2      168 ASN                     0.5500
    11  OD1         118.6684460        119.8798770        116.5626867     O.2      168 ASN                    -0.5500
    12  ND2         119.2600250        121.2622483        118.2288283     N.2      168 ASN                    -0.6200
    13 1HD2         119.9170057        121.9628046        118.5723357     H        168 ASN                     0.3100
    14 2HD2         118.4501202        121.0030362        118.7920896     H        168 ASN                     0.3100
    15  CA          119.8360000        108.2290000        126.0280000     C.3      252 TYR                     0.0700
    16  CB          120.1690000        107.3650000        124.8110000     C.3      252 TYR                    -0.1800
    17  CG          121.0069114        108.0662785        123.7707534     C.ar     252 TYR                     0.0000
    18  CD1         120.4359262        108.5526966        122.6041449     C.ar     252 TYR                    -0.1150
    19  CD2         122.3753114        108.1870334        123.9271017     C.ar     252 TYR                    -0.1150
    20  CE1         121.2003001        109.1766826        121.6423783     C.ar     252 TYR                    -0.1150
    21  CE2         123.1471957        108.8159157        122.9734357     C.ar     252 TYR                    -0.1150
    22  CZ          122.5562247        109.3048893        121.8325768     C.ar     252 TYR                     0.1100
    23  OH          123.3288810        109.9260339        120.8781809     O.3      252 TYR                    -0.5400
    24 1HB          119.2445693        107.0090681        124.3538115     H        252 TYR                     0.0900
    25 2HB          120.6792773        106.4577471        125.1377878     H        252 TYR                     0.0900
    26  HD1         119.3703682        108.4477360        122.4628319     H        252 TYR                     0.1150
    27  HD2         122.8347097        107.8011365        124.8251199     H        252 TYR                     0.1150
    28  HE1         120.7360135        109.5483921        120.7408962     H        252 TYR                     0.1150
    29  HE2         124.2147972        108.9007571        123.1128234     H        252 TYR                     0.1150
    30  HH          124.1219024        110.2823885        121.3083302     H        252 TYR                     0.4300
    31  CA          114.6830000        118.0040000        119.6790000     C.3      260 CYS                     0.0700
    32  CB          114.4400000        116.4920000        119.7120000     C.3      260 CYS                    -0.1100
    33  SG          114.1016972        115.7642255        118.0947364     S.3      260 CYS                    -0.2300
    34 1HB          113.6143524        116.2710960        120.3900770     H        260 CYS                     0.0900
    35 2HB          115.3009720        115.9950432        120.1614909     H        260 CYS                     0.0900
    36  HG          113.9536668        114.5130267        118.5330794     H        260 CYS                     0.1600
    37  CA          117.8670000        103.6840000        119.9790000     C.3      381 TYR                     0.0700
    38  CB          117.7990000        103.5140000        118.4660000     C.3      381 TYR                    -0.1800
    39  CG          118.3831715        104.6889028        117.7203740     C.ar     381 TYR                     0.0000
    40  CD1         117.7366563        105.9144877        117.7059692     C.ar     381 TYR                    -0.1150
    41  CD2         119.5789484        104.5717909        117.0280680     C.ar     381 TYR                    -0.1150
    42  CE1         118.2635223        106.9907290        117.0269089     C.ar     381 TYR                    -0.1150
    43  CE2         120.1134946        105.6436194        116.3445873     C.ar     381 TYR                    -0.1150
    44  CZ          119.4516603        106.8507901        116.3468330     C.ar     381 TYR                     0.1100
    45  OH          119.9798944        107.9227307        115.6669778     O.3      381 TYR                    -0.5400
    46 1HB          116.7609522        103.3704047        118.1624903     H        381 TYR                     0.0900
    47 2HB          118.3253855        102.6026775        118.1784402     H        381 TYR                     0.0900
    48  HD1         116.8045711        106.0177141        118.2416572     H        381 TYR                     0.1150
    49  HD2         120.0930995        103.6220311        117.0303065     H        381 TYR                     0.1150
    50  HE1         117.7435059        107.9372916        117.0283798     H        381 TYR                     0.1150
    51  HE2         121.0459986        105.5331218        115.8110831     H        381 TYR                     0.1150
    52  HH          120.7689020        107.6247896        115.1878138     H        381 TYR                     0.4300
    53  CA          115.2440000        105.7570000        123.1040000     C.3      384 ASP                     0.0700
    54  CB          115.7770000        106.3480000        121.7980000     C.3      384 ASP                    -0.2800
    55  CG          114.7091276        107.0758353        121.0009615     C.2      384 ASP                     0.6200
    56  OD1         113.9796069        107.9073755        121.5812989     O.co2    384 ASP                    -0.7600
    57  OD2         114.5970859        106.8134628        119.7853644     O.co2    384 ASP                    -0.7600
    58 1HB          116.2073113        105.5525303        121.1878024     H        384 ASP                     0.0900
    59 2HB          116.5974656        107.0329609        122.0169653     H        384 ASP                     0.0900
    60  CA          111.8310000        106.3480000        126.5970000     C.3      387 HID                     0.0700
    61  CB          112.9080000        107.3730000        126.2510000     C.3      387 HID                    -0.0900
    62  CG          112.3675266        108.6494561        125.6859209     C.ar     387 HID                    -0.0500
    63  ND1         112.2908436        108.8879482        124.3314305     N.ar     387 HID                    -0.3600
    64  CD2         111.8765002        109.7561978        126.2918607     C.ar     387 HID                     0.2200
    65  CE1         111.7778319        110.0875495        124.1263754     C.ar     387 HID                     0.2500
    66  NE2         111.5171860        110.6360659        125.2993833     N.ar     387 HID                    -0.7000
    67 1HB          113.6149671        106.9336562        125.5456947     H        387 HID                     0.0900
    68 2HB          113.5012521        107.5913768        127.1401819     H        387 HID                     0.0900
    69  HD1         112.5848158        108.2421150        123.5987097     H        387 HID                     0.3200
    70  HD2         111.7942639        109.8977860        127.3593764     H        387 HID                     0.1000
    71  HE1         111.6037279        110.5348053        123.1588786     H        387 HID                     0.1300
    72 C1_1         115.0193652        110.7131946        118.9992134     C.2      673 0                       0.6530
    73 N1_2         114.8928377        109.4301089        118.6378676     N.am     673 0                      -0.5560
    74 O1_3         115.2560818        111.6351379        118.2243341     O.2      673 0                      -0.4880
    75 C2_4         115.0362478        108.9501701        117.2560539     C.3      673 0                       0.0380
    76 N2_5         115.1351254        110.0885586        115.2115310     N.pl3    506 10                     -0.5850
    77 O2_6         115.0893498        110.7728786        122.4283976     O.2       46 5                      -0.2050
    78 C3_7         114.4691072        109.8182197        116.3365157     C.3      506 10                      0.4700
    79 N3_8         115.4739567        112.9794458        124.5990021     N.4       78 2                      -0.3800
    80 C4_9         114.6033878        110.9525721        114.2565620     C.3      506 10                      0.1020
    81 N4_10        119.9488809        111.6018513        125.7144595     N.pl3    735 7                      -0.2710
    82 C5_11        113.3682477        111.5379347        114.4730357     C.3      506 10                     -0.1600
    83 N5_12        119.3892882        112.9865053        124.1505147     N.pl3    735 7                      -0.6080
    84 C6_13        112.6777290        111.2546734        115.6376403     C.3      506 10                     -0.1240
    85 N6_14        114.0651427        111.8516327        120.8276467     N.pl3     18 4                      -0.6790
    86 C7_15        113.2305738        110.3915354        116.5670022     C.3      506 10                      0.0150
    87 C8_16        114.8655908        110.9371666        120.2984771     C.3       41 8                      -0.3820
    88 C9_17        115.5006400        110.2694077        121.2543612     C.3       40 1                       0.2130
    89 C10_18       114.2214124        111.7294638        122.1406987     C.3       41 9                       0.7380
    90 C11_19       113.5053659        112.5704835        123.1850838     C.3       78 2                      -0.1730
    91 C12_20       114.1564889        112.3338058        124.5394395     C.3       78 2                       0.1280
    92 C13_21       116.5650036        111.9986778        124.6607491     C.3       78 2                       0.1320
    93 C14_22       117.5512403        112.3563915        125.7636000     C.3       78 2                      -0.0620
    94 C15_23       118.9628015        112.3154406        125.2055176     C.3      735 7                       0.2740
    95 C16_24       121.0204504        111.8295681        124.9627581     C.3      735 7                       0.1300
    96 C17_25       122.2574569        111.3580454        125.0528428     C.3      409 3                      -0.3000
    97 C18_26       123.2213941        111.7409901        124.1421270     C.3      409 3                      -0.1820
    98 C19_27       122.8670035        112.6239175        123.1435312     C.3      409 3                      -0.2130
    99 C20_28       121.5636851        113.0847233        123.0971830     C.3      409 3                      -0.3790
   100 C21_29       120.6760135        112.6826061        123.9986812     C.3      735 7                       0.4790
   101 F1_30        112.6006182        110.1359311        117.6281796     F         23 6                      -0.1320
   102 H5           112.9439461        112.2147174        113.7328017     H          0 11                      0.1150
   103 H6           111.7043232        111.7072720        115.8228420     H          0 12                      0.1770
   104 H9           116.2175450        109.4622849        121.1112421     H          0 13                      0.2230
   105 H11          113.5837581        113.6236241        122.9222539     H          0 14                      0.0900
   106 H12          113.5198864        112.7665013        125.3096167     H          0 15                      0.0900
   107 H13          117.0855236        111.9895069        123.7048281     H          0 16                      0.0900
   108 H14          117.3513442        113.3557806        126.1425485     H          0 17                      0.0900
   109 H15          114.7018529        108.7073197        119.3007323     H          0 18                      0.3200
   110 H17          122.5123744        110.6609266        125.8503260     H          0 19                      0.1850
   111 H18          124.2378537        111.3554432        124.2113255     H          0 20                      0.1270
   112 H19          123.5981418        112.9502379        122.4060763     H          0 21                      0.1270
   113 H20          121.2637760        113.7825491        122.3165302     H          0 22                      0.2500
   114 H21          116.0944000        108.8409851        117.0273651     H          0 23                      0.0900
   115 H22          114.5517613        107.9799257        117.1653917     H          0 24                      0.0900
   116 H31          115.5025097        113.5649072        125.4071089     H          0 25                      0.3200
   117 H32          115.5958238        113.5483877        123.7863518     H          0 26                      0.3200
   118 H41          115.1578523        111.1676516        113.3442935     H          0 27                      0.1220
   119 H42          119.8999371        111.0063563        126.5143771     H          0 28                      0.3210
   120 H9L          112.4575846        112.2798250        123.2309647     H          0 29                      0.0900
   121 H9M          114.2372761        111.2642070        124.7147704     H          0 30                      0.0900
   122 H9N          116.1749147        111.0041626        124.8573203     H          0 31                      0.0900
   123 H9O          117.4630606        111.6356393        126.5753571     H          0 32                      0.0900
@<TRIPOS>BOND
1 1 2 1  
2 2 3 1  
3 2 4 1  
4 5 6 1  
5 6 7 1  
6 6 8 1  
7 9 10 1  
8 10 11 1  
9 10 12 1  
10 12 13 1  
11 12 14 1  
12 15 16 1  
13 16 17 1  
14 16 24 1  
15 16 25 1  
16 17 18 1  
17 17 19 1  
18 18 20 1  
19 18 26 1  
20 19 21 1  
21 19 27 1  
22 20 22 1  
23 20 28 1  
24 21 22 1  
25 21 29 1  
26 22 23 1  
27 23 30 1  
28 31 32 1  
29 32 33 1  
30 32 34 1  
31 32 35 1  
32 33 36 1  
33 37 38 1  
34 38 39 1  
35 38 46 1  
36 38 47 1  
37 39 40 1  
38 39 41 1  
39 40 42 1  
40 40 48 1  
41 41 43 1  
42 41 49 1  
43 42 44 1  
44 42 50 1  
45 43 44 1  
46 43 51 1  
47 44 45 1  
48 45 52 1  
49 53 54 1  
50 54 55 1  
51 54 58 1  
52 54 59 1  
53 55 56 1  
54 55 57 1  
55 60 61 1  
56 61 62 1  
57 61 67 1  
58 61 68 1  
59 62 63 1  
60 62 64 1  
61 63 65 1  
62 63 69 1  
63 64 66 1  
64 64 70 1  
65 65 66 1  
66 65 71 1  
67 72 73 am 305
68 72 74 2 
69 72 87 1  202
70 73 75 1  210
71 73 109 1 
72 75 78 1  256
73 75 114 1 
74 75 115 1 
75 76 78 ar 2
76 76 80 ar 2
77 77 88 ar 2
78 77 89 ar 2
79 78 86 ar 1
80 79 91 1  101
81 79 92 1  101
82 79 116 1 
83 79 117 1 
84 80 82 ar 1
85 80 118 1 
86 81 94 ar 1
87 81 95 ar 1
88 81 119 1 
89 82 84 ar 1
90 82 102 1 
91 83 94 ar 2
92 83 100 ar 2
93 84 86 ar 1
94 84 103 1 
95 85 87 ar 2
96 85 89 ar 2
97 86 101 1 
98 87 88 ar 1
99 88 104 1 
100 89 90 1  241
101 90 91 1  101
102 90 105 1 
103 90 120 1 
104 91 106 1 
105 91 121 1 
106 92 93 1  101
107 92 107 1 
108 92 122 1 
109 93 94 1  249
110 93 108 1 
111 93 123 1 
112 95 96 ar 1
113 95 100 ar 1
114 96 97 ar 1
115 96 110 1 
116 97 98 ar 1
117 97 111 1 
118 98 99 ar 1
119 98 112 1 
120 99 100 ar 1
121 99 113 1 
@<TRIPOS>ALT_TYPE
CAMP_BIO_ALT_TYPE_SET
CAMP_BIO  1  297  2  298  3  299  4  299  5  212  6  214  7  215  8  215  9  222 10  224 11  225 12  226 13  227 14  227 15  119 16  124 17  126 18  127 19  127 20  129 21  129 22  131 23  132 24  125 25  125 26  128 27  128 28  130 29  130 30  133 31   74 32   79 33   81 34   80 35   80 36   82 37  119 38  124 39  126 40  127 41  127 42  129 43  129 44  131 45  132 46  125 47  125 48  128 49  128 50  130 51  130 52  133 53  207 54  212 55  214 56  215 57  215 58  213 59  213 60  175 61  180 62  182 63  183 64  185 65  187 66  189 67  181 68  181 69  184 70  186 71  188 
@<TRIPOS>MOLECULE
tmp_ligand_MINIMUM
123 121
BIOPOLYMER
USER_CHARGES
rFOS -99.8326959847 kcal/mol, CgenFF charge penalty mean/max 10.3806153846 / 60.227
# Energy (kcal/mol):   -9359.759    
@<TRIPOS>ATOM
     1  CZ          120.6180000        117.3850000        114.2470000     C.cat     23 ARG                     0.6400
     2  NH2         121.1160000        117.1840000        115.4630000     N.pl3     23 ARG                    -0.8000
     3 1HH2         121.9792591        116.6532759        115.5792572     H         23 ARG                     0.4600
     4 2HH2         120.6348644        117.5604935        116.2797994     H         23 ARG                     0.4600
     5  CB          126.1800000        118.2200000        115.4430000     C.3      164 ASP                    -0.2800
     6  CG          124.8640000        117.4930000        115.6820000     C.2      164 ASP                     0.6200
     7  OD1         124.4525801        117.3250247        116.8481312     O.co2    164 ASP                    -0.7600
     8  OD2         124.2248200        117.0993239        114.6843873     O.co2    164 ASP                    -0.7600
     9  CB          120.7230000        121.0760000        116.3150000     C.3      168 ASN                    -0.1800
    10  CG          119.4590000        120.6880000        117.0490000     C.2      168 ASN                     0.5500
    11  OD1         118.5618975        120.0679768        116.4786341     O.2      168 ASN                    -0.5500
    12  ND2         119.3798359        121.0505195        118.3232290     N.2      168 ASN                    -0.6200
    13 1HD2         118.5828120        120.7574653        118.8882707     H        168 ASN                     0.3100
    14 2HD2         120.1160174        121.6221917        118.7375087     H        168 ASN                     0.3100
    15  CA          119.8360000        108.2290000        126.0280000     C.3      252 TYR                     0.0700
    16  CB          120.1690000        107.3650000        124.8110000     C.3      252 TYR                    -0.1800
    17  CG          121.0955965        108.0280421        123.8221654     C.ar     252 TYR                     0.0000
    18  CD1         122.3452305        108.4863160        124.2120398     C.ar     252 TYR                    -0.1150
    19  CD2         120.6971464        108.2501203        122.5169973     C.ar     252 TYR                    -0.1150
    20  CE1         123.1872415        109.1098778        123.3171604     C.ar     252 TYR                    -0.1150
    21  CE2         121.5354487        108.8669361        121.6128046     C.ar     252 TYR                    -0.1150
    22  CZ          122.7763039        109.2978864        122.0183429     C.ar     252 TYR                     0.1100
    23  OH          123.6092655        109.9198254        121.1166462     O.3      252 TYR                    -0.5400
    24 1HB          119.2457530        107.0758068        124.3067548     H        252 TYR                     0.0900
    25 2HB          120.6059891        106.4220960        125.1430446     H        252 TYR                     0.0900
    26  HD1         122.6599765        108.3346203        125.2339612     H        252 TYR                     0.1150
    27  HD2         119.7213253        107.9097296        122.2034572     H        252 TYR                     0.1150
    28  HE1         124.1563951        109.4594139        123.6411447     H        252 TYR                     0.1150
    29  HE2         121.2068231        109.0319847        120.5973420     H        252 TYR                     0.1150
    30  HH          124.4420980        110.1352395        121.5648502     H        252 TYR                     0.4300
    31  CA          114.6830000        118.0040000        119.6790000     C.3      260 CYS                     0.0700
    32  CB          114.4400000        116.4920000        119.7120000     C.3      260 CYS                    -0.1100
    33  SG          113.9157086        115.7949130        118.1312299     S.3      260 CYS                    -0.2300
    34 1HB          113.6968559        116.2597171        120.4762398     H        260 CYS                     0.0900
    35 2HB          115.3450956        115.9855291        120.0504822     H        260 CYS                     0.0900
    36  HG          114.1840263        114.5258199        118.4426212     H        260 CYS                     0.1600
    37  CA          117.8670000        103.6840000        119.9790000     C.3      381 TYR                     0.0700
    38  CB          117.7990000        103.5140000        118.4660000     C.3      381 TYR                    -0.1800
    39  CG          118.1616967        104.7751489        117.7206373     C.ar     381 TYR                     0.0000
    40  CD1         119.4582607        104.9948580        117.2837189     C.ar     381 TYR                    -0.1150
    41  CD2         117.2088202        105.7474664        117.4569898     C.ar     381 TYR                    -0.1150
    42  CE1         119.7965621        106.1438306        116.6037042     C.ar     381 TYR                    -0.1150
    43  CE2         117.5385740        106.9013812        116.7776923     C.ar     381 TYR                    -0.1150
    44  CZ          118.8339256        107.0948842        116.3535322     C.ar     381 TYR                     0.1100
    45  OH          119.1683746        108.2435146        115.6759755     O.3      381 TYR                    -0.5400
    46 1HB          116.7943399        103.1988935        118.1802607     H        381 TYR                     0.0900
    47 2HB          118.4659331        102.7064553        118.1604630     H        381 TYR                     0.0900
    48  HD1         120.2090356        104.2445760        117.4832538     H        381 TYR                     0.1150
    49  HD2         116.1944763        105.5894864        117.7924728     H        381 TYR                     0.1150
    50  HE1         120.8130708        106.2954489        116.2718579     H        381 TYR                     0.1150
    51  HE2         116.7826044        107.6473595        116.5816657     H        381 TYR                     0.1150
    52  HH          118.3780899        108.8018175        115.6077982     H        381 TYR                     0.4300
    53  CA          115.2440000        105.7570000        123.1040000     C.3      384 ASP                     0.0700
    54  CB          115.7770000        106.3480000        121.7980000     C.3      384 ASP                    -0.2800
    55  CG          115.5875254        107.8519404        121.7106584     C.2      384 ASP                     0.6200
    56  OD1         116.5678292        108.5717435        121.4254586     O.co2    384 ASP                    -0.7600
    57  OD2         114.4502669        108.3182295        121.9304008     O.co2    384 ASP                    -0.7600
    58 1HB          115.2803347        105.8692148        120.9527963     H        384 ASP                     0.0900
    59 2HB          116.8364885        106.1084375        121.6961429     H        384 ASP                     0.0900
    60  CA          111.8310000        106.3480000        126.5970000     C.3      387 HID                     0.0700
    61  CB          112.9080000        107.3730000        126.2510000     C.3      387 HID                    -0.0900
    62  CG          112.3815187        108.5925287        125.5608311     C.ar     387 HID                    -0.0500
    63  ND1         112.6070993        108.8455642        124.2257320     N.ar     387 HID                    -0.3600
    64  CD2         111.6397285        109.6276978        126.0205259     C.ar     387 HID                     0.2200
    65  CE1         112.0289753        109.9852315        123.8922607     C.ar     387 HID                     0.2500
    66  NE2         111.4346739        110.4806472        124.9628322     N.ar     387 HID                    -0.7000
    67 1HB          113.6704102        106.9031499        125.6279008     H        387 HID                     0.0900
    68 2HB          113.4344142        107.6682433        127.1598457     H        387 HID                     0.0900
    69  HD1         113.1383647        108.2491471        123.5913476     H        387 HID                     0.3200
    70  HD2         111.2878887        109.7401528        127.0353966     H        387 HID                     0.1000
    71  HE1         112.0443880        110.4280876        122.9073542     H        387 HID                     0.1300
    72 C1_1         114.6726382        111.1648462        119.1721657     C.2      673 0                       0.6530
    73 N1_2         114.3734521        109.8688850        119.0176945     N.am     673 0                      -0.5560
    74 O1_3         115.0710986        111.8998070        118.2735479     O.2      673 0                      -0.4880
    75 C2_4         114.4975154        109.1455828        117.7442114     C.3      673 0                       0.0380
    76 N2_5         114.8397202        109.8945998        115.5515764     N.pl3    506 10                     -0.5850
    77 O2_6         114.6200857        111.7972130        122.5433842     O.2       46 5                      -0.2050
    78 C3_7         114.0989830        109.9142388        116.6620613     C.3      506 10                      0.4700
    79 N3_8         115.2407557        114.2666156        124.3448294     N.4       78 2                      -0.3800
    80 C4_9         114.4769403        110.6484016        114.4373934     C.3      506 10                      0.1020
    81 N4_10        119.4200391        112.4950065        125.9454384     N.pl3    735 7                      -0.2710
    82 C5_11        113.3334848        111.4267991        114.4784764     C.3      506 10                     -0.1600
    83 N5_12        119.1291241        113.6569653        124.1450067     N.pl3    735 7                      -0.6080
    84 C6_13        112.5651296        111.4439550        115.6285603     C.3      506 10                     -0.1240
    85 N6_14        113.8265155        112.7185421        120.7277540     N.pl3     18 4                      -0.6790
    86 C7_15        112.9498761        110.6837360        116.7186957     C.3      506 10                      0.0150
    87 C8_16        114.5039933        111.6257789        120.4054523     C.3       41 8                      -0.3820
    88 C9_17        114.9975955        111.0493643        121.4949508     C.3       40 1                       0.2130
    89 C10_18       113.9131416        112.8013180        122.0502876     C.3       41 9                       0.7380
    90 C11_19       113.2887380        113.8984861        122.8971165     C.3       78 2                      -0.1730
    91 C12_20       113.8461850        113.8082944        124.3096940     C.3       78 2                       0.1280
    92 C13_21       116.1732977        113.1696673        124.6332246     C.3       78 2                       0.1320
    93 C14_22       117.1585985        113.5703698        125.7220413     C.3       78 2                      -0.0620
    94 C15_23       118.5691521        113.2406564        125.2667768     C.3      735 7                       0.2740
    95 C16_24       120.5412174        112.4413768        125.2346261     C.3      735 7                       0.1300
    96 C17_25       121.6915221        111.8259839        125.4769573     C.3      409 3                      -0.3000
    97 C18_26       122.7350846        111.9115883        124.5775829     C.3      409 3                      -0.1820
    98 C19_27       122.5520399        112.6519491        123.4283625     C.3      409 3                      -0.2130
    99 C20_28       121.3329533        113.2734803        123.2267299     C.3      409 3                      -0.3790
   100 C21_29       120.3623223        113.1570779        124.1248858     C.3      735 7                       0.4790
   101 F1_30        112.2493716        110.7019132        117.7661870     F         23 6                      -0.1320
   102 H5           113.0413212        112.0196546        113.6129270     H          0 11                      0.1150
   103 H6           111.6621473        112.0513807        115.6767358     H          0 12                      0.1770
   104 H9           115.5935203        110.1385836        121.5300962     H          0 13                      0.2230
   105 H11          113.5304234        114.8704713        122.4714840     H          0 14                      0.0900
   106 H12          113.2509591        114.4494200        124.9580189     H          0 15                      0.0900
   107 H13          116.7228543        112.9261673        123.7257527     H          0 16                      0.0900
   108 H14          117.0929106        114.6375617        125.9198431     H          0 17                      0.0900
   109 H15          114.0536181        109.3028590        119.7763840     H          0 18                      0.3200
   110 H17          121.8110954        111.2464021        126.3916836     H          0 19                      0.1850
   111 H18          123.6807635        111.4069541        124.7716468     H          0 20                      0.1270
   112 H19          123.3506000        112.7439203        122.6943795     H          0 21                      0.1270
   113 H20          121.1683694        113.8628244        122.3256690     H          0 22                      0.2500
   114 H21          115.5362043        108.8541289        117.6024862     H          0 23                      0.0900
   115 H22          113.8799958        108.2503278        117.7830595     H          0 24                      0.0900
   116 H31          115.3239543        114.9714819        125.0468682     H          0 25                      0.3200
   117 H32          115.4754407        114.6665697        123.4594444     H          0 26                      0.3200
   118 H41          115.0912237        110.6264501        113.5384507     H          0 27                      0.1220
   119 H42          119.2540348        112.0569160        126.8271397     H          0 28                      0.3210
   120 H9L          112.2087129        113.7672620        122.9246679     H          0 29                      0.0900
   121 H9M          113.7627664        112.7833936        124.6617292     H          0 30                      0.0900
   122 H9N          115.6346074        112.2866067        124.9647162     H          0 31                      0.0900
   123 H9O          116.9350198        113.0174952        126.6333871     H          0 32                      0.0900
@<TRIPOS>BOND
1 1 2 1  
2 2 3 1  
3 2 4 1  
4 5 6 1  
5 6 7 1  
6 6 8 1  
7 9 10 1  
8 10 11 1  
9 10 12 1  
10 12 13 1  
11 12 14 1  
12 15 16 1  
13 16 17 1  
14 16 24 1  
15 16 25 1  
16 17 18 1  
17 17 19 1  
18 18 20 1  
19 18 26 1  
20 19 21 1  
21 19 27 1  
22 20 22 1  
23 20 28 1  
24 21 22 1  
25 21 29 1  
26 22 23 1  
27 23 30 1  
28 31 32 1  
29 32 33 1  
30 32 34 1  
31 32 35 1  
32 33 36 1  
33 37 38 1  
34 38 39 1  
35 38 46 1  
36 38 47 1  
37 39 40 1  
38 39 41 1  
39 40 42 1  
40 40 48 1  
41 41 43 1  
42 41 49 1  
43 42 44 1  
44 42 50 1  
45 43 44 1  
46 43 51 1  
47 44 45 1  
48 45 52 1  
49 53 54 1  
50 54 55 1  
51 54 58 1  
52 54 59 1  
53 55 56 1  
54 55 57 1  
55 60 61 1  
56 61 62 1  
57 61 67 1  
58 61 68 1  
59 62 63 1  
60 62 64 1  
61 63 65 1  
62 63 69 1  
63 64 66 1  
64 64 70 1  
65 65 66 1  
66 65 71 1  
67 72 73 am 305
68 72 74 2 
69 72 87 1  202
70 73 75 1  210
71 73 109 1 
72 75 78 1  256
73 75 114 1 
74 75 115 1 
75 76 78 ar 2
76 76 80 ar 2
77 77 88 ar 2
78 77 89 ar 2
79 78 86 ar 1
80 79 91 1  101
81 79 92 1  101
82 79 116 1 
83 79 117 1 
84 80 82 ar 1
85 80 118 1 
86 81 94 ar 1
87 81 95 ar 1
88 81 119 1 
89 82 84 ar 1
90 82 102 1 
91 83 94 ar 2
92 83 100 ar 2
93 84 86 ar 1
94 84 103 1 
95 85 87 ar 2
96 85 89 ar 2
97 86 101 1 
98 87 88 ar 1
99 88 104 1 
100 89 90 1  241
101 90 91 1  101
102 90 105 1 
103 90 120 1 
104 91 106 1 
105 91 121 1 
106 92 93 1  101
107 92 107 1 
108 92 122 1 
109 93 94 1  249
110 93 108 1 
111 93 123 1 
112 95 96 ar 1
113 95 100 ar 1
114 96 97 ar 1
115 96 110 1 
116 97 98 ar 1
117 97 111 1 
118 98 99 ar 1
119 98 112 1 
120 99 100 ar 1
121 99 113 1 
@<TRIPOS>ALT_TYPE
CAMP_BIO_ALT_TYPE_SET
CAMP_BIO  1  297  2  298  3  299  4  299  5  212  6  214  7  215  8  215  9  222 10  224 11  225 12  226 13  227 14  227 15  119 16  124 17  126 18  127 19  127 20  129 21  129 22  131 23  132 24  125 25  125 26  128 27  128 28  130 29  130 30  133 31   74 32   79 33   81 34   80 35   80 36   82 37  119 38  124 39  126 40  127 41  127 42  129 43  129 44  131 45  132 46  125 47  125 48  128 49  128 50  130 51  130 52  133 53  207 54  212 55  214 56  215 57  215 58  213 59  213 60  175 61  180 62  182 63  183 64  185 65  187 66  189 67  181 68  181 69  184 70  186 71  188 
@<TRIPOS>MOLECULE
tmp_ligand_MINIMUM
123 121
BIOPOLYMER
USER_CHARGES
rFOS -99.8326959847 kcal/mol, CgenFF charge penalty mean/max 10.3806153846 / 60.227
# Energy (kcal/mol):   -9366.725    
@<TRIPOS>ATOM
     1  CZ          120.6180000        117.3850000        114.2470000     C.cat     23 ARG                     0.6400
     2  NH2         121.1160000        117.1840000        115.4630000     N.pl3     23 ARG                    -0.8000
     3 1HH2         120.6548947        117.5911152        116.2766578     H         23 ARG                     0.4600
     4 2HH2         121.9592288        116.6226542        115.5823987     H         23 ARG                     0.4600
     5  CB          126.1800000        118.2200000        115.4430000     C.3      164 ASP                    -0.2800
     6  CG          124.8640000        117.4930000        115.6820000     C.2      164 ASP                     0.6200
     7  OD1         124.3009576        117.5811044        116.7922094     O.co2    164 ASP                    -0.7600
     8  OD2         124.3789930        116.8374152        114.7366219     O.co2    164 ASP                    -0.7600
     9  CB          120.7230000        121.0760000        116.3150000     C.3      168 ASN                    -0.1800
    10  CG          119.4590000        120.6880000        117.0490000     C.2      168 ASN                     0.5500
    11  OD1         118.5756024        120.0405819        116.4877537     O.2      168 ASN                    -0.5500
    12  ND2         119.3644268        121.0813527        118.3129923     N.2      168 ASN                    -0.6200
    13 1HD2         118.5648375        120.7949017        118.8777955     H        168 ASN                     0.3100
    14 2HD2         120.0913311        121.6701187        118.7196429     H        168 ASN                     0.3100
    15  CA          119.8360000        108.2290000        126.0280000     C.3      252 TYR                     0.0700
    16  CB          120.1690000        107.3650000        124.8110000     C.3      252 TYR                    -0.1800
    17  CG          121.0822903        108.0343335        123.8140579     C.ar     252 TYR                     0.0000
    18  CD1         122.4320237        107.7198730        123.7598717     C.ar     252 TYR                    -0.1150
    19  CD2         120.6081262        109.0223079        122.9710751     C.ar     252 TYR                    -0.1150
    20  CE1         123.2739205        108.3424967        122.8642319     C.ar     252 TYR                    -0.1150
    21  CE2         121.4414850        109.6458650        122.0669364     C.ar     252 TYR                    -0.1150
    22  CZ          122.7726217        109.3055774        122.0202420     C.ar     252 TYR                     0.1100
    23  OH          123.6048364        109.9338291        121.1222394     O.3      252 TYR                    -0.5400
    24 1HB          119.2451599        107.0655143        124.3138996     H        252 TYR                     0.0900
    25 2HB          120.6174007        106.4272734        125.1424915     H        252 TYR                     0.0900
    26  HD1         122.8173926        106.9624246        124.4263271     H        252 TYR                     0.1150
    27  HD2         119.5616078        109.2860168        123.0117802     H        252 TYR                     0.1150
    28  HE1         124.3219680        108.0830328        122.8382516     H        252 TYR                     0.1150
    29  HE2         121.0531578        110.4155580        121.4164177     H        252 TYR                     0.1150
    30  HH          123.1258430        110.6798185        120.7285833     H        252 TYR                     0.4300
    31  CA          114.6830000        118.0040000        119.6790000     C.3      260 CYS                     0.0700
    32  CB          114.4400000        116.4920000        119.7120000     C.3      260 CYS                    -0.1100
    33  SG          113.8316959        115.8089422        118.1553869     S.3      260 CYS                    -0.2300
    34 1HB          113.7380873        116.2538834        120.5125624     H        260 CYS                     0.0900
    35 2HB          115.3610628        115.9818112        119.9977127     H        260 CYS                     0.0900
    36  HG          114.2135642        114.5534904        118.3953313     H        260 CYS                     0.1600
    37  CA          117.8670000        103.6840000        119.9790000     C.3      381 TYR                     0.0700
    38  CB          117.7990000        103.5140000        118.4660000     C.3      381 TYR                    -0.1800
    39  CG          118.3520067        104.7037234        117.7201094     C.ar     381 TYR                     0.0000
    40  CD1         117.6926156        105.9224040        117.7365155     C.ar     381 TYR                    -0.1150
    41  CD2         119.5311758        104.6075165        116.9967912     C.ar     381 TYR                    -0.1150
    42  CE1         118.1910361        107.0120869        117.0574175     C.ar     381 TYR                    -0.1150
    43  CE2         120.0372087        105.6929210        116.3130297     C.ar     381 TYR                    -0.1150
    44  CZ          119.3631139        106.8928310        116.3462426     C.ar     381 TYR                     0.1100
    45  OH          119.8629269        107.9782377        115.6662644     O.3      381 TYR                    -0.5400
    46 1HB          116.7639609        103.3452248        118.1651843     H        381 TYR                     0.0900
    47 2HB          118.3468521        102.6162181        118.1759540     H        381 TYR                     0.0900
    48  HD1         116.7732524        106.0093801        118.2965212     H        381 TYR                     0.1150
    49  HD2         120.0550760        103.6633522        116.9748280     H        381 TYR                     0.1150
    50  HE1         117.6613992        107.9529483        117.0831969     H        381 TYR                     0.1150
    51  HE2         120.9571211        105.5986536        115.7551096     H        381 TYR                     0.1150
    52  HH          120.6557849        107.6995628        115.1818922     H        381 TYR                     0.4300
    53  CA          115.2440000        105.7570000        123.1040000     C.3      384 ASP                     0.0700
    54  CB          115.7770000        106.3480000        121.7980000     C.3      384 ASP                    -0.2800
    55  CG          114.7293834        107.1437774        121.0399738     C.2      384 ASP                     0.6200
    56  OD1         114.6109193        106.9727686        119.8082379     O.co2    384 ASP                    -0.7600
    57  OD2         114.0200234        107.9475900        121.6801010     O.co2    384 ASP                    -0.7600
    58 1HB          116.1539000        105.5451462        121.1626629     H        384 ASP                     0.0900
    59 2HB          116.6350127        106.9871333        122.0115507     H        384 ASP                     0.0900
    60  CA          111.8310000        106.3480000        126.5970000     C.3      387 HID                     0.0700
    61  CB          112.9080000        107.3730000        126.2510000     C.3      387 HID                    -0.0900
    62  CG          112.3644339        108.6722029        125.7436798     C.ar     387 HID                    -0.0500
    63  ND1         112.2694215        108.9633801        124.4007013     N.ar     387 HID                    -0.3600
    64  CD2         111.8863026        109.7561699        126.3990827     C.ar     387 HID                     0.2200
    65  CE1         111.7581368        110.1717116        124.2497212     C.ar     387 HID                     0.2500
    66  NE2         111.5162861        110.6750968        125.4467449     N.ar     387 HID                    -0.7000
    67 1HB          113.5885015        106.9496648        125.5107393     H        387 HID                     0.0900
    68 2HB          113.5302363        107.5568438        127.1281000     H        387 HID                     0.0900
    69  HD1         112.5504800        108.3455400        123.6393343     H        387 HID                     0.3200
    70  HD2         111.8197874        109.8564511        127.4723578     H        387 HID                     0.1000
    71  HE1         111.5720117        110.6567793        123.3029019     H        387 HID                     0.1300
    72 C1_1         115.0445842        110.8244822        119.0176517     C.2      673 0                       0.6530
    73 N1_2         114.8608699        109.5416916        118.6806259     N.am     673 0                      -0.5560
    74 O1_3         115.3130214        111.7217017        118.2243103     O.2      673 0                      -0.4880
    75 C2_4         114.9715838        109.0316892        117.3065965     C.3      673 0                       0.0380
    76 N2_5         115.1000990        110.1284434        115.2410716     N.pl3    506 10                     -0.5850
    77 O2_6         115.1476304        110.9419495        122.4445084     O.2       46 5                      -0.2050
    78 C3_7         114.4333474        109.9065103        116.3761672     C.3      506 10                      0.4700
    79 N3_8         115.6442573        113.1684145        124.5716192     N.4       78 2                      -0.3800
    80 C4_9         114.5967463        110.9971069        114.2750023     C.3      506 10                      0.1020
    81 N4_10        120.0669220        111.6227574        125.6752222     N.pl3    735 7                      -0.2710
    82 C5_11        113.3893569        111.6379390        114.4909332     C.3      506 10                     -0.1600
    83 N5_12        119.5522477        113.0018933        124.0911046     N.pl3    735 7                      -0.6080
    84 C6_13        112.6979366        111.4048361        115.6660748     C.3      506 10                     -0.1240
    85 N6_14        114.1555516        112.0345082        120.8329225     N.pl3     18 4                      -0.6790
    86 C7_15        113.2221851        110.5357003        116.6063538     C.3      506 10                      0.0150
    87 C8_16        114.9119905        111.0777618        120.3138632     C.3       41 8                      -0.3820
    88 C9_17        115.5268386        110.4007925        121.2764526     C.3       40 1                       0.2130
    89 C10_18       114.3182482        111.9291406        122.1466494     C.3       41 9                       0.7380
    90 C11_19       113.6476361        112.8180834        123.1814620     C.3       78 2                      -0.1730
    91 C12_20       114.3002691        112.5781275        124.5345135     C.3       78 2                       0.1280
    92 C13_21       116.6935057        112.1436217        124.6421855     C.3       78 2                       0.1320
    93 C14_22       117.7037481        112.4787964        125.7302894     C.3       78 2                      -0.0620
    94 C15_23       119.1072909        112.3682828        125.1615257     C.3      735 7                       0.2740
    95 C16_24       121.1403840        111.7915773        124.9107943     C.3      735 7                       0.1300
    96 C17_25       122.3571727        111.2698222        124.9992864     C.3      409 3                      -0.3000
    97 C18_26       123.3282255        111.5954398        124.0739461     C.3      409 3                      -0.1820
    98 C19_27       123.0024629        112.4747218        123.0624675     C.3      409 3                      -0.2130
    99 C20_28       121.7193626        112.9893519        123.0184389     C.3      409 3                      -0.3790
   100 C21_29       120.8236143        112.6411924        123.9342872     C.3      735 7                       0.4790
   101 F1_30        112.5915142        110.3258293        117.6770934     F         23 6                      -0.1320
   102 H5           112.9873661        112.3188318        113.7420664     H          0 11                      0.1150
   103 H6           111.7461636        111.9014180        115.8510036     H          0 12                      0.1770
   104 H9           116.2077823        109.5616559        121.1421081     H          0 13                      0.2230
   105 H11          113.7679965        113.8621391        122.8989888     H          0 14                      0.0900
   106 H12          113.6893697        113.0509531        125.3019110     H          0 15                      0.0900
   107 H13          117.2046227        112.0954917        123.6823662     H          0 16                      0.0900
   108 H14          117.5495419        113.4923089        126.0927142     H          0 17                      0.0900
   109 H15          114.6455159        108.8394958        119.3579978     H          0 18                      0.3200
   110 H17          122.5895906        110.5767948        125.8071429     H          0 19                      0.1850
   111 H18          124.3281093        111.1685290        124.1418024     H          0 20                      0.1270
   112 H19          123.7400929        112.7566947        122.3132805     H          0 21                      0.1270
   113 H20          121.4421749        113.6852870        122.2277643     H          0 22                      0.2500
   114 H21          116.0221103        108.8738036        117.0712833     H          0 23                      0.0900
   115 H22          114.4458445        108.0813523        117.2374651     H          0 24                      0.0900
   116 H31          115.7046732        113.7663814        125.3687406     H          0 25                      0.3200
   117 H32          115.7827364        113.7171926        123.7478394     H          0 26                      0.3200
   118 H41          115.1516176        111.1723295        113.3544922     H          0 27                      0.1220
   119 H42          120.0000657        111.0441436        126.4861565     H          0 28                      0.3210
   120 H9L          112.5889868        112.5728662        123.2411530     H          0 29                      0.0900
   121 H9M          114.3374656        111.5093461        124.7285023     H          0 30                      0.0900
   122 H9N          116.2636175        111.1701398        124.8598988     H          0 31                      0.0900
   123 H9O          117.5925186        111.7769269        126.5556477     H          0 32                      0.0900
@<TRIPOS>BOND
1 1 2 1  
2 2 3 1  
3 2 4 1  
4 5 6 1  
5 6 7 1  
6 6 8 1  
7 9 10 1  
8 10 11 1  
9 10 12 1  
10 12 13 1  
11 12 14 1  
12 15 16 1  
13 16 17 1  
14 16 24 1  
15 16 25 1  
16 17 18 1  
17 17 19 1  
18 18 20 1  
19 18 26 1  
20 19 21 1  
21 19 27 1  
22 20 22 1  
23 20 28 1  
24 21 22 1  
25 21 29 1  
26 22 23 1  
27 23 30 1  
28 31 32 1  
29 32 33 1  
30 32 34 1  
31 32 35 1  
32 33 36 1  
33 37 38 1  
34 38 39 1  
35 38 46 1  
36 38 47 1  
37 39 40 1  
38 39 41 1  
39 40 42 1  
40 40 48 1  
41 41 43 1  
42 41 49 1  
43 42 44 1  
44 42 50 1  
45 43 44 1  
46 43 51 1  
47 44 45 1  
48 45 52 1  
49 53 54 1  
50 54 55 1  
51 54 58 1  
52 54 59 1  
53 55 56 1  
54 55 57 1  
55 60 61 1  
56 61 62 1  
57 61 67 1  
58 61 68 1  
59 62 63 1  
60 62 64 1  
61 63 65 1  
62 63 69 1  
63 64 66 1  
64 64 70 1  
65 65 66 1  
66 65 71 1  
67 72 73 am 305
68 72 74 2 
69 72 87 1  202
70 73 75 1  210
71 73 109 1 
72 75 78 1  256
73 75 114 1 
74 75 115 1 
75 76 78 ar 2
76 76 80 ar 2
77 77 88 ar 2
78 77 89 ar 2
79 78 86 ar 1
80 79 91 1  101
81 79 92 1  101
82 79 116 1 
83 79 117 1 
84 80 82 ar 1
85 80 118 1 
86 81 94 ar 1
87 81 95 ar 1
88 81 119 1 
89 82 84 ar 1
90 82 102 1 
91 83 94 ar 2
92 83 100 ar 2
93 84 86 ar 1
94 84 103 1 
95 85 87 ar 2
96 85 89 ar 2
97 86 101 1 
98 87 88 ar 1
99 88 104 1 
100 89 90 1  241
101 90 91 1  101
102 90 105 1 
103 90 120 1 
104 91 106 1 
105 91 121 1 
106 92 93 1  101
107 92 107 1 
108 92 122 1 
109 93 94 1  249
110 93 108 1 
111 93 123 1 
112 95 96 ar 1
113 95 100 ar 1
114 96 97 ar 1
115 96 110 1 
116 97 98 ar 1
117 97 111 1 
118 98 99 ar 1
119 98 112 1 
120 99 100 ar 1
121 99 113 1 
@<TRIPOS>ALT_TYPE
CAMP_BIO_ALT_TYPE_SET
CAMP_BIO  1  297  2  298  3  299  4  299  5  212  6  214  7  215  8  215  9  222 10  224 11  225 12  226 13  227 14  227 15  119 16  124 17  126 18  127 19  127 20  129 21  129 22  131 23  132 24  125 25  125 26  128 27  128 28  130 29  130 30  133 31   74 32   79 33   81 34   80 35   80 36   82 37  119 38  124 39  126 40  127 41  127 42  129 43  129 44  131 45  132 46  125 47  125 48  128 49  128 50  130 51  130 52  133 53  207 54  212 55  214 56  215 57  215 58  213 59  213 60  175 61  180 62  182 63  183 64  185 65  187 66  189 67  181 68  181 69  184 70  186 71  188 
@<TRIPOS>MOLECULE
tmp_ligand_MINIMUM
123 121
BIOPOLYMER
USER_CHARGES
rFOS -99.8326959847 kcal/mol, CgenFF charge penalty mean/max 10.3806153846 / 60.227
# Energy (kcal/mol):   -9366.509    
@<TRIPOS>ATOM
     1  CZ          120.6180000        117.3850000        114.2470000     C.cat     23 ARG                     0.6400
     2  NH2         121.1160000        117.1840000        115.4630000     N.pl3     23 ARG                    -0.8000
     3 1HH2         120.6870145        117.6354261        116.2708279     H         23 ARG                     0.4600
     4 2HH2         121.9271090        116.5783433        115.5882287     H         23 ARG                     0.4600
     5  CB          126.1800000        118.2200000        115.4430000     C.3      164 ASP                    -0.2800
     6  CG          124.8640000        117.4930000        115.6820000     C.2      164 ASP                     0.6200
     7  OD1         124.3678341        117.4714363        116.8268574     O.co2    164 ASP                    -0.7600
     8  OD2         124.3109068        116.9497327        114.7033726     O.co2    164 ASP                    -0.7600
     9  CB          120.7230000        121.0760000        116.3150000     C.3      168 ASN                    -0.1800
    10  CG          119.4590000        120.6880000        117.0490000     C.2      168 ASN                     0.5500
    11  OD1         118.7310432        119.7914634        116.6237471     O.2      168 ASN                    -0.5500
    12  ND2         119.1896242        121.3617895        118.1602117     N.2      168 ASN                    -0.6200
    13 1HD2         119.7862361        122.1395009        118.4423805     H        168 ASN                     0.3100
    14 2HD2         118.3859809        121.1019258        118.7320755     H        168 ASN                     0.3100
    15  CA          119.8360000        108.2290000        126.0280000     C.3      252 TYR                     0.0700
    16  CB          120.1690000        107.3650000        124.8110000     C.3      252 TYR                    -0.1800
    17  CG          120.9584424        108.0837532        123.7450851     C.ar     252 TYR                     0.0000
    18  CD1         120.3218273        108.6867194        122.6704899     C.ar     252 TYR                    -0.1150
    19  CD2         122.3403725        108.1062991        123.7812223     C.ar     252 TYR                    -0.1150
    20  CE1         121.0397607        109.3276252        121.6843700     C.ar     252 TYR                    -0.1150
    21  CE2         123.0668242        108.7510300        122.8027710     C.ar     252 TYR                    -0.1150
    22  CZ          122.4128013        109.3559815        121.7557806     C.ar     252 TYR                     0.1100
    23  OH          123.1394184        109.9930126        120.7760312     O.3      252 TYR                    -0.5400
    24 1HB          119.2464870        106.9743161        124.3790082     H        252 TYR                     0.0900
    25 2HB          120.7167667        106.4782915        125.1334604     H        252 TYR                     0.0900
    26  HD1         119.2432466        108.6596681        122.6222016     H        252 TYR                     0.1150
    27  HD2         122.8493684        107.6294814        124.6058241     H        252 TYR                     0.1150
    28  HE1         120.5246164        109.7908742        120.8558613     H        252 TYR                     0.1150
    29  HE2         124.1458683        108.7580601        122.8476533     H        252 TYR                     0.1150
    30  HH          124.0656680        110.0387503        121.0604071     H        252 TYR                     0.4300
    31  CA          114.6830000        118.0040000        119.6790000     C.3      260 CYS                     0.0700
    32  CB          114.4400000        116.4920000        119.7120000     C.3      260 CYS                    -0.1100
    33  SG          113.5474778        115.8572673        118.2766727     S.3      260 CYS                    -0.2300
    34 1HB          113.8980129        116.2305706        120.6220471     H        260 CYS                     0.0900
    35 2HB          115.3946422        115.9722227        119.8056527     H        260 CYS                     0.0900
    36  HG          114.0713830        114.6311374        118.3177185     H        260 CYS                     0.1600
    37  CA          117.8670000        103.6840000        119.9790000     C.3      381 TYR                     0.0700
    38  CB          117.7990000        103.5140000        118.4660000     C.3      381 TYR                    -0.1800
    39  CG          118.3378768        104.7101365        117.7200239     C.ar     381 TYR                     0.0000
    40  CD1         117.6949272        105.9360689        117.7828998     C.ar     381 TYR                    -0.1150
    41  CD2         119.4871529        104.6128080        116.9502339     C.ar     381 TYR                    -0.1150
    42  CE1         118.1805687        107.0316492        117.1040315     C.ar     381 TYR                    -0.1150
    43  CE2         119.9801681        105.7041034        116.2663389     C.ar     381 TYR                    -0.1150
    44  CZ          119.3229357        106.9111456        116.3462489     C.ar     381 TYR                     0.1100
    45  OH          119.8098812        108.0024497        115.6663736     O.3      381 TYR                    -0.5400
    46 1HB          116.7655180        103.3339278        118.1663837     H        381 TYR                     0.0900
    47 2HB          118.3563919        102.6224785        118.1748218     H        381 TYR                     0.0900
    48  HD1         116.7988695        106.0239867        118.3793485     H        381 TYR                     0.1150
    49  HD2         119.9979499        103.6630349        116.8917742     H        381 TYR                     0.1150
    50  HE1         117.6641445        107.9781204        117.1664681     H        381 TYR                     0.1150
    51  HE2         120.8767631        105.6088524        115.6718268     H        381 TYR                     0.1150
    52  HH          120.5394234        107.7104119        115.0977067     H        381 TYR                     0.4300
    53  CA          115.2440000        105.7570000        123.1040000     C.3      384 ASP                     0.0700
    54  CB          115.7770000        106.3480000        121.7980000     C.3      384 ASP                    -0.2800
    55  CG          114.7077160        107.0704240        120.9979366     C.2      384 ASP                     0.6200
    56  OD1         114.5275349        106.7557291        119.8025484     O.co2    384 ASP                    -0.7600
    57  OD2         114.0433719        107.9608138        121.5679558     O.co2    384 ASP                    -0.7600
    58 1HB          116.2114665        105.5532434        121.1898209     H        384 ASP                     0.0900
    59 2HB          116.5944159        107.0364859        122.0173158     H        384 ASP                     0.0900
    60  CA          111.8310000        106.3480000        126.5970000     C.3      387 HID                     0.0700
    61  CB          112.9080000        107.3730000        126.2510000     C.3      387 HID                    -0.0900
    62  CG          112.3648802        108.6679124        125.7323588     C.ar     387 HID                    -0.0500
    63  ND1         112.2418712        108.9355535        124.3867586     N.ar     387 HID                    -0.3600
    64  CD2         111.9117760        109.7681192        126.3784150     C.ar     387 HID                     0.2200
    65  CE1         111.7383347        110.1457748        124.2252429     C.ar     387 HID                     0.2500
    66  NE2         111.5285093        110.6730978        125.4179951     N.ar     387 HID                    -0.7000
    67 1HB          113.5937300        106.9464358        125.5174481     H        387 HID                     0.0900
    68 2HB          113.5246444        107.5635669        127.1306107     H        387 HID                     0.0900
    69  HD1         112.4998011        108.3013347        123.6306907     H        387 HID                     0.3200
    70  HD2         111.8707213        109.8885010        127.4508994     H        387 HID                     0.1000
    71  HE1         111.5350648        110.6153286        123.2741379     H        387 HID                     0.1300
    72 C1_1         115.1200215        110.7582757        119.0936856     C.2      673 0                       0.6530
    73 N1_2         114.9424972        109.4801752        118.7361478     N.am     673 0                      -0.5560
    74 O1_3         115.3738797        111.6711582        118.3135231     O.2      673 0                      -0.4880
    75 C2_4         115.0433200        108.9949793        117.3524077     C.3      673 0                       0.0380
    76 N2_5         115.1431271        110.1284011        115.3051723     N.pl3    506 10                     -0.5850
    77 O2_6         115.2562829        110.8169644        122.5208933     O.2       46 5                      -0.2050
    78 C3_7         114.4893692        109.8817182        116.4427145     C.3      506 10                      0.4700
    79 N3_8         115.7574964        113.0098456        124.6815510     N.4       78 2                      -0.3800
    80 C4_9         114.6237484        111.0098678        114.3593963     C.3      506 10                      0.1020
    81 N4_10        120.2022822        111.4789062        125.7145378     N.pl3    735 7                      -0.2710
    82 C5_11        113.4138402        111.6376561        114.5983207     C.3      506 10                     -0.1600
    83 N5_12        119.6616415        112.8814059        124.1598557     N.pl3    735 7                      -0.6080
    84 C6_13        112.7358970        111.3789222        115.7759483     C.3      506 10                     -0.1240
    85 N6_14        114.2401301        111.9297872        120.9384355     N.pl3     18 4                      -0.6790
    86 C7_15        113.2759167        110.4975902        116.6957258     C.3      506 10                      0.0150
    87 C8_16        114.9984533        110.9879806        120.3953587     C.3       41 8                      -0.3820
    88 C9_17        115.6278602        110.2990815        121.3399057     C.3       40 1                       0.2130
    89 C10_18       114.4166679        111.8028495        122.2484630     C.3       41 9                       0.7380
    90 C11_19       113.7498000        112.6685559        123.3051638     C.3       78 2                      -0.1730
    91 C12_20       114.4176274        112.4100945        124.6473491     C.3       78 2                       0.1280
    92 C13_21       116.8149785        111.9919859        124.7239193     C.3       78 2                       0.1320
    93 C14_22       117.8334794        112.3158732        125.8077343     C.3       78 2                      -0.0620
    94 C15_23       119.2320760        112.2259292        125.2233752     C.3      735 7                       0.2740
    95 C16_24       121.2668017        111.6691363        124.9426688     C.3      735 7                       0.1300
    96 C17_25       122.4882528        111.1551857        125.0100918     C.3      409 3                      -0.3000
    97 C18_26       123.4476052        111.5042028        124.0810842     C.3      409 3                      -0.1820
    98 C19_27       123.1052723        112.3984249        123.0883495     C.3      409 3                      -0.2130
    99 C20_28       121.8180100        112.9039752        123.0659079     C.3      409 3                      -0.3790
   100 C21_29       120.9340293        112.5331575        123.9842926     C.3      735 7                       0.4790
   101 F1_30        112.6575068        110.2643597        117.7687811     F         23 6                      -0.1320
   102 H5           112.9993716        112.3283825        113.8654320     H          0 11                      0.1150
   103 H6           111.7823485        111.8649677        115.9788501     H          0 12                      0.1770
   104 H9           116.3136481        109.4676056        121.1842600     H          0 13                      0.2230
   105 H11          113.8595849        113.7182465        123.0397832     H          0 14                      0.0900
   106 H12          113.8108981        112.8648586        125.4288414     H          0 15                      0.0900
   107 H13          117.3168638        111.9644259        123.7584341     H          0 16                      0.0900
   108 H14          117.6753623        113.3217344        126.1892853     H          0 17                      0.0900
   109 H15          114.7391155        108.7646998        119.4032458     H          0 18                      0.3200
   110 H17          122.7338388        110.4500132        125.8034116     H          0 19                      0.1850
   111 H18          124.4512583        111.0837894        124.1316601     H          0 20                      0.1270
   112 H19          123.8332968        112.6989703        122.3369902     H          0 21                      0.1270
   113 H20          121.5278071        113.6114161        122.2902568     H          0 22                      0.2500
   114 H21          116.0925971        108.8491952        117.1040720     H          0 23                      0.0900
   115 H22          114.5239929        108.0420187        117.2718699     H          0 24                      0.0900
   116 H31          115.8213967        113.5943144        125.4883534     H          0 25                      0.3200
   117 H32          115.8836920        113.5738905        123.8661523     H          0 26                      0.3200
   118 H41          115.1681167        111.2052697        113.4366800     H          0 27                      0.1220
   119 H42          120.1477977        110.8857986        126.5158697     H          0 28                      0.3210
   120 H9L          112.6936478        112.4142993        123.3709587     H          0 29                      0.0900
   121 H9M          114.4646905        111.3384175        124.8222846     H          0 30                      0.0900
   122 H9N          116.3945210        111.0116290        124.9288237     H          0 31                      0.0900
   123 H9O          117.7356842        111.5989441        126.6217723     H          0 32                      0.0900
@<TRIPOS>BOND
1 1 2 1  
2 2 3 1  
3 2 4 1  
4 5 6 1  
5 6 7 1  
6 6 8 1  
7 9 10 1  
8 10 11 1  
9 10 12 1  
10 12 13 1  
11 12 14 1  
12 15 16 1  
13 16 17 1  
14 16 24 1  
15 16 25 1  
16 17 18 1  
17 17 19 1  
18 18 20 1  
19 18 26 1  
20 19 21 1  
21 19 27 1  
22 20 22 1  
23 20 28 1  
24 21 22 1  
25 21 29 1  
26 22 23 1  
27 23 30 1  
28 31 32 1  
29 32 33 1  
30 32 34 1  
31 32 35 1  
32 33 36 1  
33 37 38 1  
34 38 39 1  
35 38 46 1  
36 38 47 1  
37 39 40 1  
38 39 41 1  
39 40 42 1  
40 40 48 1  
41 41 43 1  
42 41 49 1  
43 42 44 1  
44 42 50 1  
45 43 44 1  
46 43 51 1  
47 44 45 1  
48 45 52 1  
49 53 54 1  
50 54 55 1  
51 54 58 1  
52 54 59 1  
53 55 56 1  
54 55 57 1  
55 60 61 1  
56 61 62 1  
57 61 67 1  
58 61 68 1  
59 62 63 1  
60 62 64 1  
61 63 65 1  
62 63 69 1  
63 64 66 1  
64 64 70 1  
65 65 66 1  
66 65 71 1  
67 72 73 am 305
68 72 74 2 
69 72 87 1  202
70 73 75 1  210
71 73 109 1 
72 75 78 1  256
73 75 114 1 
74 75 115 1 
75 76 78 ar 2
76 76 80 ar 2
77 77 88 ar 2
78 77 89 ar 2
79 78 86 ar 1
80 79 91 1  101
81 79 92 1  101
82 79 116 1 
83 79 117 1 
84 80 82 ar 1
85 80 118 1 
86 81 94 ar 1
87 81 95 ar 1
88 81 119 1 
89 82 84 ar 1
90 82 102 1 
91 83 94 ar 2
92 83 100 ar 2
93 84 86 ar 1
94 84 103 1 
95 85 87 ar 2
96 85 89 ar 2
97 86 101 1 
98 87 88 ar 1
99 88 104 1 
100 89 90 1  241
101 90 91 1  101
102 90 105 1 
103 90 120 1 
104 91 106 1 
105 91 121 1 
106 92 93 1  101
107 92 107 1 
108 92 122 1 
109 93 94 1  249
110 93 108 1 
111 93 123 1 
112 95 96 ar 1
113 95 100 ar 1
114 96 97 ar 1
115 96 110 1 
116 97 98 ar 1
117 97 111 1 
118 98 99 ar 1
119 98 112 1 
120 99 100 ar 1
121 99 113 1 
@<TRIPOS>ALT_TYPE
CAMP_BIO_ALT_TYPE_SET
CAMP_BIO  1  297  2  298  3  299  4  299  5  212  6  214  7  215  8  215  9  222 10  224 11  225 12  226 13  227 14  227 15  119 16  124 17  126 18  127 19  127 20  129 21  129 22  131 23  132 24  125 25  125 26  128 27  128 28  130 29  130 30  133 31   74 32   79 33   81 34   80 35   80 36   82 37  119 38  124 39  126 40  127 41  127 42  129 43  129 44  131 45  132 46  125 47  125 48  128 49  128 50  130 51  130 52  133 53  207 54  212 55  214 56  215 57  215 58  213 59  213 60  175 61  180 62  182 63  183 64  185 65  187 66  189 67  181 68  181 69  184 70  186 71  188 
@<TRIPOS>MOLECULE
tmp_ligand_MINIMUM
123 121
BIOPOLYMER
USER_CHARGES
rFOS -99.8326959847 kcal/mol, CgenFF charge penalty mean/max 10.3806153846 / 60.227
# Energy (kcal/mol):   -9360.085    
@<TRIPOS>ATOM
     1  CZ          120.6180000        117.3850000        114.2470000     C.cat     23 ARG                     0.6400
     2  NH2         121.1160000        117.1840000        115.4630000     N.pl3     23 ARG                    -0.8000
     3 1HH2         121.9578554        116.6206454        115.5826292     H         23 ARG                     0.4600
     4 2HH2         120.6562681        117.5931240        116.2764274     H         23 ARG                     0.4600
     5  CB          126.1800000        118.2200000        115.4430000     C.3      164 ASP                    -0.2800
     6  CG          124.8640000        117.4930000        115.6820000     C.2      164 ASP                     0.6200
     7  OD1         124.0883864        117.2867548        114.7263691     O.co2    164 ASP                    -0.7600
     8  OD2         124.6119931        117.1079837        116.8426110     O.co2    164 ASP                    -0.7600
     9  CB          120.7230000        121.0760000        116.3150000     C.3      168 ASN                    -0.1800
    10  CG          119.4590000        120.6880000        117.0490000     C.2      168 ASN                     0.5500
    11  OD1         118.5061223        120.1922948        116.4483010     O.2      168 ASN                    -0.5500
    12  ND2         119.4425394        120.9106096        118.3572511     N.2      168 ASN                    -0.6200
    13 1HD2         118.6072601        120.6937433        118.9010134     H        168 ASN                     0.3100
    14 2HD2         120.2651677        121.2985649        118.8189581     H        168 ASN                     0.3100
    15  CA          119.8360000        108.2290000        126.0280000     C.3      252 TYR                     0.0700
    16  CB          120.1690000        107.3650000        124.8110000     C.3      252 TYR                    -0.1800
    17  CG          121.0396900        108.0531331        123.7890549     C.ar     252 TYR                     0.0000
    18  CD1         120.5743196        108.3008151        122.5062119     C.ar     252 TYR                    -0.1150
    19  CD2         122.3445915        108.3987918        124.0878810     C.ar     252 TYR                    -0.1150
    20  CE1         121.3724851        108.9115461        121.5635771     C.ar     252 TYR                    -0.1150
    21  CE2         123.1483504        109.0164571        123.1534088     C.ar     252 TYR                    -0.1150
    22  CZ          122.6594801        109.2667523        121.8931473     C.ar     252 TYR                     0.1100
    23  OH          123.4651417        109.8768568        120.9591389     O.3      252 TYR                    -0.5400
    24 1HB          119.2442672        107.0332384        124.3365694     H        252 TYR                     0.0900
    25 2HB          120.6529291        106.4442646        125.1401502     H        252 TYR                     0.0900
    26  HD1         119.5623759        108.0185436        122.2558265     H        252 TYR                     0.1150
    27  HD2         122.7238663        108.1999090        125.0793426     H        252 TYR                     0.1150
    28  HE1         120.9908060        109.0953475        120.5701294     H        252 TYR                     0.1150
    29  HE2         124.1652806        109.2790716        123.4049773     H        252 TYR                     0.1150
    30  HH          124.3069071        110.1074698        121.3823985     H        252 TYR                     0.4300
    31  CA          114.6830000        118.0040000        119.6790000     C.3      260 CYS                     0.0700
    32  CB          114.4400000        116.4920000        119.7120000     C.3      260 CYS                    -0.1100
    33  SG          113.7062506        115.8300984        118.2009923     S.3      260 CYS                    -0.2300
    34 1HB          113.8045787        116.2443105        120.5635695     H        260 CYS                     0.0900
    35 2HB          115.3799787        115.9769802        119.9156559     H        260 CYS                     0.0900
    36  HG          114.0218577        114.5560514        118.4392199     H        260 CYS                     0.1600
    37  CA          117.8670000        103.6840000        119.9790000     C.3      381 TYR                     0.0700
    38  CB          117.7990000        103.5140000        118.4660000     C.3      381 TYR                    -0.1800
    39  CG          118.0667763        104.7995400        117.7221629     C.ar     381 TYR                     0.0000
    40  CD1         117.0768875        105.7590072        117.5814825     C.ar     381 TYR                    -0.1150
    41  CD2         119.3078805        105.0522782        117.1576553     C.ar     381 TYR                    -0.1150
    42  CE1         117.3139559        106.9340698        116.9032256     C.ar     381 TYR                    -0.1150
    43  CE2         119.5540557        106.2254905        116.4759862     C.ar     381 TYR                    -0.1150
    44  CZ          118.5536080        107.1629587        116.3512920     C.ar     381 TYR                     0.1100
    45  OH          118.7933924        108.3343561        115.6726000     O.3      381 TYR                    -0.5400
    46 1HB          116.8165613        103.1302840        118.1869709     H        381 TYR                     0.0900
    47 2HB          118.5182575        102.7559092        118.1525548     H        381 TYR                     0.0900
    48  HD1         116.1061903        105.5732637        118.0169664     H        381 TYR                     0.1150
    49  HD2         120.0883690        104.3127194        117.2590965     H        381 TYR                     0.1150
    50  HE1         116.5285182        107.6688152        116.8050583     H        381 TYR                     0.1150
    51  HE2         120.5271703        106.4045041        116.0430866     H        381 TYR                     0.1150
    52  HH          118.0220641        108.9133810        115.7759579     H        381 TYR                     0.4300
    53  CA          115.2440000        105.7570000        123.1040000     C.3      384 ASP                     0.0700
    54  CB          115.7770000        106.3480000        121.7980000     C.3      384 ASP                    -0.2800
    55  CG          115.6230919        107.8568720        121.7274053     C.2      384 ASP                     0.6200
    56  OD1         116.6399566        108.5638122        121.5640873     O.co2    384 ASP                    -0.7600
    57  OD2         114.4770044        108.3399823        121.8376637     O.co2    384 ASP                    -0.7600
    58 1HB          115.2597601        105.8898123        120.9537204     H        384 ASP                     0.0900
    59 2HB          116.8292077        106.0839776        121.6821027     H        384 ASP                     0.0900
    60  CA          111.8310000        106.3480000        126.5970000     C.3      387 HID                     0.0700
    61  CB          112.9080000        107.3730000        126.2510000     C.3      387 HID                    -0.0900
    62  CG          112.3669288        108.6530255        125.6946343     C.ar     387 HID                    -0.0500
    63  ND1         112.5800511        109.0448055        124.3913729     N.ar     387 HID                    -0.3600
    64  CD2         111.6210274        109.6288405        126.2643386     C.ar     387 HID                     0.2200
    65  CE1         111.9907574        110.2080392        124.1818678     C.ar     387 HID                     0.2500
    66  NE2         111.4012188        110.5849920        125.3021824     N.ar     387 HID                    -0.7000
    67 1HB          113.6110082        106.9359963        125.5403044     H        387 HID                     0.0900
    68 2HB          113.5056977        107.5861299        127.1384762     H        387 HID                     0.0900
    69  HD1         113.1107614        108.5217100        123.6948690     H        387 HID                     0.3200
    70  HD2         111.2763761        109.6326839        127.2878623     H        387 HID                     0.1000
    71  HE1         111.9950619        110.7506086        123.2480585     H        387 HID                     0.1300
    72 C1_1         114.7529526        111.2053342        119.1294982     C.2      673 0                       0.6530
    73 N1_2         114.4393158        109.9098814        119.0017369     N.am     673 0                      -0.5560
    74 O1_3         115.1350020        111.9235957        118.2104821     O.2      673 0                      -0.4880
    75 C2_4         114.5256860        109.1669715        117.7364534     C.3      673 0                       0.0380
    76 N2_5         114.8194325        109.8808310        115.5251424     N.pl3    506 10                     -0.5850
    77 O2_6         114.7894886        111.8874111        122.4912239     O.2       46 5                      -0.2050
    78 C3_7         114.1067303        109.9231159        116.6532033     C.3      506 10                      0.4700
    79 N3_8         115.4751588        114.3774694        124.2398951     N.4       78 2                      -0.3800
    80 C4_9         114.4352976        110.6213458        114.4092086     C.3      506 10                      0.1020
    81 N4_10        119.6781713        112.5934731        125.7627218     N.pl3    735 7                      -0.2710
    82 C5_11        113.2996904        111.4101018        114.4670129     C.3      506 10                     -0.1600
    83 N5_12        119.3521830        113.7314205        123.9529867     N.pl3    735 7                      -0.6080
    84 C6_13        112.5603440        111.4507220        115.6353766     C.3      506 10                     -0.1240
    85 N6_14        113.9586507        112.7888796        120.6823080     N.pl3     18 4                      -0.6790
    86 C7_15        112.9657869        110.7032493        116.7268246     C.3      506 10                      0.0150
    87 C8_16        114.6188478        111.6857088        120.3596006     C.3       41 8                      -0.3820
    88 C9_17        115.1346124        111.1210650        121.4449892     C.3       40 1                       0.2130
    89 C10_18       114.0788232        112.8902550        122.0009181     C.3       41 9                       0.7380
    90 C11_19       113.4847636        114.0050500        122.8465553     C.3       78 2                      -0.1730
    91 C12_20       114.0764051        113.9307371        124.2460892     C.3       78 2                       0.1280
    92 C13_21       116.4054862        113.2768520        124.5213807     C.3       78 2                       0.1320
    93 C14_22       117.4208399        113.6849303        125.5794124     C.3       78 2                      -0.0620
    94 C15_23       118.8168611        113.3364254        125.0943277     C.3      735 7                       0.2740
    95 C16_24       120.7808430        112.5197691        125.0252574     C.3      735 7                       0.1300
    96 C17_25       121.9316930        111.8980836        125.2481595     C.3      409 3                      -0.3000
    97 C18_26       122.9532368        111.9615034        124.3220649     C.3      409 3                      -0.1820
    98 C19_27       122.7477928        112.6865149        123.1668601     C.3      409 3                      -0.2130
    99 C20_28       121.5292475        113.3155271        122.9862505     C.3      409 3                      -0.3790
   100 C21_29       120.5803253        113.2206666        123.9097797     C.3      735 7                       0.4790
   101 F1_30        112.2917247        110.7428034        117.7909443     F         23 6                      -0.1320
   102 H5           112.9910008        111.9927236        113.6002513     H          0 11                      0.1150
   103 H6           111.6638906        112.0665591        115.6968583     H          0 12                      0.1770
   104 H9           115.7236785        110.2057867        121.4788962     H          0 13                      0.2230
   105 H11          113.7238143        114.9685783        122.4006878     H          0 14                      0.0900
   106 H12          113.5028070        114.5863978        124.8993542     H          0 15                      0.0900
   107 H13          116.9302723        113.0153603        123.6043029     H          0 16                      0.0900
   108 H14          117.3689148        114.7554304        125.7629121     H          0 17                      0.0900
   109 H15          114.1337820        109.3578033        119.7764290     H          0 18                      0.3200
   110 H17          122.0691843        111.3309432        126.1681513     H          0 19                      0.1850
   111 H18          123.8992462        111.4516203        124.5001389     H          0 20                      0.1270
   112 H19          123.5285843        112.7608362        122.4120562     H          0 21                      0.1270
   113 H20          121.3471816        113.8930171        122.0808874     H          0 22                      0.2500
   114 H21          115.5580843        108.8645200        117.5734115     H          0 23                      0.0900
   115 H22          113.9019450        108.2777445        117.8038587     H          0 24                      0.0900
   116 H31          115.5816150        115.0917922        124.9291172     H          0 25                      0.3200
   117 H32          115.6910492        114.7623799        123.3431330     H          0 26                      0.3200
   118 H41          115.0268315        110.5809367        113.4957652     H          0 27                      0.1220
   119 H42          119.5305312        112.1697851        126.6546685     H          0 28                      0.3210
   120 H9L          112.4047101        113.8835701        122.9027697     H          0 29                      0.0900
   121 H9M          113.9932991        112.9118574        124.6152593     H          0 30                      0.0900
   122 H9N          115.8679263        112.4034209        124.8791760     H          0 31                      0.0900
   123 H9O          117.2154337        113.1474055        126.5041202     H          0 32                      0.0900
@<TRIPOS>BOND
1 1 2 1  
2 2 3 1  
3 2 4 1  
4 5 6 1  
5 6 7 1  
6 6 8 1  
7 9 10 1  
8 10 11 1  
9 10 12 1  
10 12 13 1  
11 12 14 1  
12 15 16 1  
13 16 17 1  
14 16 24 1  
15 16 25 1  
16 17 18 1  
17 17 19 1  
18 18 20 1  
19 18 26 1  
20 19 21 1  
21 19 27 1  
22 20 22 1  
23 20 28 1  
24 21 22 1  
25 21 29 1  
26 22 23 1  
27 23 30 1  
28 31 32 1  
29 32 33 1  
30 32 34 1  
31 32 35 1  
32 33 36 1  
33 37 38 1  
34 38 39 1  
35 38 46 1  
36 38 47 1  
37 39 40 1  
38 39 41 1  
39 40 42 1  
40 40 48 1  
41 41 43 1  
42 41 49 1  
43 42 44 1  
44 42 50 1  
45 43 44 1  
46 43 51 1  
47 44 45 1  
48 45 52 1  
49 53 54 1  
50 54 55 1  
51 54 58 1  
52 54 59 1  
53 55 56 1  
54 55 57 1  
55 60 61 1  
56 61 62 1  
57 61 67 1  
58 61 68 1  
59 62 63 1  
60 62 64 1  
61 63 65 1  
62 63 69 1  
63 64 66 1  
64 64 70 1  
65 65 66 1  
66 65 71 1  
67 72 73 am 305
68 72 74 2 
69 72 87 1  202
70 73 75 1  210
71 73 109 1 
72 75 78 1  256
73 75 114 1 
74 75 115 1 
75 76 78 ar 2
76 76 80 ar 2
77 77 88 ar 2
78 77 89 ar 2
79 78 86 ar 1
80 79 91 1  101
81 79 92 1  101
82 79 116 1 
83 79 117 1 
84 80 82 ar 1
85 80 118 1 
86 81 94 ar 1
87 81 95 ar 1
88 81 119 1 
89 82 84 ar 1
90 82 102 1 
91 83 94 ar 2
92 83 100 ar 2
93 84 86 ar 1
94 84 103 1 
95 85 87 ar 2
96 85 89 ar 2
97 86 101 1 
98 87 88 ar 1
99 88 104 1 
100 89 90 1  241
101 90 91 1  101
102 90 105 1 
103 90 120 1 
104 91 106 1 
105 91 121 1 
106 92 93 1  101
107 92 107 1 
108 92 122 1 
109 93 94 1  249
110 93 108 1 
111 93 123 1 
112 95 96 ar 1
113 95 100 ar 1
114 96 97 ar 1
115 96 110 1 
116 97 98 ar 1
117 97 111 1 
118 98 99 ar 1
119 98 112 1 
120 99 100 ar 1
121 99 113 1 
@<TRIPOS>ALT_TYPE
CAMP_BIO_ALT_TYPE_SET
CAMP_BIO  1  297  2  298  3  299  4  299  5  212  6  214  7  215  8  215  9  222 10  224 11  225 12  226 13  227 14  227 15  119 16  124 17  126 18  127 19  127 20  129 21  129 22  131 23  132 24  125 25  125 26  128 27  128 28  130 29  130 30  133 31   74 32   79 33   81 34   80 35   80 36   82 37  119 38  124 39  126 40  127 41  127 42  129 43  129 44  131 45  132 46  125 47  125 48  128 49  128 50  130 51  130 52  133 53  207 54  212 55  214 56  215 57  215 58  213 59  213 60  175 61  180 62  182 63  183 64  185 65  187 66  189 67  181 68  181 69  184 70  186 71  188 
@<TRIPOS>MOLECULE
tmp_ligand_MINIMUM
123 121
BIOPOLYMER
USER_CHARGES
rFOS -99.8326959847 kcal/mol, CgenFF charge penalty mean/max 10.3806153846 / 60.227
# Energy (kcal/mol):   -9366.798    
@<TRIPOS>ATOM
     1  CZ          120.6180000        117.3850000        114.2470000     C.cat     23 ARG                     0.6400
     2  NH2         121.1160000        117.1840000        115.4630000     N.pl3     23 ARG                    -0.8000
     3 1HH2         122.0064458        116.6994460        115.5757549     H         23 ARG                     0.4600
     4 2HH2         120.6076777        117.5143235        116.2833017     H         23 ARG                     0.4600
     5  CB          126.1800000        118.2200000        115.4430000     C.3      164 ASP                    -0.2800
     6  CG          124.8640000        117.4930000        115.6820000     C.2      164 ASP                     0.6200
     7  OD1         124.3530259        116.8199793        114.7636904     O.co2    164 ASP                    -0.7600
     8  OD2         124.3434130        117.5844599        116.8131000     O.co2    164 ASP                    -0.7600
     9  CB          120.7230000        121.0760000        116.3150000     C.3      168 ASN                    -0.1800
    10  CG          119.4590000        120.6880000        117.0490000     C.2      168 ASN                     0.5500
    11  OD1         118.6249088        119.9503052        116.5249416     O.2      168 ASN                    -0.5500
    12  ND2         119.3089850        121.1829667        118.2712317     N.2      168 ASN                    -0.6200
    13 1HD2         118.5026906        120.9138582        118.8350314     H        168 ASN                     0.3100
    14 2HD2         119.9999838        121.8324868        118.6467904     H        168 ASN                     0.3100
    15  CA          119.8360000        108.2290000        126.0280000     C.3      252 TYR                     0.0700
    16  CB          120.1690000        107.3650000        124.8110000     C.3      252 TYR                    -0.1800
    17  CG          121.1003705        108.0257344        123.8251100     C.ar     252 TYR                     0.0000
    18  CD1         120.6598561        109.0560887        123.0078469     C.ar     252 TYR                    -0.1150
    19  CD2         122.3994734        107.5790476        123.6690732     C.ar     252 TYR                    -0.1150
    20  CE1         121.5013701        109.6496184        122.0923154     C.ar     252 TYR                    -0.1150
    21  CE2         123.2507320        108.1712960        122.7605702     C.ar     252 TYR                    -0.1150
    22  CZ          122.7962622        109.2022587        121.9728685     C.ar     252 TYR                     0.1100
    23  OH          123.6448603        109.7877800        121.0614212     O.3      252 TYR                    -0.5400
    24 1HB          119.2460037        107.0795249        124.3041837     H        252 TYR                     0.0900
    25 2HB          120.6018570        106.4202542        125.1432216     H        252 TYR                     0.0900
    26  HD1         119.6414097        109.4011961        123.1081854     H        252 TYR                     0.1150
    27  HD2         122.7515845        106.7687641        124.2902481     H        252 TYR                     0.1150
    28  HE1         121.1384714        110.4505908        121.4653005     H        252 TYR                     0.1150
    29  HE2         124.2622899        107.8086936        122.6525418     H        252 TYR                     0.1150
    30  HH          123.1669872        110.5010657        120.6100224     H        252 TYR                     0.4300
    31  CA          114.6830000        118.0040000        119.6790000     C.3      260 CYS                     0.0700
    32  CB          114.4400000        116.4920000        119.7120000     C.3      260 CYS                    -0.1100
    33  SG          113.7317458        115.8257777        118.1907604     S.3      260 CYS                    -0.2300
    34 1HB          113.7905675        116.2463432        120.5535291     H        260 CYS                     0.0900
    35 2HB          115.3766318        115.9778893        119.9326626     H        260 CYS                     0.0900
    36  HG          114.5383201        114.7660227        118.1138621     H        260 CYS                     0.1600
    37  CA          117.8670000        103.6840000        119.9790000     C.3      381 TYR                     0.0700
    38  CB          117.7990000        103.5140000        118.4660000     C.3      381 TYR                    -0.1800
    39  CG          118.3515631        104.7039276        117.7201064     C.ar     381 TYR                     0.0000
    40  CD1         119.5166704        104.5990105        116.9772973     C.ar     381 TYR                    -0.1150
    41  CD2         117.7104391        105.9328022        117.7614868     C.ar     381 TYR                    -0.1150
    42  CE1         120.0271312        105.6809770        116.2948134     C.ar     381 TYR                    -0.1150
    43  CE2         118.2146908        107.0218076        117.0821493     C.ar     381 TYR                    -0.1150
    44  CZ          119.3735324        106.8907110        116.3505819     C.ar     381 TYR                     0.1100
    45  OH          119.8808924        107.9731362        115.6714409     O.3      381 TYR                    -0.5400
    46 1HB          116.7640080        103.3448690        118.1652222     H        381 TYR                     0.0900
    47 2HB          118.3471534        102.6164135        118.1759185     H        381 TYR                     0.0900
    48  HD1         120.0248053        103.6468421        116.9376197     H        381 TYR                     0.1150
    49  HD2         116.8017687        106.0289011        118.3372325     H        381 TYR                     0.1150
    50  HE1         120.9366752        105.5777532        115.7216863     H        381 TYR                     0.1150
    51  HE2         117.7012364        107.9709197        117.1263188     H        381 TYR                     0.1150
    52  HH          120.6873838        107.6960257        115.2091841     H        381 TYR                     0.4300
    53  CA          115.2440000        105.7570000        123.1040000     C.3      384 ASP                     0.0700
    54  CB          115.7770000        106.3480000        121.7980000     C.3      384 ASP                    -0.2800
    55  CG          114.7229034        107.1237129        121.0282495     C.2      384 ASP                     0.6200
    56  OD1         114.0177389        107.9567176        121.6359478     O.co2    384 ASP                    -0.7600
    57  OD2         114.5972098        106.8978067        119.8066782     O.co2    384 ASP                    -0.7600
    58 1HB          116.1699172        105.5470181        121.1700469     H        384 ASP                     0.0900
    59 2HB          116.6240705        107.0009757        122.0133491     H        384 ASP                     0.0900
    60  CA          111.8310000        106.3480000        126.5970000     C.3      387 HID                     0.0700
    61  CB          112.9080000        107.3730000        126.2510000     C.3      387 HID                    -0.0900
    62  CG          112.3660897        108.6584988        125.7082366     C.ar     387 HID                    -0.0500
    63  ND1         112.2157539        108.8897734        124.3586759     N.ar     387 HID                    -0.3600
    64  CD2         111.9382125        109.7809232        126.3329218     C.ar     387 HID                     0.2200
    65  CE1         111.7205446        110.1001671        124.1743204     C.ar     387 HID                     0.2500
    66  NE2         111.5424754        110.6626875        125.3561055     N.ar     387 HID                    -0.7000
    67 1HB          113.6048040        106.9397031        125.5319736     H        387 HID                     0.0900
    68 2HB          113.5125853        107.5779658        127.1357297     H        387 HID                     0.0900
    69  HD1         112.4505985        108.2320833        123.6152435     H        387 HID                     0.3200
    70  HD2         111.9222262        109.9315821        127.4022423     H        387 HID                     0.1000
    71  HE1         111.5007218        110.5450961        123.2150935     H        387 HID                     0.1300
    72 C1_1         115.0291401        110.7545563        119.0429709     C.2      673 0                       0.6530
    73 N1_2         114.8961199        109.4749607        118.6717166     N.am     673 0                      -0.5560
    74 O1_3         115.2749205        111.6806167        118.2758619     O.2      673 0                      -0.4880
    75 C2_4         115.0424015        109.0042161        117.2870440     C.3      673 0                       0.0380
    76 N2_5         115.1571057        110.1568357        115.2513401     N.pl3    506 10                     -0.5850
    77 O2_6         115.0849021        110.7887959        122.4727642     O.2       46 5                      -0.2050
    78 C3_7         114.4846260        109.8824984        116.3715027     C.3      506 10                      0.4700
    79 N3_8         115.4740769        112.9770153        124.6610567     N.4       78 2                      -0.3800
    80 C4_9         114.6348576        111.0311176        114.3004888     C.3      506 10                      0.1020
    81 N4_10        119.9354996        111.5631936        125.7852337     N.pl3    735 7                      -0.2710
    82 C5_11        113.4024970        111.6226469        114.5160380     C.3      506 10                     -0.1600
    83 N5_12        119.3912491        112.9627069        124.2291206     N.pl3    735 7                      -0.6080
    84 C6_13        112.7052680        111.3352531        115.6756214     C.3      506 10                     -0.1240
    85 N6_14        114.0742918        111.8856155        120.8756520     N.pl3     18 4                      -0.6790
    86 C7_15        113.2487370        110.4619006        116.6009618     C.3      506 10                      0.0150
    87 C8_16        114.8712430        110.9700129        120.3431797     C.3       41 8                      -0.3820
    88 C9_17        115.4980246        110.2913198        121.2968172     C.3       40 1                       0.2130
    89 C10_18       114.2242039        111.7528958        122.1884211     C.3       41 9                       0.7380
    90 C11_19       113.5089992        112.5907679        123.2359084     C.3       78 2                      -0.1730
    91 C12_20       114.1528576        112.3401297        124.5912253     C.3       78 2                       0.1280
    92 C13_21       116.5586886        111.9889771        124.7202183     C.3       78 2                       0.1320
    93 C14_22       117.5424432        112.3324277        125.8297995     C.3       78 2                      -0.0620
    94 C15_23       118.9560827        112.2866652        125.2773800     C.3      735 7                       0.2740
    95 C16_24       121.0116634        111.7896374        125.0397367     C.3      735 7                       0.1300
    96 C17_25       122.2452985        111.3096958        125.1315758     C.3      409 3                      -0.3000
    97 C18_26       123.2154819        111.6931969        124.2277527     C.3      409 3                      -0.1820
    98 C19_27       122.8708799        112.5855938        123.2341612     C.3      409 3                      -0.2130
    99 C20_28       121.5706815        113.0549173        123.1856994     C.3      409 3                      -0.3790
   100 C21_29       120.6766808        112.6518320        124.0804859     C.3      735 7                       0.4790
   101 F1_30        112.6126828        110.2025354        117.6575789     F         23 6                      -0.1320
   102 H5           112.9855957        112.3074650        113.7789964     H          0 11                      0.1150
   103 H6           111.7339359        111.7926056        115.8600301     H          0 12                      0.1770
   104 H9           116.2104643        109.4807668        121.1508154     H          0 13                      0.2230
   105 H11          113.5951021        113.6452826        122.9811241     H          0 14                      0.0900
   106 H12          113.5157049        112.7711959        125.3618611     H          0 15                      0.0900
   107 H13          117.0832045        111.9835006        123.7664557     H          0 16                      0.0900
   108 H14          117.3471979        113.3302656        126.2152057     H          0 17                      0.0900
   109 H15          114.6977936        108.7485740        119.3284647     H          0 18                      0.3200
   110 H17          122.4924496        110.6051910        125.9250027     H          0 19                      0.1850
   111 H18          124.2292038        111.3007673        124.2984069     H          0 20                      0.1270
   112 H19          123.6071791        112.9126750        122.5021985     H          0 21                      0.1270
   113 H20          121.2784730        113.7602895        122.4089181     H          0 22                      0.2500
   114 H21          116.1008130        108.8900451        117.0620193     H          0 23                      0.0900
   115 H22          114.5522394        108.0377264        117.1872457     H          0 24                      0.0900
   116 H31          115.5028558        113.5563782        125.4735389     H          0 25                      0.3200
   117 H32          115.6029615        113.5510888        123.8531116     H          0 26                      0.3200
   118 H41          115.1945356        111.2493492        113.3921609     H          0 27                      0.1220
   119 H42          119.8794241        110.9622022        126.5805593     H          0 28                      0.3210
   120 H9L          112.4592327        112.3063816        123.2752497     H          0 29                      0.0900
   121 H9M          114.2261988        111.2687939        124.7590635     H          0 30                      0.0900
   122 H9N          116.1615470        110.9955296        124.9078630     H          0 31                      0.0900
   123 H9O          117.4462982        111.6063455        126.6358824     H          0 32                      0.0900
@<TRIPOS>BOND
1 1 2 1  
2 2 3 1  
3 2 4 1  
4 5 6 1  
5 6 7 1  
6 6 8 1  
7 9 10 1  
8 10 11 1  
9 10 12 1  
10 12 13 1  
11 12 14 1  
12 15 16 1  
13 16 17 1  
14 16 24 1  
15 16 25 1  
16 17 18 1  
17 17 19 1  
18 18 20 1  
19 18 26 1  
20 19 21 1  
21 19 27 1  
22 20 22 1  
23 20 28 1  
24 21 22 1  
25 21 29 1  
26 22 23 1  
27 23 30 1  
28 31 32 1  
29 32 33 1  
30 32 34 1  
31 32 35 1  
32 33 36 1  
33 37 38 1  
34 38 39 1  
35 38 46 1  
36 38 47 1  
37 39 40 1  
38 39 41 1  
39 40 42 1  
40 40 48 1  
41 41 43 1  
42 41 49 1  
43 42 44 1  
44 42 50 1  
45 43 44 1  
46 43 51 1  
47 44 45 1  
48 45 52 1  
49 53 54 1  
50 54 55 1  
51 54 58 1  
52 54 59 1  
53 55 56 1  
54 55 57 1  
55 60 61 1  
56 61 62 1  
57 61 67 1  
58 61 68 1  
59 62 63 1  
60 62 64 1  
61 63 65 1  
62 63 69 1  
63 64 66 1  
64 64 70 1  
65 65 66 1  
66 65 71 1  
67 72 73 am 305
68 72 74 2 
69 72 87 1  202
70 73 75 1  210
71 73 109 1 
72 75 78 1  256
73 75 114 1 
74 75 115 1 
75 76 78 ar 2
76 76 80 ar 2
77 77 88 ar 2
78 77 89 ar 2
79 78 86 ar 1
80 79 91 1  101
81 79 92 1  101
82 79 116 1 
83 79 117 1 
84 80 82 ar 1
85 80 118 1 
86 81 94 ar 1
87 81 95 ar 1
88 81 119 1 
89 82 84 ar 1
90 82 102 1 
91 83 94 ar 2
92 83 100 ar 2
93 84 86 ar 1
94 84 103 1 
95 85 87 ar 2
96 85 89 ar 2
97 86 101 1 
98 87 88 ar 1
99 88 104 1 
100 89 90 1  241
101 90 91 1  101
102 90 105 1 
103 90 120 1 
104 91 106 1 
105 91 121 1 
106 92 93 1  101
107 92 107 1 
108 92 122 1 
109 93 94 1  249
110 93 108 1 
111 93 123 1 
112 95 96 ar 1
113 95 100 ar 1
114 96 97 ar 1
115 96 110 1 
116 97 98 ar 1
117 97 111 1 
118 98 99 ar 1
119 98 112 1 
120 99 100 ar 1
121 99 113 1 
@<TRIPOS>ALT_TYPE
CAMP_BIO_ALT_TYPE_SET
CAMP_BIO  1  297  2  298  3  299  4  299  5  212  6  214  7  215  8  215  9  222 10  224 11  225 12  226 13  227 14  227 15  119 16  124 17  126 18  127 19  127 20  129 21  129 22  131 23  132 24  125 25  125 26  128 27  128 28  130 29  130 30  133 31   74 32   79 33   81 34   80 35   80 36   82 37  119 38  124 39  126 40  127 41  127 42  129 43  129 44  131 45  132 46  125 47  125 48  128 49  128 50  130 51  130 52  133 53  207 54  212 55  214 56  215 57  215 58  213 59  213 60  175 61  180 62  182 63  183 64  185 65  187 66  189 67  181 68  181 69  184 70  186 71  188 
