# Supplementary material for: Structures of ferroportin in complex with its specific inhibitor vamifeport
Source: eLife. 2023 Mar 21;12:e83053. doi: 10.7554/eLife.83053 (PMC10030120; doi:10.7554/eLife.83053)
Supplement: Figure 4—figure supplement 4—source data 1. [file elife-83053-fig4-figsupp4-data1.zip › Figure4-supplement4_1/inputs/campdock_vit1.frz]

A
       1 X
       1 Y
       1 Z
       1 A
       1 B
       1 C
    3458 INT
    3441 INT
    3435 INT
    3432 INT
    3419 INT
    3409 INT
    3406 INT
    3390 INT
    3366 INT
    3365 INT
    3352 INT
    3331 INT
    3315 INT
    3292 INT
    3289 INT
    3276 INT
    3241 INT
    3230 INT
    3227 INT
    3211 INT
    3208 INT
    3192 INT
    3189 INT
    3178 INT
    3152 INT
    3140 INT
    3137 INT
    3126 INT
    3113 INT
    3098 INT
    3085 INT
    3082 INT
    3069 INT
    3066 INT
    3051 INT
    3023 INT
    3007 INT
    2994 INT
    2991 INT
    2966 INT
    2950 INT
    2930 INT
    2927 INT
    2911 INT
    2908 INT
    2883 INT
    2854 INT
    2843 INT
    2842 INT
    2829 INT
    2812 INT
    2809 INT
    2794 INT
    2769 INT
    2766 INT
    2753 INT
    2743 INT
    2570 INT
    2568 INT
    2502 INT
    2501 INT
    2488 INT
    2479 INT
    2464 INT
    2448 INT
    2433 INT
    2423 INT
    2420 INT
    2404 INT
    2384 INT
    2372 INT
    2370 INT
    2346 INT
    2332 INT
    2313 INT
    2303 INT
    2300 INT
    2287 INT
    2284 INT
    2271 INT
    2268 INT
    2252 INT
    2223 INT
    2211 INT
    2159 INT
    2140 INT
    2139 INT
    1995 INT
    1992 INT
    1952 INT
    1949 INT
    1933 INT
    1932 INT
    1919 INT
    1916 INT
    1900 INT
    1897 INT
    1881 INT
    1878 INT
    1862 INT
    1859 INT
    1824 INT
    1813 INT
    1800 INT
    1799 INT
    1786 INT
    1783 INT
    1767 INT
    1764 INT
    1738 INT
    1714 INT
    1705 INT
    1682 INT
    1665 INT
    1664 INT
    1651 INT
    1648 INT
    1632 INT
    1629 INT
    1610 INT
    1592 INT
    1581 INT
    1553 INT
    1542 INT
    1539 INT
    1514 INT
    1503 INT
    1500 INT
    1487 INT
    1470 INT
    1453 INT
    1450 INT
    1434 INT
    1431 INT
    1415 INT
    1412 INT
    1378 INT
    1375 INT
    1359 INT
    1356 INT
    1340 INT
    1337 INT
    1313 INT
    1310 INT
    1298 INT
    1266 INT
    1263 INT
    1250 INT
    1247 INT
    1234 INT
    1231 INT
    1204 INT
    1203 INT
    1191 INT
    1173 INT
    1163 INT
    1160 INT
    1147 INT
    1125 INT
    1122 INT
    1107 INT
    1105 INT
    1082 INT
    1073 INT
    1058 INT
    1035 INT
    1024 INT
    1021 INT
     995 INT
     983 INT
     965 INT
     946 INT
     943 INT
     927 INT
     910 INT
     907 INT
     891 INT
     733 INT
     730 INT
     693 INT
     690 INT
     674 INT
     671 INT
     638 INT
     626 INT
     606 INT
     583 INT
     580 INT
     561 INT
     549 INT
     546 INT
     530 INT
     505 INT
     494 INT
     491 INT
     451 INT
     432 INT
     380 INT
     307 INT
     271 INT
     268 INT
     254 INT
     217 INT
     214 INT
     200 INT
     177 INT
     174 INT
     158 INT
     155 INT
     130 INT
     119 INT
      97 INT
      89 INT
      76 INT
      75 INT
      62 INT
      59 INT
      45 INT
      21 INT
      10 INT
       5 INT
    3449 INT
    3429 INT
    3401 INT
    3362 INT
    3343 INT
    3325 INT
    3303 INT
    3286 INT
    3267 INT
    3240 INT
    3222 INT
    3203 INT
    3186 INT
    3166 INT
    3151 INT
    3134 INT
    3123 INT
    3108 INT
    3095 INT
    3079 INT
    3061 INT
    3047 INT
    3022 INT
    3004 INT
    2987 INT
    2965 INT
    2947 INT
    2923 INT
    2905 INT
    2880 INT
    2853 INT
    2839 INT
    2824 INT
    2805 INT
    2788 INT
    2763 INT
    2738 INT
    2559 INT
    2498 INT
    2475 INT
    2459 INT
    2444 INT
    2415 INT
    2395 INT
    2381 INT
    2361 INT
    2345 INT
    2331 INT
    2297 INT
    2281 INT
    2265 INT
    2248 INT
    2222 INT
    2210 INT
    2152 INT
    2136 INT
    1988 INT
    1945 INT
    1929 INT
    1912 INT
    1893 INT
    1873 INT
    1855 INT
    1833 INT
    1821 INT
    1810 INT
    1796 INT
    1778 INT
    1761 INT
    1737 INT
    1713 INT
    1693 INT
    1677 INT
    1661 INT
    1643 INT
    1624 INT
    1609 INT
    1591 INT
    1572 INT
    1552 INT
    1534 INT
    1513 INT
    1497 INT
    1482 INT
    1465 INT
    1445 INT
    1427 INT
    1408 INT
    1388 INT
    1370 INT
    1352 INT
    1334 INT
    1323 INT
    1307 INT
    1294 INT
    1260 INT
    1244 INT
    1226 INT
    1214 INT
    1200 INT
    1185 INT
    1157 INT
    1138 INT
    1117 INT
    1096 INT
    1069 INT
    1049 INT
    1034 INT
    1018 INT
     994 INT
     982 INT
     958 INT
     939 INT
     902 INT
     885 INT
     727 INT
     685 INT
     666 INT
     635 INT
     622 INT
     594 INT
     575 INT
     560 INT
     543 INT
     525 INT
     504 INT
     488 INT
     431 INT
     375 INT
     306 INT
     263 INT
     251 INT
     209 INT
     188 INT
     169 INT
     150 INT
     129 INT
     110 INT
      86 INT
      72 INT
      54 INT
      33 INT
      20 INT
       4 INT
    3448 INT
    3400 INT
    3342 INT
    3324 INT
    3302 INT
    3266 INT
    3221 INT
    3202 INT
    3165 INT
    3150 INT
    3107 INT
    3060 INT
    3046 INT
    2985 INT
    2921 INT
    2823 INT
    2803 INT
    2787 INT
    2737 INT
    2558 INT
    2474 INT
    2458 INT
    2443 INT
    2414 INT
    2394 INT
    2360 INT
    2330 INT
    2246 INT
    2150 INT
    1986 INT
    1943 INT
    1910 INT
    1891 INT
    1872 INT
    1853 INT
    1832 INT
    1777 INT
    1692 INT
    1676 INT
    1642 INT
    1623 INT
    1608 INT
    1571 INT
    1533 INT
    1481 INT
    1464 INT
    1444 INT
    1425 INT
    1406 INT
    1369 INT
    1350 INT
    1293 INT
    1225 INT
    1184 INT
    1137 INT
    1116 INT
    1095 INT
    1068 INT
    1048 INT
     956 INT
     937 INT
     901 INT
     684 INT
     665 INT
     621 INT
     593 INT
     574 INT
     559 INT
     524 INT
     374 INT
     262 INT
     208 INT
     187 INT
     168 INT
     149 INT
     109 INT
      53 INT
      32 INT
      14 INT
    3447 INT
    3341 INT
    3323 INT
    3265 INT
    3106 INT
    2822 INT
    2786 INT
    2736 INT
    2557 INT
    2457 INT
    2393 INT
    2359 INT
    1675 INT
    1570 INT
    1480 INT
    1463 INT
    1183 INT
    1136 INT
    1094 INT
    1047 INT
     373 INT
     108 INT
      15 INT
    3446 INT
    3340 INT
    3264 INT
    2556 INT
    2392 INT
    2358 INT
    1569 INT
    1135 INT
    1093 INT
    1046 INT
     107 INT
      16 INT
    3440 INT
    2555 INT
    2357 INT
    2186 INT
    1092 INT
      26 INT
    3439 INT
      27 INT
    3425 INT
      28 INT
    3424 INT
      47 INT
    3423 INT
      48 INT
    3415 INT
      49 INT
    3414 INT
      66 INT
    3413 INT
      67 INT
    3396 INT
      68 INT
    3395 INT
      80 INT
    3394 INT
      81 INT
    3386 INT
      82 INT
    3385 INT
      91 INT
    3384 INT
      92 INT
    3372 INT
      93 INT
    3370 INT
     101 INT
    3358 INT
     102 INT
    3357 INT
     103 INT
    3356 INT
     123 INT
    3336 INT
     124 INT
    3335 INT
     125 INT
    3334 INT
     143 INT
    3319 INT
     144 INT
    3318 INT
     145 INT
    3317 INT
     162 INT
    3298 INT
     163 INT
    3297 INT
     164 INT
    3296 INT
     181 INT
    3282 INT
     182 INT
    3281 INT
     183 INT
    3280 INT
     202 INT
    3260 INT
     203 INT
    3259 INT
     204 INT
    3258 INT
     221 INT
    3236 INT
     222 INT
    3235 INT
     223 INT
    3234 INT
     228 INT
    3217 INT
     229 INT
    3216 INT
     230 INT
    3215 INT
     245 INT
    3198 INT
     246 INT
    3197 INT
     247 INT
    3196 INT
     256 INT
    3182 INT
     257 INT
    3181 INT
     258 INT
    3180 INT
     275 INT
    3161 INT
     276 INT
    3160 INT
     277 INT
    3159 INT
     286 INT
    3146 INT
     287 INT
    3145 INT
     288 INT
    3144 INT
     300 INT
    3130 INT
     301 INT
    3129 INT
     302 INT
    3128 INT
     324 INT
    3119 INT
     325 INT
    3118 INT
     326 INT
    3117 INT
     331 INT
    3102 INT
     332 INT
    3101 INT
     333 INT
    3100 INT
     343 INT
    3091 INT
     344 INT
    3090 INT
     345 INT
    3089 INT
     367 INT
    3075 INT
     368 INT
    3074 INT
     369 INT
    3073 INT
     384 INT
    3056 INT
     385 INT
    3055 INT
     386 INT
    3054 INT
     408 INT
    3042 INT
     409 INT
    3041 INT
     410 INT
    3040 INT
     425 INT
    3018 INT
     426 INT
    3017 INT
     427 INT
    3016 INT
     445 INT
    3011 INT
     446 INT
    3010 INT
     447 INT
    3009 INT
     455 INT
    3000 INT
     456 INT
    2999 INT
     457 INT
    2998 INT
     471 INT
    2981 INT
     472 INT
    2980 INT
     473 INT
    2979 INT
     482 INT
    2961 INT
     483 INT
    2960 INT
     484 INT
    2959 INT
     498 INT
    2954 INT
     499 INT
    2953 INT
     500 INT
    2952 INT
     518 INT
    2943 INT
     519 INT
    2942 INT
     520 INT
    2941 INT
     537 INT
    2936 INT
     538 INT
    2935 INT
     539 INT
    2934 INT
     553 INT
    2917 INT
     554 INT
    2916 INT
     555 INT
    2915 INT
     568 INT
    2901 INT
     569 INT
    2900 INT
     570 INT
    2899 INT
     587 INT
    2887 INT
     588 INT
    2885 INT
     589 INT
    2876 INT
     608 INT
    2875 INT
     609 INT
    2874 INT
     610 INT
    2869 INT
     615 INT
    2868 INT
     616 INT
    2867 INT
     617 INT
    2849 INT
     629 INT
    2848 INT
     630 INT
    2847 INT
     631 INT
    2835 INT
     640 INT
    2834 INT
     641 INT
    2833 INT
     642 INT
    2818 INT
     659 INT
    2817 INT
     660 INT
    2816 INT
     661 INT
    2799 INT
     678 INT
    2798 INT
     679 INT
    2797 INT
     680 INT
    2782 INT
     697 INT
    2781 INT
     698 INT
    2780 INT
     699 INT
    2775 INT
     711 INT
    2774 INT
     712 INT
    2773 INT
     713 INT
    2759 INT
     721 INT
    2758 INT
     722 INT
    2757 INT
     723 INT
    2749 INT
     737 INT
    2748 INT
     738 INT
    2747 INT
     739 INT
    2732 INT
     758 INT
    2731 INT
     759 INT
    2730 INT
     760 INT
    2718 INT
     765 INT
    2716 INT
     766 INT
    2708 INT
     767 INT
    2707 INT
     784 INT
    2706 INT
     785 INT
    2689 INT
     786 INT
    2688 INT
     800 INT
    2687 INT
     801 INT
    2670 INT
     802 INT
    2669 INT
     816 INT
    2668 INT
     817 INT
    2656 INT
     818 INT
    2655 INT
     826 INT
    2654 INT
     827 INT
    2642 INT
     828 INT
    2641 INT
     833 INT
    2640 INT
     834 INT
    2623 INT
     835 INT
    2622 INT
     844 INT
    2621 INT
     845 INT
    2606 INT
     846 INT
    2605 INT
     860 INT
    2604 INT
     861 INT
    2594 INT
     862 INT
    2593 INT
     879 INT
    2592 INT
     880 INT
    2575 INT
     881 INT
    2574 INT
     895 INT
    2573 INT
     896 INT
    2551 INT
     897 INT
    2550 INT
     914 INT
    2549 INT
     915 INT
    2527 INT
     916 INT
    2526 INT
     921 INT
    2525 INT
     922 INT
    2508 INT
     923 INT
    2507 INT
     931 INT
    2506 INT
     932 INT
    2494 INT
     933 INT
    2493 INT
     950 INT
    2492 INT
     951 INT
    2484 INT
     952 INT
    2483 INT
     969 INT
    2482 INT
     970 INT
    2470 INT
     971 INT
    2469 INT
     976 INT
    2468 INT
     977 INT
    2453 INT
     978 INT
    2452 INT
     988 INT
    2451 INT
     989 INT
    2439 INT
     990 INT
    2438 INT
    1012 INT
    2437 INT
    1013 INT
    2429 INT
    1014 INT
    2428 INT
    1028 INT
    2427 INT
    1029 INT
    2410 INT
    1030 INT
    2409 INT
    1040 INT
    2408 INT
    1041 INT
    2388 INT
    1042 INT
    2387 INT
    1062 INT
    2386 INT
    1063 INT
    2377 INT
    1064 INT
    2376 INT
    1076 INT
    2375 INT
    1077 INT
    2353 INT
    1078 INT
    2352 INT
    1086 INT
    2351 INT
    1087 INT
    2341 INT
    1088 INT
    2340 INT
    1110 INT
    2339 INT
    1111 INT
    2326 INT
    1112 INT
    2325 INT
    1129 INT
    2324 INT
    1130 INT
    2319 INT
    1131 INT
    2318 INT
    1151 INT
    2317 INT
    1152 INT
    2309 INT
    1153 INT
    2308 INT
    1167 INT
    2307 INT
    1168 INT
    2293 INT
    1169 INT
    2292 INT
    1177 INT
    2291 INT
    1178 INT
    2277 INT
    1179 INT
    2276 INT
    1194 INT
    2275 INT
    1195 INT
    2261 INT
    1196 INT
    2260 INT
    1208 INT
    2259 INT
    1209 INT
    2242 INT
    1210 INT
    2241 INT
    1219 INT
    2240 INT
    1220 INT
    2218 INT
    1221 INT
    2217 INT
    1238 INT
    2216 INT
    1239 INT
    2206 INT
    1240 INT
    2205 INT
    1254 INT
    2204 INT
    1255 INT
    2182 INT
    1256 INT
    2181 INT
    1270 INT
    2180 INT
    1271 INT
    2165 INT
    1272 INT
    2164 INT
    1287 INT
    2163 INT
    1288 INT
    2146 INT
    1289 INT
    2145 INT
    1301 INT
    2144 INT
    1302 INT
    2132 INT
    1303 INT
    2131 INT
    1317 INT
    2130 INT
    1318 INT
    2113 INT
    1319 INT
    2112 INT
    1328 INT
    2111 INT
    1329 INT
    2103 INT
    1330 INT
    2102 INT
    1344 INT
    2101 INT
    1345 INT
    2089 INT
    1346 INT
    2088 INT
    1363 INT
    2087 INT
    1364 INT
    2079 INT
    1365 INT
    2078 INT
    1382 INT
    2077 INT
    1383 INT
    2065 INT
    1384 INT
    2064 INT
    1393 INT
    2063 INT
    1394 INT
    2054 INT
    1395 INT
    2053 INT
    1400 INT
    2052 INT
    1401 INT
    2044 INT
    1402 INT
    2043 INT
    1419 INT
    2042 INT
    1420 INT
    2025 INT
    1421 INT
    2024 INT
    1438 INT
    2023 INT
    1439 INT
    2011 INT
    1440 INT
    2010 INT
    1457 INT
    2009 INT
    1458 INT
    2001 INT
    1459 INT
    2000 INT
    1474 INT
    1999 INT
    1475 INT
    1982 INT
    1476 INT
    1981 INT
    1491 INT
    1980 INT
    1492 INT
    1968 INT
    1493 INT
    1967 INT
    1507 INT
    1966 INT
    1508 INT
    1958 INT
    1509 INT
    1957 INT
    1527 INT
    1956 INT
    1528 INT
    1939 INT
    1529 INT
    1938 INT
    1546 INT
    1937 INT
    1547 INT
    1925 INT
    1548 INT
    1924 INT
    1563 INT
    1923 INT
    1564 INT
    1906 INT
    1565 INT
    1905 INT
    1585 INT
    1904 INT
    1586 INT
    1887 INT
    1587 INT
    1886 INT
    1602 INT
    1885 INT
    1603 INT
    1868 INT
    1604 INT
    1867 INT
    1617 INT
    1866 INT
    1618 INT
    1849 INT
    1619 INT
    1848 INT
    1636 INT
    1847 INT
    1637 INT
    1828 INT
    1638 INT
    1827 INT
    1655 INT
    1826 INT
    1656 INT
    1817 INT
    1657 INT
    1816 INT
    1669 INT
    1815 INT
    1670 INT
    1806 INT
    1671 INT
    1805 INT
    1686 INT
    1804 INT
    1687 INT
    1792 INT
    1688 INT
    1791 INT
    1707 INT
    1790 INT
    1708 INT
    1773 INT
    1709 INT
    1772 INT
    1724 INT
    1771 INT
    1725 INT
    1757 INT
    1726 INT
    1756 INT
    1731 INT
    1755 INT
    1733 INT
    1732 INT
    3461 X
    3461 Y
    3461 Z
    3461 A
    3461 B
    3461 C
    5122 INT
    5116 INT
    5090 INT
    5079 INT
    5076 INT
    5065 INT
    5052 INT
    5049 INT
    5033 INT
    5030 INT
    5006 INT
    5003 INT
    4987 INT
    4984 INT
    4940 INT
    4927 INT
    4924 INT
    4891 INT
    4881 INT
    4878 INT
    4844 INT
    4841 INT
    4825 INT
    4822 INT
    4799 INT
    4798 INT
    4786 INT
    4784 INT
    4761 INT
    4758 INT
    4745 INT
    4742 INT
    4721 INT
    4708 INT
    4687 INT
    4685 INT
    4663 INT
    4661 INT
    4638 INT
    4635 INT
    4606 INT
    4595 INT
    4594 INT
    4572 INT
    4561 INT
    4551 INT
    4548 INT
    4514 INT
    4457 INT
    4364 INT
    4361 INT
    4315 INT
    4298 INT
    4280 INT
    4264 INT
    3868 INT
    3858 INT
    3855 INT
    3830 INT
    3819 INT
    3816 INT
    3790 INT
    3773 INT
    3760 INT
    3718 INT
    3705 INT
    3702 INT
    3676 INT
    3657 INT
    3647 INT
    3645 INT
    3613 INT
    3602 INT
    3601 INT
    3589 INT
    3587 INT
    3555 INT
    3527 INT
    3515 INT
    3505 INT
    3489 INT
    3473 INT
    3465 INT
    5120 INT
    5111 INT
    5089 INT
    5073 INT
    5062 INT
    5045 INT
    5027 INT
    4998 INT
    4980 INT
    4948 INT
    4937 INT
    4919 INT
    4873 INT
    4854 INT
    4837 INT
    4817 INT
    4795 INT
    4775 INT
    4755 INT
    4737 INT
    4718 INT
    4699 INT
    4676 INT
    4652 INT
    4630 INT
    4605 INT
    4591 INT
    4571 INT
    4545 INT
    4509 INT
    4450 INT
    4357 INT
    4308 INT
    4295 INT
    4277 INT
    4259 INT
    3850 INT
    3829 INT
    3813 INT
    3784 INT
    3769 INT
    3748 INT
    3715 INT
    3699 INT
    3675 INT
    3656 INT
    3636 INT
    3612 INT
    3598 INT
    3578 INT
    3554 INT
    3526 INT
    3500 INT
    3483 INT
    3470 INT
    5110 INT
    5105 INT
    5043 INT
    4997 INT
    4978 INT
    4918 INT
    4872 INT
    4835 INT
    4816 INT
    4774 INT
    4736 INT
    4698 INT
    4675 INT
    4651 INT
    4629 INT
    4508 INT
    4448 INT
    4355 INT
    4306 INT
    4258 INT
    3849 INT
    3783 INT
    3768 INT
    3747 INT
    3635 INT
    3577 INT
    3525 INT
    3499 INT
    3482 INT
    3464 INT
    5109 INT
    4773 INT
    4697 INT
    4674 INT
    4650 INT
    4507 INT
    3782 INT
    3634 INT
    3576 INT
    3498 INT
    3481 INT
    3475 INT
    5104 INT
    4772 INT
    4696 INT
    4673 INT
    4649 INT
    3633 INT
    3575 INT
    3476 INT
    5103 INT
    4771 INT
    4672 INT
    4648 INT
    3632 INT
    3574 INT
    3477 INT
    5085 INT
    3492 INT
    5084 INT
    3493 INT
    5083 INT
    3494 INT
    5069 INT
    3509 INT
    5068 INT
    3510 INT
    5067 INT
    3511 INT
    5058 INT
    3519 INT
    5057 INT
    3520 INT
    5056 INT
    3521 INT
    5039 INT
    3534 INT
    5038 INT
    3536 INT
    5037 INT
    3548 INT
    5023 INT
    3549 INT
    5022 INT
    3550 INT
    5021 INT
    3568 INT
    5012 INT
    3569 INT
    5011 INT
    3570 INT
    5010 INT
    3592 INT
    4993 INT
    3593 INT
    4992 INT
    3594 INT
    4991 INT
    3606 INT
    4974 INT
    3607 INT
    4973 INT
    3608 INT
    4972 INT
    3626 INT
    4955 INT
    3627 INT
    4954 INT
    3628 INT
    4953 INT
    3650 INT
    4944 INT
    3651 INT
    4943 INT
    3652 INT
    4942 INT
    3662 INT
    4933 INT
    3663 INT
    4932 INT
    3664 INT
    4931 INT
    3669 INT
    4914 INT
    3670 INT
    4913 INT
    3671 INT
    4912 INT
    3693 INT
    4897 INT
    3694 INT
    4896 INT
    3695 INT
    4895 INT
    3709 INT
    4887 INT
    3710 INT
    4886 INT
    3711 INT
    4885 INT
    3720 INT
    4868 INT
    3721 INT
    4867 INT
    3722 INT
    4866 INT
    3741 INT
    4861 INT
    3742 INT
    4860 INT
    3743 INT
    4859 INT
    3762 INT
    4850 INT
    3763 INT
    4849 INT
    3764 INT
    4848 INT
    3776 INT
    4831 INT
    3777 INT
    4830 INT
    3778 INT
    4829 INT
    3793 INT
    4812 INT
    3795 INT
    4811 INT
    3807 INT
    4810 INT
    3808 INT
    4805 INT
    3809 INT
    4804 INT
    3823 INT
    4803 INT
    3824 INT
    4791 INT
    3825 INT
    4790 INT
    3843 INT
    4789 INT
    3844 INT
    4767 INT
    3845 INT
    4766 INT
    3862 INT
    4765 INT
    3863 INT
    4751 INT
    3864 INT
    4750 INT
    3872 INT
    4749 INT
    3873 INT
    4732 INT
    3874 INT
    4731 INT
    3879 INT
    4730 INT
    3880 INT
    4725 INT
    3881 INT
    4724 INT
    3896 INT
    4723 INT
    3897 INT
    4714 INT
    3898 INT
    4713 INT
    3903 INT
    4712 INT
    3904 INT
    4692 INT
    3905 INT
    4691 INT
    3922 INT
    4690 INT
    3923 INT
    4668 INT
    3924 INT
    4667 INT
    3932 INT
    4666 INT
    3933 INT
    4644 INT
    3934 INT
    4643 INT
    3952 INT
    4642 INT
    3953 INT
    4625 INT
    3954 INT
    4624 INT
    3971 INT
    4623 INT
    3972 INT
    4601 INT
    3973 INT
    4600 INT
    3992 INT
    4599 INT
    3993 INT
    4587 INT
    3994 INT
    4586 INT
    4009 INT
    4585 INT
    4010 INT
    4567 INT
    4011 INT
    4566 INT
    4023 INT
    4565 INT
    4024 INT
    4557 INT
    4025 INT
    4556 INT
    4039 INT
    4555 INT
    4040 INT
    4541 INT
    4041 INT
    4540 INT
    4058 INT
    4539 INT
    4059 INT
    4527 INT
    4060 INT
    4526 INT
    4065 INT
    4525 INT
    4066 INT
    4520 INT
    4067 INT
    4519 INT
    4085 INT
    4518 INT
    4086 INT
    4503 INT
    4087 INT
    4091 INT
    4092 INT
    4502 INT
    4097 INT
    4501 INT
    4098 INT
    4484 INT
    4099 INT
    4483 INT
    4108 INT
    4482 INT
    4109 INT
    4477 INT
    4110 INT
    4476 INT
    4127 INT
    4475 INT
    4128 INT
    4463 INT
    4129 INT
    4462 INT
    4141 INT
    4461 INT
    4142 INT
    4444 INT
    4143 INT
    4443 INT
    4155 INT
    4442 INT
    4156 INT
    4434 INT
    4157 INT
    4433 INT
    4162 INT
    4432 INT
    4163 INT
    4423 INT
    4164 INT
    4422 INT
    4183 INT
    4421 INT
    4184 INT
    4413 INT
    4185 INT
    4412 INT
    4193 INT
    4411 INT
    4194 INT
    4406 INT
    4195 INT
    4405 INT
    4214 INT
    4404 INT
    4215 INT
    4389 INT
    4216 INT
    4388 INT
    4228 INT
    4387 INT
    4229 INT
    4370 INT
    4230 INT
    4369 INT
    4245 INT
    4368 INT
    4246 INT
    4351 INT
    4247 INT
    4350 INT
    4252 INT
    4349 INT
    4253 INT
    4340 INT
    4254 INT
    4339 INT
    4271 INT
    4338 INT
    4272 INT
    4321 INT
    4273 INT
    4320 INT
    4282 INT
    4319 INT
    4283 INT
    4302 INT
    4284 INT
    4301 INT
    4289 INT
    4300 INT
    4290 INT
    4291 INT
    5134 X
    5134 Y
    5134 Z
    5134 A
    5134 B
    5134 C
    6731 INT
    6714 INT
    6709 INT
    6687 INT
    6684 INT
    6668 INT
    6667 INT
    6655 INT
    6641 INT
    6623 INT
    6604 INT
    6594 INT
    6592 INT
    6560 INT
    6551 INT
    6528 INT
    6511 INT
    6508 INT
    6486 INT
    6468 INT
    6451 INT
    6407 INT
    6391 INT
    6367 INT
    6348 INT
    6345 INT
    6294 INT
    6291 INT
    6248 INT
    6235 INT
    6210 INT
    6171 INT
    5825 INT
    5822 INT
    5806 INT
    5803 INT
    5781 INT
    5779 INT
    5753 INT
    5743 INT
    5727 INT
    5715 INT
    5712 INT
    5696 INT
    5693 INT
    5681 INT
    5663 INT
    5615 INT
    5612 INT
    5597 INT
    5549 INT
    5548 INT
    5495 INT
    5486 INT
    5423 INT
    5370 INT
    5318 INT
    5269 INT
    5266 INT
    5252 INT
    5239 INT
    5236 INT
    5225 INT
    5212 INT
    5209 INT
    5193 INT
    5190 INT
    5160 INT
    5157 INT
    5146 INT
    5138 INT
    6722 INT
    6705 INT
    6679 INT
    6664 INT
    6651 INT
    6635 INT
    6603 INT
    6583 INT
    6559 INT
    6539 INT
    6523 INT
    6504 INT
    6485 INT
    6463 INT
    6404 INT
    6388 INT
    6360 INT
    6340 INT
    6286 INT
    6234 INT
    6206 INT
    6163 INT
    5818 INT
    5799 INT
    5770 INT
    5752 INT
    5740 INT
    5726 INT
    5708 INT
    5690 INT
    5677 INT
    5662 INT
    5646 INT
    5607 INT
    5591 INT
    5545 INT
    5494 INT
    5483 INT
    5416 INT
    5298 INT
    5261 INT
    5249 INT
    5233 INT
    5222 INT
    5205 INT
    5186 INT
    5154 INT
    5143 INT
    6721 INT
    6704 INT
    6678 INT
    6650 INT
    6634 INT
    6582 INT
    6538 INT
    6522 INT
    6502 INT
    6462 INT
    6358 INT
    6339 INT
    6285 INT
    6233 INT
    6205 INT
    6162 INT
    5816 INT
    5797 INT
    5769 INT
    5751 INT
    5725 INT
    5706 INT
    5676 INT
    5661 INT
    5645 INT
    5606 INT
    5590 INT
    5414 INT
    5279 INT
    5260 INT
    5203 INT
    5184 INT
    5137 INT
    6720 INT
    6633 INT
    6581 INT
    6521 INT
    6461 INT
    5768 INT
    5644 INT
    5589 INT
    5148 INT
    6719 INT
    6580 INT
    5767 INT
    5149 INT
    6713 INT
    6579 INT
    5766 INT
    5150 INT
    6712 INT
    5164 INT
    6700 INT
    5166 INT
    6699 INT
    5178 INT
    6698 INT
    5179 INT
    6693 INT
    5180 INT
    6692 INT
    5197 INT
    6691 INT
    5198 INT
    6674 INT
    5199 INT
    6673 INT
    5216 INT
    6672 INT
    5217 INT
    6660 INT
    5218 INT
    6659 INT
    5227 INT
    6658 INT
    5228 INT
    6646 INT
    5229 INT
    6645 INT
    5243 INT
    6644 INT
    5244 INT
    6629 INT
    5245 INT
    6628 INT
    5254 INT
    6627 INT
    5255 INT
    6619 INT
    5256 INT
    6618 INT
    5273 INT
    6617 INT
    5274 INT
    6599 INT
    5275 INT
    6598 INT
    5292 INT
    6597 INT
    5293 INT
    6575 INT
    5294 INT
    6574 INT
    5312 INT
    6573 INT
    5313 INT
    6555 INT
    5314 INT
    6554 INT
    5322 INT
    6553 INT
    5323 INT
    6534 INT
    5324 INT
    6533 INT
    5329 INT
    6532 INT
    5330 INT
    6517 INT
    5331 INT
    6516 INT
    5345 INT
    6515 INT
    5346 INT
    6498 INT
    5347 INT
    6497 INT
    5364 INT
    6496 INT
    5365 INT
    6481 INT
    5366 INT
    6480 INT
    5374 INT
    6479 INT
    5375 INT
    6474 INT
    5376 INT
    6473 INT
    5384 INT
    6472 INT
    5385 INT
    6457 INT
    5386 INT
    6456 INT
    5408 INT
    6455 INT
    5409 INT
    6447 INT
    5410 INT
    6446 INT
    5427 INT
    6445 INT
    5428 INT
    6431 INT
    5429 INT
    6430 INT
    5434 INT
    6429 INT
    5435 INT
    6411 INT
    5436 INT
    6410 INT
    5453 INT
    6409 INT
    5454 INT
    6400 INT
    5455 INT
    6399 INT
    5477 INT
    6398 INT
    5478 INT
    6384 INT
    5479 INT
    6383 INT
    5488 INT
    6382 INT
    5489 INT
    6373 INT
    5490 INT
    6372 INT
    5508 INT
    6371 INT
    5509 INT
    6354 INT
    5510 INT
    6353 INT
    5520 INT
    6352 INT
    5521 INT
    6335 INT
    5522 INT
    6334 INT
    5539 INT
    6333 INT
    5540 INT
    6319 INT
    5541 INT
    6318 INT
    5553 INT
    6317 INT
    5554 INT
    6300 INT
    5555 INT
    6299 INT
    5569 INT
    6298 INT
    5570 INT
    6281 INT
    5571 INT
    6280 INT
    5583 INT
    6279 INT
    5584 INT
    6274 INT
    5585 INT
    6273 INT
    5600 INT
    6272 INT
    5601 INT
    6254 INT
    5602 INT
    6253 INT
    5619 INT
    6252 INT
    5620 INT
    6244 INT
    5621 INT
    6243 INT
    5638 INT
    6242 INT
    5639 INT
    6229 INT
    5640 INT
    6228 INT
    5655 INT
    6227 INT
    5656 INT
    6215 INT
    5657 INT
    6213 INT
    5670 INT
    6201 INT
    5671 INT
    6200 INT
    5672 INT
    6199 INT
    5684 INT
    6187 INT
    5685 INT
    6185 INT
    5686 INT
    6177 INT
    5700 INT
    6176 INT
    5701 INT
    6175 INT
    5702 INT
    6158 INT
    5719 INT
    6157 INT
    5720 INT
    6156 INT
    5721 INT
    6139 INT
    5734 INT
    6138 INT
    5735 INT
    6137 INT
    5736 INT
    6123 INT
    5745 INT
    6122 INT
    5746 INT
    6121 INT
    5747 INT
    6106 INT
    5760 INT
    6105 INT
    5761 INT
    6104 INT
    5762 INT
    6087 INT
    5784 INT
    6086 INT
    5785 INT
    6085 INT
    5786 INT
    6067 INT
    5791 INT
    6066 INT
    5792 INT
    6065 INT
    5793 INT
    6050 INT
    5810 INT
    6049 INT
    5811 INT
    6048 INT
    5812 INT
    6031 INT
    5829 INT
    6030 INT
    5830 INT
    6029 INT
    5831 INT
    6012 INT
    5843 INT
    6011 INT
    5844 INT
    6010 INT
    5845 INT
    6000 INT
    5850 INT
    5999 INT
    5851 INT
    5998 INT
    5852 INT
    5981 INT
    5866 INT
    5980 INT
    5867 INT
    5979 INT
    5868 INT
    5962 INT
    5883 INT
    5961 INT
    5884 INT
    5960 INT
    5885 INT
    5941 INT
    5897 INT
    5940 INT
    5898 INT
    5939 INT
    5899 INT
    5927 INT
    5908 INT
    5909 INT
    5910 INT
    5925 INT
    5926 INT
1 XYZ
1 ABC
3461 XYZ
3461 ABC
5134 XYZ
5134 ABC
