# Supplementary material for: Structures of ferroportin in complex with its specific inhibitor vamifeport
Source: eLife. 2023 Mar 21;12:e83053. doi: 10.7554/eLife.83053 (PMC10030120; doi:10.7554/eLife.83053)
Supplement: Figure 4—figure supplement 4—source data 1. [file elife-83053-fig4-figsupp4-data1.zip › Figure4-supplement4_1/inputs/vit1_p.mol2]

@<TRIPOS>MOLECULE
tmp_ligand
52 55 1 0 0
SMALL
USER_CHARGES
rFOS -99.8326959847 kcal/mol, CgenFF charge penalty mean/max 10.3806153846 / 60.227
@<TRIPOS>ATOM
      1 C1_1       119.4990   113.4630   125.9180 C.2       673 0              0.653
      2 N1_2       119.9170   112.3200   125.3750 N.am      673 0             -0.556
      3 O1_3       120.1600   114.1710   126.6760 O.2       673 0             -0.488
      4 C2_4       121.2390   111.7540   125.6470 C.3       673 0              0.038
      5 N2_5       121.6410   112.8720   123.6220 N.pl3     506 10            -0.585
      6 O2_6       116.7490   114.9590   124.6100 O.2        46 5             -0.205
      7 C3_7       122.0930   112.1050   124.6160 C.3       506 10             0.470
      8 N3_8       114.8750   112.1480   123.2500 N.4        78 2             -0.380
      9 C4_9       122.4840   113.2370   122.5750 C.3       506 10             0.102
     10 N4_10      114.5640   110.3130   119.3360 N.pl3     735 7             -0.271
     11 C5_11      123.7990   112.8040   122.5620 C.3       506 10            -0.160
     12 N5_12      114.1330   112.2840   118.5430 N.pl3     735 7             -0.608
     13 C6_13      124.2610   112.0090   123.5930 C.3       506 10            -0.124
     14 N6_14      117.1680   113.1760   125.7790 N.pl3      18 4             -0.679
     15 C7_15      123.4030   111.6640   124.6170 C.3       506 10             0.015
     16 C8_16      118.2930   113.8270   125.5320 C.3        41 8             -0.382
     17 C9_17      118.0560   114.9130   124.8160 C.3        40 1              0.213
     18 C10_18     116.2290   113.9090   125.1950 C.3        41 9              0.738
     19 C11_19     114.7420   113.6000   125.1830 C.3        78 2             -0.173
     20 C12_20     114.3010   113.3950   123.7500 C.3        78 2              0.128
     21 C13_21     114.2590   111.8510   121.9600 C.3        78 2              0.132
     22 C14_22     115.1940   112.2310   120.8270 C.3        78 2             -0.062
     23 C15_23     114.6340   111.6110   119.5620 C.3       735 7              0.274
     24 C16_24     114.0130   110.1690   118.1410 C.3       735 7              0.130
     25 C17_25     113.7260   109.0750   117.4530 C.3       409 3             -0.300
     26 C18_26     113.1430   109.1760   116.2030 C.3       409 3             -0.182
     27 C19_27     112.8680   110.4300   115.6930 C.3       409 3             -0.213
     28 C20_28     113.1880   111.5360   116.4580 C.3       409 3             -0.379
     29 C21_29     113.7470   111.3820   117.6510 C.3       735 7              0.479
     30 F1_30      123.8100   110.9640   125.5280 F          23 6             -0.132
     31 H5         124.4620   113.0850   121.7460 H           0 11             0.115
     32 H6         125.2930   111.6590   123.5980 H           0 12             0.177
     33 H9         118.7940   115.6350   124.4670 H           0 13             0.223
     34 H11        114.5500   112.6850   125.7260 H           0 14             0.090
     35 H12        113.2140   113.3330   123.7200 H           0 15             0.090
     36 H13        113.3300   112.4100   121.8550 H           0 16             0.090
     37 H14        115.2290   113.3150   120.7300 H           0 17             0.090
     38 H15        119.3530   111.7830   124.7480 H           0 18             0.320
     39 H17        113.9500   108.0940   117.8730 H           0 19             0.185
     40 H18        112.9040   108.2790   115.6360 H           0 20             0.127
     41 H19        112.4060   110.5440   114.7110 H           0 21             0.127
     42 H20        112.9820   112.5360   116.0800 H           0 22             0.250
     43 H21        121.1670   110.6670   125.7040 H           0 23             0.090
     44 H22        121.6170   112.1450   126.5890 H           0 24             0.090
     45 H31        114.6820   111.4080   123.8940 H           0 25             0.320
     46 H32        115.8620   112.2510   123.1320 H           0 26             0.320
     47 H41        122.1110   113.8630   121.7660 H           0 27             0.122
     48 H42        114.8690   109.5840   119.9460 H           0 28             0.321
     49 H9L        114.1890   114.4250   125.6290 H           0 29             0.090
     50 H9M        114.6410   114.2280   123.1350 H           0 30             0.090
     51 H9N        114.0400   110.7890   121.8990 H           0 31             0.090
     52 H9O        116.1910   111.8390   121.0220 H           0 32             0.090
@<TRIPOS>BOND
1    1    2 am
2    1    3 2
3    1   16 1
4    2    4 1
5    2   38 1
6    4    7 1
7    4   43 1
8    4   44 1
9    5    7 ar
10    5    9 ar
11    6   17 ar
12    6   18 ar
13    7   15 ar
14    8   20 1
15    8   21 1
16    8   45 1
17    8   46 1
18    9   11 ar
19    9   47 1
20   10   23 ar
21   10   24 ar
22   10   48 1
23   11   13 ar
24   11   31 1
25   12   23 ar
26   12   29 ar
27   13   15 ar
28   13   32 1
29   14   16 ar
30   14   18 ar
31   15   30 1
32   16   17 ar
33   17   33 1
34   18   19 1
35   19   20 1
36   19   34 1
37   19   49 1
38   20   35 1
39   20   50 1
40   21   22 1
41   21   36 1
42   21   51 1
43   22   23 1
44   22   37 1
45   22   52 1
46   24   25 ar
47   24   29 ar
48   25   26 ar
49   25   39 1
50   26   27 ar
51   26   40 1
52   27   28 ar
53   27   41 1
54   28   29 ar
55   28   42 1
@<TRIPOS>SUBSTRUCTURE
1 ****        1 TEMP              0 ****  ****    0 ROOT
@<TRIPOS>ALT_TYPE
CGenFF_4.0_ALT_TYPE_SET
CGenFF_4.0 1 CG2O1 2 NG2S1 3 OG2D1 4 CG321 5 NG2R60 6 OG2R50 7 CG2R61 8 NG3P2 9 CG2R61 10 NG2R51 11 CG2R61 12 NG2R50 13 CG2R61 14 NG2R50 15 CG2R66 16 CG2R51 17 CG2R51 18 CG2R53 19 CG321 20 CG324 21 CG324 22 CG321 23 CG2R53 24 CG2RC0 25 CG2R61 26 CG2R61 27 CG2R61 28 CG2R61 29 CG2RC0 30 FGR1 31 HGR61 32 HGR62 33 HGR52 34 HGA2 35 HGA2 36 HGA2 37 HGA2 38 HGP1 39 HGR61 40 HGR61 41 HGR61 42 HGR61 43 HGA2 44 HGA2 45 HGP2 46 HGP2 47 HGR62 48 HGP1 49 HGA2 50 HGA2 51 HGA2 52 HGA2
