# Supplementary material for: Structures of ferroportin in complex with its specific inhibitor vamifeport
Source: eLife. 2023 Mar 21;12:e83053. doi: 10.7554/eLife.83053 (PMC10030120; doi:10.7554/eLife.83053)
Supplement: Figure 4—figure supplement 4—source data 1. [file elife-83053-fig4-figsupp4-data1.zip › Figure4-supplement4_1/inputs/target_vit1.pdb]

TITLE    tmp_user           : step =          0
CRYST1  800.000  800.000  800.000  90.00  90.00  90.00 P 1           1
ATOM      1  N   ALA A   1     146.996 130.016 102.615  1.00  0.00
ATOM      2  CA  ALA A   1     145.772 129.469 103.267  1.00  0.00
ATOM      3  C   ALA A   1     145.472 128.072 102.737  1.00  0.00
ATOM      4  O   ALA A   1     144.462 127.851 102.070  1.00  0.00
ATOM      5 1H   ALA A   1     147.150 130.803 102.925  1.00  0.00
ATOM      6 2H   ALA A   1     147.660 129.498 102.787  1.00  0.00
ATOM      7 3H   ALA A   1     146.867 130.055 101.766  1.00  0.00
ATOM      8  HA  ALA A   1     145.930 129.408 104.222  1.00  0.00
ATOM      9  CB  ALA A   1     144.589 130.394 103.040  1.00  0.00
ATOM     10 1HB  ALA A   1     143.710 129.972 103.526  1.00  0.00
ATOM     11 2HB  ALA A   1     144.815 131.370 103.466  1.00  0.00
ATOM     12 3HB  ALA A   1     144.413 130.488 101.969  1.00  0.00
ATOM     13  N   ASP A   2     146.370 127.132 103.027  1.00  0.00
ATOM     14  CA  ASP A   2     146.163 125.745 102.634  1.00  0.00
ATOM     15  C   ASP A   2     145.129 125.037 103.497  1.00  0.00
ATOM     16  O   ASP A   2     144.676 123.949 103.124  1.00  0.00
ATOM     17  HN  ASP A   2     147.107 127.267 103.449  1.00  0.00
ATOM     18  HA  ASP A   2     145.818 125.753 101.728  1.00  0.00
ATOM     19  CB  ASP A   2     147.494 124.987 102.683  1.00  0.00
ATOM     20  CG  ASP A   2     148.090 124.927 104.081  1.00  0.00
ATOM     21  OD1 ASP A   2     147.373 125.211 105.063  1.00  0.00
ATOM     22  OD2 ASP A   2     149.291 124.602 104.194  1.00  0.00
ATOM     23 1HB  ASP A   2     148.204 125.467 102.011  1.00  0.00
ATOM     24 2HB  ASP A   2     147.342 123.973 102.315  1.00  0.00
ATOM     25  N   TYR A   3     144.743 125.627 104.630  1.00  0.00
ATOM     26  CA  TYR A   3     143.788 124.973 105.517  1.00  0.00
ATOM     27  C   TYR A   3     142.451 124.735 104.830  1.00  0.00
ATOM     28  O   TYR A   3     141.726 123.802 105.194  1.00  0.00
ATOM     29  HN  TYR A   3     145.016 126.395 104.904  1.00  0.00
ATOM     30  HA  TYR A   3     144.148 124.105 105.758  1.00  0.00
ATOM     31  CB  TYR A   3     143.595 125.814 106.780  1.00  0.00
ATOM     32  CG  TYR A   3     142.435 125.378 107.647  1.00  0.00
ATOM     33  CD1 TYR A   3     142.541 124.271 108.478  1.00  0.00
ATOM     34  CD2 TYR A   3     141.238 126.078 107.640  1.00  0.00
ATOM     35  CE1 TYR A   3     141.484 123.873 109.274  1.00  0.00
ATOM     36  CE2 TYR A   3     140.177 125.687 108.432  1.00  0.00
ATOM     37  CZ  TYR A   3     140.306 124.585 109.247  1.00  0.00
ATOM     38  OH  TYR A   3     139.250 124.193 110.037  1.00  0.00
ATOM     39 1HB  TYR A   3     143.446 126.853 106.491  1.00  0.00
ATOM     40 2HB  TYR A   3     144.509 125.776 107.371  1.00  0.00
ATOM     41  HD1 TYR A   3     143.466 123.711 108.503  1.00  0.00
ATOM     42  HD2 TYR A   3     141.134 126.946 107.003  1.00  0.00
ATOM     43  HE1 TYR A   3     141.582 123.007 109.915  1.00  0.00
ATOM     44  HE2 TYR A   3     139.249 126.244 108.412  1.00  0.00
ATOM     45  HH  TYR A   3     138.502 124.796 109.901  1.00  0.00
ATOM     46  N   LEU A   4     142.103 125.558 103.839  1.00  0.00
ATOM     47  CA  LEU A   4     140.830 125.371 103.152  1.00  0.00
ATOM     48  C   LEU A   4     140.810 124.066 102.367  1.00  0.00
ATOM     49  O   LEU A   4     139.774 123.399 102.288  1.00  0.00
ATOM     50  HN  LEU A   4     142.578 126.216 103.555  1.00  0.00
ATOM     51  HA  LEU A   4     140.135 125.325 103.827  1.00  0.00
ATOM     52  CB  LEU A   4     140.538 126.554 102.226  1.00  0.00
ATOM     53  CG  LEU A   4     140.446 127.965 102.828  1.00  0.00
ATOM     54  CD1 LEU A   4     139.792 127.938 104.205  1.00  0.00
ATOM     55  CD2 LEU A   4     141.797 128.670 102.885  1.00  0.00
ATOM     56 1HB  LEU A   4     139.596 126.350 101.719  1.00  0.00
ATOM     57 2HB  LEU A   4     141.313 126.572 101.461  1.00  0.00
ATOM     58  HG  LEU A   4     139.814 128.544 102.157  1.00  0.00
ATOM     59 1HD1 LEU A   4     139.746 128.953 104.596  1.00  0.00
ATOM     60 2HD1 LEU A   4     138.787 127.530 104.112  1.00  0.00
ATOM     61 3HD1 LEU A   4     140.387 127.312 104.868  1.00  0.00
ATOM     62 1HD2 LEU A   4     141.663 129.660 103.319  1.00  0.00
ATOM     63 2HD2 LEU A   4     142.477 128.083 103.501  1.00  0.00
ATOM     64 3HD2 LEU A   4     142.194 128.759 101.875  1.00  0.00
ATOM     65  N   THR A   5     141.939 123.689 101.773  1.00  0.00
ATOM     66  CA  THR A   5     142.026 122.467 100.985  1.00  0.00
ATOM     67  C   THR A   5     142.446 121.257 101.808  1.00  0.00
ATOM     68  O   THR A   5     142.565 120.161 101.252  1.00  0.00
ATOM     69  HN  THR A   5     142.682 124.121 101.806  1.00  0.00
ATOM     70  HA  THR A   5     141.134 122.292 100.647  1.00  0.00
ATOM     71  CB  THR A   5     143.009 122.657  99.827  1.00  0.00
ATOM     72  OG1 THR A   5     144.309 122.962 100.345  1.00  0.00
ATOM     73  CG2 THR A   5     142.548 123.784  98.913  1.00  0.00
ATOM     74  HB  THR A   5     143.050 121.734  99.251  1.00  0.00
ATOM     75  HG1 THR A   5     144.930 123.082  99.610  1.00  0.00
ATOM     76 1HG2 THR A   5     143.264 123.897  98.100  1.00  0.00
ATOM     77 2HG2 THR A   5     141.567 123.536  98.512  1.00  0.00
ATOM     78 3HG2 THR A   5     142.491 124.707  99.489  1.00  0.00
ATOM     79  N   SER A   6     142.669 121.423 103.108  1.00  0.00
ATOM     80  CA  SER A   6     143.074 120.304 103.942  1.00  0.00
ATOM     81  C   SER A   6     141.919 119.323 104.117  1.00  0.00
ATOM     82  O   SER A   6     140.742 119.678 104.022  1.00  0.00
ATOM     83  HN  SER A   6     142.594 122.168 103.530  1.00  0.00
ATOM     84  HA  SER A   6     143.808 119.849 103.501  1.00  0.00
ATOM     85  CB  SER A   6     143.549 120.796 105.307  1.00  0.00
ATOM     86  OG  SER A   6     142.506 121.458 105.999  1.00  0.00
ATOM     87 1HB  SER A   6     144.392 121.473 105.180  1.00  0.00
ATOM     88 2HB  SER A   6     143.904 119.953 105.898  1.00  0.00
ATOM     89  HG  SER A   6     142.831 121.761 106.861  1.00  0.00
ATOM     90  N   ALA A   7     142.274 118.066 104.384  1.00  0.00
ATOM     91  CA  ALA A   7     141.254 117.038 104.558  1.00  0.00
ATOM     92  C   ALA A   7     140.331 117.369 105.723  1.00  0.00
ATOM     93  O   ALA A   7     139.119 117.134 105.649  1.00  0.00
ATOM     94  HN  ALA A   7     143.084 117.789 104.468  1.00  0.00
ATOM     95  HA  ALA A   7     140.714 117.005 103.753  1.00  0.00
ATOM     96  CB  ALA A   7     141.916 115.678 104.771  1.00  0.00
ATOM     97 1HB  ALA A   7     141.142 114.923 104.899  1.00  0.00
ATOM     98 2HB  ALA A   7     142.526 115.440 103.901  1.00  0.00
ATOM     99 3HB  ALA A   7     142.541 115.724 105.662  1.00  0.00
ATOM    100  N   LYS A   8     140.885 117.915 106.805  1.00  0.00
ATOM    101  CA  LYS A   8     140.082 118.196 107.990  1.00  0.00
ATOM    102  C   LYS A   8     138.951 119.168 107.670  1.00  0.00
ATOM    103  O   LYS A   8     137.786 118.919 108.006  1.00  0.00
ATOM    104  HN  LYS A   8     141.714 118.130 106.879  1.00  0.00
ATOM    105  HA  LYS A   8     139.676 117.370 108.296  1.00  0.00
ATOM    106  CB  LYS A   8     140.980 118.750 109.096  1.00  0.00
ATOM    107  CG  LYS A   8     140.396 118.640 110.492  1.00  0.00
ATOM    108  CD  LYS A   8     141.469 118.804 111.561  1.00  0.00
ATOM    109  CE  LYS A   8     141.964 120.238 111.655  1.00  0.00
ATOM    110  NZ  LYS A   8     140.938 121.150 112.229  1.00  0.00
ATOM    111 1HB  LYS A   8     141.190 119.797 108.885  1.00  0.00
ATOM    112 2HB  LYS A   8     141.933 118.223 109.072  1.00  0.00
ATOM    113 1HG  LYS A   8     139.910 117.672 110.609  1.00  0.00
ATOM    114 2HG  LYS A   8     139.628 119.400 110.627  1.00  0.00
ATOM    115 1HD  LYS A   8     142.307 118.145 111.337  1.00  0.00
ATOM    116 2HD  LYS A   8     141.070 118.495 112.526  1.00  0.00
ATOM    117 1HE  LYS A   8     142.245 120.589 110.663  1.00  0.00
ATOM    118 2HE  LYS A   8     142.862 120.271 112.271  1.00  0.00
ATOM    119 1HZ  LYS A   8     141.345 122.159 112.273  1.00  0.00
ATOM    120 2HZ  LYS A   8     140.054 121.133 111.594  1.00  0.00
ATOM    121 3HZ  LYS A   8     140.682 120.809 113.231  1.00  0.00
ATOM    122  N   PHE A   9     139.273 120.281 107.009  1.00  0.00
ATOM    123  CA  PHE A   9     138.245 121.275 106.723  1.00  0.00
ATOM    124  C   PHE A   9     137.244 120.760 105.699  1.00  0.00
ATOM    125  O   PHE A   9     136.054 121.082 105.773  1.00  0.00
ATOM    126  HN  PHE A   9     140.061 120.475 106.724  1.00  0.00
ATOM    127  HA  PHE A   9     137.769 121.449 107.550  1.00  0.00
ATOM    128  CB  PHE A   9     138.875 122.574 106.231  1.00  0.00
ATOM    129  CG  PHE A   9     137.872 123.566 105.725  1.00  0.00
ATOM    130  CD1 PHE A   9     137.137 124.337 106.608  1.00  0.00
ATOM    131  CD2 PHE A   9     137.646 123.713 104.368  1.00  0.00
ATOM    132  CE1 PHE A   9     136.207 125.245 106.147  1.00  0.00
ATOM    133  CE2 PHE A   9     136.717 124.619 103.902  1.00  0.00
ATOM    134  CZ  PHE A   9     135.997 125.386 104.792  1.00  0.00
ATOM    135 1HB  PHE A   9     139.584 122.347 105.436  1.00  0.00
ATOM    136 2HB  PHE A   9     139.442 123.025 107.044  1.00  0.00
ATOM    137  HD1 PHE A   9     137.294 124.226 107.673  1.00  0.00
ATOM    138  HD2 PHE A   9     138.205 123.110 103.664  1.00  0.00
ATOM    139  HE1 PHE A   9     135.643 125.846 106.848  1.00  0.00
ATOM    140  HE2 PHE A   9     136.553 124.728 102.838  1.00  0.00
ATOM    141  HZ  PHE A   9     135.268 126.098 104.428  1.00  0.00
ATOM    142  N   LEU A  10     137.705 119.980 104.720  1.00  0.00
ATOM    143  CA  LEU A  10     136.775 119.406 103.754  1.00  0.00
ATOM    144  C   LEU A  10     135.787 118.476 104.442  1.00  0.00
ATOM    145  O   LEU A  10     134.586 118.496 104.142  1.00  0.00
ATOM    146  HN  LEU A  10     138.532 119.776 104.600  1.00  0.00
ATOM    147  HA  LEU A  10     136.271 120.127 103.344  1.00  0.00
ATOM    148  CB  LEU A  10     137.544 118.665 102.662  1.00  0.00
ATOM    149  CG  LEU A  10     137.980 119.510 101.462  1.00  0.00
ATOM    150  CD1 LEU A  10     136.817 119.710 100.507  1.00  0.00
ATOM    151  CD2 LEU A  10     138.540 120.851 101.900  1.00  0.00
ATOM    152 1HB  LEU A  10     136.924 117.847 102.299  1.00  0.00
ATOM    153 2HB  LEU A  10     138.431 118.218 103.109  1.00  0.00
ATOM    154  HG  LEU A  10     138.773 118.971 100.946  1.00  0.00
ATOM    155 1HD1 LEU A  10     137.151 120.312  99.663  1.00  0.00
ATOM    156 2HD1 LEU A  10     136.475 118.737 100.156  1.00  0.00
ATOM    157 3HD1 LEU A  10     136.011 120.220 101.032  1.00  0.00
ATOM    158 1HD2 LEU A  10     138.836 121.417 101.018  1.00  0.00
ATOM    159 2HD2 LEU A  10     137.772 121.394 102.449  1.00  0.00
ATOM    160 3HD2 LEU A  10     139.404 120.682 102.541  1.00  0.00
ATOM    161  N   LEU A  11     136.274 117.655 105.373  1.00  0.00
ATOM    162  CA  LEU A  11     135.378 116.796 106.136  1.00  0.00
ATOM    163  C   LEU A  11     134.404 117.625 106.963  1.00  0.00
ATOM    164  O   LEU A  11     133.213 117.300 107.047  1.00  0.00
ATOM    165  HN  LEU A  11     137.106 117.579 105.577  1.00  0.00
ATOM    166  HA  LEU A  11     134.858 116.259 105.517  1.00  0.00
ATOM    167  CB  LEU A  11     136.194 115.868 107.034  1.00  0.00
ATOM    168  CG  LEU A  11     135.450 114.701 107.681  1.00  0.00
ATOM    169  CD1 LEU A  11     134.757 113.847 106.636  1.00  0.00
ATOM    170  CD2 LEU A  11     136.416 113.865 108.496  1.00  0.00
ATOM    171 1HB  LEU A  11     136.638 116.468 107.827  1.00  0.00
ATOM    172 2HB  LEU A  11     137.015 115.462 106.445  1.00  0.00
ATOM    173  HG  LEU A  11     134.683 115.104 108.341  1.00  0.00
ATOM    174 1HD1 LEU A  11     134.239 113.028 107.134  1.00  0.00
ATOM    175 2HD1 LEU A  11     134.042 114.463 106.092  1.00  0.00
ATOM    176 3HD1 LEU A  11     135.504 113.451 105.949  1.00  0.00
ATOM    177 1HD2 LEU A  11     135.873 113.038 108.951  1.00  0.00
ATOM    178 2HD2 LEU A  11     137.195 113.481 107.839  1.00  0.00
ATOM    179 3HD2 LEU A  11     136.859 114.489 109.271  1.00  0.00
ATOM    180  N   TYR A  12     134.894 118.703 107.580  1.00  0.00
ATOM    181  CA  TYR A  12     134.008 119.581 108.336  1.00  0.00
ATOM    182  C   TYR A  12     132.899 120.125 107.448  1.00  0.00
ATOM    183  O   TYR A  12     131.727 120.132 107.833  1.00  0.00
ATOM    184  HN  TYR A  12     135.720 118.941 107.575  1.00  0.00
ATOM    185  HA  TYR A  12     133.608 119.059 109.049  1.00  0.00
ATOM    186  CB  TYR A  12     134.796 120.741 108.946  1.00  0.00
ATOM    187  CG  TYR A  12     135.720 120.379 110.086  1.00  0.00
ATOM    188  CD1 TYR A  12     135.521 119.236 110.845  1.00  0.00
ATOM    189  CD2 TYR A  12     136.786 121.202 110.411  1.00  0.00
ATOM    190  CE1 TYR A  12     136.366 118.920 111.887  1.00  0.00
ATOM    191  CE2 TYR A  12     137.632 120.896 111.448  1.00  0.00
ATOM    192  CZ  TYR A  12     137.420 119.756 112.183  1.00  0.00
ATOM    193  OH  TYR A  12     138.272 119.455 113.218  1.00  0.00
ATOM    194 1HB  TYR A  12     134.089 121.489 109.300  1.00  0.00
ATOM    195 2HB  TYR A  12     135.386 121.208 108.159  1.00  0.00
ATOM    196  HD1 TYR A  12     134.690 118.582 110.616  1.00  0.00
ATOM    197  HD2 TYR A  12     136.955 122.103 109.837  1.00  0.00
ATOM    198  HE1 TYR A  12     136.203 118.022 112.468  1.00  0.00
ATOM    199  HE2 TYR A  12     138.461 121.550 111.685  1.00  0.00
ATOM    200  HH  TYR A  12     138.952 120.143 113.288  1.00  0.00
ATOM    201  N   LEU A  13     133.258 120.602 106.257  1.00  0.00
ATOM    202  CA  LEU A  13     132.266 121.182 105.358  1.00  0.00
ATOM    203  C   LEU A  13     131.251 120.140 104.912  1.00  0.00
ATOM    204  O   LEU A  13     130.044 120.415 104.869  1.00  0.00
ATOM    205  HN  LEU A  13     134.060 120.603 105.947  1.00  0.00
ATOM    206  HA  LEU A  13     131.785 121.874 105.838  1.00  0.00
ATOM    207  CB  LEU A  13     132.964 121.805 104.149  1.00  0.00
ATOM    208  CG  LEU A  13     132.065 122.475 103.110  1.00  0.00
ATOM    209  CD1 LEU A  13     131.225 123.567 103.744  1.00  0.00
ATOM    210  CD2 LEU A  13     132.905 123.041 101.978  1.00  0.00
ATOM    211 1HB  LEU A  13     133.540 121.027 103.650  1.00  0.00
ATOM    212 2HB  LEU A  13     133.676 122.545 104.511  1.00  0.00
ATOM    213  HG  LEU A  13     131.390 121.723 102.705  1.00  0.00
ATOM    214 1HD1 LEU A  13     130.598 124.022 102.978  1.00  0.00
ATOM    215 2HD1 LEU A  13     130.602 123.128 104.522  1.00  0.00
ATOM    216 3HD1 LEU A  13     131.886 124.317 104.177  1.00  0.00
ATOM    217 1HD2 LEU A  13     132.247 123.513 101.250  1.00  0.00
ATOM    218 2HD2 LEU A  13     133.598 123.777 102.384  1.00  0.00
ATOM    219 3HD2 LEU A  13     133.458 122.230 101.507  1.00  0.00
ATOM    220  N   GLY A  14     131.719 118.939 104.569  1.00  0.00
ATOM    221  CA  GLY A  14     130.792 117.889 104.183  1.00  0.00
ATOM    222  C   GLY A  14     129.814 117.560 105.292  1.00  0.00
ATOM    223  O   GLY A  14     128.601 117.470 105.068  1.00  0.00
ATOM    224  HN  GLY A  14     132.550 118.719 104.554  1.00  0.00
ATOM    225 1HA  GLY A  14     131.289 117.091 103.944  1.00  0.00
ATOM    226 2HA  GLY A  14     130.303 118.165 103.393  1.00  0.00
ATOM    227  N   HID A  15     130.326 117.393 106.513  1.00  0.00
ATOM    228  CA  HID A  15     129.446 117.092 107.634  1.00  0.00
ATOM    229  C   HID A  15     128.477 118.236 107.895  1.00  0.00
ATOM    230  O   HID A  15     127.309 118.001 108.220  1.00  0.00
ATOM    231  HN  HID A  15     131.161 117.449 106.709  1.00  0.00
ATOM    232  HA  HID A  15     128.932 116.303 107.401  1.00  0.00
ATOM    233  CB  HID A  15     130.258 116.800 108.892  1.00  0.00
ATOM    234  CG  HID A  15     129.412 116.574 110.104  1.00  0.00
ATOM    235  ND1 HID A  15     128.598 115.471 110.247  1.00  0.00
ATOM    236  CD2 HID A  15     129.233 117.320 111.219  1.00  0.00
ATOM    237  CE1 HID A  15     127.965 115.541 111.404  1.00  0.00
ATOM    238  NE2 HID A  15     128.333 116.653 112.013  1.00  0.00
ATOM    239 1HB  HID A  15     130.934 117.632 109.080  1.00  0.00
ATOM    240 2HB  HID A  15     130.876 115.920 108.720  1.00  0.00
ATOM    241  HD1 HID A  15     128.504 114.713 109.571  1.00  0.00
ATOM    242  HD2 HID A  15     129.710 118.265 111.443  1.00  0.00
ATOM    243  HE1 HID A  15     127.264 114.811 111.787  1.00  0.00
ATOM    244  N   SER A  16     128.944 119.479 107.778  1.00  0.00
ATOM    245  CA  SER A  16     128.066 120.617 108.021  1.00  0.00
ATOM    246  C   SER A  16     126.925 120.650 107.018  1.00  0.00
ATOM    247  O   SER A  16     125.765 120.854 107.394  1.00  0.00
ATOM    248  HN  SER A  16     129.751 119.685 107.563  1.00  0.00
ATOM    249  HA  SER A  16     127.683 120.522 108.907  1.00  0.00
ATOM    250  CB  SER A  16     128.865 121.918 107.961  1.00  0.00
ATOM    251  OG  SER A  16     128.068 122.976 107.457  1.00  0.00
ATOM    252 1HB  SER A  16     129.740 121.783 107.328  1.00  0.00
ATOM    253 2HB  SER A  16     129.228 122.173 108.955  1.00  0.00
ATOM    254  HG  SER A  16     128.593 123.791 107.427  1.00  0.00
ATOM    255  N   LEU A  17     127.229 120.447 105.735  1.00  0.00
ATOM    256  CA  LEU A  17     126.169 120.433 104.733  1.00  0.00
ATOM    257  C   LEU A  17     125.194 119.290 104.986  1.00  0.00
ATOM    258  O   LEU A  17     123.970 119.474 104.905  1.00  0.00
ATOM    259  HN  LEU A  17     128.023 120.318 105.431  1.00  0.00
ATOM    260  HA  LEU A  17     125.677 121.266 104.799  1.00  0.00
ATOM    261  CB  LEU A  17     126.769 120.325 103.332  1.00  0.00
ATOM    262  CG  LEU A  17     127.616 121.506 102.856  1.00  0.00
ATOM    263  CD1 LEU A  17     128.066 121.284 101.423  1.00  0.00
ATOM    264  CD2 LEU A  17     126.855 122.816 102.975  1.00  0.00
ATOM    265 1HB  LEU A  17     125.955 120.183 102.623  1.00  0.00
ATOM    266 2HB  LEU A  17     127.385 119.428 103.294  1.00  0.00
ATOM    267  HG  LEU A  17     128.494 121.571 103.497  1.00  0.00
ATOM    268 1HD1 LEU A  17     128.666 122.135 101.104  1.00  0.00
ATOM    269 2HD1 LEU A  17     128.659 120.372 101.375  1.00  0.00
ATOM    270 3HD1 LEU A  17     127.188 121.190 100.786  1.00  0.00
ATOM    271 1HD2 LEU A  17     127.491 123.628 102.627  1.00  0.00
ATOM    272 2HD2 LEU A  17     125.956 122.760 102.363  1.00  0.00
ATOM    273 3HD2 LEU A  17     126.585 122.976 104.018  1.00  0.00
ATOM    274  N   SER A  18     125.716 118.100 105.294  1.00  0.00
ATOM    275  CA  SER A  18     124.837 116.963 105.546  1.00  0.00
ATOM    276  C   SER A  18     123.925 117.231 106.735  1.00  0.00
ATOM    277  O   SER A  18     122.719 116.964 106.677  1.00  0.00
ATOM    278  HN  SER A  18     126.557 117.933 105.361  1.00  0.00
ATOM    279  HA  SER A  18     124.277 116.830 104.766  1.00  0.00
ATOM    280  CB  SER A  18     125.667 115.703 105.780  1.00  0.00
ATOM    281  OG  SER A  18     124.834 114.577 105.989  1.00  0.00
ATOM    282 1HB  SER A  18     126.314 115.846 106.644  1.00  0.00
ATOM    283 2HB  SER A  18     126.315 115.526 104.923  1.00  0.00
ATOM    284  HG  SER A  18     125.383 113.791 106.135  1.00  0.00
ATOM    285  N   THR A  19     124.484 117.767 107.821  1.00  0.00
ATOM    286  CA  THR A  19     123.683 118.048 109.005  1.00  0.00
ATOM    287  C   THR A  19     122.647 119.125 108.725  1.00  0.00
ATOM    288  O   THR A  19     121.515 119.042 109.211  1.00  0.00
ATOM    289  HN  THR A  19     125.315 117.975 107.897  1.00  0.00
ATOM    290  HA  THR A  19     123.210 117.237 109.250  1.00  0.00
ATOM    291  CB  THR A  19     124.587 118.467 110.162  1.00  0.00
ATOM    292  OG1 THR A  19     125.655 117.523 110.304  1.00  0.00
ATOM    293  CG2 THR A  19     123.797 118.527 111.458  1.00  0.00
ATOM    294  HB  THR A  19     124.992 119.455 109.947  1.00  0.00
ATOM    295  HG1 THR A  19     126.228 117.791 111.039  1.00  0.00
ATOM    296 1HG2 THR A  19     124.463 118.827 112.266  1.00  0.00
ATOM    297 2HG2 THR A  19     122.993 119.254 111.350  1.00  0.00
ATOM    298 3HG2 THR A  19     123.382 117.542 111.666  1.00  0.00
ATOM    299  N   TRP A  20     123.015 120.153 107.959  1.00  0.00
ATOM    300  CA  TRP A  20     122.053 121.198 107.628  1.00  0.00
ATOM    301  C   TRP A  20     120.880 120.623 106.848  1.00  0.00
ATOM    302  O   TRP A  20     119.715 120.901 107.159  1.00  0.00
ATOM    303  HN  TRP A  20     123.800 120.264 107.626  1.00  0.00
ATOM    304  HA  TRP A  20     121.708 121.574 108.453  1.00  0.00
ATOM    305  CB  TRP A  20     122.738 122.308 106.833  1.00  0.00
ATOM    306  CG  TRP A  20     121.864 123.496 106.612  1.00  0.00
ATOM    307  CD1 TRP A  20     120.940 123.661 105.624  1.00  0.00
ATOM    308  CD2 TRP A  20     121.825 124.689 107.401  1.00  0.00
ATOM    309  NE1 TRP A  20     120.329 124.884 105.747  1.00  0.00
ATOM    310  CE2 TRP A  20     120.854 125.535 106.831  1.00  0.00
ATOM    311  CE3 TRP A  20     122.516 125.125 108.534  1.00  0.00
ATOM    312  CZ2 TRP A  20     120.559 126.789 107.354  1.00  0.00
ATOM    313  CZ3 TRP A  20     122.221 126.370 109.051  1.00  0.00
ATOM    314  CH2 TRP A  20     121.251 127.188 108.462  1.00  0.00
ATOM    315 1HB  TRP A  20     123.054 121.913 105.869  1.00  0.00
ATOM    316 2HB  TRP A  20     123.638 122.621 107.360  1.00  0.00
ATOM    317  HD1 TRP A  20     120.733 122.978 104.901  1.00  0.00
ATOM    318  HE1 TRP A  20     119.558 125.271 105.094  1.00  0.00
ATOM    319  HE3 TRP A  20     123.267 124.499 108.997  1.00  0.00
ATOM    320  HZ2 TRP A  20     119.810 127.425 106.901  1.00  0.00
ATOM    321  HZ3 TRP A  20     122.750 126.720 109.928  1.00  0.00
ATOM    322  HH2 TRP A  20     121.044 128.158 108.894  1.00  0.00
ATOM    323  N   GLY A  21     121.168 119.806 105.835  1.00  0.00
ATOM    324  CA  GLY A  21     120.088 119.179 105.092  1.00  0.00
ATOM    325  C   GLY A  21     119.219 118.303 105.974  1.00  0.00
ATOM    326  O   GLY A  21     117.986 118.363 105.910  1.00  0.00
ATOM    327  HN  GLY A  21     121.962 119.609 105.571  1.00  0.00
ATOM    328 1HA  GLY A  21     120.460 118.644 104.374  1.00  0.00
ATOM    329 2HA  GLY A  21     119.540 119.865 104.680  1.00  0.00
ATOM    330  N   ASP A  22     119.851 117.491 106.824  1.00  0.00
ATOM    331  CA  ASP A  22     119.097 116.593 107.689  1.00  0.00
ATOM    332  C   ASP A  22     118.192 117.372 108.635  1.00  0.00
ATOM    333  O   ASP A  22     117.031 117.003 108.841  1.00  0.00
ATOM    334  HN  ASP A  22     120.705 117.442 106.917  1.00  0.00
ATOM    335  HA  ASP A  22     118.529 116.034 107.137  1.00  0.00
ATOM    336  CB  ASP A  22     120.064 115.705 108.473  1.00  0.00
ATOM    337  CG  ASP A  22     119.362 114.603 109.242  1.00  0.00
ATOM    338  OD1 ASP A  22     118.150 114.728 109.508  1.00  0.00
ATOM    339  OD2 ASP A  22     120.029 113.604 109.584  1.00  0.00
ATOM    340 1HB  ASP A  22     120.632 116.321 109.169  1.00  0.00
ATOM    341 2HB  ASP A  22     120.780 115.260 107.784  1.00  0.00
ATOM    342  N   ARG A  23     118.703 118.458 109.217  1.00  0.00
ATOM    343  CA  ARG A  23     117.909 119.221 110.174  1.00  0.00
ATOM    344  C   ARG A  23     116.783 119.974 109.481  1.00  0.00
ATOM    345  O   ARG A  23     115.678 120.083 110.026  1.00  0.00
ATOM    346  HN  ARG A  23     119.493 118.767 109.077  1.00  0.00
ATOM    347  HA  ARG A  23     117.504 118.599 110.799  1.00  0.00
ATOM    348  CB  ARG A  23     118.808 120.186 110.948  1.00  0.00
ATOM    349  CG  ARG A  23     119.683 119.529 112.017  1.00  0.00
ATOM    350  CD  ARG A  23     118.931 118.482 112.825  1.00  0.00
ATOM    351  NE  ARG A  23     119.577 118.192 114.100  1.00  0.00
ATOM    352  CZ  ARG A  23     120.618 117.385 114.247  1.00  0.00
ATOM    353  NH1 ARG A  23     121.173 116.776 113.212  1.00  0.00
ATOM    354  NH2 ARG A  23     121.116 117.184 115.463  1.00  0.00
ATOM    355 1HB  ARG A  23     118.183 120.940 111.424  1.00  0.00
ATOM    356 2HB  ARG A  23     119.452 120.706 110.241  1.00  0.00
ATOM    357 1HG  ARG A  23     120.066 120.295 112.689  1.00  0.00
ATOM    358 2HG  ARG A  23     120.545 119.064 111.540  1.00  0.00
ATOM    359 1HD  ARG A  23     118.855 117.565 112.243  1.00  0.00
ATOM    360 2HD  ARG A  23     117.915 118.829 113.007  1.00  0.00
ATOM    361  HE  ARG A  23     119.261 118.570 114.805  1.00  0.00
ATOM    362 1HH1 ARG A  23     120.859 116.900 112.421  1.00  0.00
ATOM    363 2HH1 ARG A  23     121.848 116.256 113.330  1.00  0.00
ATOM    364 1HH2 ARG A  23     120.763 117.576 116.142  1.00  0.00
ATOM    365 2HH2 ARG A  23     121.791 116.662 115.570  1.00  0.00
ATOM    366  N   MET A  24     117.033 120.501 108.281  1.00  0.00
ATOM    367  CA  MET A  24     115.948 121.123 107.533  1.00  0.00
ATOM    368  C   MET A  24     114.849 120.112 107.242  1.00  0.00
ATOM    369  O   MET A  24     113.658 120.417 107.379  1.00  0.00
ATOM    370  HN  MET A  24     117.802 120.507 107.896  1.00  0.00
ATOM    371  HA  MET A  24     115.570 121.834 108.074  1.00  0.00
ATOM    372  CB  MET A  24     116.477 121.733 106.236  1.00  0.00
ATOM    373  CG  MET A  24     117.333 122.971 106.443  1.00  0.00
ATOM    374  SD  MET A  24     117.181 124.163 105.100  1.00  0.00
ATOM    375  CE  MET A  24     117.408 123.102 103.676  1.00  0.00
ATOM    376 1HB  MET A  24     115.634 121.989 105.596  1.00  0.00
ATOM    377 2HB  MET A  24     117.062 120.983 105.706  1.00  0.00
ATOM    378 1HG  MET A  24     118.375 122.673 106.541  1.00  0.00
ATOM    379 2HG  MET A  24     117.051 123.449 107.379  1.00  0.00
ATOM    380 1HE  MET A  24     117.339 123.704 102.771  1.00  0.00
ATOM    381 2HE  MET A  24     118.389 122.633 103.736  1.00  0.00
ATOM    382 3HE  MET A  24     116.631 122.339 103.675  1.00  0.00
ATOM    383  N   TRP A  25     115.229 118.894 106.853  1.00  0.00
ATOM    384  CA  TRP A  25     114.228 117.861 106.611  1.00  0.00
ATOM    385  C   TRP A  25     113.467 117.513 107.885  1.00  0.00
ATOM    386  O   TRP A  25     112.245 117.323 107.855  1.00  0.00
ATOM    387  HN  TRP A  25     116.043 118.649 106.726  1.00  0.00
ATOM    388  HA  TRP A  25     113.585 118.205 105.971  1.00  0.00
ATOM    389  CB  TRP A  25     114.896 116.619 106.033  1.00  0.00
ATOM    390  CG  TRP A  25     114.151 115.361 106.315  1.00  0.00
ATOM    391  CD1 TRP A  25     113.001 114.938 105.720  1.00  0.00
ATOM    392  CD2 TRP A  25     114.505 114.353 107.267  1.00  0.00
ATOM    393  NE1 TRP A  25     112.616 113.728 106.244  1.00  0.00
ATOM    394  CE2 TRP A  25     113.524 113.348 107.196  1.00  0.00
ATOM    395  CE3 TRP A  25     115.558 114.205 108.174  1.00  0.00
ATOM    396  CZ2 TRP A  25     113.562 112.210 107.996  1.00  0.00
ATOM    397  CZ3 TRP A  25     115.595 113.074 108.967  1.00  0.00
ATOM    398  CH2 TRP A  25     114.603 112.092 108.873  1.00  0.00
ATOM    399 1HB  TRP A  25     115.903 116.535 106.440  1.00  0.00
ATOM    400 2HB  TRP A  25     114.997 116.738 104.955  1.00  0.00
ATOM    401  HD1 TRP A  25     112.501 115.444 104.994  1.00  0.00
ATOM    402  HE1 TRP A  25     111.738 113.167 105.952  1.00  0.00
ATOM    403  HE3 TRP A  25     116.328 114.961 108.254  1.00  0.00
ATOM    404  HZ2 TRP A  25     112.797 111.448 107.926  1.00  0.00
ATOM    405  HZ3 TRP A  25     116.405 112.946 109.673  1.00  0.00
ATOM    406  HH2 TRP A  25     114.662 111.219 109.509  1.00  0.00
ATOM    407  N   HID A  26     114.173 117.411 109.012  1.00  0.00
ATOM    408  CA  HID A  26     113.507 117.105 110.273  1.00  0.00
ATOM    409  C   HID A  26     112.486 118.179 110.622  1.00  0.00
ATOM    410  O   HID A  26     111.354 117.873 111.022  1.00  0.00
ATOM    411  HN  HID A  26     115.025 117.513 109.071  1.00  0.00
ATOM    412  HA  HID A  26     113.040 116.261 110.174  1.00  0.00
ATOM    413  CB  HID A  26     114.538 116.979 111.393  1.00  0.00
ATOM    414  CG  HID A  26     114.965 115.573 111.670  1.00  0.00
ATOM    415  ND1 HID A  26     114.072 114.571 111.985  1.00  0.00
ATOM    416  CD2 HID A  26     116.192 115.002 111.690  1.00  0.00
ATOM    417  CE1 HID A  26     114.731 113.443 112.180  1.00  0.00
ATOM    418  NE2 HID A  26     116.019 113.678 112.008  1.00  0.00
ATOM    419 1HB  HID A  26     114.124 117.408 112.304  1.00  0.00
ATOM    420 2HB  HID A  26     115.415 117.570 111.133  1.00  0.00
ATOM    421  HD1 HID A  26     113.219 114.666 112.045  1.00  0.00
ATOM    422  HD2 HID A  26     117.134 115.497 111.492  1.00  0.00
ATOM    423  HE1 HID A  26     114.290 112.489 112.437  1.00  0.00
ATOM    424  N   PHE A  27     112.870 119.447 110.475  1.00  0.00
ATOM    425  CA  PHE A  27     111.940 120.529 110.766  1.00  0.00
ATOM    426  C   PHE A  27     110.755 120.514 109.812  1.00  0.00
ATOM    427  O   PHE A  27     109.626 120.790 110.228  1.00  0.00
ATOM    428  HN  PHE A  27     113.649 119.699 110.213  1.00  0.00
ATOM    429  HA  PHE A  27     111.602 120.395 111.665  1.00  0.00
ATOM    430  CB  PHE A  27     112.654 121.875 110.697  1.00  0.00
ATOM    431  CG  PHE A  27     111.816 123.020 111.176  1.00  0.00
ATOM    432  CD1 PHE A  27     111.588 123.208 112.526  1.00  0.00
ATOM    433  CD2 PHE A  27     111.248 123.902 110.277  1.00  0.00
ATOM    434  CE1 PHE A  27     110.815 124.257 112.970  1.00  0.00
ATOM    435  CE2 PHE A  27     110.474 124.954 110.716  1.00  0.00
ATOM    436  CZ  PHE A  27     110.257 125.132 112.064  1.00  0.00
ATOM    437 1HB  PHE A  27     112.958 122.063 109.669  1.00  0.00
ATOM    438 2HB  PHE A  27     113.563 121.826 111.294  1.00  0.00
ATOM    439  HD1 PHE A  27     112.022 122.523 113.242  1.00  0.00
ATOM    440  HD2 PHE A  27     111.413 123.765 109.216  1.00  0.00
ATOM    441  HE1 PHE A  27     110.646 124.394 114.030  1.00  0.00
ATOM    442  HE2 PHE A  27     110.037 125.640 110.002  1.00  0.00
ATOM    443  HZ  PHE A  27     109.649 125.957 112.411  1.00  0.00
ATOM    444  N   ALA A  28     110.988 120.208 108.534  1.00  0.00
ATOM    445  CA  ALA A  28     109.875 120.106 107.596  1.00  0.00
ATOM    446  C   ALA A  28     108.909 119.008 108.015  1.00  0.00
ATOM    447  O   ALA A  28     107.686 119.189 107.959  1.00  0.00
ATOM    448  HN  ALA A  28     111.765 120.059 108.196  1.00  0.00
ATOM    449  HA  ALA A  28     109.394 120.948 107.601  1.00  0.00
ATOM    450  CB  ALA A  28     110.399 119.843 106.186  1.00  0.00
ATOM    451 1HB  ALA A  28     109.555 119.770 105.502  1.00  0.00
ATOM    452 2HB  ALA A  28     111.047 120.666 105.889  1.00  0.00
ATOM    453 3HB  ALA A  28     110.960 118.909 106.185  1.00  0.00
ATOM    454  N   VAL A  29     109.438 117.859 108.435  1.00  0.00
ATOM    455  CA  VAL A  29     108.573 116.765 108.865  1.00  0.00
ATOM    456  C   VAL A  29     107.769 117.175 110.091  1.00  0.00
ATOM    457  O   VAL A  29     106.578 116.866 110.201  1.00  0.00
ATOM    458  HN  VAL A  29     110.280 117.691 108.480  1.00  0.00
ATOM    459  HA  VAL A  29     107.944 116.563 108.155  1.00  0.00
ATOM    460  CB  VAL A  29     109.401 115.495 109.127  1.00  0.00
ATOM    461  CG1 VAL A  29     108.545 114.431 109.794  1.00  0.00
ATOM    462  CG2 VAL A  29     109.978 114.968 107.824  1.00  0.00
ATOM    463  HB  VAL A  29     110.222 115.747 109.797  1.00  0.00
ATOM    464 1HG1 VAL A  29     109.153 113.545 109.968  1.00  0.00
ATOM    465 2HG1 VAL A  29     108.173 114.818 110.741  1.00  0.00
ATOM    466 3HG1 VAL A  29     107.710 114.186 109.139  1.00  0.00
ATOM    467 1HG2 VAL A  29     110.559 114.071 108.031  1.00  0.00
ATOM    468 2HG2 VAL A  29     109.161 114.732 107.144  1.00  0.00
ATOM    469 3HG2 VAL A  29     110.618 115.732 107.385  1.00  0.00
ATOM    470  N   SER A  30     108.406 117.864 111.040  1.00  0.00
ATOM    471  CA  SER A  30     107.677 118.323 112.221  1.00  0.00
ATOM    472  C   SER A  30     106.574 119.306 111.840  1.00  0.00
ATOM    473  O   SER A  30     105.445 119.226 112.352  1.00  0.00
ATOM    474  HN  SER A  30     109.240 118.073 111.022  1.00  0.00
ATOM    475  HA  SER A  30     107.257 117.555 112.639  1.00  0.00
ATOM    476  CB  SER A  30     108.645 118.964 113.214  1.00  0.00
ATOM    477  OG  SER A  30     107.958 119.439 114.357  1.00  0.00
ATOM    478 1HB  SER A  30     109.172 119.787 112.734  1.00  0.00
ATOM    479 2HB  SER A  30     109.398 118.237 113.514  1.00  0.00
ATOM    480  HG  SER A  30     108.592 119.841 114.972  1.00  0.00
ATOM    481  N   VAL A  31     106.887 120.245 110.946  1.00  0.00
ATOM    482  CA  VAL A  31     105.892 121.212 110.499  1.00  0.00
ATOM    483  C   VAL A  31     104.718 120.492 109.859  1.00  0.00
ATOM    484  O   VAL A  31     103.557 120.839 110.092  1.00  0.00
ATOM    485  HN  VAL A  31     107.661 120.344 110.585  1.00  0.00
ATOM    486  HA  VAL A  31     105.558 121.706 111.264  1.00  0.00
ATOM    487  CB  VAL A  31     106.531 122.226 109.531  1.00  0.00
ATOM    488  CG1 VAL A  31     105.462 123.004 108.772  1.00  0.00
ATOM    489  CG2 VAL A  31     107.442 123.174 110.287  1.00  0.00
ATOM    490  HB  VAL A  31     107.126 121.675 108.805  1.00  0.00
ATOM    491 1HG1 VAL A  31     105.947 123.709 108.099  1.00  0.00
ATOM    492 2HG1 VAL A  31     104.853 122.305 108.201  1.00  0.00
ATOM    493 3HG1 VAL A  31     104.840 123.541 109.487  1.00  0.00
ATOM    494 1HG2 VAL A  31     107.881 123.880 109.584  1.00  0.00
ATOM    495 2HG2 VAL A  31     106.856 123.709 111.033  1.00  0.00
ATOM    496 3HG2 VAL A  31     108.227 122.598 110.774  1.00  0.00
ATOM    497  N   PHE A  32     104.999 119.484 109.034  1.00  0.00
ATOM    498  CA  PHE A  32     103.919 118.713 108.429  1.00  0.00
ATOM    499  C   PHE A  32     103.094 117.994 109.486  1.00  0.00
ATOM    500  O   PHE A  32     101.860 117.983 109.420  1.00  0.00
ATOM    501  HN  PHE A  32     105.792 119.233 108.814  1.00  0.00
ATOM    502  HA  PHE A  32     103.337 119.332 107.962  1.00  0.00
ATOM    503  CB  PHE A  32     104.482 117.708 107.434  1.00  0.00
ATOM    504  CG  PHE A  32     103.597 116.518 107.221  1.00  0.00
ATOM    505  CD1 PHE A  32     102.424 116.633 106.499  1.00  0.00
ATOM    506  CD2 PHE A  32     103.933 115.286 107.752  1.00  0.00
ATOM    507  CE1 PHE A  32     101.606 115.541 106.306  1.00  0.00
ATOM    508  CE2 PHE A  32     103.119 114.191 107.562  1.00  0.00
ATOM    509  CZ  PHE A  32     101.954 114.318 106.839  1.00  0.00
ATOM    510 1HB  PHE A  32     105.455 117.368 107.785  1.00  0.00
ATOM    511 2HB  PHE A  32     104.643 118.206 106.479  1.00  0.00
ATOM    512  HD1 PHE A  32     102.145 117.591 106.081  1.00  0.00
ATOM    513  HD2 PHE A  32     104.846 115.181 108.323  1.00  0.00
ATOM    514  HE1 PHE A  32     100.692 115.643 105.737  1.00  0.00
ATOM    515  HE2 PHE A  32     103.395 113.232 107.980  1.00  0.00
ATOM    516  HZ  PHE A  32     101.313 113.459 106.689  1.00  0.00
ATOM    517  N   LEU A  33     103.758 117.386 110.470  1.00  0.00
ATOM    518  CA  LEU A  33     103.034 116.652 111.501  1.00  0.00
ATOM    519  C   LEU A  33     102.057 117.558 112.232  1.00  0.00
ATOM    520  O   LEU A  33     100.921 117.161 112.511  1.00  0.00
ATOM    521  HN  LEU A  33     104.613 117.384 110.560  1.00  0.00
ATOM    522  HA  LEU A  33     102.527 115.947 111.069  1.00  0.00
ATOM    523  CB  LEU A  33     104.014 116.025 112.492  1.00  0.00
ATOM    524  CG  LEU A  33     104.283 114.528 112.338  1.00  0.00
ATOM    525  CD1 LEU A  33     104.680 114.179 110.915  1.00  0.00
ATOM    526  CD2 LEU A  33     105.357 114.089 113.318  1.00  0.00
ATOM    527 1HB  LEU A  33     103.638 116.201 113.499  1.00  0.00
ATOM    528 2HB  LEU A  33     104.964 116.551 112.410  1.00  0.00
ATOM    529  HG  LEU A  33     103.361 113.993 112.561  1.00  0.00
ATOM    530 1HD1 LEU A  33     104.862 113.107 110.850  1.00  0.00
ATOM    531 2HD1 LEU A  33     103.871 114.460 110.242  1.00  0.00
ATOM    532 3HD1 LEU A  33     105.586 114.725 110.655  1.00  0.00
ATOM    533 1HD2 LEU A  33     105.535 113.022 113.194  1.00  0.00
ATOM    534 2HD2 LEU A  33     106.271 114.644 113.114  1.00  0.00
ATOM    535 3HD2 LEU A  33     105.017 114.293 114.332  1.00  0.00
ATOM    536  N   VAL A  34     102.478 118.782 112.548  1.00  0.00
ATOM    537  CA  VAL A  34     101.629 119.639 113.372  1.00  0.00
ATOM    538  C   VAL A  34     100.592 120.364 112.520  1.00  0.00
ATOM    539  O   VAL A  34      99.426 120.482 112.912  1.00  0.00
ATOM    540  HN  VAL A  34     103.228 119.124 112.303  1.00  0.00
ATOM    541  HA  VAL A  34     101.142 119.084 114.001  1.00  0.00
ATOM    542  CB  VAL A  34     102.492 120.622 114.177  1.00  0.00
ATOM    543  CG1 VAL A  34     101.623 121.676 114.854  1.00  0.00
ATOM    544  CG2 VAL A  34     103.322 119.857 115.191  1.00  0.00
ATOM    545  HB  VAL A  34     103.166 121.144 113.499  1.00  0.00
ATOM    546 1HG1 VAL A  34     102.263 122.356 115.415  1.00  0.00
ATOM    547 2HG1 VAL A  34     101.075 122.227 114.091  1.00  0.00
ATOM    548 3HG1 VAL A  34     100.926 121.181 115.528  1.00  0.00
ATOM    549 1HG2 VAL A  34     103.930 120.562 115.756  1.00  0.00
ATOM    550 2HG2 VAL A  34     102.654 119.320 115.863  1.00  0.00
ATOM    551 3HG2 VAL A  34     103.964 119.152 114.664  1.00  0.00
ATOM    552  N   GLU A  35     100.993 120.870 111.354  1.00  0.00
ATOM    553  CA  GLU A  35     100.065 121.623 110.518  1.00  0.00
ATOM    554  C   GLU A  35      98.901 120.750 110.069  1.00  0.00
ATOM    555  O   GLU A  35      97.740 121.174 110.112  1.00  0.00
ATOM    556  HN  GLU A  35     101.785 120.792 111.029  1.00  0.00
ATOM    557  HA  GLU A  35      99.706 122.353 111.045  1.00  0.00
ATOM    558  CB  GLU A  35     100.797 122.199 109.306  1.00  0.00
ATOM    559  CG  GLU A  35     101.218 123.650 109.466  1.00  0.00
ATOM    560  CD  GLU A  35     100.051 124.610 109.362  1.00  0.00
ATOM    561  OE1 GLU A  35      98.911 124.142 109.160  1.00  0.00
ATOM    562  OE2 GLU A  35     100.274 125.833 109.480  1.00  0.00
ATOM    563 1HB  GLU A  35     100.153 122.114 108.432  1.00  0.00
ATOM    564 2HB  GLU A  35     101.682 121.595 109.109  1.00  0.00
ATOM    565 1HG  GLU A  35     101.955 123.896 108.703  1.00  0.00
ATOM    566 2HG  GLU A  35     101.704 123.779 110.432  1.00  0.00
ATOM    567  N   LEU A  36      99.190 119.523 109.636  1.00  0.00
ATOM    568  CA  LEU A  36      98.133 118.644 109.149  1.00  0.00
ATOM    569  C   LEU A  36      97.396 117.989 110.310  1.00  0.00
ATOM    570  O   LEU A  36      96.186 118.174 110.480  1.00  0.00
ATOM    571  HN  LEU A  36      99.979 119.181 109.614  1.00  0.00
ATOM    572  HA  LEU A  36      97.491 119.175 108.652  1.00  0.00
ATOM    573  CB  LEU A  36      98.723 117.588 108.214  1.00  0.00
ATOM    574  CG  LEU A  36      98.811 117.984 106.737  1.00  0.00
ATOM    575  CD1 LEU A  36      97.449 117.896 106.071  1.00  0.00
ATOM    576  CD2 LEU A  36      99.407 119.376 106.567  1.00  0.00
ATOM    577 1HB  LEU A  36      98.122 116.683 108.293  1.00  0.00
ATOM    578 2HB  LEU A  36      99.723 117.338 108.564  1.00  0.00
ATOM    579  HG  LEU A  36      99.478 117.277 106.246  1.00  0.00
ATOM    580 1HD1 LEU A  36      97.547 118.183 105.025  1.00  0.00
ATOM    581 2HD1 LEU A  36      97.085 116.872 106.143  1.00  0.00
ATOM    582 3HD1 LEU A  36      96.762 118.571 106.579  1.00  0.00
ATOM    583 1HD2 LEU A  36      99.451 119.616 105.506  1.00  0.00
ATOM    584 2HD2 LEU A  36      98.777 120.097 107.085  1.00  0.00
ATOM    585 3HD2 LEU A  36     100.410 119.387 106.992  1.00  0.00
ATOM    586  N   TYR A  37      98.112 117.220 111.123  1.00  0.00
ATOM    587  CA  TYR A  37      97.535 116.588 112.298  1.00  0.00
ATOM    588  C   TYR A  37      97.696 117.487 113.514  1.00  0.00
ATOM    589  O   TYR A  37      98.710 118.169 113.677  1.00  0.00
ATOM    590  HN  TYR A  37      98.947 117.040 111.023  1.00  0.00
ATOM    591  HA  TYR A  37      96.591 116.444 112.128  1.00  0.00
ATOM    592  CB  TYR A  37      98.201 115.240 112.569  1.00  0.00
ATOM    593  CG  TYR A  37      98.286 114.355 111.354  1.00  0.00
ATOM    594  CD1 TYR A  37      97.237 113.521 111.008  1.00  0.00
ATOM    595  CD2 TYR A  37      99.410 114.366 110.543  1.00  0.00
ATOM    596  CE1 TYR A  37      97.308 112.712 109.898  1.00  0.00
ATOM    597  CE2 TYR A  37      99.489 113.562 109.427  1.00  0.00
ATOM    598  CZ  TYR A  37      98.433 112.738 109.110  1.00  0.00
ATOM    599  OH  TYR A  37      98.497 111.933 107.999  1.00  0.00
ATOM    600 1HB  TYR A  37      97.646 114.720 113.348  1.00  0.00
ATOM    601 2HB  TYR A  37      99.205 115.411 112.954  1.00  0.00
ATOM    602  HD1 TYR A  37      96.346 113.505 111.621  1.00  0.00
ATOM    603  HD2 TYR A  37     100.239 115.016 110.790  1.00  0.00
ATOM    604  HE1 TYR A  37      96.483 112.059 109.647  1.00  0.00
ATOM    605  HE2 TYR A  37     100.374 113.578 108.805  1.00  0.00
ATOM    606  HH  TYR A  37      99.348 112.065 107.552  1.00  0.00
ATOM    607  N   GLY A  38      96.685 117.478 114.372  1.00  0.00
ATOM    608  CA  GLY A  38      96.758 118.226 115.610  1.00  0.00
ATOM    609  C   GLY A  38      97.972 117.831 116.430  1.00  0.00
ATOM    610  O   GLY A  38      98.685 116.871 116.142  1.00  0.00
ATOM    611  HN  GLY A  38      95.948 117.048 114.262  1.00  0.00
ATOM    612 1HA  GLY A  38      95.953 118.074 116.129  1.00  0.00
ATOM    613 2HA  GLY A  38      96.794 119.175 115.414  1.00  0.00
ATOM    614  N   ASN A  39      98.207 118.603 117.488  1.00  0.00
ATOM    615  CA  ASN A  39      99.322 118.320 118.380  1.00  0.00
ATOM    616  C   ASN A  39      98.998 117.100 119.229  1.00  0.00
ATOM    617  O   ASN A  39      98.540 117.230 120.369  1.00  0.00
ATOM    618  HN  ASN A  39      97.741 119.291 117.710  1.00  0.00
ATOM    619  HA  ASN A  39     100.112 118.135 117.849  1.00  0.00
ATOM    620  CB  ASN A  39      99.625 119.528 119.266  1.00  0.00
ATOM    621  CG  ASN A  39     100.695 119.239 120.295  1.00  0.00
ATOM    622  OD1 ASN A  39     101.554 118.383 120.089  1.00  0.00
ATOM    623  ND2 ASN A  39     100.649 119.952 121.414  1.00  0.00
ATOM    624 1HB  ASN A  39      98.713 119.840 119.773  1.00  0.00
ATOM    625 2HB  ASN A  39      99.943 120.362 118.641  1.00  0.00
ATOM    626 1HD2 ASN A  39      99.921 120.649 121.542  1.00  0.00
ATOM    627 2HD2 ASN A  39     101.341 119.800 122.142  1.00  0.00
ATOM    628  N   SER A  40      99.237 115.912 118.681  1.00  0.00
ATOM    629  CA  SER A  40      98.869 114.655 119.316  1.00  0.00
ATOM    630  C   SER A  40     100.128 113.888 119.689  1.00  0.00
ATOM    631  O   SER A  40     101.046 113.758 118.873  1.00  0.00
ATOM    632  HN  SER A  40      99.621 115.787 117.922  1.00  0.00
ATOM    633  HA  SER A  40      98.358 114.850 120.117  1.00  0.00
ATOM    634  CB  SER A  40      97.994 113.809 118.389  1.00  0.00
ATOM    635  OG  SER A  40      98.672 113.518 117.180  1.00  0.00
ATOM    636 1HB  SER A  40      97.068 114.340 118.172  1.00  0.00
ATOM    637 2HB  SER A  40      97.719 112.881 118.889  1.00  0.00
ATOM    638  HG  SER A  40      98.100 112.982 116.609  1.00  0.00
ATOM    639  N   LEU A  41     100.165 113.384 120.922  1.00  0.00
ATOM    640  CA  LEU A  41     101.296 112.571 121.351  1.00  0.00
ATOM    641  C   LEU A  41     101.339 111.239 120.617  1.00  0.00
ATOM    642  O   LEU A  41     102.426 110.717 120.352  1.00  0.00
ATOM    643  HN  LEU A  41      99.557 113.497 121.519  1.00  0.00
ATOM    644  HA  LEU A  41     102.110 113.052 121.135  1.00  0.00
ATOM    645  CB  LEU A  41     101.227 112.340 122.861  1.00  0.00
ATOM    646  CG  LEU A  41     102.237 111.353 123.449  1.00  0.00
ATOM    647  CD1 LEU A  41     103.660 111.697 123.031  1.00  0.00
ATOM    648  CD2 LEU A  41     102.117 111.318 124.965  1.00  0.00
ATOM    649 1HB  LEU A  41     100.226 111.989 123.106  1.00  0.00
ATOM    650 2HB  LEU A  41     101.359 113.300 123.359  1.00  0.00
ATOM    651  HG  LEU A  41     102.009 110.364 123.055  1.00  0.00
ATOM    652 1HD1 LEU A  41     104.344 110.972 123.470  1.00  0.00
ATOM    653 2HD1 LEU A  41     103.729 111.662 121.945  1.00  0.00
ATOM    654 3HD1 LEU A  41     103.902 112.698 123.386  1.00  0.00
ATOM    655 1HD2 LEU A  41     102.844 110.611 125.362  1.00  0.00
ATOM    656 2HD2 LEU A  41     102.314 112.314 125.359  1.00  0.00
ATOM    657 3HD2 LEU A  41     101.109 111.005 125.234  1.00  0.00
ATOM    658  N   LEU A  42     100.179 110.676 120.280  1.00  0.00
ATOM    659  CA  LEU A  42     100.150 109.336 119.703  1.00  0.00
ATOM    660  C   LEU A  42     100.912 109.280 118.384  1.00  0.00
ATOM    661  O   LEU A  42     101.732 108.384 118.171  1.00  0.00
ATOM    662  HN  LEU A  42      99.407 111.043 120.374  1.00  0.00
ATOM    663  HA  LEU A  42     100.591 108.732 120.320  1.00  0.00
ATOM    664  CB  LEU A  42      98.704 108.883 119.508  1.00  0.00
ATOM    665  CG  LEU A  42      98.069 108.210 120.726  1.00  0.00
ATOM    666  CD1 LEU A  42      97.787 109.229 121.819  1.00  0.00
ATOM    667  CD2 LEU A  42      96.797 107.477 120.333  1.00  0.00
ATOM    668 1HB  LEU A  42      98.666 108.191 118.668  1.00  0.00
ATOM    669 2HB  LEU A  42      98.102 109.748 119.235  1.00  0.00
ATOM    670  HG  LEU A  42      98.776 107.480 121.117  1.00  0.00
ATOM    671 1HD1 LEU A  42      97.336 108.721 122.670  1.00  0.00
ATOM    672 2HD1 LEU A  42      98.724 109.696 122.119  1.00  0.00
ATOM    673 3HD1 LEU A  42      97.103 109.983 121.433  1.00  0.00
ATOM    674 1HD2 LEU A  42      96.369 107.009 121.219  1.00  0.00
ATOM    675 2HD2 LEU A  42      96.091 108.192 119.913  1.00  0.00
ATOM    676 3HD2 LEU A  42      97.040 106.717 119.592  1.00  0.00
ATOM    677  N   LEU A  43     100.663 110.236 117.488  1.00  0.00
ATOM    678  CA  LEU A  43     101.269 110.172 116.160  1.00  0.00
ATOM    679  C   LEU A  43     102.775 110.400 116.225  1.00  0.00
ATOM    680  O   LEU A  43     103.555 109.669 115.599  1.00  0.00
ATOM    681  HN  LEU A  43     100.157 110.918 117.622  1.00  0.00
ATOM    682  HA  LEU A  43     101.125 109.282 115.801  1.00  0.00
ATOM    683  CB  LEU A  43     100.607 111.195 115.237  1.00  0.00
ATOM    684  CG  LEU A  43      99.349 110.720 114.505  1.00  0.00
ATOM    685  CD1 LEU A  43      99.689 109.690 113.437  1.00  0.00
ATOM    686  CD2 LEU A  43      98.333 110.157 115.486  1.00  0.00
ATOM    687 1HB  LEU A  43     101.338 111.512 114.494  1.00  0.00
ATOM    688 2HB  LEU A  43     100.351 112.074 115.826  1.00  0.00
ATOM    689  HG  LEU A  43      98.907 111.584 114.010  1.00  0.00
ATOM    690 1HD1 LEU A  43      98.771 109.378 112.941  1.00  0.00
ATOM    691 2HD1 LEU A  43     100.368 110.140 112.714  1.00  0.00
ATOM    692 3HD1 LEU A  43     100.165 108.833 113.910  1.00  0.00
ATOM    693 1HD2 LEU A  43      97.453 109.829 114.935  1.00  0.00
ATOM    694 2HD2 LEU A  43      98.778 109.313 116.012  1.00  0.00
ATOM    695 3HD2 LEU A  43      98.058 110.935 116.197  1.00  0.00
ATOM    696  N   THR A  44     103.205 111.416 116.975  1.00  0.00
ATOM    697  CA  THR A  44     104.633 111.679 117.106  1.00  0.00
ATOM    698  C   THR A  44     105.342 110.504 117.765  1.00  0.00
ATOM    699  O   THR A  44     106.435 110.106 117.341  1.00  0.00
ATOM    700  HN  THR A  44     102.698 111.957 117.410  1.00  0.00
ATOM    701  HA  THR A  44     105.008 111.796 116.219  1.00  0.00
ATOM    702  CB  THR A  44     104.855 112.958 117.911  1.00  0.00
ATOM    703  OG1 THR A  44     104.091 114.025 117.337  1.00  0.00
ATOM    704  CG2 THR A  44     106.323 113.339 117.915  1.00  0.00
ATOM    705  HB  THR A  44     104.534 112.782 118.937  1.00  0.00
ATOM    706  HG1 THR A  44     104.233 114.837 117.849  1.00  0.00
ATOM    707 1HG2 THR A  44     106.451 114.252 118.495  1.00  0.00
ATOM    708 2HG2 THR A  44     106.898 112.530 118.364  1.00  0.00
ATOM    709 3HG2 THR A  44     106.650 113.502 116.889  1.00  0.00
ATOM    710  N   ALA A  45     104.735 109.937 118.808  1.00  0.00
ATOM    711  CA  ALA A  45     105.329 108.786 119.470  1.00  0.00
ATOM    712  C   ALA A  45     105.386 107.579 118.546  1.00  0.00
ATOM    713  O   ALA A  45     106.344 106.808 118.605  1.00  0.00
ATOM    714  HN  ALA A  45     103.988 110.198 119.146  1.00  0.00
ATOM    715  HA  ALA A  45     106.241 109.015 119.709  1.00  0.00
ATOM    716  CB  ALA A  45     104.549 108.451 120.739  1.00  0.00
ATOM    717 1HB  ALA A  45     105.008 107.588 121.220  1.00  0.00
ATOM    718 2HB  ALA A  45     104.578 109.309 121.409  1.00  0.00
ATOM    719 3HB  ALA A  45     103.518 108.223 120.472  1.00  0.00
ATOM    720  N   VAL A  46     104.379 107.394 117.691  1.00  0.00
ATOM    721  CA  VAL A  46     104.417 106.294 116.734  1.00  0.00
ATOM    722  C   VAL A  46     105.554 106.492 115.742  1.00  0.00
ATOM    723  O   VAL A  46     106.260 105.542 115.388  1.00  0.00
ATOM    724  HN  VAL A  46     103.674 107.884 117.646  1.00  0.00
ATOM    725  HA  VAL A  46     104.584 105.466 117.211  1.00  0.00
ATOM    726  CB  VAL A  46     103.060 106.162 116.020  1.00  0.00
ATOM    727  CG1 VAL A  46     103.216 105.418 114.700  1.00  0.00
ATOM    728  CG2 VAL A  46     102.060 105.454 116.917  1.00  0.00
ATOM    729  HB  VAL A  46     102.686 107.161 115.804  1.00  0.00
ATOM    730 1HG1 VAL A  46     102.242 105.341 114.219  1.00  0.00
ATOM    731 2HG1 VAL A  46     103.903 105.971 114.061  1.00  0.00
ATOM    732 3HG1 VAL A  46     103.612 104.423 114.898  1.00  0.00
ATOM    733 1HG2 VAL A  46     101.109 105.372 116.392  1.00  0.00
ATOM    734 2HG2 VAL A  46     102.439 104.462 117.156  1.00  0.00
ATOM    735 3HG2 VAL A  46     101.931 106.033 117.831  1.00  0.00
ATOM    736  N   TYR A  47     105.735 107.722 115.261  1.00  0.00
ATOM    737  CA  TYR A  47     106.842 107.999 114.350  1.00  0.00
ATOM    738  C   TYR A  47     108.180 107.697 115.016  1.00  0.00
ATOM    739  O   TYR A  47     109.052 107.033 114.433  1.00  0.00
ATOM    740  HN  TYR A  47     105.240 108.401 115.444  1.00  0.00
ATOM    741  HA  TYR A  47     106.767 107.423 113.573  1.00  0.00
ATOM    742  CB  TYR A  47     106.772 109.457 113.894  1.00  0.00
ATOM    743  CG  TYR A  47     108.072 110.022 113.375  1.00  0.00
ATOM    744  CD1 TYR A  47     108.549 109.680 112.119  1.00  0.00
ATOM    745  CD2 TYR A  47     108.814 110.912 114.137  1.00  0.00
ATOM    746  CE1 TYR A  47     109.734 110.202 111.641  1.00  0.00
ATOM    747  CE2 TYR A  47     109.998 111.439 113.667  1.00  0.00
ATOM    748  CZ  TYR A  47     110.454 111.081 112.419  1.00  0.00
ATOM    749  OH  TYR A  47     111.635 111.604 111.948  1.00  0.00
ATOM    750 1HB  TYR A  47     106.435 110.068 114.730  1.00  0.00
ATOM    751 2HB  TYR A  47     106.018 109.542 113.113  1.00  0.00
ATOM    752  HD1 TYR A  47     107.983 108.993 111.504  1.00  0.00
ATOM    753  HD2 TYR A  47     108.457 111.198 115.118  1.00  0.00
ATOM    754  HE1 TYR A  47     110.095 109.922 110.660  1.00  0.00
ATOM    755  HE2 TYR A  47     110.566 112.130 114.276  1.00  0.00
ATOM    756  HH  TYR A  47     112.013 112.200 112.613  1.00  0.00
ATOM    757  N   GLY A  48     108.350 108.167 116.252  1.00  0.00
ATOM    758  CA  GLY A  48     109.573 107.874 116.979  1.00  0.00
ATOM    759  C   GLY A  48     109.773 106.386 117.193  1.00  0.00
ATOM    760  O   GLY A  48     110.887 105.876 117.066  1.00  0.00
ATOM    761  HN  GLY A  48     107.780 108.648 116.679  1.00  0.00
ATOM    762 1HA  GLY A  48     109.551 108.322 117.839  1.00  0.00
ATOM    763 2HA  GLY A  48     110.331 108.233 116.491  1.00  0.00
ATOM    764  N   LEU A  49     108.695 105.672 117.522  1.00  0.00
ATOM    765  CA  LEU A  49     108.781 104.230 117.713  1.00  0.00
ATOM    766  C   LEU A  49     109.226 103.536 116.438  1.00  0.00
ATOM    767  O   LEU A  49     110.077 102.644 116.474  1.00  0.00
ATOM    768  HN  LEU A  49     107.907 105.995 117.640  1.00  0.00
ATOM    769  HA  LEU A  49     109.442 104.055 118.401  1.00  0.00
ATOM    770  CB  LEU A  49     107.427 103.679 118.162  1.00  0.00
ATOM    771  CG  LEU A  49     107.304 103.174 119.598  1.00  0.00
ATOM    772  CD1 LEU A  49     107.762 104.225 120.590  1.00  0.00
ATOM    773  CD2 LEU A  49     105.871 102.757 119.882  1.00  0.00
ATOM    774 1HB  LEU A  49     107.161 102.860 117.495  1.00  0.00
ATOM    775 2HB  LEU A  49     106.683 104.461 118.018  1.00  0.00
ATOM    776  HG  LEU A  49     107.953 102.307 119.713  1.00  0.00
ATOM    777 1HD1 LEU A  49     107.659 103.829 121.599  1.00  0.00
ATOM    778 2HD1 LEU A  49     108.804 104.470 120.391  1.00  0.00
ATOM    779 3HD1 LEU A  49     107.143 105.114 120.476  1.00  0.00
ATOM    780 1HD2 LEU A  49     105.802 102.400 120.909  1.00  0.00
ATOM    781 2HD2 LEU A  49     105.217 103.617 119.743  1.00  0.00
ATOM    782 3HD2 LEU A  49     105.590 101.962 119.193  1.00  0.00
ATOM    783  N   VAL A  50     108.653 103.924 115.299  1.00  0.00
ATOM    784  CA  VAL A  50     109.023 103.291 114.037  1.00  0.00
ATOM    785  C   VAL A  50     110.500 103.516 113.755  1.00  0.00
ATOM    786  O   VAL A  50     111.242 102.575 113.442  1.00  0.00
ATOM    787  HN  VAL A  50     108.058 104.541 115.231  1.00  0.00
ATOM    788  HA  VAL A  50     108.872 102.335 114.105  1.00  0.00
ATOM    789  CB  VAL A  50     108.144 103.821 112.891  1.00  0.00
ATOM    790  CG1 VAL A  50     108.704 103.381 111.548  1.00  0.00
ATOM    791  CG2 VAL A  50     106.715 103.335 113.055  1.00  0.00
ATOM    792  HB  VAL A  50     108.146 104.909 112.926  1.00  0.00
ATOM    793 1HG1 VAL A  50     108.066 103.767 110.754  1.00  0.00
ATOM    794 2HG1 VAL A  50     109.713 103.775 111.438  1.00  0.00
ATOM    795 3HG1 VAL A  50     108.724 102.293 111.512  1.00  0.00
ATOM    796 1HG2 VAL A  50     106.113 103.722 112.234  1.00  0.00
ATOM    797 2HG2 VAL A  50     106.707 102.246 113.041  1.00  0.00
ATOM    798 3HG2 VAL A  50     106.324 103.697 114.005  1.00  0.00
ATOM    799  N   VAL A  51     110.955 104.765 113.875  1.00  0.00
ATOM    800  CA  VAL A  51     112.358 105.058 113.586  1.00  0.00
ATOM    801  C   VAL A  51     113.265 104.267 114.521  1.00  0.00
ATOM    802  O   VAL A  51     114.224 103.611 114.086  1.00  0.00
ATOM    803  HN  VAL A  51     110.482 105.441 114.116  1.00  0.00
ATOM    804  HA  VAL A  51     112.556 104.786 112.676  1.00  0.00
ATOM    805  CB  VAL A  51     112.624 106.570 113.690  1.00  0.00
ATOM    806  CG1 VAL A  51     114.105 106.862 113.512  1.00  0.00
ATOM    807  CG2 VAL A  51     111.807 107.323 112.656  1.00  0.00
ATOM    808  HB  VAL A  51     112.323 106.907 114.681  1.00  0.00
ATOM    809 1HG1 VAL A  51     114.266 107.936 113.590  1.00  0.00
ATOM    810 2HG1 VAL A  51     114.664 106.345 114.290  1.00  0.00
ATOM    811 3HG1 VAL A  51     114.421 106.509 112.531  1.00  0.00
ATOM    812 1HG2 VAL A  51     112.012 108.388 112.749  1.00  0.00
ATOM    813 2HG2 VAL A  51     112.087 106.977 111.662  1.00  0.00
ATOM    814 3HG2 VAL A  51     110.749 107.132 112.832  1.00  0.00
ATOM    815  N   ALA A  52     112.966 104.311 115.822  1.00  0.00
ATOM    816  CA  ALA A  52     113.821 103.660 116.805  1.00  0.00
ATOM    817  C   ALA A  52     113.858 102.155 116.595  1.00  0.00
ATOM    818  O   ALA A  52     114.925 101.543 116.667  1.00  0.00
ATOM    819  HN  ALA A  52     112.281 104.707 116.157  1.00  0.00
ATOM    820  HA  ALA A  52     114.724 103.996 116.691  1.00  0.00
ATOM    821  CB  ALA A  52     113.339 103.991 118.216  1.00  0.00
ATOM    822 1HB  ALA A  52     113.988 103.497 118.937  1.00  0.00
ATOM    823 2HB  ALA A  52     113.377 105.070 118.360  1.00  0.00
ATOM    824 3HB  ALA A  52     112.316 103.637 118.333  1.00  0.00
ATOM    825  N   GLY A  53     112.707 101.536 116.333  1.00  0.00
ATOM    826  CA  GLY A  53     112.688 100.099 116.125  1.00  0.00
ATOM    827  C   GLY A  53     113.422  99.684 114.867  1.00  0.00
ATOM    828  O   GLY A  53     114.155  98.689 114.864  1.00  0.00
ATOM    829  HN  GLY A  53     111.941 101.923 116.273  1.00  0.00
ATOM    830 1HA  GLY A  53     111.768  99.795 116.074  1.00  0.00
ATOM    831 2HA  GLY A  53     113.090  99.659 116.890  1.00  0.00
ATOM    832  N   SER A  54     113.237 100.433 113.777  1.00  0.00
ATOM    833  CA  SER A  54     113.940 100.099 112.545  1.00  0.00
ATOM    834  C   SER A  54     115.447 100.174 112.742  1.00  0.00
ATOM    835  O   SER A  54     116.179  99.250 112.361  1.00  0.00
ATOM    836  HN  SER A  54     112.722 101.120 113.732  1.00  0.00
ATOM    837  HA  SER A  54     113.718  99.187 112.300  1.00  0.00
ATOM    838  CB  SER A  54     113.496 101.034 111.422  1.00  0.00
ATOM    839  OG  SER A  54     112.137 100.811 111.091  1.00  0.00
ATOM    840 1HB  SER A  54     114.119 100.876 110.544  1.00  0.00
ATOM    841 2HB  SER A  54     113.635 102.069 111.729  1.00  0.00
ATOM    842  HG  SER A  54     111.875 101.413 110.377  1.00  0.00
ATOM    843  N   VAL A  55     115.932 101.258 113.351  1.00  0.00
ATOM    844  CA  VAL A  55     117.371 101.356 113.573  1.00  0.00
ATOM    845  C   VAL A  55     117.832 100.299 114.569  1.00  0.00
ATOM    846  O   VAL A  55     118.930  99.753 114.433  1.00  0.00
ATOM    847  HN  VAL A  55     115.459 101.920 113.631  1.00  0.00
ATOM    848  HA  VAL A  55     117.823 101.188 112.731  1.00  0.00
ATOM    849  CB  VAL A  55     117.764 102.771 114.028  1.00  0.00
ATOM    850  CG1 VAL A  55     117.019 103.155 115.279  1.00  0.00
ATOM    851  CG2 VAL A  55     119.266 102.854 114.254  1.00  0.00
ATOM    852  HB  VAL A  55     117.491 103.474 113.242  1.00  0.00
ATOM    853 1HG1 VAL A  55     117.318 104.159 115.575  1.00  0.00
ATOM    854 2HG1 VAL A  55     115.949 103.131 115.076  1.00  0.00
ATOM    855 3HG1 VAL A  55     117.264 102.446 116.069  1.00  0.00
ATOM    856 1HG2 VAL A  55     119.521 103.863 114.575  1.00  0.00
ATOM    857 2HG2 VAL A  55     119.549 102.137 115.023  1.00  0.00
ATOM    858 3HG2 VAL A  55     119.778 102.620 113.322  1.00  0.00
ATOM    859  N   LEU A  56     117.012  99.977 115.571  1.00  0.00
ATOM    860  CA  LEU A  56     117.372  98.933 116.522  1.00  0.00
ATOM    861  C   LEU A  56     117.612  97.612 115.810  1.00  0.00
ATOM    862  O   LEU A  56     118.609  96.926 116.062  1.00  0.00
ATOM    863  HN  LEU A  56     116.249 100.344 115.721  1.00  0.00
ATOM    864  HA  LEU A  56     118.195  99.188 116.967  1.00  0.00
ATOM    865  CB  LEU A  56     116.261  98.781 117.562  1.00  0.00
ATOM    866  CG  LEU A  56     116.591  98.137 118.910  1.00  0.00
ATOM    867  CD1 LEU A  56     115.365  98.187 119.803  1.00  0.00
ATOM    868  CD2 LEU A  56     117.071  96.706 118.752  1.00  0.00
ATOM    869 1HB  LEU A  56     115.461  98.199 117.106  1.00  0.00
ATOM    870 2HB  LEU A  56     115.859  99.773 117.761  1.00  0.00
ATOM    871  HG  LEU A  56     117.404  98.699 119.366  1.00  0.00
ATOM    872 1HD1 LEU A  56     115.605  97.728 120.761  1.00  0.00
ATOM    873 2HD1 LEU A  56     115.077  99.227 119.952  1.00  0.00
ATOM    874 3HD1 LEU A  56     114.554  97.642 119.323  1.00  0.00
ATOM    875 1HD2 LEU A  56     117.291  96.295 119.736  1.00  0.00
ATOM    876 2HD2 LEU A  56     116.288  96.120 118.272  1.00  0.00
ATOM    877 3HD2 LEU A  56     117.970  96.699 118.137  1.00  0.00
ATOM    878  N   VAL A  57     116.705  97.241 114.907  1.00  0.00
ATOM    879  CA  VAL A  57     116.813  95.940 114.259  1.00  0.00
ATOM    880  C   VAL A  57     117.829  95.939 113.124  1.00  0.00
ATOM    881  O   VAL A  57     118.299  94.863 112.735  1.00  0.00
ATOM    882  HN  VAL A  57     116.033  97.716 114.659  1.00  0.00
ATOM    883  HA  VAL A  57     117.128  95.318 114.934  1.00  0.00
ATOM    884  CB  VAL A  57     115.443  95.473 113.739  1.00  0.00
ATOM    885  CG1 VAL A  57     114.934  96.394 112.642  1.00  0.00
ATOM    886  CG2 VAL A  57     115.524  94.039 113.240  1.00  0.00
ATOM    887  HB  VAL A  57     114.735  95.512 114.566  1.00  0.00
ATOM    888 1HG1 VAL A  57     113.965  96.035 112.298  1.00  0.00
ATOM    889 2HG1 VAL A  57     114.835  97.402 113.043  1.00  0.00
ATOM    890 3HG1 VAL A  57     115.645  96.390 111.817  1.00  0.00
ATOM    891 1HG2 VAL A  57     114.543  93.734 112.878  1.00  0.00
ATOM    892 2HG2 VAL A  57     116.251  93.986 112.431  1.00  0.00
ATOM    893 3HG2 VAL A  57     115.834  93.395 114.061  1.00  0.00
ATOM    894  N   LEU A  58     118.193  97.103 112.581  1.00  0.00
ATOM    895  CA  LEU A  58     119.114  97.153 111.452  1.00  0.00
ATOM    896  C   LEU A  58     120.482  97.735 111.788  1.00  0.00
ATOM    897  O   LEU A  58     121.301  97.900 110.879  1.00  0.00
ATOM    898  HN  LEU A  58     117.924  97.876 112.845  1.00  0.00
ATOM    899  HA  LEU A  58     119.264  96.231 111.190  1.00  0.00
ATOM    900  CB  LEU A  58     118.488  97.958 110.307  1.00  0.00
ATOM    901  CG  LEU A  58     117.329  97.285 109.566  1.00  0.00
ATOM    902  CD1 LEU A  58     116.849  98.157 108.423  1.00  0.00
ATOM    903  CD2 LEU A  58     117.726  95.910 109.048  1.00  0.00
ATOM    904 1HB  LEU A  58     119.269  98.190 109.584  1.00  0.00
ATOM    905 2HB  LEU A  58     118.134  98.906 110.708  1.00  0.00
ATOM    906  HG  LEU A  58     116.514  97.155 110.276  1.00  0.00
ATOM    907 1HD1 LEU A  58     116.027  97.655 107.915  1.00  0.00
ATOM    908 2HD1 LEU A  58     116.511  99.112 108.823  1.00  0.00
ATOM    909 3HD1 LEU A  58     117.673  98.316 107.729  1.00  0.00
ATOM    910 1HD2 LEU A  58     116.877  95.468 108.529  1.00  0.00
ATOM    911 2HD2 LEU A  58     118.565  96.018 108.362  1.00  0.00
ATOM    912 3HD2 LEU A  58     118.014  95.283 109.891  1.00  0.00
ATOM    913  N   GLY A  59     120.761  98.049 113.054  1.00  0.00
ATOM    914  CA  GLY A  59     122.059  98.617 113.384  1.00  0.00
ATOM    915  C   GLY A  59     123.205  97.671 113.088  1.00  0.00
ATOM    916  O   GLY A  59     124.214  98.062 112.497  1.00  0.00
ATOM    917  HN  GLY A  59     120.225  97.943 113.718  1.00  0.00
ATOM    918 1HA  GLY A  59     122.075  98.853 114.325  1.00  0.00
ATOM    919 2HA  GLY A  59     122.185  99.438 112.883  1.00  0.00
ATOM    920  N   ALA A  60     123.068  96.411 113.503  1.00  0.00
ATOM    921  CA  ALA A  60     124.126  95.440 113.251  1.00  0.00
ATOM    922  C   ALA A  60     124.327  95.228 111.758  1.00  0.00
ATOM    923  O   ALA A  60     125.465  95.142 111.282  1.00  0.00
ATOM    924  HN  ALA A  60     122.385  96.102 113.924  1.00  0.00
ATOM    925  HA  ALA A  60     124.955  95.788 113.616  1.00  0.00
ATOM    926  CB  ALA A  60     123.799  94.118 113.942  1.00  0.00
ATOM    927 1HB  ALA A  60     124.599  93.406 113.743  1.00  0.00
ATOM    928 2HB  ALA A  60     123.713  94.290 115.014  1.00  0.00
ATOM    929 3HB  ALA A  60     122.857  93.737 113.550  1.00  0.00
ATOM    930  N   ILE A  61     123.232  95.145 111.001  1.00  0.00
ATOM    931  CA  ILE A  61     123.339  94.943 109.559  1.00  0.00
ATOM    932  C   ILE A  61     124.045  96.128 108.914  1.00  0.00
ATOM    933  O   ILE A  61     124.917  95.962 108.053  1.00  0.00
ATOM    934  HN  ILE A  61     122.425  95.202 111.293  1.00  0.00
ATOM    935  HA  ILE A  61     123.870  94.149 109.389  1.00  0.00
ATOM    936  CB  ILE A  61     121.946  94.718 108.944  1.00  0.00
ATOM    937  CG1 ILE A  61     121.223  93.564 109.646  1.00  0.00
ATOM    938  CG2 ILE A  61     122.063  94.444 107.455  1.00  0.00
ATOM    939  CD1 ILE A  61     121.939  92.231 109.557  1.00  0.00
ATOM    940  HB  ILE A  61     121.359  95.624 109.085  1.00  0.00
ATOM    941 1HG1 ILE A  61     120.229  93.458 109.214  1.00  0.00
ATOM    942 2HG1 ILE A  61     121.088  93.821 110.696  1.00  0.00
ATOM    943 1HG2 ILE A  61     121.067  94.289 107.044  1.00  0.00
ATOM    944 2HG2 ILE A  61     122.534  95.299 106.973  1.00  0.00
ATOM    945 3HG2 ILE A  61     122.670  93.552 107.305  1.00  0.00
ATOM    946 1HD1 ILE A  61     121.353  91.478 110.082  1.00  0.00
ATOM    947 2HD1 ILE A  61     122.046  91.955 108.509  1.00  0.00
ATOM    948 3HD1 ILE A  61     122.921  92.325 110.018  1.00  0.00
ATOM    949  N   ILE A  62     123.671  97.345 109.314  1.00  0.00
ATOM    950  CA  ILE A  62     124.280  98.533 108.728  1.00  0.00
ATOM    951  C   ILE A  62     125.764  98.584 109.060  1.00  0.00
ATOM    952  O   ILE A  62     126.594  98.900 108.201  1.00  0.00
ATOM    953  HN  ILE A  62     123.076  97.506 109.914  1.00  0.00
ATOM    954  HA  ILE A  62     124.195  98.490 107.763  1.00  0.00
ATOM    955  CB  ILE A  62     123.548  99.800 109.207  1.00  0.00
ATOM    956  CG1 ILE A  62     122.166  99.892 108.557  1.00  0.00
ATOM    957  CG2 ILE A  62     124.368 101.040 108.891  1.00  0.00
ATOM    958  CD1 ILE A  62     122.189 100.283 107.092  1.00  0.00
ATOM    959  HB  ILE A  62     123.420  99.739 110.287  1.00  0.00
ATOM    960 1HG1 ILE A  62     121.568 100.619 109.105  1.00  0.00
ATOM    961 2HG1 ILE A  62     121.667  98.929 108.656  1.00  0.00
ATOM    962 1HG2 ILE A  62     123.829 101.920 109.239  1.00  0.00
ATOM    963 2HG2 ILE A  62     125.329 100.968 109.398  1.00  0.00
ATOM    964 3HG2 ILE A  62     124.520 101.100 107.814  1.00  0.00
ATOM    965 1HD1 ILE A  62     121.166 100.322 106.719  1.00  0.00
ATOM    966 2HD1 ILE A  62     122.658 101.261 106.993  1.00  0.00
ATOM    967 3HD1 ILE A  62     122.759  99.540 106.536  1.00  0.00
ATOM    968  N   GLY A  63     126.122  98.280 110.307  1.00  0.00
ATOM    969  CA  GLY A  63     127.529  98.268 110.670  1.00  0.00
ATOM    970  C   GLY A  63     128.316  97.231 109.893  1.00  0.00
ATOM    971  O   GLY A  63     129.427  97.500 109.425  1.00  0.00
ATOM    972  HN  GLY A  63     125.577  98.082 110.942  1.00  0.00
ATOM    973 1HA  GLY A  63     127.614  98.091 111.620  1.00  0.00
ATOM    974 2HA  GLY A  63     127.909  99.146 110.510  1.00  0.00
ATOM    975  N   ASP A  64     127.751  96.032 109.743  1.00  0.00
ATOM    976  CA  ASP A  64     128.417  94.990 108.971  1.00  0.00
ATOM    977  C   ASP A  64     128.631  95.441 107.534  1.00  0.00
ATOM    978  O   ASP A  64     129.731  95.299 106.986  1.00  0.00
ATOM    979  HN  ASP A  64     126.992  95.799 110.074  1.00  0.00
ATOM    980  HA  ASP A  64     129.292  94.814 109.351  1.00  0.00
ATOM    981  CB  ASP A  64     127.583  93.706 109.035  1.00  0.00
ATOM    982  CG  ASP A  64     128.081  92.612 108.099  1.00  0.00
ATOM    983  OD1 ASP A  64     128.982  92.856 107.273  1.00  0.00
ATOM    984  OD2 ASP A  64     127.562  91.481 108.201  1.00  0.00
ATOM    985 1HB  ASP A  64     126.549  93.941 108.788  1.00  0.00
ATOM    986 2HB  ASP A  64     127.589  93.329 110.057  1.00  0.00
ATOM    987  N   TRP A  65     127.596  96.004 106.910  1.00  0.00
ATOM    988  CA  TRP A  65     127.730  96.457 105.531  1.00  0.00
ATOM    989  C   TRP A  65     128.768  97.565 105.420  1.00  0.00
ATOM    990  O   TRP A  65     129.551  97.600 104.463  1.00  0.00
ATOM    991  HN  TRP A  65     126.820  96.132 107.258  1.00  0.00
ATOM    992  HA  TRP A  65     128.033  95.711 104.990  1.00  0.00
ATOM    993  CB  TRP A  65     126.378  96.932 105.003  1.00  0.00
ATOM    994  CG  TRP A  65     126.461  97.588 103.665  1.00  0.00
ATOM    995  CD1 TRP A  65     126.743  96.987 102.475  1.00  0.00
ATOM    996  CD2 TRP A  65     126.256  98.974 103.377  1.00  0.00
ATOM    997  NE1 TRP A  65     126.728  97.913 101.462  1.00  0.00
ATOM    998  CE2 TRP A  65     126.431  99.142 101.990  1.00  0.00
ATOM    999  CE3 TRP A  65     125.942 100.090 104.156  1.00  0.00
ATOM   1000  CZ2 TRP A  65     126.303 100.378 101.367  1.00  0.00
ATOM   1001  CZ3 TRP A  65     125.814 101.316 103.536  1.00  0.00
ATOM   1002  CH2 TRP A  65     125.995 101.451 102.156  1.00  0.00
ATOM   1003 1HB  TRP A  65     125.944  97.632 105.716  1.00  0.00
ATOM   1004 2HB  TRP A  65     125.702  96.081 104.940  1.00  0.00
ATOM   1005  HD1 TRP A  65     126.936  95.997 102.355  1.00  0.00
ATOM   1006  HE1 TRP A  65     126.919  97.706 100.417  1.00  0.00
ATOM   1007  HE3 TRP A  65     125.802  99.995 105.225  1.00  0.00
ATOM   1008  HZ2 TRP A  65     126.442 100.487 100.299  1.00  0.00
ATOM   1009  HZ3 TRP A  65     125.569 102.188 104.128  1.00  0.00
ATOM   1010  HH2 TRP A  65     125.889 102.427 101.702  1.00  0.00
ATOM   1011  N   VAL A  66     128.792  98.480 106.389  1.00  0.00
ATOM   1012  CA  VAL A  66     129.756  99.574 106.359  1.00  0.00
ATOM   1013  C   VAL A  66     131.174  99.030 106.450  1.00  0.00
ATOM   1014  O   VAL A  66     132.070  99.453 105.710  1.00  0.00
ATOM   1015  HN  VAL A  66     128.266  98.492 107.070  1.00  0.00
ATOM   1016  HA  VAL A  66     129.670 100.048 105.517  1.00  0.00
ATOM   1017  CB  VAL A  66     129.468 100.569 107.498  1.00  0.00
ATOM   1018  CG1 VAL A  66     130.687 101.442 107.769  1.00  0.00
ATOM   1019  CG2 VAL A  66     128.249 101.417 107.177  1.00  0.00
ATOM   1020  HB  VAL A  66     129.252 100.002 108.402  1.00  0.00
ATOM   1021 1HG1 VAL A  66     130.455 102.134 108.577  1.00  0.00
ATOM   1022 2HG1 VAL A  66     131.523 100.805 108.054  1.00  0.00
ATOM   1023 3HG1 VAL A  66     130.934 101.996 106.865  1.00  0.00
ATOM   1024 1HG2 VAL A  66     128.072 102.109 107.999  1.00  0.00
ATOM   1025 2HG2 VAL A  66     128.435 101.972 106.259  1.00  0.00
ATOM   1026 3HG2 VAL A  66     127.387 100.764 107.048  1.00  0.00
ATOM   1027  N   ASP A  67     131.396  98.089 107.357  1.00  0.00
ATOM   1028  CA  ASP A  67     132.722  97.562 107.633  1.00  0.00
ATOM   1029  C   ASP A  67     133.225  96.622 106.545  1.00  0.00
ATOM   1030  O   ASP A  67     134.440  96.526 106.342  1.00  0.00
ATOM   1031  HN  ASP A  67     130.791  97.721 107.845  1.00  0.00
ATOM   1032  HA  ASP A  67     133.339  98.310 107.655  1.00  0.00
ATOM   1033  CB  ASP A  67     132.699  96.842 108.986  1.00  0.00
ATOM   1034  CG  ASP A  67     133.991  96.118 109.292  1.00  0.00
ATOM   1035  OD1 ASP A  67     135.041  96.468 108.716  1.00  0.00
ATOM   1036  OD2 ASP A  67     133.955  95.211 110.149  1.00  0.00
ATOM   1037 1HB  ASP A  67     131.877  96.127 108.997  1.00  0.00
ATOM   1038 2HB  ASP A  67     132.500  97.567 109.774  1.00  0.00
ATOM   1039  N   LYS A  68     132.330  95.945 105.829  1.00  0.00
ATOM   1040  CA  LYS A  68     132.744  94.922 104.876  1.00  0.00
ATOM   1041  C   LYS A  68     133.181  95.493 103.530  1.00  0.00
ATOM   1042  O   LYS A  68     134.089  94.943 102.899  1.00  0.00
ATOM   1043  HN  LYS A  68     131.478  96.055 105.873  1.00  0.00
ATOM   1044  HA  LYS A  68     133.519  94.481 105.257  1.00  0.00
ATOM   1045  CB  LYS A  68     131.603  93.921 104.667  1.00  0.00
ATOM   1046  CG  LYS A  68     132.019  92.453 104.626  1.00  0.00
ATOM   1047  CD  LYS A  68     132.698  91.982 105.913  1.00  0.00
ATOM   1048  CE  LYS A  68     131.715  91.851 107.062  1.00  0.00
ATOM   1049  NZ  LYS A  68     130.658  90.834 106.808  1.00  0.00
ATOM   1050 1HB  LYS A  68     131.097  94.163 103.734  1.00  0.00
ATOM   1051 2HB  LYS A  68     130.876  94.053 105.467  1.00  0.00
ATOM   1052 1HG  LYS A  68     132.697  92.298 103.788  1.00  0.00
ATOM   1053 2HG  LYS A  68     131.139  91.838 104.442  1.00  0.00
ATOM   1054 1HD  LYS A  68     133.483  92.686 106.187  1.00  0.00
ATOM   1055 2HD  LYS A  68     133.179  91.021 105.737  1.00  0.00
ATOM   1056 1HE  LYS A  68     131.246  92.817 107.244  1.00  0.00
ATOM   1057 2HE  LYS A  68     132.257  91.585 107.968  1.00  0.00
ATOM   1058 1HZ  LYS A  68     129.991  90.793 107.668  1.00  0.00
ATOM   1059 2HZ  LYS A  68     130.099  91.119 105.918  1.00  0.00
ATOM   1060 3HZ  LYS A  68     131.129  89.864 106.656  1.00  0.00
ATOM   1061  N   ASN A  69     132.563  96.578 103.072  1.00  0.00
ATOM   1062  CA  ASN A  69     132.833  97.099 101.742  1.00  0.00
ATOM   1063  C   ASN A  69     133.843  98.246 101.797  1.00  0.00
ATOM   1064  O   ASN A  69     134.251  98.704 102.865  1.00  0.00
ATOM   1065  HN  ASN A  69     131.981  97.035 103.509  1.00  0.00
ATOM   1066  HA  ASN A  69     133.222  96.389 101.208  1.00  0.00
ATOM   1067  CB  ASN A  69     131.533  97.550 101.080  1.00  0.00
ATOM   1068  CG  ASN A  69     130.460  96.484 101.127  1.00  0.00
ATOM   1069  OD1 ASN A  69     130.701  95.366 101.582  1.00  0.00
ATOM   1070  ND2 ASN A  69     129.270  96.821 100.648  1.00  0.00
ATOM   1071 1HB  ASN A  69     131.731  97.816 100.043  1.00  0.00
ATOM   1072 2HB  ASN A  69     131.169  98.449 101.576  1.00  0.00
ATOM   1073 1HD2 ASN A  69     129.116  97.756 100.282  1.00  0.00
ATOM   1074 2HD2 ASN A  69     128.512  96.144 100.647  1.00  0.00
ATOM   1075  N   ALA A  70     134.250  98.714 100.619  1.00  0.00
ATOM   1076  CA  ALA A  70     135.219  99.797 100.528  1.00  0.00
ATOM   1077  C   ALA A  70     134.631 101.093 101.073  1.00  0.00
ATOM   1078  O   ALA A  70     133.432 101.355 100.955  1.00  0.00
ATOM   1079  HN  ALA A  70     133.983  98.425  99.854  1.00  0.00
ATOM   1080  HA  ALA A  70     135.991  99.557 101.064  1.00  0.00
ATOM   1081  CB  ALA A  70     135.666  99.994  99.081  1.00  0.00
ATOM   1082 1HB  ALA A  70     136.389 100.808  99.041  1.00  0.00
ATOM   1083 2HB  ALA A  70     136.123  99.073  98.723  1.00  0.00
ATOM   1084 3HB  ALA A  70     134.797 100.239  98.472  1.00  0.00
ATOM   1085  N   ARG A  71     135.500 101.915 101.662  1.00  0.00
ATOM   1086  CA  ARG A  71     135.041 103.095 102.391  1.00  0.00
ATOM   1087  C   ARG A  71     134.365 104.101 101.465  1.00  0.00
ATOM   1088  O   ARG A  71     133.291 104.629 101.782  1.00  0.00
ATOM   1089  HN  ARG A  71     136.354 101.816 101.657  1.00  0.00
ATOM   1090  HA  ARG A  71     134.377 102.814 103.040  1.00  0.00
ATOM   1091  CB  ARG A  71     136.219 103.736 103.121  1.00  0.00
ATOM   1092  CG  ARG A  71     136.527 103.073 104.450  1.00  0.00
ATOM   1093  CD  ARG A  71     137.909 103.430 104.953  1.00  0.00
ATOM   1094  NE  ARG A  71     138.158 102.872 106.276  1.00  0.00
ATOM   1095  CZ  ARG A  71     139.358 102.754 106.827  1.00  0.00
ATOM   1096  NH1 ARG A  71     140.453 103.131 106.187  1.00  0.00
ATOM   1097  NH2 ARG A  71     139.463 102.242 108.049  1.00  0.00
ATOM   1098 1HB  ARG A  71     136.004 104.790 103.289  1.00  0.00
ATOM   1099 2HB  ARG A  71     137.102 103.689 102.485  1.00  0.00
ATOM   1100 1HG  ARG A  71     136.448 101.992 104.343  1.00  0.00
ATOM   1101 2HG  ARG A  71     135.784 103.375 105.187  1.00  0.00
ATOM   1102 1HD  ARG A  71     138.015 104.513 104.989  1.00  0.00
ATOM   1103 2HD  ARG A  71     138.658 103.060 104.255  1.00  0.00
ATOM   1104  HE  ARG A  71     137.480 102.601 106.730  1.00  0.00
ATOM   1105 1HH1 ARG A  71     140.396 103.461 105.395  1.00  0.00
ATOM   1106 2HH1 ARG A  71     141.222 103.046 106.563  1.00  0.00
ATOM   1107 1HH2 ARG A  71     138.758 101.992 108.473  1.00  0.00
ATOM   1108 2HH2 ARG A  71     140.236 102.161 108.416  1.00  0.00
ATOM   1109  N   LEU A  72     134.978 104.386 100.315  1.00  0.00
ATOM   1110  CA  LEU A  72     134.388 105.364  99.409  1.00  0.00
ATOM   1111  C   LEU A  72     133.024 104.902  98.923  1.00  0.00
ATOM   1112  O   LEU A  72     132.075 105.694  98.862  1.00  0.00
ATOM   1113  HN  LEU A  72     135.716 104.033 100.049  1.00  0.00
ATOM   1114  HA  LEU A  72     134.268 106.195  99.896  1.00  0.00
ATOM   1115  CB  LEU A  72     135.319 105.618  98.224  1.00  0.00
ATOM   1116  CG  LEU A  72     134.814 106.645  97.208  1.00  0.00
ATOM   1117  CD1 LEU A  72     134.559 107.988  97.874  1.00  0.00
ATOM   1118  CD2 LEU A  72     135.802 106.796  96.064  1.00  0.00
ATOM   1119 1HB  LEU A  72     135.490 104.674  97.708  1.00  0.00
ATOM   1120 2HB  LEU A  72     136.283 105.952  98.605  1.00  0.00
ATOM   1121  HG  LEU A  72     133.870 106.283  96.803  1.00  0.00
ATOM   1122 1HD1 LEU A  72     134.202 108.693  97.125  1.00  0.00
ATOM   1123 2HD1 LEU A  72     133.808 107.861  98.652  1.00  0.00
ATOM   1124 3HD1 LEU A  72     135.489 108.349  98.311  1.00  0.00
ATOM   1125 1HD2 LEU A  72     135.418 107.531  95.358  1.00  0.00
ATOM   1126 2HD2 LEU A  72     136.759 107.129  96.463  1.00  0.00
ATOM   1127 3HD2 LEU A  72     135.921 105.833  95.569  1.00  0.00
ATOM   1128  N   LYS A  73     132.904 103.620  98.573  1.00  0.00
ATOM   1129  CA  LYS A  73     131.631 103.112  98.079  1.00  0.00
ATOM   1130  C   LYS A  73     130.544 103.240  99.135  1.00  0.00
ATOM   1131  O   LYS A  73     129.438 103.704  98.840  1.00  0.00
ATOM   1132  HN  LYS A  73     133.535 103.037  98.612  1.00  0.00
ATOM   1133  HA  LYS A  73     131.365 103.646  97.314  1.00  0.00
ATOM   1134  CB  LYS A  73     131.783 101.657  97.637  1.00  0.00
ATOM   1135  CG  LYS A  73     130.470 100.973  97.277  1.00  0.00
ATOM   1136  CD  LYS A  73     130.690  99.525  96.878  1.00  0.00
ATOM   1137  CE  LYS A  73     129.371  98.827  96.589  1.00  0.00
ATOM   1138  NZ  LYS A  73     129.562  97.397  96.225  1.00  0.00
ATOM   1139 1HB  LYS A  73     132.265 101.095  98.436  1.00  0.00
ATOM   1140 2HB  LYS A  73     132.448 101.619  96.775  1.00  0.00
ATOM   1141 1HG  LYS A  73     129.992 101.509  96.458  1.00  0.00
ATOM   1142 2HG  LYS A  73     129.790 101.018  98.127  1.00  0.00
ATOM   1143 1HD  LYS A  73     131.214  99.001  97.676  1.00  0.00
ATOM   1144 2HD  LYS A  73     131.328  99.481  95.996  1.00  0.00
ATOM   1145 1HE  LYS A  73     128.860  99.342  95.777  1.00  0.00
ATOM   1146 2HE  LYS A  73     128.727  98.894  97.464  1.00  0.00
ATOM   1147 1HZ  LYS A  73     128.589  96.948  96.029  1.00  0.00
ATOM   1148 2HZ  LYS A  73     130.184  97.338  95.333  1.00  0.00
ATOM   1149 3HZ  LYS A  73     130.049  96.883  97.052  1.00  0.00
ATOM   1150  N   VAL A  74     130.835 102.837 100.373  1.00  0.00
ATOM   1151  CA  VAL A  74     129.821 102.909 101.423  1.00  0.00
ATOM   1152  C   VAL A  74     129.425 104.357 101.670  1.00  0.00
ATOM   1153  O   VAL A  74     128.237 104.684 101.781  1.00  0.00
ATOM   1154  HN  VAL A  74     131.596 102.525 100.624  1.00  0.00
ATOM   1155  HA  VAL A  74     129.034 102.425 101.128  1.00  0.00
ATOM   1156  CB  VAL A  74     130.316 102.233 102.716  1.00  0.00
ATOM   1157  CG1 VAL A  74     131.662 102.775 103.150  1.00  0.00
ATOM   1158  CG2 VAL A  74     129.304 102.419 103.829  1.00  0.00
ATOM   1159  HB  VAL A  74     130.432 101.171 102.506  1.00  0.00
ATOM   1160 1HG1 VAL A  74     131.970 102.270 104.064  1.00  0.00
ATOM   1161 2HG1 VAL A  74     132.390 102.591 102.361  1.00  0.00
ATOM   1162 3HG1 VAL A  74     131.572 103.845 103.330  1.00  0.00
ATOM   1163 1HG2 VAL A  74     129.675 101.934 104.730  1.00  0.00
ATOM   1164 2HG2 VAL A  74     129.168 103.484 104.010  1.00  0.00
ATOM   1165 3HG2 VAL A  74     128.359 101.970 103.528  1.00  0.00
ATOM   1166  N   ALA A  75     130.413 105.249 101.762  1.00  0.00
ATOM   1167  CA  ALA A  75     130.105 106.647 102.037  1.00  0.00
ATOM   1168  C   ALA A  75     129.225 107.233 100.942  1.00  0.00
ATOM   1169  O   ALA A  75     128.194 107.859 101.222  1.00  0.00
ATOM   1170  HN  ALA A  75     131.249 105.070 101.671  1.00  0.00
ATOM   1171  HA  ALA A  75     129.614 106.697 102.872  1.00  0.00
ATOM   1172  CB  ALA A  75     131.397 107.450 102.181  1.00  0.00
ATOM   1173 1HB  ALA A  75     131.147 108.490 102.386  1.00  0.00
ATOM   1174 2HB  ALA A  75     131.980 107.039 103.004  1.00  0.00
ATOM   1175 3HB  ALA A  75     131.963 107.380 101.253  1.00  0.00
ATOM   1176  N   GLN A  76     129.610 107.026  99.681  1.00  0.00
ATOM   1177  CA  GLN A  76     128.844 107.593  98.578  1.00  0.00
ATOM   1178  C   GLN A  76     127.451 106.985  98.500  1.00  0.00
ATOM   1179  O   GLN A  76     126.473 107.700  98.259  1.00  0.00
ATOM   1180  HN  GLN A  76     130.299 106.569  99.444  1.00  0.00
ATOM   1181  HA  GLN A  76     128.739 108.544  98.738  1.00  0.00
ATOM   1182  CB  GLN A  76     129.595 107.388  97.264  1.00  0.00
ATOM   1183  CG  GLN A  76     130.824 108.265  97.126  1.00  0.00
ATOM   1184  CD  GLN A  76     131.517 108.093  95.792  1.00  0.00
ATOM   1185  OE1 GLN A  76     131.223 107.162  95.042  1.00  0.00
ATOM   1186  NE2 GLN A  76     132.440 108.995  95.484  1.00  0.00
ATOM   1187 1HB  GLN A  76     128.920 107.590  96.434  1.00  0.00
ATOM   1188 2HB  GLN A  76     129.893 106.344  97.185  1.00  0.00
ATOM   1189 1HG  GLN A  76     131.524 108.031  97.927  1.00  0.00
ATOM   1190 2HG  GLN A  76     130.536 109.308  97.249  1.00  0.00
ATOM   1191 1HE2 GLN A  76     132.651 109.748  96.133  1.00  0.00
ATOM   1192 2HE2 GLN A  76     132.935 108.933  94.599  1.00  0.00
ATOM   1193  N   THR A  77     127.335 105.669  98.693  1.00  0.00
ATOM   1194  CA  THR A  77     126.025 105.034  98.628  1.00  0.00
ATOM   1195  C   THR A  77     125.109 105.557  99.723  1.00  0.00
ATOM   1196  O   THR A  77     123.935 105.857  99.472  1.00  0.00
ATOM   1197  HN  THR A  77     127.989 105.135  98.860  1.00  0.00
ATOM   1198  HA  THR A  77     125.622 105.252  97.773  1.00  0.00
ATOM   1199  CB  THR A  77     126.174 103.517  98.737  1.00  0.00
ATOM   1200  OG1 THR A  77     127.029 103.043  97.690  1.00  0.00
ATOM   1201  CG2 THR A  77     124.819 102.834  98.627  1.00  0.00
ATOM   1202  HB  THR A  77     126.608 103.281  99.707  1.00  0.00
ATOM   1203  HG1 THR A  77     127.123 102.080  97.760  1.00  0.00
ATOM   1204 1HG2 THR A  77     124.957 101.757  98.708  1.00  0.00
ATOM   1205 2HG2 THR A  77     124.177 103.188  99.433  1.00  0.00
ATOM   1206 3HG2 THR A  77     124.375 103.080  97.663  1.00  0.00
ATOM   1207  N   SER A  78     125.625 105.674 100.948  1.00  0.00
ATOM   1208  CA  SER A  78     124.805 106.190 102.037  1.00  0.00
ATOM   1209  C   SER A  78     124.386 107.628 101.768  1.00  0.00
ATOM   1210  O   SER A  78     123.222 107.993 101.975  1.00  0.00
ATOM   1211  HN  SER A  78     126.430 105.465 101.166  1.00  0.00
ATOM   1212  HA  SER A  78     123.999 105.653 102.098  1.00  0.00
ATOM   1213  CB  SER A  78     125.567 106.088 103.356  1.00  0.00
ATOM   1214  OG  SER A  78     124.714 106.360 104.451  1.00  0.00
ATOM   1215 1HB  SER A  78     126.400 106.790 103.355  1.00  0.00
ATOM   1216 2HB  SER A  78     125.992 105.091 103.459  1.00  0.00
ATOM   1217  HG  SER A  78     125.216 106.290 105.278  1.00  0.00
ATOM   1218  N   LEU A  79     125.315 108.457 101.291  1.00  0.00
ATOM   1219  CA  LEU A  79     124.968 109.838 100.980  1.00  0.00
ATOM   1220  C   LEU A  79     123.876 109.898  99.920  1.00  0.00
ATOM   1221  O   LEU A  79     122.890 110.633 100.063  1.00  0.00
ATOM   1222  HN  LEU A  79     126.135 108.246 101.143  1.00  0.00
ATOM   1223  HA  LEU A  79     124.625 110.261 101.783  1.00  0.00
ATOM   1224  CB  LEU A  79     126.213 110.592 100.515  1.00  0.00
ATOM   1225  CG  LEU A  79     125.997 112.045 100.094  1.00  0.00
ATOM   1226  CD1 LEU A  79     125.655 112.899 101.298  1.00  0.00
ATOM   1227  CD2 LEU A  79     127.231 112.578  99.388  1.00  0.00
ATOM   1228 1HB  LEU A  79     126.648 110.052  99.675  1.00  0.00
ATOM   1229 2HB  LEU A  79     126.947 110.573 101.320  1.00  0.00
ATOM   1230  HG  LEU A  79     125.160 112.087  99.399  1.00  0.00
ATOM   1231 1HD1 LEU A  79     125.506 113.927 100.972  1.00  0.00
ATOM   1232 2HD1 LEU A  79     124.743 112.518 101.755  1.00  0.00
ATOM   1233 3HD1 LEU A  79     126.476 112.851 102.012  1.00  0.00
ATOM   1234 1HD2 LEU A  79     127.054 113.613  99.098  1.00  0.00
ATOM   1235 2HD2 LEU A  79     128.080 112.523 100.068  1.00  0.00
ATOM   1236 3HD2 LEU A  79     127.423 111.972  98.504  1.00  0.00
ATOM   1237  N   VAL A  80     124.034 109.120  98.848  1.00  0.00
ATOM   1238  CA  VAL A  80     123.073 109.159  97.752  1.00  0.00
ATOM   1239  C   VAL A  80     121.704 108.700  98.227  1.00  0.00
ATOM   1240  O   VAL A  80     120.685 109.318  97.904  1.00  0.00
ATOM   1241  HN  VAL A  80     124.682 108.567  98.731  1.00  0.00
ATOM   1242  HA  VAL A  80     122.987 110.075  97.443  1.00  0.00
ATOM   1243  CB  VAL A  80     123.573 108.307  96.572  1.00  0.00
ATOM   1244  CG1 VAL A  80     122.447 108.061  95.579  1.00  0.00
ATOM   1245  CG2 VAL A  80     124.744 108.989  95.890  1.00  0.00
ATOM   1246  HB  VAL A  80     123.908 107.345  96.956  1.00  0.00
ATOM   1247 1HG1 VAL A  80     122.826 107.457  94.756  1.00  0.00
ATOM   1248 2HG1 VAL A  80     121.638 107.535  96.084  1.00  0.00
ATOM   1249 3HG1 VAL A  80     122.090 109.019  95.204  1.00  0.00
ATOM   1250 1HG2 VAL A  80     125.081 108.370  95.060  1.00  0.00
ATOM   1251 2HG2 VAL A  80     124.422 109.962  95.521  1.00  0.00
ATOM   1252 3HG2 VAL A  80     125.550 109.114  96.611  1.00  0.00
ATOM   1253  N   VAL A  81     121.650 107.604  98.985  1.00  0.00
ATOM   1254  CA  VAL A  81     120.356 107.086  99.417  1.00  0.00
ATOM   1255  C   VAL A  81     119.680 108.079 100.356  1.00  0.00
ATOM   1256  O   VAL A  81     118.478 108.349 100.238  1.00  0.00
ATOM   1257  HN  VAL A  81     122.333 107.156  99.254  1.00  0.00
ATOM   1258  HA  VAL A  81     119.782 106.979  98.643  1.00  0.00
ATOM   1259  CB  VAL A  81     120.511 105.692 100.054  1.00  0.00
ATOM   1260  CG1 VAL A  81     120.930 105.786 101.500  1.00  0.00
ATOM   1261  CG2 VAL A  81     119.213 104.911  99.936  1.00  0.00
ATOM   1262  HB  VAL A  81     121.296 105.167  99.512  1.00  0.00
ATOM   1263 1HG1 VAL A  81     121.027 104.781 101.907  1.00  0.00
ATOM   1264 2HG1 VAL A  81     121.886 106.304 101.559  1.00  0.00
ATOM   1265 3HG1 VAL A  81     120.173 106.339 102.053  1.00  0.00
ATOM   1266 1HG2 VAL A  81     119.346 103.931 100.392  1.00  0.00
ATOM   1267 2HG2 VAL A  81     118.423 105.456 100.451  1.00  0.00
ATOM   1268 3HG2 VAL A  81     118.961 104.799  98.882  1.00  0.00
ATOM   1269  N   GLN A  82     120.445 108.662 101.284  1.00  0.00
ATOM   1270  CA  GLN A  82     119.861 109.642 102.193  1.00  0.00
ATOM   1271  C   GLN A  82     119.297 110.827 101.422  1.00  0.00
ATOM   1272  O   GLN A  82     118.170 111.269 101.675  1.00  0.00
ATOM   1273  HN  GLN A  82     121.283 108.508 101.401  1.00  0.00
ATOM   1274  HA  GLN A  82     119.132 109.216 102.671  1.00  0.00
ATOM   1275  CB  GLN A  82     120.905 110.115 103.207  1.00  0.00
ATOM   1276  CG  GLN A  82     120.419 111.241 104.114  1.00  0.00
ATOM   1277  CD  GLN A  82     121.497 111.749 105.049  1.00  0.00
ATOM   1278  OE1 GLN A  82     122.652 111.334 104.967  1.00  0.00
ATOM   1279  NE2 GLN A  82     121.123 112.655 105.944  1.00  0.00
ATOM   1280 1HB  GLN A  82     121.792 110.451 102.671  1.00  0.00
ATOM   1281 2HB  GLN A  82     121.207 109.270 103.824  1.00  0.00
ATOM   1282 1HG  GLN A  82     119.572 110.888 104.701  1.00  0.00
ATOM   1283 2HG  GLN A  82     120.059 112.066 103.500  1.00  0.00
ATOM   1284 1HE2 GLN A  82     120.157 112.969 105.976  1.00  0.00
ATOM   1285 2HE2 GLN A  82     121.802 113.034 106.597  1.00  0.00
ATOM   1286  N   ASN A  83     120.068 111.355 100.470  1.00  0.00
ATOM   1287  CA  ASN A  83     119.629 112.556  99.770  1.00  0.00
ATOM   1288  C   ASN A  83     118.454 112.261  98.844  1.00  0.00
ATOM   1289  O   ASN A  83     117.548 113.088  98.703  1.00  0.00
ATOM   1290  HN  ASN A  83     120.829 111.041 100.221  1.00  0.00
ATOM   1291  HA  ASN A  83     119.322 113.199 100.428  1.00  0.00
ATOM   1292  CB  ASN A  83     120.797 113.164  98.997  1.00  0.00
ATOM   1293  CG  ASN A  83     121.732 113.971  99.886  1.00  0.00
ATOM   1294  OD1 ASN A  83     122.952 113.843  99.792  1.00  0.00
ATOM   1295  ND2 ASN A  83     121.165 114.816 100.741  1.00  0.00
ATOM   1296 1HB  ASN A  83     120.410 113.806  98.207  1.00  0.00
ATOM   1297 2HB  ASN A  83     121.360 112.368  98.513  1.00  0.00
ATOM   1298 1HD2 ASN A  83     120.153 114.890 100.786  1.00  0.00
ATOM   1299 2HD2 ASN A  83     121.744 115.388 101.350  1.00  0.00
ATOM   1300  N   VAL A  84     118.437 111.088  98.214  1.00  0.00
ATOM   1301  CA  VAL A  84     117.296 110.733  97.377  1.00  0.00
ATOM   1302  C   VAL A  84     116.041 110.591  98.227  1.00  0.00
ATOM   1303  O   VAL A  84     114.963 111.077  97.858  1.00  0.00
ATOM   1304  HN  VAL A  84     119.060 110.497  98.256  1.00  0.00
ATOM   1305  HA  VAL A  84     117.137 111.444  96.736  1.00  0.00
ATOM   1306  CB  VAL A  84     117.597 109.449  96.586  1.00  0.00
ATOM   1307  CG1 VAL A  84     116.329 108.903  95.953  1.00  0.00
ATOM   1308  CG2 VAL A  84     118.651 109.721  95.527  1.00  0.00
ATOM   1309  HB  VAL A  84     117.983 108.698  97.274  1.00  0.00
ATOM   1310 1HG1 VAL A  84     116.571 107.996  95.401  1.00  0.00
ATOM   1311 2HG1 VAL A  84     115.609 108.679  96.738  1.00  0.00
ATOM   1312 3HG1 VAL A  84     115.919 109.652  95.277  1.00  0.00
ATOM   1313 1HG2 VAL A  84     118.849 108.801  94.979  1.00  0.00
ATOM   1314 2HG2 VAL A  84     118.280 110.486  94.846  1.00  0.00
ATOM   1315 3HG2 VAL A  84     119.562 110.067  96.014  1.00  0.00
ATOM   1316  N   SER A  85     116.157 109.930  99.382  1.00  0.00
ATOM   1317  CA  SER A  85     115.000 109.778 100.254  1.00  0.00
ATOM   1318  C   SER A  85     114.495 111.132 100.734  1.00  0.00
ATOM   1319  O   SER A  85     113.283 111.374 100.765  1.00  0.00
ATOM   1320  HN  SER A  85     116.881 109.569  99.673  1.00  0.00
ATOM   1321  HA  SER A  85     114.288 109.358  99.747  1.00  0.00
ATOM   1322  CB  SER A  85     115.355 108.887 101.442  1.00  0.00
ATOM   1323  OG  SER A  85     116.433 109.435 102.179  1.00  0.00
ATOM   1324 1HB  SER A  85     115.620 107.892 101.089  1.00  0.00
ATOM   1325 2HB  SER A  85     114.487 108.774 102.089  1.00  0.00
ATOM   1326  HG  SER A  85     116.642 108.854 102.928  1.00  0.00
ATOM   1327  N   VAL A  86     115.406 112.031 101.111  1.00  0.00
ATOM   1328  CA  VAL A  86     114.970 113.331 101.608  1.00  0.00
ATOM   1329  C   VAL A  86     114.341 114.148 100.486  1.00  0.00
ATOM   1330  O   VAL A  86     113.377 114.884 100.711  1.00  0.00
ATOM   1331  HN  VAL A  86     116.257 111.911 101.087  1.00  0.00
ATOM   1332  HA  VAL A  86     114.290 113.191 102.286  1.00  0.00
ATOM   1333  CB  VAL A  86     116.134 114.082 102.281  1.00  0.00
ATOM   1334  CG1 VAL A  86     117.083 114.660 101.260  1.00  0.00
ATOM   1335  CG2 VAL A  86     115.599 115.176 103.164  1.00  0.00
ATOM   1336  HB  VAL A  86     116.689 113.366 102.886  1.00  0.00
ATOM   1337 1HG1 VAL A  86     117.887 115.180 101.778  1.00  0.00
ATOM   1338 2HG1 VAL A  86     117.492 113.850 100.658  1.00  0.00
ATOM   1339 3HG1 VAL A  86     116.539 115.357 100.625  1.00  0.00
ATOM   1340 1HG2 VAL A  86     116.435 115.695 103.631  1.00  0.00
ATOM   1341 2HG2 VAL A  86     115.022 115.872 102.557  1.00  0.00
ATOM   1342 3HG2 VAL A  86     114.962 114.735 103.929  1.00  0.00
ATOM   1343  N   ILE A  87     114.868 114.036  99.265  1.00  0.00
ATOM   1344  CA  ILE A  87     114.264 114.746  98.140  1.00  0.00
ATOM   1345  C   ILE A  87     112.848 114.242  97.893  1.00  0.00
ATOM   1346  O   ILE A  87     111.920 115.031  97.670  1.00  0.00
ATOM   1347  HN  ILE A  87     115.560 113.565  99.068  1.00  0.00
ATOM   1348  HA  ILE A  87     114.208 115.690  98.356  1.00  0.00
ATOM   1349  CB  ILE A  87     115.142 114.601  96.884  1.00  0.00
ATOM   1350  CG1 ILE A  87     116.391 115.476  97.018  1.00  0.00
ATOM   1351  CG2 ILE A  87     114.348 114.972  95.634  1.00  0.00
ATOM   1352  CD1 ILE A  87     117.380 115.324  95.884  1.00  0.00
ATOM   1353  HB  ILE A  87     115.456 113.563  96.787  1.00  0.00
ATOM   1354 1HG1 ILE A  87     116.891 115.235  97.955  1.00  0.00
ATOM   1355 2HG1 ILE A  87     116.085 116.519  97.080  1.00  0.00
ATOM   1356 1HG2 ILE A  87     114.989 114.862  94.761  1.00  0.00
ATOM   1357 2HG2 ILE A  87     113.489 114.308  95.550  1.00  0.00
ATOM   1358 3HG2 ILE A  87     114.013 116.005  95.720  1.00  0.00
ATOM   1359 1HD1 ILE A  87     118.230 115.980  96.065  1.00  0.00
ATOM   1360 2HD1 ILE A  87     117.713 114.288  95.841  1.00  0.00
ATOM   1361 3HD1 ILE A  87     116.892 115.597  94.949  1.00  0.00
ATOM   1362  N   LEU A  88     112.659 112.921  97.914  1.00  0.00
ATOM   1363  CA  LEU A  88     111.320 112.379  97.711  1.00  0.00
ATOM   1364  C   LEU A  88     110.378 112.822  98.823  1.00  0.00
ATOM   1365  O   LEU A  88     109.219 113.173  98.565  1.00  0.00
ATOM   1366  HN  LEU A  88     113.277 112.336  98.041  1.00  0.00
ATOM   1367  HA  LEU A  88     110.975 112.724  96.873  1.00  0.00
ATOM   1368  CB  LEU A  88     111.374 110.854  97.627  1.00  0.00
ATOM   1369  CG  LEU A  88     111.995 110.223  96.375  1.00  0.00
ATOM   1370  CD1 LEU A  88     111.313 108.899  96.068  1.00  0.00
ATOM   1371  CD2 LEU A  88     111.936 111.142  95.159  1.00  0.00
ATOM   1372 1HB  LEU A  88     110.356 110.479  97.720  1.00  0.00
ATOM   1373 2HB  LEU A  88     111.927 110.492  98.492  1.00  0.00
ATOM   1374  HG  LEU A  88     113.049 110.054  96.591  1.00  0.00
ATOM   1375 1HD1 LEU A  88     111.765 108.465  95.177  1.00  0.00
ATOM   1376 2HD1 LEU A  88     111.444 108.228  96.916  1.00  0.00
ATOM   1377 3HD1 LEU A  88     110.253 109.078  95.896  1.00  0.00
ATOM   1378 1HD2 LEU A  88     112.391 110.635  94.309  1.00  0.00
ATOM   1379 2HD2 LEU A  88     110.895 111.373  94.939  1.00  0.00
ATOM   1380 3HD2 LEU A  88     112.481 112.059  95.380  1.00  0.00
ATOM   1381  N   CYS A  89     110.857 112.815 100.069  1.00  0.00
ATOM   1382  CA  CYS A  89     110.019 113.271 101.171  1.00  0.00
ATOM   1383  C   CYS A  89     109.656 114.738 101.006  1.00  0.00
ATOM   1384  O   CYS A  89     108.524 115.138 101.289  1.00  0.00
ATOM   1385  HN  CYS A  89     111.646 112.556 100.293  1.00  0.00
ATOM   1386  HA  CYS A  89     109.200 112.751 101.160  1.00  0.00
ATOM   1387  CB  CYS A  89     110.723 113.048 102.507  1.00  0.00
ATOM   1388  SG  CYS A  89     109.763 113.625 103.925  1.00  0.00
ATOM   1389 1HB  CYS A  89     111.682 113.561 102.494  1.00  0.00
ATOM   1390 2HB  CYS A  89     110.933 111.987 102.627  1.00  0.00
ATOM   1391  HG  CYS A  89     110.447 113.394 105.051  1.00  0.00
ATOM   1392  N   GLY A  90     110.604 115.558 100.554  1.00  0.00
ATOM   1393  CA  GLY A  90     110.306 116.960 100.326  1.00  0.00
ATOM   1394  C   GLY A  90     109.272 117.160  99.237  1.00  0.00
ATOM   1395  O   GLY A  90     108.386 118.010  99.358  1.00  0.00
ATOM   1396  HN  GLY A  90     111.413 115.326 100.376  1.00  0.00
ATOM   1397 1HA  GLY A  90     111.121 117.426 100.084  1.00  0.00
ATOM   1398 2HA  GLY A  90     109.985 117.358 101.150  1.00  0.00
ATOM   1399  N   ILE A  91     109.368 116.385  98.157  1.00  0.00
ATOM   1400  CA  ILE A  91     108.374 116.486  97.092  1.00  0.00
ATOM   1401  C   ILE A  91     106.998 116.099  97.616  1.00  0.00
ATOM   1402  O   ILE A  91     106.000 116.789  97.365  1.00  0.00
ATOM   1403  HN  ILE A  91     109.987 115.804  98.020  1.00  0.00
ATOM   1404  HA  ILE A  91     108.329 117.406  96.789  1.00  0.00
ATOM   1405  CB  ILE A  91     108.785 115.615  95.890  1.00  0.00
ATOM   1406  CG1 ILE A  91     109.979 116.231  95.153  1.00  0.00
ATOM   1407  CG2 ILE A  91     107.611 115.430  94.939  1.00  0.00
ATOM   1408  CD1 ILE A  91     109.737 117.629  94.610  1.00  0.00
ATOM   1409  HB  ILE A  91     109.084 114.638  96.266  1.00  0.00
ATOM   1410 1HG1 ILE A  91     110.254 115.578  94.326  1.00  0.00
ATOM   1411 2HG1 ILE A  91     110.830 116.262  95.831  1.00  0.00
ATOM   1412 1HG2 ILE A  91     107.928 114.812  94.100  1.00  0.00
ATOM   1413 2HG2 ILE A  91     106.796 114.943  95.472  1.00  0.00
ATOM   1414 3HG2 ILE A  91     107.288 116.406  94.580  1.00  0.00
ATOM   1415 1HD1 ILE A  91     110.639 117.975  94.107  1.00  0.00
ATOM   1416 2HD1 ILE A  91     108.908 117.597  93.905  1.00  0.00
ATOM   1417 3HD1 ILE A  91     109.495 118.294  95.438  1.00  0.00
ATOM   1418  N   ILE A  92     106.921 114.994  98.360  1.00  0.00
ATOM   1419  CA  ILE A  92     105.639 114.571  98.918  1.00  0.00
ATOM   1420  C   ILE A  92     105.098 115.635  99.862  1.00  0.00
ATOM   1421  O   ILE A  92     103.890 115.905  99.895  1.00  0.00
ATOM   1422  HN  ILE A  92     107.584 114.482  98.552  1.00  0.00
ATOM   1423  HA  ILE A  92     105.002 114.460  98.195  1.00  0.00
ATOM   1424  CB  ILE A  92     105.787 113.215  99.631  1.00  0.00
ATOM   1425  CG1 ILE A  92     106.193 112.123  98.636  1.00  0.00
ATOM   1426  CG2 ILE A  92     104.492 112.849 100.342  1.00  0.00
ATOM   1427  CD1 ILE A  92     105.157 111.825  97.572  1.00  0.00
ATOM   1428  HB  ILE A  92     106.576 113.299 100.377  1.00  0.00
ATOM   1429 1HG1 ILE A  92     106.403 111.207  99.187  1.00  0.00
ATOM   1430 2HG1 ILE A  92     107.120 112.420  98.148  1.00  0.00
ATOM   1431 1HG2 ILE A  92     104.619 111.888 100.838  1.00  0.00
ATOM   1432 2HG2 ILE A  92     104.261 113.619 101.077  1.00  0.00
ATOM   1433 3HG2 ILE A  92     103.690 112.784  99.608  1.00  0.00
ATOM   1434 1HD1 ILE A  92     105.536 111.041  96.918  1.00  0.00
ATOM   1435 2HD1 ILE A  92     104.238 111.495  98.054  1.00  0.00
ATOM   1436 3HD1 ILE A  92     104.969 112.730  96.996  1.00  0.00
ATOM   1437  N   LEU A  93     105.978 116.239 100.660  1.00  0.00
ATOM   1438  CA  LEU A  93     105.538 117.232 101.627  1.00  0.00
ATOM   1439  C   LEU A  93     105.015 118.475 100.917  1.00  0.00
ATOM   1440  O   LEU A  93     104.017 119.074 101.338  1.00  0.00
ATOM   1441  HN  LEU A  93     106.825 116.092 100.660  1.00  0.00
ATOM   1442  HA  LEU A  93     104.810 116.864 102.152  1.00  0.00
ATOM   1443  CB  LEU A  93     106.687 117.579 102.570  1.00  0.00
ATOM   1444  CG  LEU A  93     106.844 116.703 103.815  1.00  0.00
ATOM   1445  CD1 LEU A  93     107.978 117.221 104.684  1.00  0.00
ATOM   1446  CD2 LEU A  93     105.554 116.624 104.606  1.00  0.00
ATOM   1447 1HB  LEU A  93     106.561 118.611 102.894  1.00  0.00
ATOM   1448 2HB  LEU A  93     107.616 117.535 102.004  1.00  0.00
ATOM   1449  HG  LEU A  93     107.087 115.694 103.486  1.00  0.00
ATOM   1450 1HD1 LEU A  93     108.071 116.584 105.562  1.00  0.00
ATOM   1451 2HD1 LEU A  93     108.903 117.200 104.110  1.00  0.00
ATOM   1452 3HD1 LEU A  93     107.753 118.242 104.988  1.00  0.00
ATOM   1453 1HD2 LEU A  93     105.712 115.993 105.479  1.00  0.00
ATOM   1454 2HD2 LEU A  93     105.268 117.627 104.919  1.00  0.00
ATOM   1455 3HD2 LEU A  93     104.777 116.196 103.975  1.00  0.00
ATOM   1456  N   MET A  94     105.677 118.871  99.829  1.00  0.00
ATOM   1457  CA  MET A  94     105.158 119.949  98.997  1.00  0.00
ATOM   1458  C   MET A  94     103.774 119.605  98.471  1.00  0.00
ATOM   1459  O   MET A  94     102.863 120.440  98.503  1.00  0.00
ATOM   1460  HN  MET A  94     106.420 118.536  99.554  1.00  0.00
ATOM   1461  HA  MET A  94     105.089 120.749  99.541  1.00  0.00
ATOM   1462  CB  MET A  94     106.111 120.217  97.831  1.00  0.00
ATOM   1463  CG  MET A  94     105.515 121.086  96.719  1.00  0.00
ATOM   1464  SD  MET A  94     106.638 121.449  95.351  1.00  0.00
ATOM   1465  CE  MET A  94     108.165 121.803  96.208  1.00  0.00
ATOM   1466 1HB  MET A  94     106.422 119.264  97.405  1.00  0.00
ATOM   1467 2HB  MET A  94     107.008 120.702  98.214  1.00  0.00
ATOM   1468 1HG  MET A  94     105.180 122.026  97.153  1.00  0.00
ATOM   1469 2HG  MET A  94     104.633 120.588  96.323  1.00  0.00
ATOM   1470 1HE  MET A  94     108.935 122.041  95.476  1.00  0.00
ATOM   1471 2HE  MET A  94     108.010 122.651  96.873  1.00  0.00
ATOM   1472 3HE  MET A  94     108.459 120.927  96.785  1.00  0.00
ATOM   1473  N   MET A  95     103.597 118.379  97.978  1.00  0.00
ATOM   1474  CA  MET A  95     102.298 117.997  97.437  1.00  0.00
ATOM   1475  C   MET A  95     101.211 118.077  98.502  1.00  0.00
ATOM   1476  O   MET A  95     100.121 118.602  98.248  1.00  0.00
ATOM   1477  HN  MET A  95     104.201 117.768  97.948  1.00  0.00
ATOM   1478  HA  MET A  95     102.070 118.624  96.733  1.00  0.00
ATOM   1479  CB  MET A  95     102.364 116.591  96.842  1.00  0.00
ATOM   1480  CG  MET A  95     103.343 116.452  95.680  1.00  0.00
ATOM   1481  SD  MET A  95     102.834 117.240  94.133  1.00  0.00
ATOM   1482  CE  MET A  95     101.061 116.981  94.122  1.00  0.00
ATOM   1483 1HB  MET A  95     101.370 116.305  96.501  1.00  0.00
ATOM   1484 2HB  MET A  95     102.646 115.889  97.626  1.00  0.00
ATOM   1485 1HG  MET A  95     103.507 115.393  95.491  1.00  0.00
ATOM   1486 2HG  MET A  95     104.300 116.871  95.983  1.00  0.00
ATOM   1487 1HE  MET A  95     100.644 117.423  93.219  1.00  0.00
ATOM   1488 2HE  MET A  95     100.859 115.911  94.139  1.00  0.00
ATOM   1489 3HE  MET A  95     100.628 117.455  95.002  1.00  0.00
ATOM   1490  N   VAL A  96     101.487 117.565  99.702  1.00  0.00
ATOM   1491  CA  VAL A  96     100.478 117.602 100.761  1.00  0.00
ATOM   1492  C   VAL A  96     100.160 119.043 101.143  1.00  0.00
ATOM   1493  O   VAL A  96      98.989 119.428 101.241  1.00  0.00
ATOM   1494  HN  VAL A  96     102.234 117.199  99.922  1.00  0.00
ATOM   1495  HA  VAL A  96      99.668 117.193 100.419  1.00  0.00
ATOM   1496  CB  VAL A  96     100.918 116.781 101.989  1.00  0.00
ATOM   1497  CG1 VAL A  96     102.291 117.167 102.438  1.00  0.00
ATOM   1498  CG2 VAL A  96      99.943 116.981 103.135  1.00  0.00
ATOM   1499  HB  VAL A  96     100.929 115.732 101.695  1.00  0.00
ATOM   1500 1HG1 VAL A  96     102.563 116.566 103.304  1.00  0.00
ATOM   1501 2HG1 VAL A  96     102.993 116.987 101.626  1.00  0.00
ATOM   1502 3HG1 VAL A  96     102.293 118.223 102.703  1.00  0.00
ATOM   1503 1HG2 VAL A  96     100.274 116.392 103.989  1.00  0.00
ATOM   1504 2HG2 VAL A  96      99.918 118.037 103.399  1.00  0.00
ATOM   1505 3HG2 VAL A  96      98.953 116.654 102.820  1.00  0.00
ATOM   1506  N   PHE A  97     101.189 119.867 101.360  1.00  0.00
ATOM   1507  CA  PHE A  97     100.928 121.253 101.734  1.00  0.00
ATOM   1508  C   PHE A  97     100.180 121.991 100.634  1.00  0.00
ATOM   1509  O   PHE A  97      99.443 122.943 100.915  1.00  0.00
ATOM   1510  HN  PHE A  97     102.018 119.648 101.297  1.00  0.00
ATOM   1511  HA  PHE A  97     100.368 121.245 102.526  1.00  0.00
ATOM   1512  CB  PHE A  97     102.237 121.977 102.060  1.00  0.00
ATOM   1513  CG  PHE A  97     102.778 121.691 103.440  1.00  0.00
ATOM   1514  CD1 PHE A  97     101.939 121.356 104.491  1.00  0.00
ATOM   1515  CD2 PHE A  97     104.138 121.767 103.683  1.00  0.00
ATOM   1516  CE1 PHE A  97     102.447 121.101 105.747  1.00  0.00
ATOM   1517  CE2 PHE A  97     104.649 121.511 104.938  1.00  0.00
ATOM   1518  CZ  PHE A  97     103.802 121.179 105.970  1.00  0.00
ATOM   1519 1HB  PHE A  97     102.080 123.050 101.960  1.00  0.00
ATOM   1520 2HB  PHE A  97     102.987 121.695 101.323  1.00  0.00
ATOM   1521  HD1 PHE A  97     100.872 121.294 104.324  1.00  0.00
ATOM   1522  HD2 PHE A  97     104.810 122.031 102.877  1.00  0.00
ATOM   1523  HE1 PHE A  97     101.780 120.839 106.558  1.00  0.00
ATOM   1524  HE2 PHE A  97     105.715 121.571 105.111  1.00  0.00
ATOM   1525  HZ  PHE A  97     104.201 120.980 106.956  1.00  0.00
ATOM   1526  N   LEU A  98     100.351 121.571  99.380  1.00  0.00
ATOM   1527  CA  LEU A  98      99.582 122.157  98.291  1.00  0.00
ATOM   1528  C   LEU A  98      98.132 121.694  98.302  1.00  0.00
ATOM   1529  O   LEU A  98      97.305 122.273  97.590  1.00  0.00
ATOM   1530  HN  LEU A  98     100.900 120.955  99.137  1.00  0.00
ATOM   1531  HA  LEU A  98      99.582 123.119  98.417  1.00  0.00
ATOM   1532  CB  LEU A  98     100.231 121.811  96.950  1.00  0.00
ATOM   1533  CG  LEU A  98     100.051 122.813  95.806  1.00  0.00
ATOM   1534  CD1 LEU A  98     100.617 124.180  96.166  1.00  0.00
ATOM   1535  CD2 LEU A  98     100.701 122.284  94.538  1.00  0.00
ATOM   1536 1HB  LEU A  98      99.837 120.850  96.622  1.00  0.00
ATOM   1537 2HB  LEU A  98     101.299 121.677  97.116  1.00  0.00
ATOM   1538  HG  LEU A  98      98.983 122.935  95.632  1.00  0.00
ATOM   1539 1HD1 LEU A  98     100.468 124.858  95.327  1.00  0.00
ATOM   1540 2HD1 LEU A  98     100.098 124.558  97.046  1.00  0.00
ATOM   1541 3HD1 LEU A  98     101.681 124.079  96.377  1.00  0.00
ATOM   1542 1HD2 LEU A  98     100.562 123.010  93.739  1.00  0.00
ATOM   1543 2HD2 LEU A  98     101.764 122.132  94.721  1.00  0.00
ATOM   1544 3HD2 LEU A  98     100.232 121.339  94.267  1.00  0.00
ATOM   1545  N   HID A  99      97.808 120.665  99.088  1.00  0.00
ATOM   1546  CA  HID A  99      96.451 120.140  99.187  1.00  0.00
ATOM   1547  C   HID A  99      96.018 120.014 100.643  1.00  0.00
ATOM   1548  O   HID A  99      95.209 119.148 100.983  1.00  0.00
ATOM   1549  HN  HID A  99      98.358 120.235  99.590  1.00  0.00
ATOM   1550  HA  HID A  99      95.859 120.768  98.745  1.00  0.00
ATOM   1551  CB  HID A  99      96.339 118.787  98.485  1.00  0.00
ATOM   1552  CG  HID A  99      96.579 118.848  97.009  1.00  0.00
ATOM   1553  ND1 HID A  99      96.581 120.032  96.303  1.00  0.00
ATOM   1554  CD2 HID A  99      96.825 117.871  96.105  1.00  0.00
ATOM   1555  CE1 HID A  99      96.818 119.781  95.028  1.00  0.00
ATOM   1556  NE2 HID A  99      96.970 118.477  94.881  1.00  0.00
ATOM   1557 1HB  HID A  99      95.346 118.377  98.665  1.00  0.00
ATOM   1558 2HB  HID A  99      97.054 118.097  98.931  1.00  0.00
ATOM   1559  HD1 HID A  99      96.424 120.959  96.700  1.00  0.00
ATOM   1560  HD2 HID A  99      96.894 116.811  96.309  1.00  0.00
ATOM   1561  HE1 HID A  99      96.878 120.518  94.238  1.00  0.00
ATOM   1562  N   LYS A 100      96.548 120.874 101.516  1.00  0.00
ATOM   1563  CA  LYS A 100      96.259 120.752 102.941  1.00  0.00
ATOM   1564  C   LYS A 100      94.767 120.888 103.215  1.00  0.00
ATOM   1565  O   LYS A 100      94.178 120.076 103.940  1.00  0.00
ATOM   1566  HN  LYS A 100      97.070 121.526 101.311  1.00  0.00
ATOM   1567  HA  LYS A 100      96.533 119.869 103.234  1.00  0.00
ATOM   1568  CB  LYS A 100      97.045 121.806 103.722  1.00  0.00
ATOM   1569  CG  LYS A 100      96.956 121.650 105.230  1.00  0.00
ATOM   1570  CD  LYS A 100      97.928 122.576 105.944  1.00  0.00
ATOM   1571  CE  LYS A 100      97.446 124.017 105.929  1.00  0.00
ATOM   1572  NZ  LYS A 100      96.219 124.205 106.751  1.00  0.00
ATOM   1573 1HB  LYS A 100      96.679 122.794 103.447  1.00  0.00
ATOM   1574 2HB  LYS A 100      98.091 121.759 103.423  1.00  0.00
ATOM   1575 1HG  LYS A 100      97.169 120.617 105.503  1.00  0.00
ATOM   1576 2HG  LYS A 100      95.940 121.864 105.559  1.00  0.00
ATOM   1577 1HD  LYS A 100      98.905 122.515 105.467  1.00  0.00
ATOM   1578 2HD  LYS A 100      98.055 122.246 106.974  1.00  0.00
ATOM   1579 1HE  LYS A 100      97.244 124.320 104.903  1.00  0.00
ATOM   1580 2HE  LYS A 100      98.236 124.667 106.304  1.00  0.00
ATOM   1581 1HZ  LYS A 100      95.918 125.251 106.705  1.00  0.00
ATOM   1582 2HZ  LYS A 100      95.426 123.573 106.354  1.00  0.00
ATOM   1583 3HZ  LYS A 100      96.436 123.926 107.781  1.00  0.00
ATOM   1584  N   HID A 101      94.135 121.912 102.638  1.00  0.00
ATOM   1585  CA  HID A 101      92.716 122.132 102.890  1.00  0.00
ATOM   1586  C   HID A 101      91.882 120.958 102.397  1.00  0.00
ATOM   1587  O   HID A 101      90.982 120.486 103.102  1.00  0.00
ATOM   1588  HN  HID A 101      94.501 122.481 102.107  1.00  0.00
ATOM   1589  HA  HID A 101      92.587 122.208 103.848  1.00  0.00
ATOM   1590  CB  HID A 101      92.259 123.427 102.221  1.00  0.00
ATOM   1591  CG  HID A 101      90.825 123.763 102.480  1.00  0.00
ATOM   1592  ND1 HID A 101      90.239 123.617 103.718  1.00  0.00
ATOM   1593  CD2 HID A 101      89.857 124.233 101.658  1.00  0.00
ATOM   1594  CE1 HID A 101      88.972 123.985 103.650  1.00  0.00
ATOM   1595  NE2 HID A 101      88.715 124.363 102.410  1.00  0.00
ATOM   1596 1HB  HID A 101      92.415 123.345 101.146  1.00  0.00
ATOM   1597 2HB  HID A 101      92.884 124.247 102.572  1.00  0.00
ATOM   1598  HD1 HID A 101      90.636 123.331 104.425  1.00  0.00
ATOM   1599  HD2 HID A 101      89.963 124.463 100.606  1.00  0.00
ATOM   1600  HE1 HID A 101      88.265 123.978 104.469  1.00  0.00
ATOM   1601  N   GLU A 102      92.170 120.468 101.190  1.00  0.00
ATOM   1602  CA  GLU A 102      91.413 119.341 100.662  1.00  0.00
ATOM   1603  C   GLU A 102      91.606 118.105 101.527  1.00  0.00
ATOM   1604  O   GLU A 102      90.649 117.370 101.797  1.00  0.00
ATOM   1605  HN  GLU A 102      92.787 120.767 100.671  1.00  0.00
ATOM   1606  HA  GLU A 102      90.472 119.576 100.674  1.00  0.00
ATOM   1607  CB  GLU A 102      91.831 119.050  99.223  1.00  0.00
ATOM   1608  CG  GLU A 102      91.392 120.101  98.223  1.00  0.00
ATOM   1609  CD  GLU A 102      92.304 121.310  98.217  1.00  0.00
ATOM   1610  OE1 GLU A 102      92.643 121.804  99.312  1.00  0.00
ATOM   1611  OE2 GLU A 102      92.684 121.764  97.117  1.00  0.00
ATOM   1612 1HB  GLU A 102      91.419 118.087  98.925  1.00  0.00
ATOM   1613 2HB  GLU A 102      92.915 118.958  99.183  1.00  0.00
ATOM   1614 1HG  GLU A 102      90.376 120.417  98.455  1.00  0.00
ATOM   1615 2HG  GLU A 102      91.369 119.662  97.226  1.00  0.00
ATOM   1616  N   LEU A 103      92.839 117.862 101.970  1.00  0.00
ATOM   1617  CA  LEU A 103      93.104 116.691 102.795  1.00  0.00
ATOM   1618  C   LEU A 103      92.342 116.772 104.109  1.00  0.00
ATOM   1619  O   LEU A 103      91.762 115.779 104.564  1.00  0.00
ATOM   1620  HN  LEU A 103      93.527 118.353 101.809  1.00  0.00
ATOM   1621  HA  LEU A 103      92.802 115.904 102.315  1.00  0.00
ATOM   1622  CB  LEU A 103      94.602 116.567 103.064  1.00  0.00
ATOM   1623  CG  LEU A 103      95.300 115.342 102.476  1.00  0.00
ATOM   1624  CD1 LEU A 103      96.787 115.422 102.772  1.00  0.00
ATOM   1625  CD2 LEU A 103      94.694 114.036 102.965  1.00  0.00
ATOM   1626 1HB  LEU A 103      94.756 116.562 104.142  1.00  0.00
ATOM   1627 2HB  LEU A 103      95.093 117.458 102.676  1.00  0.00
ATOM   1628  HG  LEU A 103      95.152 115.347 101.397  1.00  0.00
ATOM   1629 1HD1 LEU A 103      97.280 114.547 102.351  1.00  0.00
ATOM   1630 2HD1 LEU A 103      97.190 116.328 102.321  1.00  0.00
ATOM   1631 3HD1 LEU A 103      96.933 115.447 103.851  1.00  0.00
ATOM   1632 1HD2 LEU A 103      95.232 113.204 102.513  1.00  0.00
ATOM   1633 2HD2 LEU A 103      94.781 113.989 104.049  1.00  0.00
ATOM   1634 3HD2 LEU A 103      93.645 114.001 102.675  1.00  0.00
ATOM   1635  N   LEU A 104      92.331 117.950 104.733  1.00  0.00
ATOM   1636  CA  LEU A 104      91.668 118.088 106.025  1.00  0.00
ATOM   1637  C   LEU A 104      90.152 118.020 105.886  1.00  0.00
ATOM   1638  O   LEU A 104      89.471 117.471 106.759  1.00  0.00
ATOM   1639  HN  LEU A 104      92.694 118.670 104.434  1.00  0.00
ATOM   1640  HA  LEU A 104      91.945 117.345 106.584  1.00  0.00
ATOM   1641  CB  LEU A 104      92.084 119.399 106.692  1.00  0.00
ATOM   1642  CG  LEU A 104      93.530 119.491 107.190  1.00  0.00
ATOM   1643  CD1 LEU A 104      93.769 120.821 107.887  1.00  0.00
ATOM   1644  CD2 LEU A 104      93.866 118.339 108.125  1.00  0.00
ATOM   1645 1HB  LEU A 104      91.422 119.575 107.538  1.00  0.00
ATOM   1646 2HB  LEU A 104      91.917 120.209 105.983  1.00  0.00
ATOM   1647  HG  LEU A 104      94.186 119.424 106.323  1.00  0.00
ATOM   1648 1HD1 LEU A 104      94.802 120.861 108.231  1.00  0.00
ATOM   1649 2HD1 LEU A 104      93.581 121.630 107.182  1.00  0.00
ATOM   1650 3HD1 LEU A 104      93.092 120.903 108.736  1.00  0.00
ATOM   1651 1HD2 LEU A 104      94.899 118.440 108.456  1.00  0.00
ATOM   1652 2HD2 LEU A 104      93.196 118.372 108.983  1.00  0.00
ATOM   1653 3HD2 LEU A 104      93.738 117.399 107.590  1.00  0.00
ATOM   1654  N   THR A 105      89.601 118.570 104.803  1.00  0.00
ATOM   1655  CA  THR A 105      88.156 118.720 104.677  1.00  0.00
ATOM   1656  C   THR A 105      87.562 117.954 103.506  1.00  0.00
ATOM   1657  O   THR A 105      86.626 117.169 103.702  1.00  0.00
ATOM   1658  HN  THR A 105      90.038 118.866 104.124  1.00  0.00
ATOM   1659  HA  THR A 105      87.769 118.340 105.481  1.00  0.00
ATOM   1660  CB  THR A 105      87.801 120.211 104.548  1.00  0.00
ATOM   1661  OG1 THR A 105      88.394 120.941 105.629  1.00  0.00
ATOM   1662  CG2 THR A 105      86.292 120.411 104.575  1.00  0.00
ATOM   1663  HB  THR A 105      88.186 120.576 103.597  1.00  0.00
ATOM   1664  HG1 THR A 105      88.169 121.881 105.547  1.00  0.00
ATOM   1665 1HG2 THR A 105      86.073 121.474 104.482  1.00  0.00
ATOM   1666 2HG2 THR A 105      85.847 119.866 103.744  1.00  0.00
ATOM   1667 3HG2 THR A 105      85.901 120.033 105.518  1.00  0.00
ATOM   1668  N   MET A 106      88.075 118.148 102.290  1.00  0.00
ATOM   1669  CA  MET A 106      87.326 117.761 101.098  1.00  0.00
ATOM   1670  C   MET A 106      87.148 116.252 100.977  1.00  0.00
ATOM   1671  O   MET A 106      86.016 115.761 101.022  1.00  0.00
ATOM   1672  HN  MET A 106      88.844 118.497 102.129  1.00  0.00
ATOM   1673  HA  MET A 106      86.441 118.148 101.185  1.00  0.00
ATOM   1674  CB  MET A 106      88.010 118.305  99.844  1.00  0.00
ATOM   1675  CG  MET A 106      87.041 118.642  98.724  1.00  0.00
ATOM   1676  SD  MET A 106      87.771 118.496  97.084  1.00  0.00
ATOM   1677  CE  MET A 106      87.360 116.798  96.693  1.00  0.00
ATOM   1678 1HB  MET A 106      88.728 117.570  99.483  1.00  0.00
ATOM   1679 2HB  MET A 106      88.574 119.199 100.106  1.00  0.00
ATOM   1680 1HG  MET A 106      86.676 119.657  98.862  1.00  0.00
ATOM   1681 2HG  MET A 106      86.178 117.983  98.790  1.00  0.00
ATOM   1682 1HE  MET A 106      87.747 116.558  95.704  1.00  0.00
ATOM   1683 2HE  MET A 106      87.812 116.144  97.437  1.00  0.00
ATOM   1684 3HE  MET A 106      86.277 116.683  96.706  1.00  0.00
ATOM   1685  N   TYR A 107      88.240 115.502 100.825  1.00  0.00
ATOM   1686  CA  TYR A 107      88.168 114.043 100.718  1.00  0.00
ATOM   1687  C   TYR A 107      88.787 113.444 101.974  1.00  0.00
ATOM   1688  O   TYR A 107      90.011 113.368 102.104  1.00  0.00
ATOM   1689  HN  TYR A 107      89.044 115.804 100.779  1.00  0.00
ATOM   1690  HA  TYR A 107      87.239 113.773 100.645  1.00  0.00
ATOM   1691  CB  TYR A 107      88.853 113.524  99.456  1.00  0.00
ATOM   1692  CG  TYR A 107      89.996 114.359  98.919  1.00  0.00
ATOM   1693  CD1 TYR A 107      91.155 114.551  99.658  1.00  0.00
ATOM   1694  CD2 TYR A 107      89.929 114.921  97.651  1.00  0.00
ATOM   1695  CE1 TYR A 107      92.202 115.301  99.159  1.00  0.00
ATOM   1696  CE2 TYR A 107      90.970 115.670  97.145  1.00  0.00
ATOM   1697  CZ  TYR A 107      92.105 115.855  97.902  1.00  0.00
ATOM   1698  OH  TYR A 107      93.146 116.602  97.402  1.00  0.00
ATOM   1699 1HB  TYR A 107      88.101 113.430  98.673  1.00  0.00
ATOM   1700 2HB  TYR A 107      89.228 112.522  99.659  1.00  0.00
ATOM   1701  HD1 TYR A 107      91.240 114.106 100.641  1.00  0.00
ATOM   1702  HD2 TYR A 107      89.043 114.768  97.049  1.00  0.00
ATOM   1703  HE1 TYR A 107      93.094 115.452  99.753  1.00  0.00
ATOM   1704  HE2 TYR A 107      90.895 116.110  96.159  1.00  0.00
ATOM   1705  HH  TYR A 107      92.920 116.917  96.513  1.00  0.00
ATOM   1706  N   HID A 108      87.934 113.012 102.895  1.00  0.00
ATOM   1707  CA  HID A 108      88.383 112.384 104.125  1.00  0.00
ATOM   1708  C   HID A 108      88.593 110.891 103.881  1.00  0.00
ATOM   1709  O   HID A 108      88.548 110.411 102.745  1.00  0.00
ATOM   1710  HN  HID A 108      87.078 113.068 102.839  1.00  0.00
ATOM   1711  HA  HID A 108      89.230 112.765 104.405  1.00  0.00
ATOM   1712  CB  HID A 108      87.376 112.647 105.245  1.00  0.00
ATOM   1713  CG  HID A 108      87.991 113.190 106.497  1.00  0.00
ATOM   1714  ND1 HID A 108      89.308 112.966 106.840  1.00  0.00
ATOM   1715  CD2 HID A 108      87.470 113.953 107.486  1.00  0.00
ATOM   1716  CE1 HID A 108      89.569 113.564 107.989  1.00  0.00
ATOM   1717  NE2 HID A 108      88.471 114.171 108.402  1.00  0.00
ATOM   1718 1HB  HID A 108      86.858 111.718 105.480  1.00  0.00
ATOM   1719 2HB  HID A 108      86.625 113.349 104.887  1.00  0.00
ATOM   1720  HD1 HID A 108      89.871 112.509 106.378  1.00  0.00
ATOM   1721  HD2 HID A 108      86.455 114.322 107.545  1.00  0.00
ATOM   1722  HE1 HID A 108      90.521 113.558 108.504  1.00  0.00
ATOM   1723  N   GLY A 109      88.829 110.141 104.953  1.00  0.00
ATOM   1724  CA  GLY A 109      89.041 108.714 104.844  1.00  0.00
ATOM   1725  C   GLY A 109      90.475 108.311 105.111  1.00  0.00
ATOM   1726  O   GLY A 109      91.051 108.679 106.140  1.00  0.00
ATOM   1727  HN  GLY A 109      88.872 110.434 105.760  1.00  0.00
ATOM   1728 1HA  GLY A 109      88.787 108.421 103.955  1.00  0.00
ATOM   1729 2HA  GLY A 109      88.459 108.256 105.470  1.00  0.00
ATOM   1730  N   TRP A 110      91.064 107.558 104.187  1.00  0.00
ATOM   1731  CA  TRP A 110      92.396 107.001 104.370  1.00  0.00
ATOM   1732  C   TRP A 110      93.498 107.849 103.752  1.00  0.00
ATOM   1733  O   TRP A 110      94.663 107.454 103.816  1.00  0.00
ATOM   1734  HN  TRP A 110      90.717 107.345 103.429  1.00  0.00
ATOM   1735  HA  TRP A 110      92.554 106.982 105.327  1.00  0.00
ATOM   1736  CB  TRP A 110      92.457 105.586 103.780  1.00  0.00
ATOM   1737  CG  TRP A 110      92.146 105.519 102.310  1.00  0.00
ATOM   1738  CD1 TRP A 110      92.869 106.069 101.291  1.00  0.00
ATOM   1739  CD2 TRP A 110      91.033 104.856 101.698  1.00  0.00
ATOM   1740  NE1 TRP A 110      92.273 105.793 100.085  1.00  0.00
ATOM   1741  CE2 TRP A 110      91.145 105.049 100.307  1.00  0.00
ATOM   1742  CE3 TRP A 110      89.953 104.118 102.192  1.00  0.00
ATOM   1743  CZ2 TRP A 110      90.218 104.532  99.405  1.00  0.00
ATOM   1744  CZ3 TRP A 110      89.033 103.606 101.294  1.00  0.00
ATOM   1745  CH2 TRP A 110      89.172 103.816  99.917  1.00  0.00
ATOM   1746 1HB  TRP A 110      91.756 104.950 104.318  1.00  0.00
ATOM   1747 2HB  TRP A 110      93.452 105.177 103.949  1.00  0.00
ATOM   1748  HD1 TRP A 110      93.724 106.605 101.408  1.00  0.00
ATOM   1749  HE1 TRP A 110      92.636 106.112  99.117  1.00  0.00
ATOM   1750  HE3 TRP A 110      89.839 103.951 103.255  1.00  0.00
ATOM   1751  HZ2 TRP A 110      90.322 104.691  98.340  1.00  0.00
ATOM   1752  HZ3 TRP A 110      88.192 103.034 101.662  1.00  0.00
ATOM   1753  HH2 TRP A 110      88.434 103.402  99.242  1.00  0.00
ATOM   1754  N   VAL A 111      93.169 108.992 103.151  1.00  0.00
ATOM   1755  CA  VAL A 111      94.182 109.750 102.422  1.00  0.00
ATOM   1756  C   VAL A 111      95.239 110.286 103.382  1.00  0.00
ATOM   1757  O   VAL A 111      96.445 110.125 103.157  1.00  0.00
ATOM   1758  HN  VAL A 111      92.383 109.341 103.151  1.00  0.00
ATOM   1759  HA  VAL A 111      94.627 109.159 101.795  1.00  0.00
ATOM   1760  CB  VAL A 111      93.525 110.882 101.612  1.00  0.00
ATOM   1761  CG1 VAL A 111      94.563 111.615 100.767  1.00  0.00
ATOM   1762  CG2 VAL A 111      92.417 110.330 100.726  1.00  0.00
ATOM   1763  HB  VAL A 111      93.089 111.592 102.313  1.00  0.00
ATOM   1764 1HG1 VAL A 111      94.069 112.408 100.207  1.00  0.00
ATOM   1765 2HG1 VAL A 111      95.319 112.041 101.425  1.00  0.00
ATOM   1766 3HG1 VAL A 111      95.025 110.907 100.080  1.00  0.00
ATOM   1767 1HG2 VAL A 111      91.970 111.150 100.165  1.00  0.00
ATOM   1768 2HG2 VAL A 111      92.843 109.599 100.040  1.00  0.00
ATOM   1769 3HG2 VAL A 111      91.664 109.856 101.354  1.00  0.00
ATOM   1770  N   LEU A 112      94.805 110.925 104.471  1.00  0.00
ATOM   1771  CA  LEU A 112      95.763 111.468 105.428  1.00  0.00
ATOM   1772  C   LEU A 112      96.582 110.357 106.070  1.00  0.00
ATOM   1773  O   LEU A 112      97.792 110.508 106.276  1.00  0.00
ATOM   1774  HN  LEU A 112      93.978 111.053 104.671  1.00  0.00
ATOM   1775  HA  LEU A 112      96.369 112.053 104.947  1.00  0.00
ATOM   1776  CB  LEU A 112      95.041 112.285 106.504  1.00  0.00
ATOM   1777  CG  LEU A 112      95.341 113.787 106.613  1.00  0.00
ATOM   1778  CD1 LEU A 112      94.866 114.340 107.956  1.00  0.00
ATOM   1779  CD2 LEU A 112      96.812 114.103 106.383  1.00  0.00
ATOM   1780 1HB  LEU A 112      95.265 111.832 107.469  1.00  0.00
ATOM   1781 2HB  LEU A 112      93.970 112.173 106.341  1.00  0.00
ATOM   1782  HG  LEU A 112      94.784 114.281 105.818  1.00  0.00
ATOM   1783 1HD1 LEU A 112      95.093 115.404 108.001  1.00  0.00
ATOM   1784 2HD1 LEU A 112      93.792 114.185 108.043  1.00  0.00
ATOM   1785 3HD1 LEU A 112      95.383 113.816 108.758  1.00  0.00
ATOM   1786 1HD2 LEU A 112      96.962 115.178 106.473  1.00  0.00
ATOM   1787 2HD2 LEU A 112      97.408 113.581 107.131  1.00  0.00
ATOM   1788 3HD2 LEU A 112      97.094 113.771 105.385  1.00  0.00
ATOM   1789  N   THR A 113      95.939 109.237 106.404  1.00  0.00
ATOM   1790  CA  THR A 113      96.658 108.134 107.033  1.00  0.00
ATOM   1791  C   THR A 113      97.699 107.542 106.090  1.00  0.00
ATOM   1792  O   THR A 113      98.816 107.221 106.511  1.00  0.00
ATOM   1793  HN  THR A 113      95.100 109.094 106.279  1.00  0.00
ATOM   1794  HA  THR A 113      97.126 108.481 107.809  1.00  0.00
ATOM   1795  CB  THR A 113      95.673 107.058 107.486  1.00  0.00
ATOM   1796  OG1 THR A 113      94.627 107.662 108.258  1.00  0.00
ATOM   1797  CG2 THR A 113      96.378 106.012 108.334  1.00  0.00
ATOM   1798  HB  THR A 113      95.255 106.575 106.604  1.00  0.00
ATOM   1799  HG1 THR A 113      94.001 106.979 108.546  1.00  0.00
ATOM   1800 1HG2 THR A 113      95.654 105.259 108.643  1.00  0.00
ATOM   1801 2HG2 THR A 113      97.166 105.549 107.743  1.00  0.00
ATOM   1802 3HG2 THR A 113      96.807 106.496 109.210  1.00  0.00
ATOM   1803  N   SER A 114      97.351 107.384 104.812  1.00  0.00
ATOM   1804  CA  SER A 114      98.319 106.885 103.843  1.00  0.00
ATOM   1805  C   SER A 114      99.469 107.865 103.674  1.00  0.00
ATOM   1806  O   SER A 114     100.631 107.458 103.550  1.00  0.00
ATOM   1807  HN  SER A 114      96.573 107.556 104.488  1.00  0.00
ATOM   1808  HA  SER A 114      98.683 106.049 104.174  1.00  0.00
ATOM   1809  CB  SER A 114      97.634 106.628 102.502  1.00  0.00
ATOM   1810  OG  SER A 114      98.573 106.216 101.523  1.00  0.00
ATOM   1811 1HB  SER A 114      97.129 107.533 102.168  1.00  0.00
ATOM   1812 2HB  SER A 114      96.869 105.863 102.622  1.00  0.00
ATOM   1813  HG  SER A 114      98.116 106.059 100.682  1.00  0.00
ATOM   1814  N   CYS A 115      99.166 109.165 103.662  1.00  0.00
ATOM   1815  CA  CYS A 115     100.230 110.157 103.587  1.00  0.00
ATOM   1816  C   CYS A 115     101.161 110.043 104.786  1.00  0.00
ATOM   1817  O   CYS A 115     102.386 110.108 104.639  1.00  0.00
ATOM   1818  HN  CYS A 115      98.369 109.486 103.696  1.00  0.00
ATOM   1819  HA  CYS A 115     100.751 109.990 102.786  1.00  0.00
ATOM   1820  CB  CYS A 115      99.633 111.561 103.501  1.00  0.00
ATOM   1821  SG  CYS A 115     100.726 112.863 104.103  1.00  0.00
ATOM   1822 1HB  CYS A 115      98.707 111.586 104.072  1.00  0.00
ATOM   1823 2HB  CYS A 115      99.372 111.770 102.466  1.00  0.00
ATOM   1824  HG  CYS A 115     100.116 114.048 103.986  1.00  0.00
ATOM   1825  N   TYR A 116     100.596 109.861 105.981  1.00  0.00
ATOM   1826  CA  TYR A 116     101.423 109.702 107.173  1.00  0.00
ATOM   1827  C   TYR A 116     102.289 108.456 107.081  1.00  0.00
ATOM   1828  O   TYR A 116     103.471 108.486 107.437  1.00  0.00
ATOM   1829  HN  TYR A 116      99.749 109.826 106.126  1.00  0.00
ATOM   1830  HA  TYR A 116     102.007 110.474 107.235  1.00  0.00
ATOM   1831  CB  TYR A 116     100.545 109.633 108.420  1.00  0.00
ATOM   1832  CG  TYR A 116     101.320 109.485 109.707  1.00  0.00
ATOM   1833  CD1 TYR A 116     102.047 110.546 110.226  1.00  0.00
ATOM   1834  CD2 TYR A 116     101.319 108.288 110.406  1.00  0.00
ATOM   1835  CE1 TYR A 116     102.753 110.418 111.403  1.00  0.00
ATOM   1836  CE2 TYR A 116     102.022 108.150 111.584  1.00  0.00
ATOM   1837  CZ  TYR A 116     102.737 109.218 112.078  1.00  0.00
ATOM   1838  OH  TYR A 116     103.441 109.086 113.252  1.00  0.00
ATOM   1839 1HB  TYR A 116      99.859 108.793 108.323  1.00  0.00
ATOM   1840 2HB  TYR A 116      99.938 110.536 108.475  1.00  0.00
ATOM   1841  HD1 TYR A 116     102.060 111.490 109.698  1.00  0.00
ATOM   1842  HD2 TYR A 116     100.757 107.448 110.021  1.00  0.00
ATOM   1843  HE1 TYR A 116     103.316 111.255 111.794  1.00  0.00
ATOM   1844  HE2 TYR A 116     102.012 107.208 112.117  1.00  0.00
ATOM   1845  HH  TYR A 116     103.327 108.187 113.599  1.00  0.00
ATOM   1846  N   ILE A 117     101.715 107.344 106.625  1.00  0.00
ATOM   1847  CA  ILE A 117     102.488 106.109 106.530  1.00  0.00
ATOM   1848  C   ILE A 117     103.637 106.283 105.548  1.00  0.00
ATOM   1849  O   ILE A 117     104.779 105.895 105.826  1.00  0.00
ATOM   1850  HN  ILE A 117     100.896 107.281 106.370  1.00  0.00
ATOM   1851  HA  ILE A 117     102.869 105.904 107.398  1.00  0.00
ATOM   1852  CB  ILE A 117     101.574 104.936 106.133  1.00  0.00
ATOM   1853  CG1 ILE A 117     100.672 104.536 107.305  1.00  0.00
ATOM   1854  CG2 ILE A 117     102.402 103.749 105.663  1.00  0.00
ATOM   1855  CD1 ILE A 117     101.408 103.942 108.498  1.00  0.00
ATOM   1856  HB  ILE A 117     100.940 105.258 105.308  1.00  0.00
ATOM   1857 1HG1 ILE A 117      99.939 103.813 106.951  1.00  0.00
ATOM   1858 2HG1 ILE A 117     100.119 105.414 107.637  1.00  0.00
ATOM   1859 1HG2 ILE A 117     101.732 102.935 105.389  1.00  0.00
ATOM   1860 2HG2 ILE A 117     102.994 104.049 104.800  1.00  0.00
ATOM   1861 3HG2 ILE A 117     103.059 103.433 106.472  1.00  0.00
ATOM   1862 1HD1 ILE A 117     100.684 103.692 109.272  1.00  0.00
ATOM   1863 2HD1 ILE A 117     101.935 103.044 108.178  1.00  0.00
ATOM   1864 3HD1 ILE A 117     102.119 104.675 108.877  1.00  0.00
ATOM   1865  N   LEU A 118     103.358 106.876 104.388  1.00  0.00
ATOM   1866  CA  LEU A 118     104.416 107.102 103.412  1.00  0.00
ATOM   1867  C   LEU A 118     105.497 108.012 103.982  1.00  0.00
ATOM   1868  O   LEU A 118     106.695 107.743 103.824  1.00  0.00
ATOM   1869  HN  LEU A 118     102.579 107.150 104.149  1.00  0.00
ATOM   1870  HA  LEU A 118     104.828 106.251 103.198  1.00  0.00
ATOM   1871  CB  LEU A 118     103.824 107.701 102.137  1.00  0.00
ATOM   1872  CG  LEU A 118     104.784 107.914 100.967  1.00  0.00
ATOM   1873  CD1 LEU A 118     104.033 107.811  99.651  1.00  0.00
ATOM   1874  CD2 LEU A 118     105.493 109.252 101.072  1.00  0.00
ATOM   1875 1HB  LEU A 118     103.377 108.662 102.389  1.00  0.00
ATOM   1876 2HB  LEU A 118     103.017 107.053 101.800  1.00  0.00
ATOM   1877  HG  LEU A 118     105.543 107.134 101.004  1.00  0.00
ATOM   1878 1HD1 LEU A 118     104.732 107.965  98.831  1.00  0.00
ATOM   1879 2HD1 LEU A 118     103.584 106.822  99.575  1.00  0.00
ATOM   1880 3HD1 LEU A 118     103.256 108.574  99.625  1.00  0.00
ATOM   1881 1HD2 LEU A 118     106.165 109.365 100.223  1.00  0.00
ATOM   1882 2HD2 LEU A 118     104.750 110.048 101.066  1.00  0.00
ATOM   1883 3HD2 LEU A 118     106.060 109.281 102.001  1.00  0.00
ATOM   1884  N   ILE A 119     105.092 109.091 104.655  1.00  0.00
ATOM   1885  CA  ILE A 119     106.063 110.044 105.177  1.00  0.00
ATOM   1886  C   ILE A 119     106.937 109.391 106.236  1.00  0.00
ATOM   1887  O   ILE A 119     108.159 109.564 106.235  1.00  0.00
ATOM   1888  HN  ILE A 119     104.272 109.290 104.820  1.00  0.00
ATOM   1889  HA  ILE A 119     106.642 110.329 104.453  1.00  0.00
ATOM   1890  CB  ILE A 119     105.346 111.290 105.728  1.00  0.00
ATOM   1891  CG1 ILE A 119     104.850 112.183 104.586  1.00  0.00
ATOM   1892  CG2 ILE A 119     106.271 112.074 106.649  1.00  0.00
ATOM   1893  CD1 ILE A 119     105.941 112.699 103.663  1.00  0.00
ATOM   1894  HB  ILE A 119     104.482 110.958 106.302  1.00  0.00
ATOM   1895 1HG1 ILE A 119     104.322 113.034 105.013  1.00  0.00
ATOM   1896 2HG1 ILE A 119     104.127 111.624 103.994  1.00  0.00
ATOM   1897 1HG2 ILE A 119     105.740 112.948 107.024  1.00  0.00
ATOM   1898 2HG2 ILE A 119     106.569 111.436 107.480  1.00  0.00
ATOM   1899 3HG2 ILE A 119     107.150 112.386 106.087  1.00  0.00
ATOM   1900 1HD1 ILE A 119     105.488 113.319 102.891  1.00  0.00
ATOM   1901 2HD1 ILE A 119     106.648 113.288 104.245  1.00  0.00
ATOM   1902 3HD1 ILE A 119     106.450 111.851 103.207  1.00  0.00
ATOM   1903  N   ILE A 120     106.337 108.635 107.158  1.00  0.00
ATOM   1904  CA  ILE A 120     107.141 108.022 108.210  1.00  0.00
ATOM   1905  C   ILE A 120     108.041 106.937 107.638  1.00  0.00
ATOM   1906  O   ILE A 120     109.169 106.764 108.103  1.00  0.00
ATOM   1907  HN  ILE A 120     105.493 108.472 107.189  1.00  0.00
ATOM   1908  HA  ILE A 120     107.708 108.712 108.589  1.00  0.00
ATOM   1909  CB  ILE A 120     106.262 107.481 109.355  1.00  0.00
ATOM   1910  CG1 ILE A 120     105.455 106.262 108.906  1.00  0.00
ATOM   1911  CG2 ILE A 120     105.368 108.579 109.912  1.00  0.00
ATOM   1912  CD1 ILE A 120     106.097 104.932 109.260  1.00  0.00
ATOM   1913  HB  ILE A 120     106.917 107.150 110.160  1.00  0.00
ATOM   1914 1HG1 ILE A 120     105.314 106.310 107.827  1.00  0.00
ATOM   1915 2HG1 ILE A 120     104.466 106.308 109.358  1.00  0.00
ATOM   1916 1HG2 ILE A 120     104.761 108.168 110.717  1.00  0.00
ATOM   1917 2HG2 ILE A 120     105.993 109.386 110.293  1.00  0.00
ATOM   1918 3HG2 ILE A 120     104.726 108.951 109.115  1.00  0.00
ATOM   1919 1HD1 ILE A 120     105.458 104.124 108.905  1.00  0.00
ATOM   1920 2HD1 ILE A 120     107.073 104.871 108.782  1.00  0.00
ATOM   1921 3HD1 ILE A 120     106.209 104.869 110.341  1.00  0.00
ATOM   1922  N   THR A 121     107.580 106.184 106.635  1.00  0.00
ATOM   1923  CA  THR A 121     108.457 105.182 106.036  1.00  0.00
ATOM   1924  C   THR A 121     109.650 105.833 105.345  1.00  0.00
ATOM   1925  O   THR A 121     110.794 105.386 105.508  1.00  0.00
ATOM   1926  HN  THR A 121     106.790 106.238 106.301  1.00  0.00
ATOM   1927  HA  THR A 121     108.796 104.617 106.748  1.00  0.00
ATOM   1928  CB  THR A 121     107.677 104.319 105.047  1.00  0.00
ATOM   1929  OG1 THR A 121     106.905 105.160 104.181  1.00  0.00
ATOM   1930  CG2 THR A 121     106.754 103.364 105.788  1.00  0.00
ATOM   1931  HB  THR A 121     108.383 103.736 104.457  1.00  0.00
ATOM   1932  HG1 THR A 121     106.410 104.611 103.553  1.00  0.00
ATOM   1933 1HG2 THR A 121     106.210 102.761 105.062  1.00  0.00
ATOM   1934 2HG2 THR A 121     107.352 102.720 106.431  1.00  0.00
ATOM   1935 3HG2 THR A 121     106.054 103.942 106.389  1.00  0.00
ATOM   1936  N   ILE A 122     109.409 106.895 104.575  1.00  0.00
ATOM   1937  CA  ILE A 122     110.515 107.574 103.910  1.00  0.00
ATOM   1938  C   ILE A 122     111.444 108.200 104.940  1.00  0.00
ATOM   1939  O   ILE A 122     112.668 108.201 104.772  1.00  0.00
ATOM   1940  HN  ILE A 122     108.631 107.231 104.427  1.00  0.00
ATOM   1941  HA  ILE A 122     111.028 106.924 103.405  1.00  0.00
ATOM   1942  CB  ILE A 122     109.984 108.620 102.914  1.00  0.00
ATOM   1943  CG1 ILE A 122     109.206 107.943 101.781  1.00  0.00
ATOM   1944  CG2 ILE A 122     111.131 109.437 102.346  1.00  0.00
ATOM   1945  CD1 ILE A 122     110.029 106.994 100.924  1.00  0.00
ATOM   1946  HB  ILE A 122     109.307 109.286 103.447  1.00  0.00
ATOM   1947 1HG1 ILE A 122     108.781 108.714 101.140  1.00  0.00
ATOM   1948 2HG1 ILE A 122     108.372 107.391 102.211  1.00  0.00
ATOM   1949 1HG2 ILE A 122     110.732 110.169 101.645  1.00  0.00
ATOM   1950 2HG2 ILE A 122     111.643 109.945 103.162  1.00  0.00
ATOM   1951 3HG2 ILE A 122     111.822 108.770 101.833  1.00  0.00
ATOM   1952 1HD1 ILE A 122     109.389 106.567 100.153  1.00  0.00
ATOM   1953 2HD1 ILE A 122     110.845 107.549 100.464  1.00  0.00
ATOM   1954 3HD1 ILE A 122     110.428 106.202 101.556  1.00  0.00
ATOM   1955  N   ALA A 123     110.883 108.743 106.022  1.00  0.00
ATOM   1956  CA  ALA A 123     111.708 109.314 107.078  1.00  0.00
ATOM   1957  C   ALA A 123     112.545 108.242 107.756  1.00  0.00
ATOM   1958  O   ALA A 123     113.697 108.486 108.122  1.00  0.00
ATOM   1959  HN  ALA A 123     110.037 108.793 106.167  1.00  0.00
ATOM   1960  HA  ALA A 123     112.315 109.957 106.679  1.00  0.00
ATOM   1961  CB  ALA A 123     110.827 110.031 108.099  1.00  0.00
ATOM   1962 1HB  ALA A 123     111.459 110.451 108.880  1.00  0.00
ATOM   1963 2HB  ALA A 123     110.278 110.827 107.597  1.00  0.00
ATOM   1964 3HB  ALA A 123     110.130 109.315 108.531  1.00  0.00
ATOM   1965  N   ASN A 124     111.977 107.053 107.950  1.00  0.00
ATOM   1966  CA  ASN A 124     112.739 105.951 108.525  1.00  0.00
ATOM   1967  C   ASN A 124     113.893 105.557 107.617  1.00  0.00
ATOM   1968  O   ASN A 124     115.009 105.314 108.090  1.00  0.00
ATOM   1969  HN  ASN A 124     111.161 106.859 107.760  1.00  0.00
ATOM   1970  HA  ASN A 124     113.111 106.243 109.372  1.00  0.00
ATOM   1971  CB  ASN A 124     111.821 104.756 108.770  1.00  0.00
ATOM   1972  CG  ASN A 124     112.583 103.509 109.155  1.00  0.00
ATOM   1973  OD1 ASN A 124     113.611 103.579 109.826  1.00  0.00
ATOM   1974  ND2 ASN A 124     112.087 102.356 108.723  1.00  0.00
ATOM   1975 1HB  ASN A 124     111.240 104.559 107.871  1.00  0.00
ATOM   1976 2HB  ASN A 124     111.113 105.003 109.559  1.00  0.00
ATOM   1977 1HD2 ASN A 124     111.234 102.345 108.171  1.00  0.00
ATOM   1978 2HD2 ASN A 124     112.560 101.485 108.944  1.00  0.00
ATOM   1979  N   ILE A 125     113.645 105.486 106.309  1.00  0.00
ATOM   1980  CA  ILE A 125     114.728 105.172 105.379  1.00  0.00
ATOM   1981  C   ILE A 125     115.802 106.250 105.436  1.00  0.00
ATOM   1982  O   ILE A 125     117.004 105.954 105.465  1.00  0.00
ATOM   1983  HN  ILE A 125     112.876 105.613 105.945  1.00  0.00
ATOM   1984  HA  ILE A 125     115.136 104.332 105.642  1.00  0.00
ATOM   1985  CB  ILE A 125     114.177 104.999 103.951  1.00  0.00
ATOM   1986  CG1 ILE A 125     113.253 103.781 103.870  1.00  0.00
ATOM   1987  CG2 ILE A 125     115.317 104.866 102.954  1.00  0.00
ATOM   1988  CD1 ILE A 125     113.920 102.459 104.209  1.00  0.00
ATOM   1989  HB  ILE A 125     113.597 105.886 103.700  1.00  0.00
ATOM   1990 1HG1 ILE A 125     112.844 103.718 102.863  1.00  0.00
ATOM   1991 2HG1 ILE A 125     112.413 103.933 104.546  1.00  0.00
ATOM   1992 1HG2 ILE A 125     114.902 104.745 101.955  1.00  0.00
ATOM   1993 2HG2 ILE A 125     115.931 105.765 102.995  1.00  0.00
ATOM   1994 3HG2 ILE A 125     115.916 103.995 103.215  1.00  0.00
ATOM   1995 1HD1 ILE A 125     113.186 101.659 104.123  1.00  0.00
ATOM   1996 2HD1 ILE A 125     114.740 102.287 103.513  1.00  0.00
ATOM   1997 3HD1 ILE A 125     114.301 102.505 105.228  1.00  0.00
ATOM   1998  N   ALA A 126     115.387 107.517 105.456  1.00  0.00
ATOM   1999  CA  ALA A 126     116.350 108.611 105.503  1.00  0.00
ATOM   2000  C   ALA A 126     117.157 108.579 106.793  1.00  0.00
ATOM   2001  O   ALA A 126     118.361 108.845 106.783  1.00  0.00
ATOM   2002  HN  ALA A 126     114.564 107.767 105.443  1.00  0.00
ATOM   2003  HA  ALA A 126     116.968 108.503 104.764  1.00  0.00
ATOM   2004  CB  ALA A 126     115.630 109.950 105.356  1.00  0.00
ATOM   2005 1HB  ALA A 126     116.364 110.753 105.393  1.00  0.00
ATOM   2006 2HB  ALA A 126     115.108 109.969 104.401  1.00  0.00
ATOM   2007 3HB  ALA A 126     114.917 110.060 106.172  1.00  0.00
ATOM   2008  N   ASN A 127     116.512 108.262 107.915  1.00  0.00
ATOM   2009  CA  ASN A 127     117.221 108.213 109.188  1.00  0.00
ATOM   2010  C   ASN A 127     118.172 107.028 109.242  1.00  0.00
ATOM   2011  O   ASN A 127     119.262 107.128 109.812  1.00  0.00
ATOM   2012  HN  ASN A 127     115.675 108.073 107.966  1.00  0.00
ATOM   2013  HA  ASN A 127     117.749 109.022 109.271  1.00  0.00
ATOM   2014  CB  ASN A 127     116.225 108.151 110.343  1.00  0.00
ATOM   2015  CG  ASN A 127     116.907 108.090 111.692  1.00  0.00
ATOM   2016  OD1 ASN A 127     117.203 107.011 112.201  1.00  0.00
ATOM   2017  ND2 ASN A 127     117.166 109.253 112.276  1.00  0.00
ATOM   2018 1HB  ASN A 127     115.587 107.276 110.222  1.00  0.00
ATOM   2019 2HB  ASN A 127     115.577 109.025 110.307  1.00  0.00
ATOM   2020 1HD2 ASN A 127     116.903 110.121 111.818  1.00  0.00
ATOM   2021 2HD2 ASN A 127     117.627 109.275 113.181  1.00  0.00
ATOM   2022  N   LEU A 128     117.777 105.893 108.664  1.00  0.00
ATOM   2023  CA  LEU A 128     118.696 104.766 108.566  1.00  0.00
ATOM   2024  C   LEU A 128     119.916 105.137 107.736  1.00  0.00
ATOM   2025  O   LEU A 128     121.054 104.820 108.105  1.00  0.00
ATOM   2026  HN  LEU A 128     116.997 105.756 108.328  1.00  0.00
ATOM   2027  HA  LEU A 128     118.998 104.532 109.458  1.00  0.00
ATOM   2028  CB  LEU A 128     117.979 103.565 107.952  1.00  0.00
ATOM   2029  CG  LEU A 128     118.499 102.188 108.358  1.00  0.00
ATOM   2030  CD1 LEU A 128     118.189 101.903 109.816  1.00  0.00
ATOM   2031  CD2 LEU A 128     117.908 101.119 107.460  1.00  0.00
ATOM   2032 1HB  LEU A 128     118.040 103.648 106.868  1.00  0.00
ATOM   2033 2HB  LEU A 128     116.924 103.624 108.217  1.00  0.00
ATOM   2034  HG  LEU A 128     119.581 102.178 108.239  1.00  0.00
ATOM   2035 1HD1 LEU A 128     118.572 100.917 110.074  1.00  0.00
ATOM   2036 2HD1 LEU A 128     118.668 102.660 110.435  1.00  0.00
ATOM   2037 3HD1 LEU A 128     117.110 101.932 109.961  1.00  0.00
ATOM   2038 1HD2 LEU A 128     118.291 100.147 107.766  1.00  0.00
ATOM   2039 2HD2 LEU A 128     116.823 101.137 107.554  1.00  0.00
ATOM   2040 3HD2 LEU A 128     118.195 101.323 106.429  1.00  0.00
ATOM   2041  N   ALA A 129     119.697 105.820 106.612  1.00  0.00
ATOM   2042  CA  ALA A 129     120.815 106.269 105.792  1.00  0.00
ATOM   2043  C   ALA A 129     121.691 107.255 106.552  1.00  0.00
ATOM   2044  O   ALA A 129     122.923 107.214 106.448  1.00  0.00
ATOM   2045  HN  ALA A 129     118.921 106.033 106.307  1.00  0.00
ATOM   2046  HA  ALA A 129     121.360 105.499 105.568  1.00  0.00
ATOM   2047  CB  ALA A 129     120.291 106.904 104.508  1.00  0.00
ATOM   2048 1HB  ALA A 129     121.136 107.235 103.906  1.00  0.00
ATOM   2049 2HB  ALA A 129     119.710 106.165 103.959  1.00  0.00
ATOM   2050 3HB  ALA A 129     119.662 107.755 104.764  1.00  0.00
ATOM   2051  N   SER A 130     121.071 108.163 107.304  1.00  0.00
ATOM   2052  CA  SER A 130     121.832 109.125 108.090  1.00  0.00
ATOM   2053  C   SER A 130     122.672 108.421 109.145  1.00  0.00
ATOM   2054  O   SER A 130     123.827 108.788 109.372  1.00  0.00
ATOM   2055  HN  SER A 130     120.218 108.244 107.377  1.00  0.00
ATOM   2056  HA  SER A 130     122.434 109.599 107.495  1.00  0.00
ATOM   2057  CB  SER A 130     120.889 110.133 108.742  1.00  0.00
ATOM   2058  OG  SER A 130     121.612 111.075 109.516  1.00  0.00
ATOM   2059 1HB  SER A 130     120.173 109.610 109.374  1.00  0.00
ATOM   2060 2HB  SER A 130     120.317 110.651 107.974  1.00  0.00
ATOM   2061  HG  SER A 130     120.994 111.704 109.920  1.00  0.00
ATOM   2062  N   THR A 131     122.109 107.407 109.800  1.00  0.00
ATOM   2063  CA  THR A 131     122.878 106.640 110.773  1.00  0.00
ATOM   2064  C   THR A 131     124.044 105.928 110.104  1.00  0.00
ATOM   2065  O   THR A 131     125.158 105.909 110.638  1.00  0.00
ATOM   2066  HN  THR A 131     121.295 107.147 109.701  1.00  0.00
ATOM   2067  HA  THR A 131     123.239 107.255 111.431  1.00  0.00
ATOM   2068  CB  THR A 131     121.974 105.633 111.482  1.00  0.00
ATOM   2069  OG1 THR A 131     121.046 106.331 112.322  1.00  0.00
ATOM   2070  CG2 THR A 131     122.796 104.673 112.329  1.00  0.00
ATOM   2071  HB  THR A 131     121.436 105.061 110.728  1.00  0.00
ATOM   2072  HG1 THR A 131     120.472 105.691 112.772  1.00  0.00
ATOM   2073 1HG2 THR A 131     122.125 103.970 112.820  1.00  0.00
ATOM   2074 2HG2 THR A 131     123.490 104.136 111.684  1.00  0.00
ATOM   2075 3HG2 THR A 131     123.348 105.242 113.075  1.00  0.00
ATOM   2076  N   ALA A 132     123.808 105.331 108.935  1.00  0.00
ATOM   2077  CA  ALA A 132     124.883 104.634 108.236  1.00  0.00
ATOM   2078  C   ALA A 132     126.007 105.593 107.867  1.00  0.00
ATOM   2079  O   ALA A 132     127.191 105.306 108.096  1.00  0.00
ATOM   2080  HN  ALA A 132     123.048 105.316 108.533  1.00  0.00
ATOM   2081  HA  ALA A 132     125.249 103.961 108.831  1.00  0.00
ATOM   2082  CB  ALA A 132     124.334 103.946 106.987  1.00  0.00
ATOM   2083 1HB  ALA A 132     125.148 103.432 106.479  1.00  0.00
ATOM   2084 2HB  ALA A 132     123.570 103.229 107.284  1.00  0.00
ATOM   2085 3HB  ALA A 132     123.902 104.698 106.329  1.00  0.00
ATOM   2086  N   THR A 133     125.656 106.740 107.281  1.00  0.00
ATOM   2087  CA  THR A 133     126.681 107.695 106.878  1.00  0.00
ATOM   2088  C   THR A 133     127.395 108.267 108.092  1.00  0.00
ATOM   2089  O   THR A 133     128.614 108.451 108.065  1.00  0.00
ATOM   2090  HN  THR A 133     124.848 106.980 107.111  1.00  0.00
ATOM   2091  HA  THR A 133     127.333 107.222 106.338  1.00  0.00
ATOM   2092  CB  THR A 133     126.082 108.815 106.025  1.00  0.00
ATOM   2093  OG1 THR A 133     127.132 109.669 105.552  1.00  0.00
ATOM   2094  CG2 THR A 133     125.093 109.637 106.814  1.00  0.00
ATOM   2095  HB  THR A 133     125.559 108.359 105.186  1.00  0.00
ATOM   2096  HG1 THR A 133     126.753 110.379 105.011  1.00  0.00
ATOM   2097 1HG2 THR A 133     124.691 110.420 106.173  1.00  0.00
ATOM   2098 2HG2 THR A 133     124.288 108.989 107.158  1.00  0.00
ATOM   2099 3HG2 THR A 133     125.602 110.081 107.668  1.00  0.00
ATOM   2100  N   ALA A 134     126.664 108.546 109.172  1.00  0.00
ATOM   2101  CA  ALA A 134     127.308 109.017 110.390  1.00  0.00
ATOM   2102  C   ALA A 134     128.316 107.996 110.889  1.00  0.00
ATOM   2103  O   ALA A 134     129.485 108.323 111.115  1.00  0.00
ATOM   2104  HN  ALA A 134     125.809 108.471 109.222  1.00  0.00
ATOM   2105  HA  ALA A 134     127.784 109.839 110.193  1.00  0.00
ATOM   2106  CB  ALA A 134     126.258 109.309 111.460  1.00  0.00
ATOM   2107 1HB  ALA A 134     126.758 109.659 112.362  1.00  0.00
ATOM   2108 2HB  ALA A 134     125.579 110.076 111.090  1.00  0.00
ATOM   2109 3HB  ALA A 134     125.706 108.395 111.673  1.00  0.00
ATOM   2110  N   ILE A 135     127.893 106.738 111.025  1.00  0.00
ATOM   2111  CA  ILE A 135     128.808 105.693 111.473  1.00  0.00
ATOM   2112  C   ILE A 135     130.059 105.698 110.608  1.00  0.00
ATOM   2113  O   ILE A 135     131.170 105.973 111.082  1.00  0.00
ATOM   2114  HN  ILE A 135     127.092 106.467 110.867  1.00  0.00
ATOM   2115  HA  ILE A 135     129.069 105.871 112.390  1.00  0.00
ATOM   2116  CB  ILE A 135     128.116 104.320 111.442  1.00  0.00
ATOM   2117  CG1 ILE A 135     127.113 104.210 112.591  1.00  0.00
ATOM   2118  CG2 ILE A 135     129.152 103.200 111.511  1.00  0.00
ATOM   2119  CD1 ILE A 135     126.277 102.947 112.565  1.00  0.00
ATOM   2120  HB  ILE A 135     127.573 104.219 110.503  1.00  0.00
ATOM   2121 1HG1 ILE A 135     126.449 105.073 112.562  1.00  0.00
ATOM   2122 2HG1 ILE A 135     127.653 104.255 113.535  1.00  0.00
ATOM   2123 1HG2 ILE A 135     128.638 102.240 111.488  1.00  0.00
ATOM   2124 2HG2 ILE A 135     129.822 103.284 110.657  1.00  0.00
ATOM   2125 3HG2 ILE A 135     129.717 103.296 112.437  1.00  0.00
ATOM   2126 1HD1 ILE A 135     125.596 102.955 113.415  1.00  0.00
ATOM   2127 2HD1 ILE A 135     125.711 102.916 111.635  1.00  0.00
ATOM   2128 3HD1 ILE A 135     126.937 102.083 112.627  1.00  0.00
ATOM   2129  N   THR A 136     129.891 105.432 109.312  1.00  0.00
ATOM   2130  CA  THR A 136     131.059 105.301 108.448  1.00  0.00
ATOM   2131  C   THR A 136     131.922 106.556 108.514  1.00  0.00
ATOM   2132  O   THR A 136     133.065 106.510 108.986  1.00  0.00
ATOM   2133  HN  THR A 136     129.130 105.327 108.925  1.00  0.00
ATOM   2134  HA  THR A 136     131.590 104.556 108.769  1.00  0.00
ATOM   2135  CB  THR A 136     130.644 104.988 107.005  1.00  0.00
ATOM   2136  OG1 THR A 136     131.810 104.948 106.174  1.00  0.00
ATOM   2137  CG2 THR A 136     129.681 106.019 106.453  1.00  0.00
ATOM   2138  HB  THR A 136     130.139 104.023 107.009  1.00  0.00
ATOM   2139  HG1 THR A 136     131.550 104.750 105.261  1.00  0.00
ATOM   2140 1HG2 THR A 136     129.420 105.749 105.431  1.00  0.00
ATOM   2141 2HG2 THR A 136     128.785 106.035 107.072  1.00  0.00
ATOM   2142 3HG2 THR A 136     130.161 106.996 106.468  1.00  0.00
ATOM   2143  N   ILE A 137     131.381 107.701 108.088  1.00  0.00
ATOM   2144  CA  ILE A 137     132.197 108.907 108.008  1.00  0.00
ATOM   2145  C   ILE A 137     132.847 109.185 109.358  1.00  0.00
ATOM   2146  O   ILE A 137     134.070 109.100 109.491  1.00  0.00
ATOM   2147  HN  ILE A 137     130.562 107.799 107.846  1.00  0.00
ATOM   2148  HA  ILE A 137     132.909 108.768 107.364  1.00  0.00
ATOM   2149  CB  ILE A 137     131.373 110.102 107.487  1.00  0.00
ATOM   2150  CG1 ILE A 137     132.311 111.194 106.970  1.00  0.00
ATOM   2151  CG2 ILE A 137     130.438 110.689 108.538  1.00  0.00
ATOM   2152  CD1 ILE A 137     131.591 112.410 106.433  1.00  0.00
ATOM   2153  HB  ILE A 137     130.748 109.723 106.680  1.00  0.00
ATOM   2154 1HG1 ILE A 137     132.939 110.778 106.183  1.00  0.00
ATOM   2155 2HG1 ILE A 137     132.974 111.503 107.777  1.00  0.00
ATOM   2156 1HG2 ILE A 137     129.892 111.524 108.101  1.00  0.00
ATOM   2157 2HG2 ILE A 137     129.740 109.918 108.862  1.00  0.00
ATOM   2158 3HG2 ILE A 137     131.029 111.035 109.385  1.00  0.00
ATOM   2159 1HD1 ILE A 137     132.327 113.134 106.088  1.00  0.00
ATOM   2160 2HD1 ILE A 137     130.952 112.107 105.605  1.00  0.00
ATOM   2161 3HD1 ILE A 137     130.987 112.845 107.228  1.00  0.00
ATOM   2162  N   GLN A 138     132.047 109.412 110.400  1.00  0.00
ATOM   2163  CA  GLN A 138     132.639 109.820 111.659  1.00  0.00
ATOM   2164  C   GLN A 138     133.672 108.786 112.073  1.00  0.00
ATOM   2165  O   GLN A 138     134.870 109.038 111.937  1.00  0.00
ATOM   2166  HN  GLN A 138     131.190 109.336 110.390  1.00  0.00
ATOM   2167  HA  GLN A 138     133.070 110.682 111.547  1.00  0.00
ATOM   2168  CB  GLN A 138     131.570 109.984 112.739  1.00  0.00
ATOM   2169  CG  GLN A 138     130.574 111.093 112.448  1.00  0.00
ATOM   2170  CD  GLN A 138     129.994 111.704 113.707  1.00  0.00
ATOM   2171  OE1 GLN A 138     130.660 111.779 114.739  1.00  0.00
ATOM   2172  NE2 GLN A 138     128.745 112.145 113.628  1.00  0.00
ATOM   2173 1HB  GLN A 138     132.057 110.186 113.692  1.00  0.00
ATOM   2174 2HB  GLN A 138     131.031 109.044 112.850  1.00  0.00
ATOM   2175 1HG  GLN A 138     129.765 110.697 111.836  1.00  0.00
ATOM   2176 2HG  GLN A 138     131.064 111.871 111.864  1.00  0.00
ATOM   2177 1HE2 GLN A 138     128.232 112.063 112.755  1.00  0.00
ATOM   2178 2HE2 GLN A 138     128.302 112.565 114.440  1.00  0.00
ATOM   2179  N   ARG A 139     133.243 107.580 112.437  1.00  0.00
ATOM   2180  CA  ARG A 139     134.201 106.658 113.027  1.00  0.00
ATOM   2181  C   ARG A 139     135.386 106.456 112.089  1.00  0.00
ATOM   2182  O   ARG A 139     136.494 106.932 112.373  1.00  0.00
ATOM   2183  HN  ARG A 139     132.435 107.297 112.351  1.00  0.00
ATOM   2184  HA  ARG A 139     134.525 107.041 113.857  1.00  0.00
ATOM   2185  CB  ARG A 139     133.536 105.319 113.346  1.00  0.00
ATOM   2186  CG  ARG A 139     132.150 105.434 113.965  1.00  0.00
ATOM   2187  CD  ARG A 139     132.154 106.251 115.245  1.00  0.00
ATOM   2188  NE  ARG A 139     130.824 106.315 115.841  1.00  0.00
ATOM   2189  CZ  ARG A 139     130.526 106.983 116.947  1.00  0.00
ATOM   2190  NH1 ARG A 139     131.443 107.664 117.612  1.00  0.00
ATOM   2191  NH2 ARG A 139     129.275 106.968 117.396  1.00  0.00
ATOM   2192 1HB  ARG A 139     134.178 104.762 114.026  1.00  0.00
ATOM   2193 2HB  ARG A 139     133.463 104.737 112.429  1.00  0.00
ATOM   2194 1HG  ARG A 139     131.765 104.437 114.175  1.00  0.00
ATOM   2195 2HG  ARG A 139     131.472 105.892 113.247  1.00  0.00
ATOM   2196 1HD  ARG A 139     132.508 107.259 115.033  1.00  0.00
ATOM   2197 2HD  ARG A 139     132.852 105.811 115.956  1.00  0.00
ATOM   2198  HE  ARG A 139     130.189 105.890 115.447  1.00  0.00
ATOM   2199 1HH1 ARG A 139     132.255 107.681 117.329  1.00  0.00
ATOM   2200 2HH1 ARG A 139     131.228 108.090 118.327  1.00  0.00
ATOM   2201 1HH2 ARG A 139     128.671 106.529 116.970  1.00  0.00
ATOM   2202 2HH2 ARG A 139     129.070 107.398 118.112  1.00  0.00
ATOM   2203  N   ASP A 140     135.153 105.825 110.937  1.00  0.00
ATOM   2204  CA  ASP A 140     136.270 105.411 110.100  1.00  0.00
ATOM   2205  C   ASP A 140     137.079 106.611 109.632  1.00  0.00
ATOM   2206  O   ASP A 140     138.292 106.687 109.862  1.00  0.00
ATOM   2207  HN  ASP A 140     134.374 105.632 110.629  1.00  0.00
ATOM   2208  HA  ASP A 140     136.855 104.847 110.630  1.00  0.00
ATOM   2209  CB  ASP A 140     135.757 104.611 108.900  1.00  0.00
ATOM   2210  CG  ASP A 140     135.847 103.112 109.110  1.00  0.00
ATOM   2211  OD1 ASP A 140     136.504 102.675 110.077  1.00  0.00
ATOM   2212  OD2 ASP A 140     135.259 102.367 108.299  1.00  0.00
ATOM   2213 1HB  ASP A 140     136.331 104.884 108.016  1.00  0.00
ATOM   2214 2HB  ASP A 140     134.721 104.884 108.704  1.00  0.00
ATOM   2215  N   TRP A 141     136.429 107.554 108.947  1.00  0.00
ATOM   2216  CA  TRP A 141     137.181 108.605 108.284  1.00  0.00
ATOM   2217  C   TRP A 141     137.852 109.531 109.289  1.00  0.00
ATOM   2218  O   TRP A 141     139.010 109.907 109.097  1.00  0.00
ATOM   2219  HN  TRP A 141     135.575 107.599 108.858  1.00  0.00
ATOM   2220  HA  TRP A 141     137.883 108.188 107.760  1.00  0.00
ATOM   2221  CB  TRP A 141     136.266 109.394 107.350  1.00  0.00
ATOM   2222  CG  TRP A 141     135.780 108.591 106.187  1.00  0.00
ATOM   2223  CD1 TRP A 141     135.125 107.396 106.228  1.00  0.00
ATOM   2224  CD2 TRP A 141     135.925 108.921 104.805  1.00  0.00
ATOM   2225  NE1 TRP A 141     134.846 106.965 104.955  1.00  0.00
ATOM   2226  CE2 TRP A 141     135.329 107.885 104.063  1.00  0.00
ATOM   2227  CE3 TRP A 141     136.500 109.993 104.123  1.00  0.00
ATOM   2228  CZ2 TRP A 141     135.291 107.892 102.674  1.00  0.00
ATOM   2229  CZ3 TRP A 141     136.460 109.997 102.749  1.00  0.00
ATOM   2230  CH2 TRP A 141     135.861 108.956 102.037  1.00  0.00
ATOM   2231 1HB  TRP A 141     136.801 110.268 106.981  1.00  0.00
ATOM   2232 2HB  TRP A 141     135.409 109.759 107.914  1.00  0.00
ATOM   2233  HD1 TRP A 141     134.879 106.897 107.078  1.00  0.00
ATOM   2234  HE1 TRP A 141     134.330 106.049 104.699  1.00  0.00
ATOM   2235  HE3 TRP A 141     136.968 110.805 104.664  1.00  0.00
ATOM   2236  HZ2 TRP A 141     134.828 107.086 102.120  1.00  0.00
ATOM   2237  HZ3 TRP A 141     136.902 110.824 102.208  1.00  0.00
ATOM   2238  HH2 TRP A 141     135.848 108.994 100.956  1.00  0.00
ATOM   2239  N   ILE A 142     137.154 109.938 110.356  1.00  0.00
ATOM   2240  CA  ILE A 142     137.800 110.819 111.320  1.00  0.00
ATOM   2241  C   ILE A 142     138.973 110.107 111.978  1.00  0.00
ATOM   2242  O   ILE A 142     140.044 110.697 112.154  1.00  0.00
ATOM   2243  HN  ILE A 142     136.340 109.720 110.525  1.00  0.00
ATOM   2244  HA  ILE A 142     138.145 111.593 110.848  1.00  0.00
ATOM   2245  CB  ILE A 142     136.792 111.341 112.362  1.00  0.00
ATOM   2246  CG1 ILE A 142     136.130 112.625 111.868  1.00  0.00
ATOM   2247  CG2 ILE A 142     137.470 111.610 113.688  1.00  0.00
ATOM   2248  CD1 ILE A 142     134.791 112.904 112.505  1.00  0.00
ATOM   2249  HB  ILE A 142     136.035 110.571 112.502  1.00  0.00
ATOM   2250 1HG1 ILE A 142     136.002 112.564 110.788  1.00  0.00
ATOM   2251 2HG1 ILE A 142     136.796 113.464 112.063  1.00  0.00
ATOM   2252 1HG2 ILE A 142     136.729 111.976 114.397  1.00  0.00
ATOM   2253 2HG2 ILE A 142     137.910 110.684 114.056  1.00  0.00
ATOM   2254 3HG2 ILE A 142     138.247 112.359 113.543  1.00  0.00
ATOM   2255 1HD1 ILE A 142     134.392 113.832 112.099  1.00  0.00
ATOM   2256 2HD1 ILE A 142     134.114 112.080 112.283  1.00  0.00
ATOM   2257 3HD1 ILE A 142     134.923 112.997 113.582  1.00  0.00
ATOM   2258  N   VAL A 143     138.808 108.832 112.350  1.00  0.00
ATOM   2259  CA  VAL A 143     139.918 108.132 112.988  1.00  0.00
ATOM   2260  C   VAL A 143     141.107 108.043 112.040  1.00  0.00
ATOM   2261  O   VAL A 143     142.253 108.287 112.436  1.00  0.00
ATOM   2262  HN  VAL A 143     138.086 108.377 112.243  1.00  0.00
ATOM   2263  HA  VAL A 143     140.200 108.635 113.768  1.00  0.00
ATOM   2264  CB  VAL A 143     139.470 106.740 113.466  1.00  0.00
ATOM   2265  CG1 VAL A 143     140.674 105.912 113.876  1.00  0.00
ATOM   2266  CG2 VAL A 143     138.503 106.874 114.626  1.00  0.00
ATOM   2267  HB  VAL A 143     138.964 106.233 112.646  1.00  0.00
ATOM   2268 1HG1 VAL A 143     140.334 104.933 114.210  1.00  0.00
ATOM   2269 2HG1 VAL A 143     141.337 105.802 113.019  1.00  0.00
ATOM   2270 3HG1 VAL A 143     141.195 106.420 114.686  1.00  0.00
ATOM   2271 1HG2 VAL A 143     138.198 105.880 114.950  1.00  0.00
ATOM   2272 2HG2 VAL A 143     139.000 107.395 115.443  1.00  0.00
ATOM   2273 3HG2 VAL A 143     137.633 107.441 114.299  1.00  0.00
ATOM   2274  N   VAL A 144     140.858 107.699 110.776  1.00  0.00
ATOM   2275  CA  VAL A 144     141.957 107.527 109.831  1.00  0.00
ATOM   2276  C   VAL A 144     142.638 108.860 109.547  1.00  0.00
ATOM   2277  O   VAL A 144     143.871 108.952 109.540  1.00  0.00
ATOM   2278  HN  VAL A 144     140.075 107.562 110.447  1.00  0.00
ATOM   2279  HA  VAL A 144     142.623 106.942 110.225  1.00  0.00
ATOM   2280  CB  VAL A 144     141.446 106.862 108.541  1.00  0.00
ATOM   2281  CG1 VAL A 144     142.531 106.856 107.480  1.00  0.00
ATOM   2282  CG2 VAL A 144     140.979 105.445 108.830  1.00  0.00
ATOM   2283  HB  VAL A 144     140.601 107.438 108.165  1.00  0.00
ATOM   2284 1HG1 VAL A 144     142.144 106.381 106.580  1.00  0.00
ATOM   2285 2HG1 VAL A 144     142.820 107.883 107.263  1.00  0.00
ATOM   2286 3HG1 VAL A 144     143.389 106.300 107.854  1.00  0.00
ATOM   2287 1HG2 VAL A 144     140.622 104.994 107.905  1.00  0.00
ATOM   2288 2HG2 VAL A 144     141.815 104.870 109.225  1.00  0.00
ATOM   2289 3HG2 VAL A 144     140.173 105.480 109.562  1.00  0.00
ATOM   2290  N   VAL A 145     141.853 109.912 109.306  1.00  0.00
ATOM   2291  CA  VAL A 145     142.425 111.218 108.999  1.00  0.00
ATOM   2292  C   VAL A 145     143.227 111.737 110.184  1.00  0.00
ATOM   2293  O   VAL A 145     144.346 112.238 110.025  1.00  0.00
ATOM   2294  HN  VAL A 145     140.993 109.898 109.314  1.00  0.00
ATOM   2295  HA  VAL A 145     143.033 111.132 108.248  1.00  0.00
ATOM   2296  CB  VAL A 145     141.309 112.200 108.597  1.00  0.00
ATOM   2297  CG1 VAL A 145     141.837 113.624 108.551  1.00  0.00
ATOM   2298  CG2 VAL A 145     140.714 111.805 107.256  1.00  0.00
ATOM   2299  HB  VAL A 145     140.523 112.154 109.350  1.00  0.00
ATOM   2300 1HG1 VAL A 145     141.027 114.293 108.265  1.00  0.00
ATOM   2301 2HG1 VAL A 145     142.212 113.895 109.537  1.00  0.00
ATOM   2302 3HG1 VAL A 145     142.642 113.680 107.819  1.00  0.00
ATOM   2303 1HG2 VAL A 145     139.929 112.513 106.994  1.00  0.00
ATOM   2304 2HG2 VAL A 145     141.498 111.824 106.501  1.00  0.00
ATOM   2305 3HG2 VAL A 145     140.298 110.802 107.334  1.00  0.00
ATOM   2306  N   ALA A 146     142.668 111.628 111.390  1.00  0.00
ATOM   2307  CA  ALA A 146     143.393 112.062 112.577  1.00  0.00
ATOM   2308  C   ALA A 146     144.633 111.213 112.813  1.00  0.00
ATOM   2309  O   ALA A 146     145.589 111.677 113.443  1.00  0.00
ATOM   2310  HN  ALA A 146     141.883 111.311 111.543  1.00  0.00
ATOM   2311  HA  ALA A 146     143.683 112.976 112.433  1.00  0.00
ATOM   2312  CB  ALA A 146     142.477 112.010 113.798  1.00  0.00
ATOM   2313 1HB  ALA A 146     143.035 112.337 114.674  1.00  0.00
ATOM   2314 2HB  ALA A 146     141.627 112.670 113.632  1.00  0.00
ATOM   2315 3HB  ALA A 146     142.131 110.987 113.939  1.00  0.00
ATOM   2316  N   GLY A 147     144.638 109.977 112.318  1.00  0.00
ATOM   2317  CA  GLY A 147     145.783 109.120 112.538  1.00  0.00
ATOM   2318  C   GLY A 147     145.970 108.815 114.015  1.00  0.00
ATOM   2319  O   GLY A 147     145.014 108.700 114.787  1.00  0.00
ATOM   2320  HN  GLY A 147     143.999 109.626 111.862  1.00  0.00
ATOM   2321 1HA  GLY A 147     146.581 109.548 112.191  1.00  0.00
ATOM   2322 2HA  GLY A 147     145.669 108.292 112.047  1.00  0.00
ATOM   2323  N   GLU A 148     147.232 108.685 114.411  1.00  0.00
ATOM   2324  CA  GLU A 148     147.586 108.397 115.793  1.00  0.00
ATOM   2325  C   GLU A 148     147.617 109.643 116.670  1.00  0.00
ATOM   2326  O   GLU A 148     147.836 109.523 117.880  1.00  0.00
ATOM   2327  HN  GLU A 148     147.920 108.758 113.900  1.00  0.00
ATOM   2328  HA  GLU A 148     146.892 107.816 116.142  1.00  0.00
ATOM   2329  CB  GLU A 148     148.949 107.693 115.854  1.00  0.00
ATOM   2330  CG  GLU A 148     150.169 108.614 115.768  1.00  0.00
ATOM   2331  CD  GLU A 148     150.162 109.520 114.550  1.00  0.00
ATOM   2332  OE1 GLU A 148     151.003 110.440 114.490  1.00  0.00
ATOM   2333  OE2 GLU A 148     149.322 109.311 113.650  1.00  0.00
ATOM   2334 1HB  GLU A 148     149.002 106.971 115.040  1.00  0.00
ATOM   2335 2HB  GLU A 148     149.006 107.129 116.784  1.00  0.00
ATOM   2336 1HG  GLU A 148     151.072 108.006 115.752  1.00  0.00
ATOM   2337 2HG  GLU A 148     150.214 109.228 116.666  1.00  0.00
ATOM   2338  N   ASP A 149     147.404 110.826 116.100  1.00  0.00
ATOM   2339  CA  ASP A 149     147.406 112.068 116.871  1.00  0.00
ATOM   2340  C   ASP A 149     146.059 112.179 117.572  1.00  0.00
ATOM   2341  O   ASP A 149     145.059 112.573 116.969  1.00  0.00
ATOM   2342  HN  ASP A 149     147.254 110.950 115.262  1.00  0.00
ATOM   2343  HA  ASP A 149     148.115 112.062 117.533  1.00  0.00
ATOM   2344  CB  ASP A 149     147.672 113.262 115.960  1.00  0.00
ATOM   2345  CG  ASP A 149     147.496 114.598 116.665  1.00  0.00
ATOM   2346  OD1 ASP A 149     147.120 114.620 117.856  1.00  0.00
ATOM   2347  OD2 ASP A 149     147.757 115.637 116.024  1.00  0.00
ATOM   2348 1HB  ASP A 149     146.998 113.217 115.106  1.00  0.00
ATOM   2349 2HB  ASP A 149     148.686 113.195 115.569  1.00  0.00
ATOM   2350  N   ARG A 150     146.032 111.839 118.863  1.00  0.00
ATOM   2351  CA  ARG A 150     144.767 111.804 119.587  1.00  0.00
ATOM   2352  C   ARG A 150     144.262 113.201 119.919  1.00  0.00
ATOM   2353  O   ARG A 150     143.048 113.405 120.027  1.00  0.00
ATOM   2354  HN  ARG A 150     146.721 111.628 119.332  1.00  0.00
ATOM   2355  HA  ARG A 150     144.105 111.391 119.011  1.00  0.00
ATOM   2356  CB  ARG A 150     144.920 110.971 120.859  1.00  0.00
ATOM   2357  CG  ARG A 150     145.409 109.548 120.607  1.00  0.00
ATOM   2358  CD  ARG A 150     144.728 108.925 119.395  1.00  0.00
ATOM   2359  NE  ARG A 150     145.043 107.511 119.239  1.00  0.00
ATOM   2360  CZ  ARG A 150     144.520 106.730 118.304  1.00  0.00
ATOM   2361  NH1 ARG A 150     143.644 107.193 117.427  1.00  0.00
ATOM   2362  NH2 ARG A 150     144.883 105.452 118.248  1.00  0.00
ATOM   2363 1HB  ARG A 150     143.961 110.930 121.373  1.00  0.00
ATOM   2364 2HB  ARG A 150     145.618 111.472 121.528  1.00  0.00
ATOM   2365 1HG  ARG A 150     145.216 108.936 121.487  1.00  0.00
ATOM   2366 2HG  ARG A 150     146.487 109.556 120.454  1.00  0.00
ATOM   2367 1HD  ARG A 150     145.031 109.462 118.497  1.00  0.00
ATOM   2368 2HD  ARG A 150     143.650 109.045 119.488  1.00  0.00
ATOM   2369  HE  ARG A 150     145.604 107.161 119.789  1.00  0.00
ATOM   2370 1HH1 ARG A 150     143.402 108.018 117.456  1.00  0.00
ATOM   2371 2HH1 ARG A 150     143.317 106.669 116.828  1.00  0.00
ATOM   2372 1HH2 ARG A 150     145.451 105.141 118.814  1.00  0.00
ATOM   2373 2HH2 ARG A 150     144.550 104.936 117.646  1.00  0.00
ATOM   2374  N   SER A 151     145.160 114.171 120.091  1.00  0.00
ATOM   2375  CA  SER A 151     144.710 115.546 120.275  1.00  0.00
ATOM   2376  C   SER A 151     143.940 116.027 119.053  1.00  0.00
ATOM   2377  O   SER A 151     142.878 116.652 119.179  1.00  0.00
ATOM   2378  HN  SER A 151     146.012 114.057 120.104  1.00  0.00
ATOM   2379  HA  SER A 151     144.113 115.577 121.039  1.00  0.00
ATOM   2380  CB  SER A 151     145.905 116.458 120.550  1.00  0.00
ATOM   2381  OG  SER A 151     146.643 116.005 121.670  1.00  0.00
ATOM   2382 1HB  SER A 151     145.557 117.475 120.727  1.00  0.00
ATOM   2383 2HB  SER A 151     146.551 116.490 119.674  1.00  0.00
ATOM   2384  HG  SER A 151     147.395 116.599 121.824  1.00  0.00
ATOM   2385  N   LYS A 152     144.456 115.730 117.860  1.00  0.00
ATOM   2386  CA  LYS A 152     143.749 116.088 116.637  1.00  0.00
ATOM   2387  C   LYS A 152     142.407 115.376 116.558  1.00  0.00
ATOM   2388  O   LYS A 152     141.408 115.968 116.139  1.00  0.00
ATOM   2389  HN  LYS A 152     145.205 115.326 117.733  1.00  0.00
ATOM   2390  HA  LYS A 152     143.578 117.043 116.645  1.00  0.00
ATOM   2391  CB  LYS A 152     144.612 115.751 115.422  1.00  0.00
ATOM   2392  CG  LYS A 152     144.001 116.137 114.086  1.00  0.00
ATOM   2393  CD  LYS A 152     144.920 115.757 112.936  1.00  0.00
ATOM   2394  CE  LYS A 152     144.319 116.128 111.592  1.00  0.00
ATOM   2395  NZ  LYS A 152     145.179 115.692 110.457  1.00  0.00
ATOM   2396 1HB  LYS A 152     144.810 114.680 115.420  1.00  0.00
ATOM   2397 2HB  LYS A 152     145.573 116.253 115.525  1.00  0.00
ATOM   2398 1HG  LYS A 152     143.812 117.209 114.065  1.00  0.00
ATOM   2399 2HG  LYS A 152     143.039 115.641 113.966  1.00  0.00
ATOM   2400 1HD  LYS A 152     145.114 114.686 112.964  1.00  0.00
ATOM   2401 2HD  LYS A 152     145.879 116.258 113.056  1.00  0.00
ATOM   2402 1HE  LYS A 152     144.176 117.206 111.545  1.00  0.00
ATOM   2403 2HE  LYS A 152     143.335 115.672 111.497  1.00  0.00
ATOM   2404 1HZ  LYS A 152     144.704 115.981 109.521  1.00  0.00
ATOM   2405 2HZ  LYS A 152     146.152 116.173 110.544  1.00  0.00
ATOM   2406 3HZ  LYS A 152     145.295 114.610 110.496  1.00  0.00
ATOM   2407  N   LEU A 153     142.364 114.103 116.954  1.00  0.00
ATOM   2408  CA  LEU A 153     141.107 113.363 116.926  1.00  0.00
ATOM   2409  C   LEU A 153     140.076 113.988 117.858  1.00  0.00
ATOM   2410  O   LEU A 153     138.905 114.148 117.489  1.00  0.00
ATOM   2411  HN  LEU A 153     143.039 113.652 117.239  1.00  0.00
ATOM   2412  HA  LEU A 153     140.747 113.401 116.026  1.00  0.00
ATOM   2413  CB  LEU A 153     141.362 111.905 117.306  1.00  0.00
ATOM   2414  CG  LEU A 153     140.134 111.010 117.454  1.00  0.00
ATOM   2415  CD1 LEU A 153     139.335 111.003 116.174  1.00  0.00
ATOM   2416  CD2 LEU A 153     140.554 109.600 117.827  1.00  0.00
ATOM   2417 1HB  LEU A 153     141.909 111.890 118.247  1.00  0.00
ATOM   2418 2HB  LEU A 153     142.014 111.466 116.552  1.00  0.00
ATOM   2419  HG  LEU A 153     139.506 111.406 118.251  1.00  0.00
ATOM   2420 1HD1 LEU A 153     138.466 110.360 116.302  1.00  0.00
ATOM   2421 2HD1 LEU A 153     139.015 112.020 115.950  1.00  0.00
ATOM   2422 3HD1 LEU A 153     139.961 110.625 115.367  1.00  0.00
ATOM   2423 1HD2 LEU A 153     139.664 108.980 117.927  1.00  0.00
ATOM   2424 2HD2 LEU A 153     141.197 109.203 117.043  1.00  0.00
ATOM   2425 3HD2 LEU A 153     141.095 109.629 118.772  1.00  0.00
ATOM   2426  N   ALA A 154     140.493 114.344 119.074  1.00  0.00
ATOM   2427  CA  ALA A 154     139.568 114.958 120.019  1.00  0.00
ATOM   2428  C   ALA A 154     139.081 116.307 119.509  1.00  0.00
ATOM   2429  O   ALA A 154     137.889 116.624 119.608  1.00  0.00
ATOM   2430  HN  ALA A 154     141.294 114.242 119.370  1.00  0.00
ATOM   2431  HA  ALA A 154     138.795 114.379 120.111  1.00  0.00
ATOM   2432  CB  ALA A 154     140.238 115.110 121.383  1.00  0.00
ATOM   2433 1HB  ALA A 154     139.534 115.569 122.075  1.00  0.00
ATOM   2434 2HB  ALA A 154     140.528 114.126 121.747  1.00  0.00
ATOM   2435 3HB  ALA A 154     141.119 115.741 121.277  1.00  0.00
ATOM   2436  N   ASN A 155     139.988 117.117 118.959  1.00  0.00
ATOM   2437  CA  ASN A 155     139.576 118.405 118.415  1.00  0.00
ATOM   2438  C   ASN A 155     138.601 118.221 117.261  1.00  0.00
ATOM   2439  O   ASN A 155     137.632 118.975 117.130  1.00  0.00
ATOM   2440  HN  ASN A 155     140.828 116.944 118.892  1.00  0.00
ATOM   2441  HA  ASN A 155     139.122 118.901 119.114  1.00  0.00
ATOM   2442  CB  ASN A 155     140.799 119.201 117.963  1.00  0.00
ATOM   2443  CG  ASN A 155     141.641 119.680 119.125  1.00  0.00
ATOM   2444  OD1 ASN A 155     141.569 119.133 120.225  1.00  0.00
ATOM   2445  ND2 ASN A 155     142.445 120.709 118.889  1.00  0.00
ATOM   2446 1HB  ASN A 155     140.473 120.059 117.377  1.00  0.00
ATOM   2447 2HB  ASN A 155     141.409 118.581 117.308  1.00  0.00
ATOM   2448 1HD2 ASN A 155     142.473 121.131 117.965  1.00  0.00
ATOM   2449 2HD2 ASN A 155     143.033 121.075 119.632  1.00  0.00
ATOM   2450  N   MET A 156     138.843 117.222 116.412  1.00  0.00
ATOM   2451  CA  MET A 156     137.947 116.967 115.292  1.00  0.00
ATOM   2452  C   MET A 156     136.565 116.554 115.780  1.00  0.00
ATOM   2453  O   MET A 156     135.550 117.027 115.258  1.00  0.00
ATOM   2454  HN  MET A 156     139.512 116.683 116.462  1.00  0.00
ATOM   2455  HA  MET A 156     137.845 117.786 114.783  1.00  0.00
ATOM   2456  CB  MET A 156     138.546 115.891 114.389  1.00  0.00
ATOM   2457  CG  MET A 156     138.121 115.989 112.935  1.00  0.00
ATOM   2458  SD  MET A 156     139.007 114.855 111.845  1.00  0.00
ATOM   2459  CE  MET A 156     140.715 115.234 112.228  1.00  0.00
ATOM   2460 1HB  MET A 156     138.262 114.912 114.773  1.00  0.00
ATOM   2461 2HB  MET A 156     139.632 115.952 114.443  1.00  0.00
ATOM   2462 1HG  MET A 156     138.276 117.008 112.588  1.00  0.00
ATOM   2463 2HG  MET A 156     137.054 115.789 112.863  1.00  0.00
ATOM   2464 1HE  MET A 156     141.363 114.602 111.622  1.00  0.00
ATOM   2465 2HE  MET A 156     140.904 116.283 112.004  1.00  0.00
ATOM   2466 3HE  MET A 156     140.892 115.042 113.285  1.00  0.00
ATOM   2467  N   ASN A 157     136.506 115.678 116.784  1.00  0.00
ATOM   2468  CA  ASN A 157     135.212 115.282 117.331  1.00  0.00
ATOM   2469  C   ASN A 157     134.486 116.476 117.936  1.00  0.00
ATOM   2470  O   ASN A 157     133.274 116.647 117.741  1.00  0.00
ATOM   2471  HN  ASN A 157     137.187 115.308 117.156  1.00  0.00
ATOM   2472  HA  ASN A 157     134.666 114.937 116.607  1.00  0.00
ATOM   2473  CB  ASN A 157     135.401 114.185 118.377  1.00  0.00
ATOM   2474  CG  ASN A 157     135.501 112.807 117.762  1.00  0.00
ATOM   2475  OD1 ASN A 157     134.723 112.452 116.879  1.00  0.00
ATOM   2476  ND2 ASN A 157     136.466 112.022 118.224  1.00  0.00
ATOM   2477 1HB  ASN A 157     134.566 114.207 119.076  1.00  0.00
ATOM   2478 2HB  ASN A 157     136.303 114.388 118.952  1.00  0.00
ATOM   2479 1HD2 ASN A 157     137.087 112.357 118.955  1.00  0.00
ATOM   2480 2HD2 ASN A 157     136.584 111.086 117.846  1.00  0.00
ATOM   2481  N   ALA A 158     135.212 117.317 118.675  1.00  0.00
ATOM   2482  CA  ALA A 158     134.589 118.490 119.276  1.00  0.00
ATOM   2483  C   ALA A 158     134.056 119.435 118.209  1.00  0.00
ATOM   2484  O   ALA A 158     132.956 119.981 118.348  1.00  0.00
ATOM   2485  HN  ALA A 158     136.052 117.230 118.839  1.00  0.00
ATOM   2486  HA  ALA A 158     133.836 118.196 119.813  1.00  0.00
ATOM   2487  CB  ALA A 158     135.590 119.208 120.179  1.00  0.00
ATOM   2488 1HB  ALA A 158     135.109 120.080 120.619  1.00  0.00
ATOM   2489 2HB  ALA A 158     135.912 118.526 120.964  1.00  0.00
ATOM   2490 3HB  ALA A 158     136.447 119.518 119.582  1.00  0.00
ATOM   2491  N   THR A 159     134.822 119.646 117.138  1.00  0.00
ATOM   2492  CA  THR A 159     134.357 120.509 116.058  1.00  0.00
ATOM   2493  C   THR A 159     133.125 119.922 115.385  1.00  0.00
ATOM   2494  O   THR A 159     132.185 120.650 115.045  1.00  0.00
ATOM   2495  HN  THR A 159     135.602 119.306 117.015  1.00  0.00
ATOM   2496  HA  THR A 159     134.112 121.367 116.437  1.00  0.00
ATOM   2497  CB  THR A 159     135.473 120.721 115.037  1.00  0.00
ATOM   2498  OG1 THR A 159     136.596 121.341 115.676  1.00  0.00
ATOM   2499  CG2 THR A 159     134.995 121.602 113.894  1.00  0.00
ATOM   2500  HB  THR A 159     135.763 119.752 114.635  1.00  0.00
ATOM   2501  HG1 THR A 159     137.304 121.475 115.027  1.00  0.00
ATOM   2502 1HG2 THR A 159     135.810 121.735 113.184  1.00  0.00
ATOM   2503 2HG2 THR A 159     134.151 121.120 113.404  1.00  0.00
ATOM   2504 3HG2 THR A 159     134.690 122.568 114.294  1.00  0.00
ATOM   2505  N   ILE A 160     133.113 118.604 115.179  1.00  0.00
ATOM   2506  CA  ILE A 160     131.948 117.962 114.581  1.00  0.00
ATOM   2507  C   ILE A 160     130.717 118.200 115.441  1.00  0.00
ATOM   2508  O   ILE A 160     129.644 118.548 114.935  1.00  0.00
ATOM   2509  HN  ILE A 160     133.757 118.068 115.374  1.00  0.00
ATOM   2510  HA  ILE A 160     131.781 118.354 113.709  1.00  0.00
ATOM   2511  CB  ILE A 160     132.214 116.458 114.379  1.00  0.00
ATOM   2512  CG1 ILE A 160     133.230 116.232 113.255  1.00  0.00
ATOM   2513  CG2 ILE A 160     130.920 115.722 114.086  1.00  0.00
ATOM   2514  CD1 ILE A 160     132.730 116.599 111.870  1.00  0.00
ATOM   2515  HB  ILE A 160     132.634 116.060 115.301  1.00  0.00
ATOM   2516 1HG1 ILE A 160     133.524 115.184 113.255  1.00  0.00
ATOM   2517 2HG1 ILE A 160     134.125 116.814 113.470  1.00  0.00
ATOM   2518 1HG2 ILE A 160     131.137 114.664 113.948  1.00  0.00
ATOM   2519 2HG2 ILE A 160     130.239 115.855 114.925  1.00  0.00
ATOM   2520 3HG2 ILE A 160     130.477 116.131 113.179  1.00  0.00
ATOM   2521 1HD1 ILE A 160     133.519 116.404 111.145  1.00  0.00
ATOM   2522 2HD1 ILE A 160     131.854 115.995 111.638  1.00  0.00
ATOM   2523 3HD1 ILE A 160     132.466 117.656 111.857  1.00  0.00
ATOM   2524  N   ARG A 161     130.851 118.027 116.757  1.00  0.00
ATOM   2525  CA  ARG A 161     129.691 118.202 117.625  1.00  0.00
ATOM   2526  C   ARG A 161     129.261 119.664 117.695  1.00  0.00
ATOM   2527  O   ARG A 161     128.062 119.959 117.775  1.00  0.00
ATOM   2528  HN  ARG A 161     131.583 117.815 117.155  1.00  0.00
ATOM   2529  HA  ARG A 161     128.954 117.699 117.244  1.00  0.00
ATOM   2530  CB  ARG A 161     129.985 117.657 119.021  1.00  0.00
ATOM   2531  CG  ARG A 161     128.740 117.264 119.810  1.00  0.00
ATOM   2532  CD  ARG A 161     127.984 116.098 119.177  1.00  0.00
ATOM   2533  NE  ARG A 161     128.661 114.822 119.378  1.00  0.00
ATOM   2534  CZ  ARG A 161     129.484 114.258 118.504  1.00  0.00
ATOM   2535  NH1 ARG A 161     129.780 114.841 117.353  1.00  0.00
ATOM   2536  NH2 ARG A 161     130.027 113.079 118.792  1.00  0.00
ATOM   2537 1HB  ARG A 161     130.536 118.409 119.584  1.00  0.00
ATOM   2538 2HB  ARG A 161     130.634 116.787 118.930  1.00  0.00
ATOM   2539 1HG  ARG A 161     128.076 118.124 119.884  1.00  0.00
ATOM   2540 2HG  ARG A 161     129.028 116.996 120.825  1.00  0.00
ATOM   2541 1HD  ARG A 161     127.868 116.280 118.110  1.00  0.00
ATOM   2542 2HD  ARG A 161     126.982 116.045 119.601  1.00  0.00
ATOM   2543  HE  ARG A 161     128.516 114.405 120.116  1.00  0.00
ATOM   2544 1HH1 ARG A 161     129.436 115.604 117.157  1.00  0.00
ATOM   2545 2HH1 ARG A 161     130.316 114.456 116.802  1.00  0.00
ATOM   2546 1HH2 ARG A 161     129.843 112.692 119.537  1.00  0.00
ATOM   2547 2HH2 ARG A 161     130.562 112.704 118.233  1.00  0.00
ATOM   2548  N   ARG A 162     130.218 120.594 117.673  1.00  0.00
ATOM   2549  CA  ARG A 162     129.859 122.008 117.643  1.00  0.00
ATOM   2550  C   ARG A 162     129.075 122.342 116.384  1.00  0.00
ATOM   2551  O   ARG A 162     128.070 123.061 116.438  1.00  0.00
ATOM   2552  HN  ARG A 162     131.063 120.433 117.675  1.00  0.00
ATOM   2553  HA  ARG A 162     129.296 122.193 118.411  1.00  0.00
ATOM   2554  CB  ARG A 162     131.112 122.876 117.727  1.00  0.00
ATOM   2555  CG  ARG A 162     131.812 122.841 119.067  1.00  0.00
ATOM   2556  CD  ARG A 162     133.155 123.543 119.002  1.00  0.00
ATOM   2557  NE  ARG A 162     134.068 123.074 120.036  1.00  0.00
ATOM   2558  CZ  ARG A 162     135.367 123.336 120.064  1.00  0.00
ATOM   2559  NH1 ARG A 162     135.945 124.068 119.126  1.00  0.00
ATOM   2560  NH2 ARG A 162     136.106 122.850 121.057  1.00  0.00
ATOM   2561 1HB  ARG A 162     130.840 123.906 117.501  1.00  0.00
ATOM   2562 2HB  ARG A 162     131.813 122.555 116.957  1.00  0.00
ATOM   2563 1HG  ARG A 162     131.954 121.807 119.379  1.00  0.00
ATOM   2564 2HG  ARG A 162     131.186 123.318 119.820  1.00  0.00
ATOM   2565 1HD  ARG A 162     133.008 124.617 119.109  1.00  0.00
ATOM   2566 2HD  ARG A 162     133.602 123.379 118.023  1.00  0.00
ATOM   2567  HE  ARG A 162     133.742 122.595 120.671  1.00  0.00
ATOM   2568 1HH1 ARG A 162     135.476 124.386 118.479  1.00  0.00
ATOM   2569 2HH1 ARG A 162     136.790 124.226 119.163  1.00  0.00
ATOM   2570 1HH2 ARG A 162     135.740 122.372 121.671  1.00  0.00
ATOM   2571 2HH2 ARG A 162     136.950 123.014 121.085  1.00  0.00
ATOM   2572  N   ILE A 163     129.524 121.831 115.237  1.00  0.00
ATOM   2573  CA  ILE A 163     128.792 122.048 113.995  1.00  0.00
ATOM   2574  C   ILE A 163     127.399 121.450 114.102  1.00  0.00
ATOM   2575  O   ILE A 163     126.408 122.061 113.680  1.00  0.00
ATOM   2576  HN  ILE A 163     130.240 121.362 115.153  1.00  0.00
ATOM   2577  HA  ILE A 163     128.694 123.001 113.840  1.00  0.00
ATOM   2578  CB  ILE A 163     129.576 121.463 112.805  1.00  0.00
ATOM   2579  CG1 ILE A 163     130.509 122.528 112.225  1.00  0.00
ATOM   2580  CG2 ILE A 163     128.622 120.934 111.733  1.00  0.00
ATOM   2581  CD1 ILE A 163     131.423 122.027 111.125  1.00  0.00
ATOM   2582  HB  ILE A 163     130.176 120.625 113.158  1.00  0.00
ATOM   2583 1HG1 ILE A 163     131.119 122.936 113.030  1.00  0.00
ATOM   2584 2HG1 ILE A 163     129.907 123.347 111.835  1.00  0.00
ATOM   2585 1HG2 ILE A 163     129.206 120.528 110.908  1.00  0.00
ATOM   2586 2HG2 ILE A 163     127.999 120.153 112.167  1.00  0.00
ATOM   2587 3HG2 ILE A 163     127.997 121.753 111.379  1.00  0.00
ATOM   2588 1HD1 ILE A 163     132.045 122.851 110.778  1.00  0.00
ATOM   2589 2HD1 ILE A 163     132.050 121.230 111.521  1.00  0.00
ATOM   2590 3HD1 ILE A 163     130.816 121.649 110.304  1.00  0.00
ATOM   2591  N   ASP A 164     127.300 120.247 114.668  1.00  0.00
ATOM   2592  CA  ASP A 164     126.000 119.599 114.804  1.00  0.00
ATOM   2593  C   ASP A 164     125.053 120.463 115.627  1.00  0.00
ATOM   2594  O   ASP A 164     123.901 120.680 115.241  1.00  0.00
ATOM   2595  HN  ASP A 164     127.961 119.791 114.977  1.00  0.00
ATOM   2596  HA  ASP A 164     125.606 119.487 113.925  1.00  0.00
ATOM   2597  CB  ASP A 164     126.180 118.220 115.443  1.00  0.00
ATOM   2598  CG  ASP A 164     124.864 117.493 115.682  1.00  0.00
ATOM   2599  OD1 ASP A 164     123.788 118.121 115.610  1.00  0.00
ATOM   2600  OD2 ASP A 164     124.909 116.270 115.929  1.00  0.00
ATOM   2601 1HB  ASP A 164     126.703 118.332 116.392  1.00  0.00
ATOM   2602 2HB  ASP A 164     126.813 117.609 114.801  1.00  0.00
ATOM   2603  N   GLN A 165     125.528 120.975 116.762  1.00  0.00
ATOM   2604  CA  GLN A 165     124.664 121.771 117.631  1.00  0.00
ATOM   2605  C   GLN A 165     124.273 123.089 116.973  1.00  0.00
ATOM   2606  O   GLN A 165     123.104 123.501 117.030  1.00  0.00
ATOM   2607  HN  GLN A 165     126.333 120.878 117.048  1.00  0.00
ATOM   2608  HA  GLN A 165     123.852 121.265 117.790  1.00  0.00
ATOM   2609  CB  GLN A 165     125.363 122.036 118.959  1.00  0.00
ATOM   2610  CG  GLN A 165     125.091 120.993 120.014  1.00  0.00
ATOM   2611  CD  GLN A 165     126.115 121.034 121.121  1.00  0.00
ATOM   2612  OE1 GLN A 165     126.704 122.079 121.392  1.00  0.00
ATOM   2613  NE2 GLN A 165     126.343 119.897 121.762  1.00  0.00
ATOM   2614 1HB  GLN A 165     125.049 123.009 119.335  1.00  0.00
ATOM   2615 2HB  GLN A 165     126.437 122.093 118.787  1.00  0.00
ATOM   2616 1HG  GLN A 165     125.091 120.005 119.556  1.00  0.00
ATOM   2617 2HG  GLN A 165     124.098 121.150 120.432  1.00  0.00
ATOM   2618 1HE2 GLN A 165     125.832 119.057 121.504  1.00  0.00
ATOM   2619 2HE2 GLN A 165     127.028 119.865 122.511  1.00  0.00
ATOM   2620  N   LEU A 166     125.236 123.776 116.357  1.00  0.00
ATOM   2621  CA  LEU A 166     124.922 125.047 115.717  1.00  0.00
ATOM   2622  C   LEU A 166     123.916 124.849 114.595  1.00  0.00
ATOM   2623  O   LEU A 166     122.995 125.654 114.428  1.00  0.00
ATOM   2624  HN  LEU A 166     126.058 123.530 116.299  1.00  0.00
ATOM   2625  HA  LEU A 166     124.524 125.634 116.379  1.00  0.00
ATOM   2626  CB  LEU A 166     126.195 125.706 115.190  1.00  0.00
ATOM   2627  CG  LEU A 166     126.994 126.543 116.192  1.00  0.00
ATOM   2628  CD1 LEU A 166     128.219 127.138 115.520  1.00  0.00
ATOM   2629  CD2 LEU A 166     126.144 127.642 116.816  1.00  0.00
ATOM   2630 1HB  LEU A 166     125.926 126.345 114.350  1.00  0.00
ATOM   2631 2HB  LEU A 166     126.847 124.926 114.801  1.00  0.00
ATOM   2632  HG  LEU A 166     127.314 125.881 116.995  1.00  0.00
ATOM   2633 1HD1 LEU A 166     128.772 127.728 116.249  1.00  0.00
ATOM   2634 2HD1 LEU A 166     128.845 126.330 115.145  1.00  0.00
ATOM   2635 3HD1 LEU A 166     127.898 127.772 114.695  1.00  0.00
ATOM   2636 1HD2 LEU A 166     126.755 128.207 117.518  1.00  0.00
ATOM   2637 2HD2 LEU A 166     125.780 128.300 116.028  1.00  0.00
ATOM   2638 3HD2 LEU A 166     125.303 127.187 117.338  1.00  0.00
ATOM   2639  N   THR A 167     124.071 123.781 113.813  1.00  0.00
ATOM   2640  CA  THR A 167     123.074 123.479 112.796  1.00  0.00
ATOM   2641  C   THR A 167     121.724 123.172 113.429  1.00  0.00
ATOM   2642  O   THR A 167     120.692 123.666 112.968  1.00  0.00
ATOM   2643  HN  THR A 167     124.731 123.231 113.854  1.00  0.00
ATOM   2644  HA  THR A 167     122.966 124.260 112.231  1.00  0.00
ATOM   2645  CB  THR A 167     123.542 122.309 111.936  1.00  0.00
ATOM   2646  OG1 THR A 167     124.666 122.715 111.147  1.00  0.00
ATOM   2647  CG2 THR A 167     122.429 121.840 111.022  1.00  0.00
ATOM   2648  HB  THR A 167     123.827 121.487 112.591  1.00  0.00
ATOM   2649  HG1 THR A 167     124.963 121.971 110.600  1.00  0.00
ATOM   2650 1HG2 THR A 167     122.791 121.006 110.422  1.00  0.00
ATOM   2651 2HG2 THR A 167     121.583 121.521 111.629  1.00  0.00
ATOM   2652 3HG2 THR A 167     122.132 122.663 110.374  1.00  0.00
ATOM   2653  N   ASN A 168     121.714 122.380 114.502  1.00  0.00
ATOM   2654  CA  ASN A 168     120.457 122.025 115.147  1.00  0.00
ATOM   2655  C   ASN A 168     119.710 123.257 115.630  1.00  0.00
ATOM   2656  O   ASN A 168     118.474 123.262 115.655  1.00  0.00
ATOM   2657  HN  ASN A 168     122.413 122.040 114.871  1.00  0.00
ATOM   2658  HA  ASN A 168     119.898 121.580 114.491  1.00  0.00
ATOM   2659  CB  ASN A 168     120.723 121.076 116.315  1.00  0.00
ATOM   2660  CG  ASN A 168     119.459 120.688 117.049  1.00  0.00
ATOM   2661  OD1 ASN A 168     118.382 120.615 116.458  1.00  0.00
ATOM   2662  ND2 ASN A 168     119.582 120.435 118.346  1.00  0.00
ATOM   2663 1HB  ASN A 168     121.413 121.549 117.012  1.00  0.00
ATOM   2664 2HB  ASN A 168     121.213 120.177 115.943  1.00  0.00
ATOM   2665 1HD2 ASN A 168     120.491 120.507 118.794  1.00  0.00
ATOM   2666 2HD2 ASN A 168     118.767 120.169 118.891  1.00  0.00
ATOM   2667  N   ILE A 169     120.432 124.304 116.021  1.00  0.00
ATOM   2668  CA  ILE A 169     119.759 125.509 116.498  1.00  0.00
ATOM   2669  C   ILE A 169     119.470 126.504 115.375  1.00  0.00
ATOM   2670  O   ILE A 169     118.552 127.320 115.502  1.00  0.00
ATOM   2671  HN  ILE A 169     121.291 124.339 116.019  1.00  0.00
ATOM   2672  HA  ILE A 169     118.902 125.227 116.855  1.00  0.00
ATOM   2673  CB  ILE A 169     120.572 126.182 117.618  1.00  0.00
ATOM   2674  CG1 ILE A 169     119.660 127.047 118.490  1.00  0.00
ATOM   2675  CG2 ILE A 169     121.679 127.043 117.045  1.00  0.00
ATOM   2676  CD1 ILE A 169     118.678 126.267 119.330  1.00  0.00
ATOM   2677  HB  ILE A 169     121.017 125.394 118.224  1.00  0.00
ATOM   2678 1HG1 ILE A 169     119.107 127.731 117.848  1.00  0.00
ATOM   2679 2HG1 ILE A 169     120.278 127.656 119.148  1.00  0.00
ATOM   2680 1HG2 ILE A 169     122.231 127.502 117.864  1.00  0.00
ATOM   2681 2HG2 ILE A 169     122.345 126.417 116.453  1.00  0.00
ATOM   2682 3HG2 ILE A 169     121.238 127.815 116.416  1.00  0.00
ATOM   2683 1HD1 ILE A 169     118.077 126.964 119.912  1.00  0.00
ATOM   2684 2HD1 ILE A 169     118.036 125.682 118.673  1.00  0.00
ATOM   2685 3HD1 ILE A 169     119.229 125.605 119.997  1.00  0.00
ATOM   2686  N   LEU A 170     120.224 126.464 114.277  1.00  0.00
ATOM   2687  CA  LEU A 170     120.060 127.456 113.221  1.00  0.00
ATOM   2688  C   LEU A 170     119.117 126.989 112.117  1.00  0.00
ATOM   2689  O   LEU A 170     118.209 127.727 111.724  1.00  0.00
ATOM   2690  HN  LEU A 170     120.833 125.878 114.118  1.00  0.00
ATOM   2691  HA  LEU A 170     119.659 128.241 113.626  1.00  0.00
ATOM   2692  CB  LEU A 170     121.425 127.811 112.625  1.00  0.00
ATOM   2693  CG  LEU A 170     122.249 128.842 113.397  1.00  0.00
ATOM   2694  CD1 LEU A 170     123.631 128.968 112.787  1.00  0.00
ATOM   2695  CD2 LEU A 170     121.556 130.194 113.420  1.00  0.00
ATOM   2696 1HB  LEU A 170     121.271 128.183 111.613  1.00  0.00
ATOM   2697 2HB  LEU A 170     122.011 126.897 112.542  1.00  0.00
ATOM   2698  HG  LEU A 170     122.345 128.498 114.426  1.00  0.00
ATOM   2699 1HD1 LEU A 170     124.201 129.706 113.350  1.00  0.00
ATOM   2700 2HD1 LEU A 170     124.128 128.000 112.833  1.00  0.00
ATOM   2701 3HD1 LEU A 170     123.533 129.287 111.750  1.00  0.00
ATOM   2702 1HD2 LEU A 170     122.172 130.899 113.977  1.00  0.00
ATOM   2703 2HD2 LEU A 170     121.426 130.543 112.397  1.00  0.00
ATOM   2704 3HD2 LEU A 170     120.586 130.087 113.902  1.00  0.00
ATOM   2705  N   ALA A 171     119.321 125.778 111.602  1.00  0.00
ATOM   2706  CA  ALA A 171     118.499 125.308 110.492  1.00  0.00
ATOM   2707  C   ALA A 171     117.010 125.420 110.782  1.00  0.00
ATOM   2708  O   ALA A 171     116.270 125.865 109.888  1.00  0.00
ATOM   2709  HN  ALA A 171     119.918 125.221 111.873  1.00  0.00
ATOM   2710  HA  ALA A 171     118.676 125.883 109.731  1.00  0.00
ATOM   2711  CB  ALA A 171     118.878 123.864 110.141  1.00  0.00
ATOM   2712 1HB  ALA A 171     118.258 123.526 109.312  1.00  0.00
ATOM   2713 2HB  ALA A 171     119.928 123.833 109.856  1.00  0.00
ATOM   2714 3HB  ALA A 171     118.711 123.232 111.012  1.00  0.00
ATOM   2715  N   PRO A 172     116.504 125.042 111.958  1.00  0.00
ATOM   2716  CA  PRO A 172     115.083 125.300 112.231  1.00  0.00
ATOM   2717  C   PRO A 172     114.718 126.764 112.080  1.00  0.00
ATOM   2718  O   PRO A 172     113.660 127.078 111.525  1.00  0.00
ATOM   2719  HA  PRO A 172     114.495 124.849 111.604  1.00  0.00
ATOM   2720  CB  PRO A 172     114.913 124.812 113.675  1.00  0.00
ATOM   2721  CG  PRO A 172     115.984 123.806 113.858  1.00  0.00
ATOM   2722  CD  PRO A 172     117.148 124.304 113.057  1.00  0.00
ATOM   2723 1HB  PRO A 172     113.928 124.375 113.832  1.00  0.00
ATOM   2724 2HB  PRO A 172     115.014 125.632 114.385  1.00  0.00
ATOM   2725 1HG  PRO A 172     115.662 122.825 113.512  1.00  0.00
ATOM   2726 2HG  PRO A 172     116.248 123.702 114.909  1.00  0.00
ATOM   2727 1HD  PRO A 172     117.762 123.485 112.687  1.00  0.00
ATOM   2728 2HD  PRO A 172     117.798 124.947 113.648  1.00  0.00
ATOM   2729  N   MET A 173     115.580 127.673 112.540  1.00  0.00
ATOM   2730  CA  MET A 173     115.299 129.097 112.394  1.00  0.00
ATOM   2731  C   MET A 173     115.201 129.484 110.927  1.00  0.00
ATOM   2732  O   MET A 173     114.269 130.186 110.519  1.00  0.00
ATOM   2733  HN  MET A 173     116.323 127.493 112.934  1.00  0.00
ATOM   2734  HA  MET A 173     114.445 129.283 112.814  1.00  0.00
ATOM   2735  CB  MET A 173     116.386 129.920 113.085  1.00  0.00
ATOM   2736  CG  MET A 173     116.100 130.235 114.545  1.00  0.00
ATOM   2737  SD  MET A 173     117.148 131.518 115.275  1.00  0.00
ATOM   2738  CE  MET A 173     117.304 132.712 113.948  1.00  0.00
ATOM   2739 1HB  MET A 173     116.516 130.855 112.543  1.00  0.00
ATOM   2740 2HB  MET A 173     117.330 129.380 113.020  1.00  0.00
ATOM   2741 1HG  MET A 173     116.213 129.322 115.126  1.00  0.00
ATOM   2742 2HG  MET A 173     115.060 130.542 114.637  1.00  0.00
ATOM   2743 1HE  MET A 173     117.926 133.539 114.287  1.00  0.00
ATOM   2744 2HE  MET A 173     117.765 132.228 113.088  1.00  0.00
ATOM   2745 3HE  MET A 173     116.313 133.077 113.681  1.00  0.00
ATOM   2746  N   ALA A 174     116.163 129.041 110.117  1.00  0.00
ATOM   2747  CA  ALA A 174     116.155 129.403 108.704  1.00  0.00
ATOM   2748  C   ALA A 174     114.924 128.849 108.004  1.00  0.00
ATOM   2749  O   ALA A 174     114.266 129.558 107.233  1.00  0.00
ATOM   2750  HN  ALA A 174     116.818 128.539 110.358  1.00  0.00
ATOM   2751  HA  ALA A 174     116.125 130.370 108.637  1.00  0.00
ATOM   2752  CB  ALA A 174     117.428 128.898 108.028  1.00  0.00
ATOM   2753 1HB  ALA A 174     117.405 129.177 106.976  1.00  0.00
ATOM   2754 2HB  ALA A 174     118.291 129.351 108.513  1.00  0.00
ATOM   2755 3HB  ALA A 174     117.475 127.814 108.124  1.00  0.00
ATOM   2756  N   VAL A 175     114.593 127.583 108.260  1.00  0.00
ATOM   2757  CA  VAL A 175     113.437 126.984 107.605  1.00  0.00
ATOM   2758  C   VAL A 175     112.158 127.688 108.034  1.00  0.00
ATOM   2759  O   VAL A 175     111.286 127.966 107.206  1.00  0.00
ATOM   2760  HN  VAL A 175     115.015 127.062 108.799  1.00  0.00
ATOM   2761  HA  VAL A 175     113.530 127.098 106.646  1.00  0.00
ATOM   2762  CB  VAL A 175     113.374 125.473 107.888  1.00  0.00
ATOM   2763  CG1 VAL A 175     112.149 124.865 107.227  1.00  0.00
ATOM   2764  CG2 VAL A 175     114.630 124.789 107.377  1.00  0.00
ATOM   2765  HB  VAL A 175     113.305 125.325 108.965  1.00  0.00
ATOM   2766 1HG1 VAL A 175     112.124 123.797 107.440  1.00  0.00
ATOM   2767 2HG1 VAL A 175     111.256 125.344 107.626  1.00  0.00
ATOM   2768 3HG1 VAL A 175     112.209 125.028 106.152  1.00  0.00
ATOM   2769 1HG2 VAL A 175     114.564 123.723 107.588  1.00  0.00
ATOM   2770 2HG2 VAL A 175     114.710 124.951 106.303  1.00  0.00
ATOM   2771 3HG2 VAL A 175     115.496 125.214 107.882  1.00  0.00
ATOM   2772  N   GLY A 176     112.018 127.986 109.327  1.00  0.00
ATOM   2773  CA  GLY A 176     110.830 128.687 109.781  1.00  0.00
ATOM   2774  C   GLY A 176     110.707 130.070 109.174  1.00  0.00
ATOM   2775  O   GLY A 176     109.620 130.485 108.765  1.00  0.00
ATOM   2776  HN  GLY A 176     112.588 127.794 109.942  1.00  0.00
ATOM   2777 1HA  GLY A 176     110.851 128.762 110.748  1.00  0.00
ATOM   2778 2HA  GLY A 176     110.044 128.166 109.554  1.00  0.00
ATOM   2779  N   GLN A 177     111.819 130.804 109.107  1.00  0.00
ATOM   2780  CA  GLN A 177     111.785 132.134 108.511  1.00  0.00
ATOM   2781  C   GLN A 177     111.399 132.063 107.041  1.00  0.00
ATOM   2782  O   GLN A 177     110.556 132.839 106.576  1.00  0.00
ATOM   2783  HN  GLN A 177     112.591 130.557 109.395  1.00  0.00
ATOM   2784  HA  GLN A 177     111.112 132.659 108.971  1.00  0.00
ATOM   2785  CB  GLN A 177     113.143 132.815 108.675  1.00  0.00
ATOM   2786  CG  GLN A 177     113.057 134.299 108.971  1.00  0.00
ATOM   2787  CD  GLN A 177     112.420 134.586 110.314  1.00  0.00
ATOM   2788  OE1 GLN A 177     112.531 133.793 111.248  1.00  0.00
ATOM   2789  NE2 GLN A 177     111.745 135.724 110.418  1.00  0.00
ATOM   2790 1HB  GLN A 177     113.723 132.670 107.765  1.00  0.00
ATOM   2791 2HB  GLN A 177     113.688 132.326 109.481  1.00  0.00
ATOM   2792 1HG  GLN A 177     112.481 134.789 108.187  1.00  0.00
ATOM   2793 2HG  GLN A 177     114.057 134.729 108.948  1.00  0.00
ATOM   2794 1HE2 GLN A 177     111.679 136.350 109.621  1.00  0.00
ATOM   2795 2HE2 GLN A 177     111.294 135.969 111.295  1.00  0.00
ATOM   2796  N   ILE A 178     111.999 131.133 106.295  1.00  0.00
ATOM   2797  CA  ILE A 178     111.657 130.986 104.883  1.00  0.00
ATOM   2798  C   ILE A 178     110.185 130.635 104.739  1.00  0.00
ATOM   2799  O   ILE A 178     109.466 131.213 103.915  1.00  0.00
ATOM   2800  HN  ILE A 178     112.597 130.584 106.578  1.00  0.00
ATOM   2801  HA  ILE A 178     111.814 131.829 104.430  1.00  0.00
ATOM   2802  CB  ILE A 178     112.552 129.923 104.218  1.00  0.00
ATOM   2803  CG1 ILE A 178     114.021 130.370 104.155  1.00  0.00
ATOM   2804  CG2 ILE A 178     112.041 129.598 102.819  1.00  0.00
ATOM   2805  CD1 ILE A 178     114.247 131.865 104.020  1.00  0.00
ATOM   2806  HB  ILE A 178     112.506 129.026 104.834  1.00  0.00
ATOM   2807 1HG1 ILE A 178     114.498 129.871 103.312  1.00  0.00
ATOM   2808 2HG1 ILE A 178     114.526 130.025 105.056  1.00  0.00
ATOM   2809 1HG2 ILE A 178     112.689 128.846 102.371  1.00  0.00
ATOM   2810 2HG2 ILE A 178     111.024 129.216 102.893  1.00  0.00
ATOM   2811 3HG2 ILE A 178     112.054 130.506 102.217  1.00  0.00
ATOM   2812 1HD1 ILE A 178     115.318 132.060 103.986  1.00  0.00
ATOM   2813 2HD1 ILE A 178     113.776 132.213 103.102  1.00  0.00
ATOM   2814 3HD1 ILE A 178     113.805 132.369 104.878  1.00  0.00
ATOM   2815  N   MET A 179     109.712 129.688 105.550  1.00  0.00
ATOM   2816  CA  MET A 179     108.324 129.259 105.452  1.00  0.00
ATOM   2817  C   MET A 179     107.381 130.424 105.701  1.00  0.00
ATOM   2818  O   MET A 179     106.484 130.681 104.895  1.00  0.00
ATOM   2819  HN  MET A 179     110.169 129.285 106.157  1.00  0.00
ATOM   2820  HA  MET A 179     108.162 128.933 104.553  1.00  0.00
ATOM   2821  CB  MET A 179     108.057 128.124 106.440  1.00  0.00
ATOM   2822  CG  MET A 179     108.564 126.773 105.967  1.00  0.00
ATOM   2823  SD  MET A 179     107.673 125.386 106.690  1.00  0.00
ATOM   2824  CE  MET A 179     108.018 124.111 105.483  1.00  0.00
ATOM   2825 1HB  MET A 179     106.985 128.057 106.621  1.00  0.00
ATOM   2826 2HB  MET A 179     108.527 128.365 107.392  1.00  0.00
ATOM   2827 1HG  MET A 179     109.620 126.684 106.211  1.00  0.00
ATOM   2828 2HG  MET A 179     108.484 126.722 104.883  1.00  0.00
ATOM   2829 1HE  MET A 179     107.531 123.188 105.794  1.00  0.00
ATOM   2830 2HE  MET A 179     107.633 124.426 104.514  1.00  0.00
ATOM   2831 3HE  MET A 179     109.095 123.961 105.424  1.00  0.00
ATOM   2832  N   THR A 180     107.600 131.167 106.788  1.00  0.00
ATOM   2833  CA  THR A 180     106.709 132.276 107.117  1.00  0.00
ATOM   2834  C   THR A 180     106.762 133.370 106.058  1.00  0.00
ATOM   2835  O   THR A 180     105.718 133.897 105.654  1.00  0.00
ATOM   2836  HN  THR A 180     108.247 131.051 107.342  1.00  0.00
ATOM   2837  HA  THR A 180     105.803 131.931 107.142  1.00  0.00
ATOM   2838  CB  THR A 180     107.067 132.850 108.486  1.00  0.00
ATOM   2839  OG1 THR A 180     108.458 133.192 108.515  1.00  0.00
ATOM   2840  CG2 THR A 180     106.767 131.840 109.583  1.00  0.00
ATOM   2841  HB  THR A 180     106.467 133.742 108.659  1.00  0.00
ATOM   2842  HG1 THR A 180     108.684 133.556 109.385  1.00  0.00
ATOM   2843 1HG2 THR A 180     107.031 132.274 110.546  1.00  0.00
ATOM   2844 2HG2 THR A 180     105.705 131.599 109.563  1.00  0.00
ATOM   2845 3HG2 THR A 180     107.355 130.940 109.407  1.00  0.00
ATOM   2846  N   PHE A 181     107.961 133.731 105.593  1.00  0.00
ATOM   2847  CA  PHE A 181     108.065 134.789 104.594  1.00  0.00
ATOM   2848  C   PHE A 181     107.414 134.382 103.279  1.00  0.00
ATOM   2849  O   PHE A 181     106.867 135.234 102.570  1.00  0.00
ATOM   2850  HN  PHE A 181     108.709 133.384 105.837  1.00  0.00
ATOM   2851  HA  PHE A 181     107.590 135.565 104.930  1.00  0.00
ATOM   2852  CB  PHE A 181     109.531 135.156 104.370  1.00  0.00
ATOM   2853  CG  PHE A 181     109.990 136.335 105.179  1.00  0.00
ATOM   2854  CD1 PHE A 181     110.115 136.241 106.555  1.00  0.00
ATOM   2855  CD2 PHE A 181     110.299 137.537 104.565  1.00  0.00
ATOM   2856  CE1 PHE A 181     110.537 137.323 107.303  1.00  0.00
ATOM   2857  CE2 PHE A 181     110.722 138.623 105.308  1.00  0.00
ATOM   2858  CZ  PHE A 181     110.841 138.515 106.679  1.00  0.00
ATOM   2859 1HB  PHE A 181     109.685 135.370 103.313  1.00  0.00
ATOM   2860 2HB  PHE A 181     110.152 134.296 104.614  1.00  0.00
ATOM   2861  HD1 PHE A 181     109.879 135.308 107.050  1.00  0.00
ATOM   2862  HD2 PHE A 181     110.208 137.627 103.491  1.00  0.00
ATOM   2863  HE1 PHE A 181     110.629 137.236 108.378  1.00  0.00
ATOM   2864  HE2 PHE A 181     110.960 139.557 104.816  1.00  0.00
ATOM   2865  HZ  PHE A 181     111.172 139.364 107.263  1.00  0.00
ATOM   2866  N   GLY A 182     107.463 133.097 102.942  1.00  0.00
ATOM   2867  CA  GLY A 182     106.865 132.586 101.726  1.00  0.00
ATOM   2868  C   GLY A 182     105.584 131.827 102.000  1.00  0.00
ATOM   2869  O   GLY A 182     104.496 132.402 102.087  1.00  0.00
ATOM   2870  HN  GLY A 182     107.843 132.480 103.405  1.00  0.00
ATOM   2871 1HA  GLY A 182     107.496 132.002 101.277  1.00  0.00
ATOM   2872 2HA  GLY A 182     106.681 133.323 101.123  1.00  0.00
ATOM   2873  N   SER A 183     105.729 130.519 102.138  1.00  0.00
ATOM   2874  CA  SER A 183     104.637 129.568 102.268  1.00  0.00
ATOM   2875  C   SER A 183     105.246 128.199 102.555  1.00  0.00
ATOM   2876  O   SER A 183     106.381 127.931 102.137  1.00  0.00
ATOM   2877  HN  SER A 183     106.483 130.106 102.164  1.00  0.00
ATOM   2878  HA  SER A 183     104.050 129.829 102.994  1.00  0.00
ATOM   2879  CB  SER A 183     103.780 129.539 101.003  1.00  0.00
ATOM   2880  OG  SER A 183     104.548 129.138  99.884  1.00  0.00
ATOM   2881 1HB  SER A 183     103.356 130.526 100.823  1.00  0.00
ATOM   2882 2HB  SER A 183     102.945 128.854 101.140  1.00  0.00
ATOM   2883  HG  SER A 183     103.986 129.126  99.093  1.00  0.00
ATOM   2884  N   PRO A 184     104.545 127.314 103.268  1.00  0.00
ATOM   2885  CA  PRO A 184     105.127 125.991 103.544  1.00  0.00
ATOM   2886  C   PRO A 184     105.513 125.233 102.287  1.00  0.00
ATOM   2887  O   PRO A 184     106.507 124.495 102.297  1.00  0.00
ATOM   2888  HA  PRO A 184     105.961 126.054 104.034  1.00  0.00
ATOM   2889  CB  PRO A 184     104.013 125.277 104.320  1.00  0.00
ATOM   2890  CG  PRO A 184     103.225 126.375 104.940  1.00  0.00
ATOM   2891  CD  PRO A 184     103.253 127.500 103.950  1.00  0.00
ATOM   2892 1HB  PRO A 184     104.423 124.608 105.075  1.00  0.00
ATOM   2893 2HB  PRO A 184     103.396 124.671 103.659  1.00  0.00
ATOM   2894 1HG  PRO A 184     103.659 126.680 105.891  1.00  0.00
ATOM   2895 2HG  PRO A 184     102.203 126.057 105.143  1.00  0.00
ATOM   2896 1HD  PRO A 184     103.193 128.470 104.441  1.00  0.00
ATOM   2897 2HD  PRO A 184     102.418 127.444 103.253  1.00  0.00
ATOM   2898  N   VAL A 185     104.761 125.399 101.198  1.00  0.00
ATOM   2899  CA  VAL A 185     105.117 124.735  99.948  1.00  0.00
ATOM   2900  C   VAL A 185     106.468 125.238  99.454  1.00  0.00
ATOM   2901  O   VAL A 185     107.316 124.459  98.997  1.00  0.00
ATOM   2902  HN  VAL A 185     104.051 125.883 101.158  1.00  0.00
ATOM   2903  HA  VAL A 185     105.196 123.781 100.106  1.00  0.00
ATOM   2904  CB  VAL A 185     104.010 124.935  98.895  1.00  0.00
ATOM   2905  CG1 VAL A 185     102.634 124.692  99.504  1.00  0.00
ATOM   2906  CG2 VAL A 185     104.076 126.329  98.291  1.00  0.00
ATOM   2907  HB  VAL A 185     104.173 124.208  98.101  1.00  0.00
ATOM   2908 1HG1 VAL A 185     101.875 124.841  98.737  1.00  0.00
ATOM   2909 2HG1 VAL A 185     102.588 123.671  99.879  1.00  0.00
ATOM   2910 3HG1 VAL A 185     102.479 125.395 100.321  1.00  0.00
ATOM   2911 1HG2 VAL A 185     103.282 126.434  97.554  1.00  0.00
ATOM   2912 2HG2 VAL A 185     103.947 127.065  99.083  1.00  0.00
ATOM   2913 3HG2 VAL A 185     105.046 126.463  97.814  1.00  0.00
ATOM   2914  N   ILE A 186     106.691 126.551  99.541  1.00  0.00
ATOM   2915  CA  ILE A 186     107.973 127.114  99.130  1.00  0.00
ATOM   2916  C   ILE A 186     109.087 126.604 100.029  1.00  0.00
ATOM   2917  O   ILE A 186     110.188 126.292  99.562  1.00  0.00
ATOM   2918  HN  ILE A 186     106.124 127.129  99.831  1.00  0.00
ATOM   2919  HA  ILE A 186     108.165 126.826  98.224  1.00  0.00
ATOM   2920  CB  ILE A 186     107.911 128.652  99.133  1.00  0.00
ATOM   2921  CG1 ILE A 186     107.009 129.157  98.003  1.00  0.00
ATOM   2922  CG2 ILE A 186     109.311 129.239  99.015  1.00  0.00
ATOM   2923  CD1 ILE A 186     107.479 128.780  96.607  1.00  0.00
ATOM   2924  HB  ILE A 186     107.482 128.980 100.079  1.00  0.00
ATOM   2925 1HG1 ILE A 186     106.939 130.242  98.068  1.00  0.00
ATOM   2926 2HG1 ILE A 186     106.005 128.763  98.153  1.00  0.00
ATOM   2927 1HG2 ILE A 186     109.241 130.326  99.019  1.00  0.00
ATOM   2928 2HG2 ILE A 186     109.909 128.902  99.860  1.00  0.00
ATOM   2929 3HG2 ILE A 186     109.760 128.899  98.083  1.00  0.00
ATOM   2930 1HD1 ILE A 186     106.778 129.181  95.877  1.00  0.00
ATOM   2931 2HD1 ILE A 186     108.470 129.201  96.441  1.00  0.00
ATOM   2932 3HD1 ILE A 186     107.518 127.695  96.527  1.00  0.00
ATOM   2933  N   GLY A 187     108.832 126.534 101.335  1.00  0.00
ATOM   2934  CA  GLY A 187     109.835 125.985 102.232  1.00  0.00
ATOM   2935  C   GLY A 187     110.225 124.573 101.845  1.00  0.00
ATOM   2936  O   GLY A 187     111.408 124.228 101.792  1.00  0.00
ATOM   2937  HN  GLY A 187     108.103 126.793 101.710  1.00  0.00
ATOM   2938 1HA  GLY A 187     109.494 125.989 103.140  1.00  0.00
ATOM   2939 2HA  GLY A 187     110.622 126.552 102.223  1.00  0.00
ATOM   2940  N   CYS A 188     109.227 123.739 101.551  1.00  0.00
ATOM   2941  CA  CYS A 188     109.499 122.352 101.193  1.00  0.00
ATOM   2942  C   CYS A 188     110.269 122.259  99.880  1.00  0.00
ATOM   2943  O   CYS A 188     111.207 121.459  99.755  1.00  0.00
ATOM   2944  HN  CYS A 188     108.393 123.948 101.551  1.00  0.00
ATOM   2945  HA  CYS A 188     110.056 121.955 101.881  1.00  0.00
ATOM   2946  CB  CYS A 188     108.183 121.585 101.106  1.00  0.00
ATOM   2947  SG  CYS A 188     107.698 120.813 102.652  1.00  0.00
ATOM   2948 1HB  CYS A 188     108.269 120.819 100.339  1.00  0.00
ATOM   2949 2HB  CYS A 188     107.396 122.265 100.787  1.00  0.00
ATOM   2950  HG  CYS A 188     106.539 120.166 102.484  1.00  0.00
ATOM   2951  N   GLY A 189     109.886 123.064  98.888  1.00  0.00
ATOM   2952  CA  GLY A 189     110.610 123.052  97.627  1.00  0.00
ATOM   2953  C   GLY A 189     112.048 123.506  97.780  1.00  0.00
ATOM   2954  O   GLY A 189     112.962 122.928  97.183  1.00  0.00
ATOM   2955  HN  GLY A 189     109.224 123.612  98.925  1.00  0.00
ATOM   2956 1HA  GLY A 189     110.157 123.629  96.992  1.00  0.00
ATOM   2957 2HA  GLY A 189     110.594 122.156  97.257  1.00  0.00
ATOM   2958  N   PHE A 190     112.268 124.553  98.576  1.00  0.00
ATOM   2959  CA  PHE A 190     113.629 124.999  98.838  1.00  0.00
ATOM   2960  C   PHE A 190     114.424 123.910  99.538  1.00  0.00
ATOM   2961  O   PHE A 190     115.604 123.705  99.239  1.00  0.00
ATOM   2962  HN  PHE A 190     111.655 125.012  98.968  1.00  0.00
ATOM   2963  HA  PHE A 190     114.056 125.192  97.989  1.00  0.00
ATOM   2964  CB  PHE A 190     113.617 126.272  99.682  1.00  0.00
ATOM   2965  CG  PHE A 190     114.945 126.594 100.303  1.00  0.00
ATOM   2966  CD1 PHE A 190     115.923 127.247  99.574  1.00  0.00
ATOM   2967  CD2 PHE A 190     115.217 126.239 101.612  1.00  0.00
ATOM   2968  CE1 PHE A 190     117.146 127.543 100.141  1.00  0.00
ATOM   2969  CE2 PHE A 190     116.439 126.532 102.183  1.00  0.00
ATOM   2970  CZ  PHE A 190     117.404 127.185 101.447  1.00  0.00
ATOM   2971 1HB  PHE A 190     112.873 126.168 100.470  1.00  0.00
ATOM   2972 2HB  PHE A 190     113.305 127.108  99.058  1.00  0.00
ATOM   2973  HD1 PHE A 190     115.727 127.529  98.548  1.00  0.00
ATOM   2974  HD2 PHE A 190     114.463 125.726 102.195  1.00  0.00
ATOM   2975  HE1 PHE A 190     117.902 128.056  99.561  1.00  0.00
ATOM   2976  HE2 PHE A 190     116.639 126.249 103.208  1.00  0.00
ATOM   2977  HZ  PHE A 190     118.362 127.416 101.893  1.00  0.00
ATOM   2978  N   ILE A 191     113.795 123.202 100.477  1.00  0.00
ATOM   2979  CA  ILE A 191     114.485 122.111 101.158  1.00  0.00
ATOM   2980  C   ILE A 191     114.900 121.044 100.157  1.00  0.00
ATOM   2981  O   ILE A 191     116.032 120.550 100.189  1.00  0.00
ATOM   2982  HN  ILE A 191     112.984 123.332 100.732  1.00  0.00
ATOM   2983  HA  ILE A 191     115.291 122.454 101.574  1.00  0.00
ATOM   2984  CB  ILE A 191     113.594 121.531 102.271  1.00  0.00
ATOM   2985  CG1 ILE A 191     113.565 122.493 103.458  1.00  0.00
ATOM   2986  CG2 ILE A 191     114.097 120.153 102.693  1.00  0.00
ATOM   2987  CD1 ILE A 191     112.583 122.118 104.534  1.00  0.00
ATOM   2988  HB  ILE A 191     112.579 121.413 101.894  1.00  0.00
ATOM   2989 1HG1 ILE A 191     113.325 123.491 103.095  1.00  0.00
ATOM   2990 2HG1 ILE A 191     114.562 122.544 103.894  1.00  0.00
ATOM   2991 1HG2 ILE A 191     113.451 119.765 103.480  1.00  0.00
ATOM   2992 2HG2 ILE A 191     114.073 119.488 101.831  1.00  0.00
ATOM   2993 3HG2 ILE A 191     115.117 120.246 103.062  1.00  0.00
ATOM   2994 1HD1 ILE A 191     112.633 122.856 105.333  1.00  0.00
ATOM   2995 2HD1 ILE A 191     111.581 122.099 104.108  1.00  0.00
ATOM   2996 3HD1 ILE A 191     112.841 121.133 104.922  1.00  0.00
ATOM   2997  N   SER A 192     113.995 120.672  99.250  1.00  0.00
ATOM   2998  CA  SER A 192     114.321 119.638  98.271  1.00  0.00
ATOM   2999  C   SER A 192     115.464 120.078  97.361  1.00  0.00
ATOM   3000  O   SER A 192     116.416 119.321  97.121  1.00  0.00
ATOM   3001  HN  SER A 192     113.202 120.997  99.183  1.00  0.00
ATOM   3002  HA  SER A 192     114.615 118.847  98.748  1.00  0.00
ATOM   3003  CB  SER A 192     113.080 119.291  97.449  1.00  0.00
ATOM   3004  OG  SER A 192     113.357 118.254  96.526  1.00  0.00
ATOM   3005 1HB  SER A 192     112.734 120.175  96.915  1.00  0.00
ATOM   3006 2HB  SER A 192     112.273 118.985  98.113  1.00  0.00
ATOM   3007  HG  SER A 192     112.557 118.051  96.017  1.00  0.00
ATOM   3008  N   GLY A 193     115.386 121.304  96.840  1.00  0.00
ATOM   3009  CA  GLY A 193     116.440 121.785  95.960  1.00  0.00
ATOM   3010  C   GLY A 193     117.780 121.881  96.663  1.00  0.00
ATOM   3011  O   GLY A 193     118.820 121.505  96.107  1.00  0.00
ATOM   3012  HN  GLY A 193     114.745 121.860  96.981  1.00  0.00
ATOM   3013 1HA  GLY A 193     116.196 122.658  95.614  1.00  0.00
ATOM   3014 2HA  GLY A 193     116.519 121.190  95.198  1.00  0.00
ATOM   3015  N   TRP A 194     117.776 122.390  97.897  1.00  0.00
ATOM   3016  CA  TRP A 194     119.006 122.469  98.669  1.00  0.00
ATOM   3017  C   TRP A 194     119.567 121.084  98.934  1.00  0.00
ATOM   3018  O   TRP A 194     120.784 120.886  98.900  1.00  0.00
ATOM   3019  HN  TRP A 194     117.081 122.692  98.304  1.00  0.00
ATOM   3020  HA  TRP A 194     119.663 122.964  98.155  1.00  0.00
ATOM   3021  CB  TRP A 194     118.749 123.203  99.983  1.00  0.00
ATOM   3022  CG  TRP A 194     119.894 123.140 100.937  1.00  0.00
ATOM   3023  CD1 TRP A 194     120.151 122.159 101.848  1.00  0.00
ATOM   3024  CD2 TRP A 194     120.943 124.103 101.079  1.00  0.00
ATOM   3025  NE1 TRP A 194     121.295 122.450 102.548  1.00  0.00
ATOM   3026  CE2 TRP A 194     121.800 123.640 102.095  1.00  0.00
ATOM   3027  CE3 TRP A 194     121.239 125.312 100.445  1.00  0.00
ATOM   3028  CZ2 TRP A 194     122.933 124.342 102.491  1.00  0.00
ATOM   3029  CZ3 TRP A 194     122.365 126.008 100.840  1.00  0.00
ATOM   3030  CH2 TRP A 194     123.198 125.522 101.853  1.00  0.00
ATOM   3031 1HB  TRP A 194     117.867 122.778 100.460  1.00  0.00
ATOM   3032 2HB  TRP A 194     118.524 124.246  99.768  1.00  0.00
ATOM   3033  HD1 TRP A 194     119.578 121.332 101.988  1.00  0.00
ATOM   3034  HE1 TRP A 194     121.727 121.839 103.330  1.00  0.00
ATOM   3035  HE3 TRP A 194     120.600 125.695  99.661  1.00  0.00
ATOM   3036  HZ2 TRP A 194     123.580 123.969 103.274  1.00  0.00
ATOM   3037  HZ3 TRP A 194     122.607 126.946 100.357  1.00  0.00
ATOM   3038  HH2 TRP A 194     124.072 126.093 102.138  1.00  0.00
ATOM   3039  N   ASN A 195     118.698 120.111  99.209  1.00  0.00
ATOM   3040  CA  ASN A 195     119.171 118.751  99.428  1.00  0.00
ATOM   3041  C   ASN A 195     119.830 118.194  98.175  1.00  0.00
ATOM   3042  O   ASN A 195     120.862 117.526  98.261  1.00  0.00
ATOM   3043  HN  ASN A 195     117.846 120.214  99.272  1.00  0.00
ATOM   3044  HA  ASN A 195     119.839 118.770 100.131  1.00  0.00
ATOM   3045  CB  ASN A 195     118.018 117.857  99.875  1.00  0.00
ATOM   3046  CG  ASN A 195     117.732 117.979 101.358  1.00  0.00
ATOM   3047  OD1 ASN A 195     116.634 118.359 101.760  1.00  0.00
ATOM   3048  ND2 ASN A 195     118.724 117.657 102.180  1.00  0.00
ATOM   3049 1HB  ASN A 195     118.253 116.821  99.638  1.00  0.00
ATOM   3050 2HB  ASN A 195     117.122 118.117  99.313  1.00  0.00
ATOM   3051 1HD2 ASN A 195     119.616 117.348 101.804  1.00  0.00
ATOM   3052 2HD2 ASN A 195     118.591 117.720 103.185  1.00  0.00
ATOM   3053  N   LEU A 196     119.256 118.462  97.002  1.00  0.00
ATOM   3054  CA  LEU A 196     119.877 117.998  95.761  1.00  0.00
ATOM   3055  C   LEU A 196     121.251 118.634  95.560  1.00  0.00
ATOM   3056  O   LEU A 196     122.248 117.942  95.286  1.00  0.00
ATOM   3057  HN  LEU A 196     118.523 118.901  96.900  1.00  0.00
ATOM   3058  HA  LEU A 196     120.004 117.038  95.820  1.00  0.00
ATOM   3059  CB  LEU A 196     118.961 118.312  94.578  1.00  0.00
ATOM   3060  CG  LEU A 196     119.527 118.042  93.183  1.00  0.00
ATOM   3061  CD1 LEU A 196     119.897 116.578  93.026  1.00  0.00
ATOM   3062  CD2 LEU A 196     118.528 118.461  92.118  1.00  0.00
ATOM   3063 1HB  LEU A 196     118.681 119.363  94.634  1.00  0.00
ATOM   3064 2HB  LEU A 196     118.046 117.732  94.692  1.00  0.00
ATOM   3065  HG  LEU A 196     120.433 118.634  93.059  1.00  0.00
ATOM   3066 1HD1 LEU A 196     120.296 116.418  92.025  1.00  0.00
ATOM   3067 2HD1 LEU A 196     120.649 116.320  93.771  1.00  0.00
ATOM   3068 3HD1 LEU A 196     119.006 115.969  93.172  1.00  0.00
ATOM   3069 1HD2 LEU A 196     118.952 118.260  91.135  1.00  0.00
ATOM   3070 2HD2 LEU A 196     117.609 117.891  92.250  1.00  0.00
ATOM   3071 3HD2 LEU A 196     118.323 119.525  92.223  1.00  0.00
ATOM   3072  N   VAL A 197     121.321 119.960  95.687  1.00  0.00
ATOM   3073  CA  VAL A 197     122.590 120.651  95.477  1.00  0.00
ATOM   3074  C   VAL A 197     123.626 120.164  96.480  1.00  0.00
ATOM   3075  O   VAL A 197     124.792 119.933  96.133  1.00  0.00
ATOM   3076  HN  VAL A 197     120.660 120.472  95.890  1.00  0.00
ATOM   3077  HA  VAL A 197     122.921 120.447  94.588  1.00  0.00
ATOM   3078  CB  VAL A 197     122.389 122.175  95.559  1.00  0.00
ATOM   3079  CG1 VAL A 197     123.727 122.894  95.481  1.00  0.00
ATOM   3080  CG2 VAL A 197     121.466 122.646  94.448  1.00  0.00
ATOM   3081  HB  VAL A 197     121.928 122.412  96.516  1.00  0.00
ATOM   3082 1HG1 VAL A 197     123.556 123.968  95.541  1.00  0.00
ATOM   3083 2HG1 VAL A 197     124.352 122.570  96.312  1.00  0.00
ATOM   3084 3HG1 VAL A 197     124.208 122.647  94.536  1.00  0.00
ATOM   3085 1HG2 VAL A 197     121.339 123.725  94.526  1.00  0.00
ATOM   3086 2HG2 VAL A 197     121.911 122.393  93.487  1.00  0.00
ATOM   3087 3HG2 VAL A 197     120.502 122.150  94.553  1.00  0.00
ATOM   3088  N   SER A 198     123.220 120.001  97.740  1.00  0.00
ATOM   3089  CA  SER A 198     124.131 119.501  98.758  1.00  0.00
ATOM   3090  C   SER A 198     124.550 118.068  98.476  1.00  0.00
ATOM   3091  O   SER A 198     125.685 117.697  98.768  1.00  0.00
ATOM   3092  HN  SER A 198     122.428 120.171  98.029  1.00  0.00
ATOM   3093  HA  SER A 198     124.929 120.052  98.740  1.00  0.00
ATOM   3094  CB  SER A 198     123.481 119.599 100.136  1.00  0.00
ATOM   3095  OG  SER A 198     122.158 119.096 100.105  1.00  0.00
ATOM   3096 1HB  SER A 198     123.472 120.637 100.466  1.00  0.00
ATOM   3097 2HB  SER A 198     124.070 119.040 100.861  1.00  0.00
ATOM   3098  HG  SER A 198     121.764 119.167 100.988  1.00  0.00
ATOM   3099  N   MET A 199     123.660 117.244  97.926  1.00  0.00
ATOM   3100  CA  MET A 199     124.063 115.901  97.531  1.00  0.00
ATOM   3101  C   MET A 199     125.217 115.971  96.546  1.00  0.00
ATOM   3102  O   MET A 199     126.242 115.299  96.716  1.00  0.00
ATOM   3103  HN  MET A 199     122.836 117.438  97.776  1.00  0.00
ATOM   3104  HA  MET A 199     124.358 115.415  98.317  1.00  0.00
ATOM   3105  CB  MET A 199     122.877 115.157  96.916  1.00  0.00
ATOM   3106  CG  MET A 199     123.177 113.718  96.515  1.00  0.00
ATOM   3107  SD  MET A 199     122.309 113.223  95.016  1.00  0.00
ATOM   3108  CE  MET A 199     123.579 113.498  93.784  1.00  0.00
ATOM   3109 1HB  MET A 199     122.538 115.703  96.037  1.00  0.00
ATOM   3110 2HB  MET A 199     122.054 115.158  97.629  1.00  0.00
ATOM   3111 1HG  MET A 199     122.898 113.052  97.329  1.00  0.00
ATOM   3112 2HG  MET A 199     124.248 113.602  96.365  1.00  0.00
ATOM   3113 1HE  MET A 199     123.185 113.234  92.804  1.00  0.00
ATOM   3114 2HE  MET A 199     123.865 114.549  93.798  1.00  0.00
ATOM   3115 3HE  MET A 199     124.441 112.875  94.018  1.00  0.00
ATOM   3116  N   CYS A 200     125.073 116.801  95.513  1.00  0.00
ATOM   3117  CA  CYS A 200     126.152 116.936  94.537  1.00  0.00
ATOM   3118  C   CYS A 200     127.437 117.422  95.206  1.00  0.00
ATOM   3119  O   CYS A 200     128.521 116.849  95.004  1.00  0.00
ATOM   3120  HN  CYS A 200     124.377 117.283  95.361  1.00  0.00
ATOM   3121  HA  CYS A 200     126.329 116.063  94.152  1.00  0.00
ATOM   3122  CB  CYS A 200     125.732 117.893  93.422  1.00  0.00
ATOM   3123  SG  CYS A 200     126.354 117.439  91.788  1.00  0.00
ATOM   3124 1HB  CYS A 200     126.081 118.894  93.666  1.00  0.00
ATOM   3125 2HB  CYS A 200     124.646 117.937  93.386  1.00  0.00
ATOM   3126  HG  CYS A 200     125.934 118.333  90.886  1.00  0.00
ATOM   3127  N   VAL A 201     127.329 118.474  96.019  1.00  0.00
ATOM   3128  CA  VAL A 201     128.518 119.079  96.612  1.00  0.00
ATOM   3129  C   VAL A 201     129.212 118.099  97.550  1.00  0.00
ATOM   3130  O   VAL A 201     130.441 117.998  97.557  1.00  0.00
ATOM   3131  HN  VAL A 201     126.589 118.852  96.241  1.00  0.00
ATOM   3132  HA  VAL A 201     129.143 119.296  95.902  1.00  0.00
ATOM   3133  CB  VAL A 201     128.151 120.387  97.334  1.00  0.00
ATOM   3134  CG1 VAL A 201     129.357 120.937  98.079  1.00  0.00
ATOM   3135  CG2 VAL A 201     127.639 121.411  96.338  1.00  0.00
ATOM   3136  HB  VAL A 201     127.363 120.176  98.055  1.00  0.00
ATOM   3137 1HG1 VAL A 201     129.073 121.861  98.581  1.00  0.00
ATOM   3138 2HG1 VAL A 201     129.686 120.202  98.812  1.00  0.00
ATOM   3139 3HG1 VAL A 201     130.156 121.133  97.365  1.00  0.00
ATOM   3140 1HG2 VAL A 201     127.386 122.327  96.870  1.00  0.00
ATOM   3141 2HG2 VAL A 201     128.418 121.611  95.603  1.00  0.00
ATOM   3142 3HG2 VAL A 201     126.755 121.013  95.843  1.00  0.00
ATOM   3143  N   GLU A 202     128.444 117.371  98.363  1.00  0.00
ATOM   3144  CA  GLU A 202     129.040 116.422  99.295  1.00  0.00
ATOM   3145  C   GLU A 202     129.615 115.210  98.580  1.00  0.00
ATOM   3146  O   GLU A 202     130.606 114.643  99.044  1.00  0.00
ATOM   3147  HN  GLU A 202     127.585 117.407  98.394  1.00  0.00
ATOM   3148  HA  GLU A 202     129.774 116.872  99.741  1.00  0.00
ATOM   3149  CB  GLU A 202     128.013 115.987 100.338  1.00  0.00
ATOM   3150  CG  GLU A 202     127.451 117.129 101.164  1.00  0.00
ATOM   3151  CD  GLU A 202     126.567 116.648 102.292  1.00  0.00
ATOM   3152  OE1 GLU A 202     126.426 115.419 102.459  1.00  0.00
ATOM   3153  OE2 GLU A 202     126.001 117.498 103.006  1.00  0.00
ATOM   3154 1HB  GLU A 202     128.474 115.262 101.007  1.00  0.00
ATOM   3155 2HB  GLU A 202     127.192 115.479  99.834  1.00  0.00
ATOM   3156 1HG  GLU A 202     126.880 117.793 100.517  1.00  0.00
ATOM   3157 2HG  GLU A 202     128.273 117.714 101.575  1.00  0.00
ATOM   3158  N   TYR A 203     129.024 114.789  97.461  1.00  0.00
ATOM   3159  CA  TYR A 203     129.658 113.743  96.668  1.00  0.00
ATOM   3160  C   TYR A 203     131.027 114.200  96.183  1.00  0.00
ATOM   3161  O   TYR A 203     132.026 113.475  96.309  1.00  0.00
ATOM   3162  HN  TYR A 203     128.278 115.088  97.154  1.00  0.00
ATOM   3163  HA  TYR A 203     129.781 112.958  97.225  1.00  0.00
ATOM   3164  CB  TYR A 203     128.764 113.365  95.488  1.00  0.00
ATOM   3165  CG  TYR A 203     129.165 112.080  94.806  1.00  0.00
ATOM   3166  CD1 TYR A 203     130.183 112.061  93.865  1.00  0.00
ATOM   3167  CD2 TYR A 203     128.521 110.887  95.097  1.00  0.00
ATOM   3168  CE1 TYR A 203     130.552 110.891  93.237  1.00  0.00
ATOM   3169  CE2 TYR A 203     128.882 109.712  94.474  1.00  0.00
ATOM   3170  CZ  TYR A 203     129.898 109.719  93.544  1.00  0.00
ATOM   3171  OH  TYR A 203     130.262 108.549  92.920  1.00  0.00
ATOM   3172 1HB  TYR A 203     128.781 114.173  94.758  1.00  0.00
ATOM   3173 2HB  TYR A 203     127.737 113.274  95.838  1.00  0.00
ATOM   3174  HD1 TYR A 203     130.697 112.981  93.619  1.00  0.00
ATOM   3175  HD2 TYR A 203     127.721 110.878  95.826  1.00  0.00
ATOM   3176  HE1 TYR A 203     131.351 110.893  92.507  1.00  0.00
ATOM   3177  HE2 TYR A 203     128.370 108.789  94.714  1.00  0.00
ATOM   3178  HH  TYR A 203     129.708 107.822  93.246  1.00  0.00
ATOM   3179  N   VAL A 204     131.096 115.418  95.641  1.00  0.00
ATOM   3180  CA  VAL A 204     132.384 115.944  95.196  1.00  0.00
ATOM   3181  C   VAL A 204     133.351 116.037  96.369  1.00  0.00
ATOM   3182  O   VAL A 204     134.540 115.715  96.246  1.00  0.00
ATOM   3183  HN  VAL A 204     130.426 115.945  95.524  1.00  0.00
ATOM   3184  HA  VAL A 204     132.766 115.335  94.545  1.00  0.00
ATOM   3185  CB  VAL A 204     132.196 117.309  94.508  1.00  0.00
ATOM   3186  CG1 VAL A 204     133.546 117.926  94.174  1.00  0.00
ATOM   3187  CG2 VAL A 204     131.353 117.155  93.255  1.00  0.00
ATOM   3188  HB  VAL A 204     131.676 117.976  95.194  1.00  0.00
ATOM   3189 1HG1 VAL A 204     133.386 118.888  93.690  1.00  0.00
ATOM   3190 2HG1 VAL A 204     134.111 118.063  95.095  1.00  0.00
ATOM   3191 3HG1 VAL A 204     134.085 117.258  93.504  1.00  0.00
ATOM   3192 1HG2 VAL A 204     131.233 118.131  92.786  1.00  0.00
ATOM   3193 2HG2 VAL A 204     131.856 116.473  92.571  1.00  0.00
ATOM   3194 3HG2 VAL A 204     130.379 116.753  93.530  1.00  0.00
ATOM   3195  N   LEU A 205     132.857 116.487  97.523  1.00  0.00
ATOM   3196  CA  LEU A 205     133.713 116.644  98.691  1.00  0.00
ATOM   3197  C   LEU A 205     134.266 115.306  99.157  1.00  0.00
ATOM   3198  O   LEU A 205     135.447 115.209  99.504  1.00  0.00
ATOM   3199  HN  LEU A 205     132.036 116.707  97.656  1.00  0.00
ATOM   3200  HA  LEU A 205     134.464 117.204  98.440  1.00  0.00
ATOM   3201  CB  LEU A 205     132.939 117.320  99.822  1.00  0.00
ATOM   3202  CG  LEU A 205     133.320 118.767 100.143  1.00  0.00
ATOM   3203  CD1 LEU A 205     133.344 119.632  98.887  1.00  0.00
ATOM   3204  CD2 LEU A 205     132.366 119.349 101.173  1.00  0.00
ATOM   3205 1HB  LEU A 205     133.068 116.726 100.725  1.00  0.00
ATOM   3206 2HB  LEU A 205     131.879 117.294  99.572  1.00  0.00
ATOM   3207  HG  LEU A 205     134.327 118.762 100.559  1.00  0.00
ATOM   3208 1HD1 LEU A 205     133.619 120.649  99.162  1.00  0.00
ATOM   3209 2HD1 LEU A 205     134.076 119.225  98.190  1.00  0.00
ATOM   3210 3HD1 LEU A 205     132.354 119.625  98.433  1.00  0.00
ATOM   3211 1HD2 LEU A 205     132.657 120.377 101.385  1.00  0.00
ATOM   3212 2HD2 LEU A 205     131.354 119.324 100.772  1.00  0.00
ATOM   3213 3HD2 LEU A 205     132.420 118.753 102.083  1.00  0.00
ATOM   3214  N   LEU A 206     133.425 114.268  99.187  1.00  0.00
ATOM   3215  CA  LEU A 206     133.899 112.948  99.584  1.00  0.00
ATOM   3216  C   LEU A 206     134.945 112.436  98.604  1.00  0.00
ATOM   3217  O   LEU A 206     135.976 111.882  99.014  1.00  0.00
ATOM   3218  HN  LEU A 206     132.590 114.304  98.985  1.00  0.00
ATOM   3219  HA  LEU A 206     134.317 113.021 100.456  1.00  0.00
ATOM   3220  CB  LEU A 206     132.729 111.969  99.700  1.00  0.00
ATOM   3221  CG  LEU A 206     131.782 112.177 100.887  1.00  0.00
ATOM   3222  CD1 LEU A 206     130.774 111.043 100.956  1.00  0.00
ATOM   3223  CD2 LEU A 206     132.538 112.292 102.201  1.00  0.00
ATOM   3224 1HB  LEU A 206     133.133 110.959  99.758  1.00  0.00
ATOM   3225 2HB  LEU A 206     132.144 112.025  98.783  1.00  0.00
ATOM   3226  HG  LEU A 206     131.256 113.117 100.729  1.00  0.00
ATOM   3227 1HD1 LEU A 206     130.111 111.209 101.804  1.00  0.00
ATOM   3228 2HD1 LEU A 206     130.197 111.025 100.032  1.00  0.00
ATOM   3229 3HD1 LEU A 206     131.307 110.102 101.080  1.00  0.00
ATOM   3230 1HD2 LEU A 206     131.823 112.438 103.010  1.00  0.00
ATOM   3231 2HD2 LEU A 206     133.103 111.376 102.366  1.00  0.00
ATOM   3232 3HD2 LEU A 206     133.216 113.142 102.147  1.00  0.00
ATOM   3233  N   TRP A 207     134.718 112.642  97.303  1.00  0.00
ATOM   3234  CA  TRP A 207     135.728 112.231  96.334  1.00  0.00
ATOM   3235  C   TRP A 207     137.045 112.951  96.590  1.00  0.00
ATOM   3236  O   TRP A 207     138.118 112.339  96.530  1.00  0.00
ATOM   3237  HN  TRP A 207     134.010 113.005  96.977  1.00  0.00
ATOM   3238  HA  TRP A 207     135.878 111.278  96.437  1.00  0.00
ATOM   3239  CB  TRP A 207     135.242 112.491  94.909  1.00  0.00
ATOM   3240  CG  TRP A 207     136.108 111.845  93.865  1.00  0.00
ATOM   3241  CD1 TRP A 207     137.389 112.179  93.538  1.00  0.00
ATOM   3242  CD2 TRP A 207     135.756 110.739  93.026  1.00  0.00
ATOM   3243  NE1 TRP A 207     137.854 111.355  92.543  1.00  0.00
ATOM   3244  CE2 TRP A 207     136.871 110.462  92.211  1.00  0.00
ATOM   3245  CE3 TRP A 207     134.606 109.958  92.882  1.00  0.00
ATOM   3246  CZ2 TRP A 207     136.869 109.438  91.266  1.00  0.00
ATOM   3247  CZ3 TRP A 207     134.606 108.942  91.944  1.00  0.00
ATOM   3248  CH2 TRP A 207     135.730 108.691  91.149  1.00  0.00
ATOM   3249 1HB  TRP A 207     135.211 113.565  94.733  1.00  0.00
ATOM   3250 2HB  TRP A 207     134.223 112.122  94.806  1.00  0.00
ATOM   3251  HD1 TRP A 207     137.922 112.929  93.968  1.00  0.00
ATOM   3252  HE1 TRP A 207     138.837 111.404  92.094  1.00  0.00
ATOM   3253  HE3 TRP A 207     133.733 110.145  93.493  1.00  0.00
ATOM   3254  HZ2 TRP A 207     137.736 109.242  90.649  1.00  0.00
ATOM   3255  HZ3 TRP A 207     133.722 108.330  91.823  1.00  0.00
ATOM   3256  HH2 TRP A 207     135.697 107.887  90.425  1.00  0.00
ATOM   3257  N   LYS A 208     136.984 114.251  96.884  1.00  0.00
ATOM   3258  CA  LYS A 208     138.212 115.007  97.113  1.00  0.00
ATOM   3259  C   LYS A 208     138.941 114.529  98.365  1.00  0.00
ATOM   3260  O   LYS A 208     140.164 114.349  98.343  1.00  0.00
ATOM   3261  HN  LYS A 208     136.258 114.707  96.955  1.00  0.00
ATOM   3262  HA  LYS A 208     138.803 114.856  96.359  1.00  0.00
ATOM   3263  CB  LYS A 208     137.897 116.500  97.209  1.00  0.00
ATOM   3264  CG  LYS A 208     139.095 117.418  96.970  1.00  0.00
ATOM   3265  CD  LYS A 208     139.608 117.334  95.535  1.00  0.00
ATOM   3266  CE  LYS A 208     140.799 118.254  95.308  1.00  0.00
ATOM   3267  NZ  LYS A 208     140.460 119.687  95.529  1.00  0.00
ATOM   3268 1HB  LYS A 208     137.487 116.709  98.196  1.00  0.00
ATOM   3269 2HB  LYS A 208     137.121 116.741  96.484  1.00  0.00
ATOM   3270 1HG  LYS A 208     139.897 117.152  97.657  1.00  0.00
ATOM   3271 2HG  LYS A 208     138.813 118.446  97.193  1.00  0.00
ATOM   3272 1HD  LYS A 208     138.807 117.599  94.846  1.00  0.00
ATOM   3273 2HD  LYS A 208     139.894 116.307  95.311  1.00  0.00
ATOM   3274 1HE  LYS A 208     141.166 118.123  94.291  1.00  0.00
ATOM   3275 2HE  LYS A 208     141.608 117.968  95.978  1.00  0.00
ATOM   3276 1HZ  LYS A 208     141.348 120.293  95.352  1.00  0.00
ATOM   3277 2HZ  LYS A 208     139.670 119.975  94.837  1.00  0.00
ATOM   3278 3HZ  LYS A 208     140.120 119.817  96.555  1.00  0.00
ATOM   3279  N   VAL A 209     138.216 114.318  99.467  1.00  0.00
ATOM   3280  CA  VAL A 209     138.874 113.878 100.698  1.00  0.00
ATOM   3281  C   VAL A 209     139.525 112.520 100.485  1.00  0.00
ATOM   3282  O   VAL A 209     140.641 112.271 100.956  1.00  0.00
ATOM   3283  HN  VAL A 209     137.364 114.420  99.524  1.00  0.00
ATOM   3284  HA  VAL A 209     139.564 114.524 100.918  1.00  0.00
ATOM   3285  CB  VAL A 209     137.891 113.841 101.889  1.00  0.00
ATOM   3286  CG1 VAL A 209     136.621 113.153 101.513  1.00  0.00
ATOM   3287  CG2 VAL A 209     138.505 113.154 103.109  1.00  0.00
ATOM   3288  HB  VAL A 209     137.673 114.875 102.151  1.00  0.00
ATOM   3289 1HG1 VAL A 209     135.954 113.145 102.374  1.00  0.00
ATOM   3290 2HG1 VAL A 209     136.157 113.691 100.688  1.00  0.00
ATOM   3291 3HG1 VAL A 209     136.847 112.132 101.209  1.00  0.00
ATOM   3292 1HG2 VAL A 209     137.777 113.153 103.919  1.00  0.00
ATOM   3293 2HG2 VAL A 209     138.768 112.131 102.845  1.00  0.00
ATOM   3294 3HG2 VAL A 209     139.397 113.700 103.412  1.00  0.00
ATOM   3295  N   TYR A 210     138.842 111.618  99.774  1.00  0.00
ATOM   3296  CA  TYR A 210     139.425 110.301  99.539  1.00  0.00
ATOM   3297  C   TYR A 210     140.779 110.418  98.853  1.00  0.00
ATOM   3298  O   TYR A 210     141.712 109.671  99.170  1.00  0.00
ATOM   3299  HN  TYR A 210     138.064 111.747  99.431  1.00  0.00
ATOM   3300  HA  TYR A 210     139.559 109.873 100.399  1.00  0.00
ATOM   3301  CB  TYR A 210     138.477 109.440  98.704  1.00  0.00
ATOM   3302  CG  TYR A 210     138.889 107.985  98.633  1.00  0.00
ATOM   3303  CD1 TYR A 210     138.515 107.088  99.624  1.00  0.00
ATOM   3304  CD2 TYR A 210     139.651 107.508  97.575  1.00  0.00
ATOM   3305  CE1 TYR A 210     138.889 105.759  99.564  1.00  0.00
ATOM   3306  CE2 TYR A 210     140.029 106.181  97.507  1.00  0.00
ATOM   3307  CZ  TYR A 210     139.645 105.312  98.504  1.00  0.00
ATOM   3308  OH  TYR A 210     140.020 103.989  98.440  1.00  0.00
ATOM   3309 1HB  TYR A 210     138.426 109.845  97.694  1.00  0.00
ATOM   3310 2HB  TYR A 210     137.474 109.505  99.124  1.00  0.00
ATOM   3311  HD1 TYR A 210     137.920 107.435 100.458  1.00  0.00
ATOM   3312  HD2 TYR A 210     139.954 108.188  96.790  1.00  0.00
ATOM   3313  HE1 TYR A 210     138.589 105.074 100.346  1.00  0.00
ATOM   3314  HE2 TYR A 210     140.623 105.826  96.675  1.00  0.00
ATOM   3315  HH  TYR A 210     140.544 103.839  97.638  1.00  0.00
ATOM   3316  N   GLN A 211     140.910 111.356  97.913  1.00  0.00
ATOM   3317  CA  GLN A 211     142.175 111.523  97.206  1.00  0.00
ATOM   3318  C   GLN A 211     143.285 111.981  98.144  1.00  0.00
ATOM   3319  O   GLN A 211     144.422 111.508  98.045  1.00  0.00
ATOM   3320  HN  GLN A 211     140.290 111.900  97.670  1.00  0.00
ATOM   3321  HA  GLN A 211     142.433 110.660  96.845  1.00  0.00
ATOM   3322  CB  GLN A 211     142.004 112.521  96.061  1.00  0.00
ATOM   3323  CG  GLN A 211     141.204 111.986  94.888  1.00  0.00
ATOM   3324  CD  GLN A 211     141.104 112.985  93.753  1.00  0.00
ATOM   3325  OE1 GLN A 211     141.386 114.171  93.928  1.00  0.00
ATOM   3326  NE2 GLN A 211     140.703 112.511  92.581  1.00  0.00
ATOM   3327 1HB  GLN A 211     142.988 112.824  95.707  1.00  0.00
ATOM   3328 2HB  GLN A 211     141.514 113.415  96.443  1.00  0.00
ATOM   3329 1HG  GLN A 211     140.203 111.722  95.225  1.00  0.00
ATOM   3330 2HG  GLN A 211     141.668 111.071  94.523  1.00  0.00
ATOM   3331 1HE2 GLN A 211     140.480 111.525  92.481  1.00  0.00
ATOM   3332 2HE2 GLN A 211     140.618 113.134  91.783  1.00  0.00
ATOM   3333  N   LYS A 212     142.978 112.898  99.059  1.00  0.00
ATOM   3334  CA  LYS A 212     143.998 113.514  99.898  1.00  0.00
ATOM   3335  C   LYS A 212     144.368 112.675 101.115  1.00  0.00
ATOM   3336  O   LYS A 212     145.262 113.075 101.868  1.00  0.00
ATOM   3337  HN  LYS A 212     142.184 113.187  99.220  1.00  0.00
ATOM   3338  HA  LYS A 212     144.795 113.588  99.350  1.00  0.00
ATOM   3339  CB  LYS A 212     143.529 114.895 100.360  1.00  0.00
ATOM   3340  CG  LYS A 212     143.357 115.896  99.232  1.00  0.00
ATOM   3341  CD  LYS A 212     143.060 117.288  99.765  1.00  0.00
ATOM   3342  CE  LYS A 212     142.855 118.284  98.636  1.00  0.00
ATOM   3343  NZ  LYS A 212     144.018 118.339  97.708  1.00  0.00
ATOM   3344 1HB  LYS A 212     144.247 115.290 101.077  1.00  0.00
ATOM   3345 2HB  LYS A 212     142.581 114.789 100.885  1.00  0.00
ATOM   3346 1HG  LYS A 212     142.547 115.575  98.579  1.00  0.00
ATOM   3347 2HG  LYS A 212     144.262 115.923  98.627  1.00  0.00
ATOM   3348 1HD  LYS A 212     143.882 117.619 100.398  1.00  0.00
ATOM   3349 2HD  LYS A 212     142.169 117.257 100.390  1.00  0.00
ATOM   3350 1HE  LYS A 212     142.682 119.274  99.056  1.00  0.00
ATOM   3351 2HE  LYS A 212     141.960 118.015  98.077  1.00  0.00
ATOM   3352 1HZ  LYS A 212     143.812 119.067  96.924  1.00  0.00
ATOM   3353 2HZ  LYS A 212     144.904 118.636  98.267  1.00  0.00
ATOM   3354 3HZ  LYS A 212     144.169 117.354  97.269  1.00  0.00
ATOM   3355  N   THR A 213     143.713 111.536 101.331  1.00  0.00
ATOM   3356  CA  THR A 213     143.987 110.670 102.476  1.00  0.00
ATOM   3357  C   THR A 213     144.230 109.257 101.964  1.00  0.00
ATOM   3358  O   THR A 213     143.319 108.418 101.967  1.00  0.00
ATOM   3359  HN  THR A 213     143.090 111.222 100.828  1.00  0.00
ATOM   3360  HA  THR A 213     144.775 110.990 102.942  1.00  0.00
ATOM   3361  CB  THR A 213     142.838 110.698 103.480  1.00  0.00
ATOM   3362  OG1 THR A 213     142.499 112.057 103.781  1.00  0.00
ATOM   3363  CG2 THR A 213     143.234 109.985 104.763  1.00  0.00
ATOM   3364  HB  THR A 213     141.980 110.189 103.043  1.00  0.00
ATOM   3365  HG1 THR A 213     141.769 112.075 104.419  1.00  0.00
ATOM   3366 1HG2 THR A 213     142.398 110.020 105.460  1.00  0.00
ATOM   3367 2HG2 THR A 213     143.482 108.950 104.532  1.00  0.00
ATOM   3368 3HG2 THR A 213     144.099 110.486 105.195  1.00  0.00
ATOM   3369  N   PRO A 214     145.452 108.951 101.520  1.00  0.00
ATOM   3370  CA  PRO A 214     145.710 107.611 100.971  1.00  0.00
ATOM   3371  C   PRO A 214     145.479 106.492 101.967  1.00  0.00
ATOM   3372  O   PRO A 214     145.218 105.357 101.551  1.00  0.00
ATOM   3373  HA  PRO A 214     145.100 107.398 100.247  1.00  0.00
ATOM   3374  CB  PRO A 214     147.180 107.684 100.539  1.00  0.00
ATOM   3375  CG  PRO A 214     147.769 108.760 101.381  1.00  0.00
ATOM   3376  CD  PRO A 214     146.677 109.766 101.581  1.00  0.00
ATOM   3377 1HB  PRO A 214     147.270 107.917  99.479  1.00  0.00
ATOM   3378 2HB  PRO A 214     147.687 106.734 100.700  1.00  0.00
ATOM   3379 1HG  PRO A 214     148.631 109.211 100.892  1.00  0.00
ATOM   3380 2HG  PRO A 214     148.115 108.364 102.335  1.00  0.00
ATOM   3381 1HD  PRO A 214     146.689 110.532 100.807  1.00  0.00
ATOM   3382 2HD  PRO A 214     146.772 110.278 102.537  1.00  0.00
ATOM   3383  N   ALA A 215     145.561 106.770 103.269  1.00  0.00
ATOM   3384  CA  ALA A 215     145.367 105.733 104.273  1.00  0.00
ATOM   3385  C   ALA A 215     143.971 105.129 104.237  1.00  0.00
ATOM   3386  O   ALA A 215     143.784 104.019 104.748  1.00  0.00
ATOM   3387  HN  ALA A 215     145.727 107.547 103.598  1.00  0.00
ATOM   3388  HA  ALA A 215     145.994 105.022 104.067  1.00  0.00
ATOM   3389  CB  ALA A 215     145.644 106.298 105.666  1.00  0.00
ATOM   3390 1HB  ALA A 215     145.495 105.511 106.404  1.00  0.00
ATOM   3391 2HB  ALA A 215     146.672 106.654 105.706  1.00  0.00
ATOM   3392 3HB  ALA A 215     144.958 107.122 105.857  1.00  0.00
ATOM   3393  N   LEU A 216     142.992 105.821 103.652  1.00  0.00
ATOM   3394  CA  LEU A 216     141.634 105.290 103.624  1.00  0.00
ATOM   3395  C   LEU A 216     141.524 104.064 102.728  1.00  0.00
ATOM   3396  O   LEU A 216     140.696 103.184 102.985  1.00  0.00
ATOM   3397  HN  LEU A 216     143.088 106.586 103.272  1.00  0.00
ATOM   3398  HA  LEU A 216     141.406 105.016 104.526  1.00  0.00
ATOM   3399  CB  LEU A 216     140.660 106.370 103.155  1.00  0.00
ATOM   3400  CG  LEU A 216     140.432 107.529 104.124  1.00  0.00
ATOM   3401  CD1 LEU A 216     139.706 108.665 103.426  1.00  0.00
ATOM   3402  CD2 LEU A 216     139.651 107.068 105.342  1.00  0.00
ATOM   3403 1HB  LEU A 216     139.699 105.900 102.949  1.00  0.00
ATOM   3404 2HB  LEU A 216     141.025 106.776 102.213  1.00  0.00
ATOM   3405  HG  LEU A 216     141.403 107.890 104.460  1.00  0.00
ATOM   3406 1HD1 LEU A 216     139.555 109.478 104.135  1.00  0.00
ATOM   3407 2HD1 LEU A 216     140.310 109.010 102.588  1.00  0.00
ATOM   3408 3HD1 LEU A 216     138.744 108.303 103.066  1.00  0.00
ATOM   3409 1HD2 LEU A 216     139.505 107.915 106.011  1.00  0.00
ATOM   3410 2HD2 LEU A 216     138.686 106.680 105.019  1.00  0.00
ATOM   3411 3HD2 LEU A 216     140.214 106.286 105.849  1.00  0.00
ATOM   3412  N   ALA A 217     142.344 103.986 101.679  1.00  0.00
ATOM   3413  CA  ALA A 217     142.221 102.898 100.717  1.00  0.00
ATOM   3414  C   ALA A 217     142.693 101.565 101.280  1.00  0.00
ATOM   3415  O   ALA A 217     142.144 100.518 100.917  1.00  0.00
ATOM   3416  HN  ALA A 217     142.974 104.544 101.503  1.00  0.00
ATOM   3417  HA  ALA A 217     141.278 102.806 100.509  1.00  0.00
ATOM   3418  CB  ALA A 217     143.008 103.231  99.449  1.00  0.00
ATOM   3419 1HB  ALA A 217     142.906 102.409  98.742  1.00  0.00
ATOM   3420 2HB  ALA A 217     142.609 104.146  99.014  1.00  0.00
ATOM   3421 3HB  ALA A 217     144.057 103.369  99.709  1.00  0.00
ATOM   3422  N   VAL A 218     143.697 101.575 102.157  1.00  0.00
ATOM   3423  CA  VAL A 218     144.275 100.322 102.635  1.00  0.00
ATOM   3424  C   VAL A 218     143.229  99.501 103.379  1.00  0.00
ATOM   3425  O   VAL A 218     143.038  98.311 103.102  1.00  0.00
ATOM   3426  HN  VAL A 218     144.057 102.283 102.487  1.00  0.00
ATOM   3427  HA  VAL A 218     144.571  99.802 101.871  1.00  0.00
ATOM   3428  CB  VAL A 218     145.502 100.603 103.521  1.00  0.00
ATOM   3429  CG1 VAL A 218     146.112  99.299 104.018  1.00  0.00
ATOM   3430  CG2 VAL A 218     146.534 101.421 102.757  1.00  0.00
ATOM   3431  HB  VAL A 218     145.178 101.180 104.386  1.00  0.00
ATOM   3432 1HG1 VAL A 218     146.976  99.526 104.641  1.00  0.00
ATOM   3433 2HG1 VAL A 218     145.367  98.758 104.600  1.00  0.00
ATOM   3434 3HG1 VAL A 218     146.419  98.702 103.161  1.00  0.00
ATOM   3435 1HG2 VAL A 218     147.390 101.606 103.404  1.00  0.00
ATOM   3436 2HG2 VAL A 218     146.848 100.862 101.877  1.00  0.00
ATOM   3437 3HG2 VAL A 218     146.085 102.366 102.456  1.00  0.00
ATOM   3438  N   LYS A 219     142.536 100.121 104.327  1.00  0.00
ATOM   3439  CA  LYS A 219     141.553  99.418 105.144  1.00  0.00
ATOM   3440  C   LYS A 219     142.162  98.177 105.786  1.00  0.00
ATOM   3441 1OXT LYS A 219     143.361  97.936 105.529  1.00  0.00
ATOM   3442 2OXT LYS A 219     141.416  97.494 106.521  1.00  0.00
ATOM   3443  HN  LYS A 219     142.609 100.954 104.527  1.00  0.00
ATOM   3444  HA  LYS A 219     141.269 100.020 105.850  1.00  0.00
ATOM   3445  CB  LYS A 219     140.335  99.029 104.304  1.00  0.00
ATOM   3446  CG  LYS A 219     139.150  98.565 105.132  1.00  0.00
ATOM   3447  CD  LYS A 219     137.895  98.425 104.288  1.00  0.00
ATOM   3448  CE  LYS A 219     136.691  98.051 105.138  1.00  0.00
ATOM   3449  NZ  LYS A 219     136.415  99.056 106.202  1.00  0.00
ATOM   3450 1HB  LYS A 219     140.618  98.235 103.614  1.00  0.00
ATOM   3451 2HB  LYS A 219     140.033  99.883 103.700  1.00  0.00
ATOM   3452 1HG  LYS A 219     138.969  99.275 105.938  1.00  0.00
ATOM   3453 2HG  LYS A 219     139.384  97.609 105.597  1.00  0.00
ATOM   3454 1HD  LYS A 219     138.052  97.665 103.524  1.00  0.00
ATOM   3455 2HD  LYS A 219     137.698  99.362 103.769  1.00  0.00
ATOM   3456 1HE  LYS A 219     136.861  97.078 105.596  1.00  0.00
ATOM   3457 2HE  LYS A 219     135.815  97.953 104.499  1.00  0.00
ATOM   3458 1HZ  LYS A 219     135.546  98.736 106.775  1.00  0.00
ATOM   3459 2HZ  LYS A 219     137.284  99.129 106.854  1.00  0.00
ATOM   3460 3HZ  LYS A 219     136.218 100.020 105.736  1.00  0.00
ATOM   3461  N   SER B 220     113.069  80.711 103.890  1.00  0.00
ATOM   3462  CA  SER B 220     113.671  81.675 104.803  1.00  0.00
ATOM   3463  C   SER B 220     115.150  81.863 104.491  1.00  0.00
ATOM   3464  O   SER B 220     115.991  81.075 104.923  1.00  0.00
ATOM   3465 1H   SER B 220     112.082  80.594 104.121  1.00  0.00
ATOM   3466 2H   SER B 220     113.548  79.815 103.978  1.00  0.00
ATOM   3467 3H   SER B 220     113.156  81.050 102.932  1.00  0.00
ATOM   3468  HA  SER B 220     113.219  82.525 104.683  1.00  0.00
ATOM   3469  CB  SER B 220     113.495  81.223 106.253  1.00  0.00
ATOM   3470  OG  SER B 220     114.112  79.967 106.472  1.00  0.00
ATOM   3471 1HB  SER B 220     112.435  81.157 106.491  1.00  0.00
ATOM   3472 2HB  SER B 220     113.926  81.965 106.923  1.00  0.00
ATOM   3473  HG  SER B 220     113.987  79.702 107.397  1.00  0.00
ATOM   3474  N   GLN B 221     115.461  82.914 103.737  1.00  0.00
ATOM   3475  CA  GLN B 221     116.833  83.238 103.372  1.00  0.00
ATOM   3476  C   GLN B 221     117.469  84.245 104.320  1.00  0.00
ATOM   3477  O   GLN B 221     118.603  84.673 104.081  1.00  0.00
ATOM   3478  HN  GLN B 221     114.894  83.473 103.412  1.00  0.00
ATOM   3479  HA  GLN B 221     117.344  82.416 103.439  1.00  0.00
ATOM   3480  CB  GLN B 221     116.888  83.769 101.934  1.00  0.00
ATOM   3481  CG  GLN B 221     116.231  85.132 101.719  1.00  0.00
ATOM   3482  CD  GLN B 221     114.725  85.044 101.574  1.00  0.00
ATOM   3483  OE1 GLN B 221     114.123  84.004 101.844  1.00  0.00
ATOM   3484  NE2 GLN B 221     114.106  86.139 101.146  1.00  0.00
ATOM   3485 1HB  GLN B 221     116.408  83.045 101.278  1.00  0.00
ATOM   3486 2HB  GLN B 221     117.931  83.834 101.627  1.00  0.00
ATOM   3487 1HG  GLN B 221     116.650  85.595 100.827  1.00  0.00
ATOM   3488 2HG  GLN B 221     116.473  85.782 102.558  1.00  0.00
ATOM   3489 1HE2 GLN B 221     114.642  86.976 100.935  1.00  0.00
ATOM   3490 2HE2 GLN B 221     113.097  86.139 101.030  1.00  0.00
ATOM   3491  N   MET B 222     116.771  84.631 105.387  1.00  0.00
ATOM   3492  CA  MET B 222     117.277  85.609 106.340  1.00  0.00
ATOM   3493  C   MET B 222     118.192  84.994 107.390  1.00  0.00
ATOM   3494  O   MET B 222     118.410  85.609 108.441  1.00  0.00
ATOM   3495  HN  MET B 222     115.988  84.343 105.595  1.00  0.00
ATOM   3496  HA  MET B 222     117.809  86.244 105.835  1.00  0.00
ATOM   3497  CB  MET B 222     116.110  86.325 107.025  1.00  0.00
ATOM   3498  CG  MET B 222     115.184  87.049 106.062  1.00  0.00
ATOM   3499  SD  MET B 222     114.035  88.166 106.890  1.00  0.00
ATOM   3500  CE  MET B 222     115.152  89.441 107.467  1.00  0.00
ATOM   3501 1HB  MET B 222     116.507  87.043 107.741  1.00  0.00
ATOM   3502 2HB  MET B 222     115.532  85.597 107.592  1.00  0.00
ATOM   3503 1HG  MET B 222     114.619  86.316 105.490  1.00  0.00
ATOM   3504 2HG  MET B 222     115.781  87.614 105.350  1.00  0.00
ATOM   3505 1HE  MET B 222     114.580  90.200 107.998  1.00  0.00
ATOM   3506 2HE  MET B 222     115.886  88.993 108.136  1.00  0.00
ATOM   3507 3HE  MET B 222     115.654  89.887 106.610  1.00  0.00
ATOM   3508  N   ALA B 223     118.735  83.802 107.136  1.00  0.00
ATOM   3509  CA  ALA B 223     119.680  83.213 108.077  1.00  0.00
ATOM   3510  C   ALA B 223     120.951  84.047 108.179  1.00  0.00
ATOM   3511  O   ALA B 223     121.484  84.241 109.277  1.00  0.00
ATOM   3512  HN  ALA B 223     118.574  83.325 106.439  1.00  0.00
ATOM   3513  HA  ALA B 223     119.265  83.199 108.954  1.00  0.00
ATOM   3514  CB  ALA B 223     120.011  81.781 107.660  1.00  0.00
ATOM   3515 1HB  ALA B 223     120.717  81.358 108.373  1.00  0.00
ATOM   3516 2HB  ALA B 223     119.094  81.193 107.652  1.00  0.00
ATOM   3517 3HB  ALA B 223     120.452  81.795 106.665  1.00  0.00
ATOM   3518  N   GLU B 224     121.460  84.537 107.047  1.00  0.00
ATOM   3519  CA  GLU B 224     122.698  85.313 107.075  1.00  0.00
ATOM   3520  C   GLU B 224     122.546  86.621 107.841  1.00  0.00
ATOM   3521  O   GLU B 224     123.427  86.935 108.661  1.00  0.00
ATOM   3522  HN  GLU B 224     121.114  84.436 106.266  1.00  0.00
ATOM   3523  HA  GLU B 224     123.365  84.797 107.555  1.00  0.00
ATOM   3524  CB  GLU B 224     123.190  85.553 105.643  1.00  0.00
ATOM   3525  CG  GLU B 224     123.352  84.288 104.815  1.00  0.00
ATOM   3526  CD  GLU B 224     123.705  84.580 103.370  1.00  0.00
ATOM   3527  OE1 GLU B 224     123.975  85.756 103.049  1.00  0.00
ATOM   3528  OE2 GLU B 224     123.710  83.633 102.555  1.00  0.00
ATOM   3529 1HB  GLU B 224     124.147  86.071 105.683  1.00  0.00
ATOM   3530 2HB  GLU B 224     122.489  86.216 105.138  1.00  0.00
ATOM   3531 1HG  GLU B 224     122.427  83.714 104.850  1.00  0.00
ATOM   3532 2HG  GLU B 224     124.129  83.666 105.257  1.00  0.00
ATOM   3533  N   PRO B 225     121.509  87.436 107.616  1.00  0.00
ATOM   3534  CA  PRO B 225     121.343  88.626 108.466  1.00  0.00
ATOM   3535  C   PRO B 225     121.224  88.299 109.942  1.00  0.00
ATOM   3536  O   PRO B 225     121.780  89.020 110.777  1.00  0.00
ATOM   3537  HA  PRO B 225     122.116  89.211 108.427  1.00  0.00
ATOM   3538  CB  PRO B 225     120.058  89.265 107.921  1.00  0.00
ATOM   3539  CG  PRO B 225     119.984  88.815 106.518  1.00  0.00
ATOM   3540  CD  PRO B 225     120.545  87.426 106.503  1.00  0.00
ATOM   3541 1HB  PRO B 225     120.097  90.351 107.987  1.00  0.00
ATOM   3542 2HB  PRO B 225     119.185  88.943 108.487  1.00  0.00
ATOM   3543 1HG  PRO B 225     120.556  89.474 105.866  1.00  0.00
ATOM   3544 2HG  PRO B 225     118.956  88.825 106.159  1.00  0.00
ATOM   3545 1HD  PRO B 225     121.029  87.199 105.554  1.00  0.00
ATOM   3546 2HD  PRO B 225     119.768  86.677 106.651  1.00  0.00
ATOM   3547  N   PHE B 226     120.511  87.226 110.291  1.00  0.00
ATOM   3548  CA  PHE B 226     120.389  86.854 111.697  1.00  0.00
ATOM   3549  C   PHE B 226     121.743  86.476 112.280  1.00  0.00
ATOM   3550  O   PHE B 226     122.074  86.860 113.408  1.00  0.00
ATOM   3551  HN  PHE B 226     120.097  86.709 109.742  1.00  0.00
ATOM   3552  HA  PHE B 226     120.055  87.621 112.188  1.00  0.00
ATOM   3553  CB  PHE B 226     119.400  85.700 111.852  1.00  0.00
ATOM   3554  CG  PHE B 226     119.577  84.920 113.123  1.00  0.00
ATOM   3555  CD1 PHE B 226     119.126  85.427 114.330  1.00  0.00
ATOM   3556  CD2 PHE B 226     120.197  83.682 113.112  1.00  0.00
ATOM   3557  CE1 PHE B 226     119.288  84.713 115.502  1.00  0.00
ATOM   3558  CE2 PHE B 226     120.362  82.964 114.281  1.00  0.00
ATOM   3559  CZ  PHE B 226     119.907  83.480 115.477  1.00  0.00
ATOM   3560 1HB  PHE B 226     119.508  85.025 111.004  1.00  0.00
ATOM   3561 2HB  PHE B 226     118.386  86.095 111.817  1.00  0.00
ATOM   3562  HD1 PHE B 226     118.641  86.394 114.356  1.00  0.00
ATOM   3563  HD2 PHE B 226     120.556  83.272 112.177  1.00  0.00
ATOM   3564  HE1 PHE B 226     118.930  85.120 116.438  1.00  0.00
ATOM   3565  HE2 PHE B 226     120.848  81.997 114.258  1.00  0.00
ATOM   3566  HZ  PHE B 226     120.035  82.919 116.393  1.00  0.00
ATOM   3567  N   ARG B 227     122.536  85.714 111.526  1.00  0.00
ATOM   3568  CA  ARG B 227     123.865  85.344 111.996  1.00  0.00
ATOM   3569  C   ARG B 227     124.736  86.576 112.180  1.00  0.00
ATOM   3570  O   ARG B 227     125.467  86.686 113.171  1.00  0.00
ATOM   3571  HN  ARG B 227     122.330  85.404 110.751  1.00  0.00
ATOM   3572  HA  ARG B 227     123.779  84.910 112.859  1.00  0.00
ATOM   3573  CB  ARG B 227     124.511  84.365 111.015  1.00  0.00
ATOM   3574  CG  ARG B 227     126.018  84.191 111.190  1.00  0.00
ATOM   3575  CD  ARG B 227     126.623  83.198 110.196  1.00  0.00
ATOM   3576  NE  ARG B 227     125.884  83.109 108.941  1.00  0.00
ATOM   3577  CZ  ARG B 227     124.851  82.304 108.726  1.00  0.00
ATOM   3578  NH1 ARG B 227     124.400  81.487 109.664  1.00  0.00
ATOM   3579  NH2 ARG B 227     124.256  82.318 107.536  1.00  0.00
ATOM   3580 1HB  ARG B 227     124.314  84.706 110.000  1.00  0.00
ATOM   3581 2HB  ARG B 227     124.032  83.393 111.124  1.00  0.00
ATOM   3582 1HG  ARG B 227     126.224  83.852 112.204  1.00  0.00
ATOM   3583 2HG  ARG B 227     126.506  85.157 111.072  1.00  0.00
ATOM   3584 1HD  ARG B 227     126.661  82.212 110.657  1.00  0.00
ATOM   3585 2HD  ARG B 227     127.650  83.489 109.983  1.00  0.00
ATOM   3586  HE  ARG B 227     126.136  83.615 108.293  1.00  0.00
ATOM   3587 1HH1 ARG B 227     124.778  81.469 110.436  1.00  0.00
ATOM   3588 2HH1 ARG B 227     123.729  80.974 109.501  1.00  0.00
ATOM   3589 1HH2 ARG B 227     124.542  82.844 106.919  1.00  0.00
ATOM   3590 2HH2 ARG B 227     123.586  81.801 107.384  1.00  0.00
ATOM   3591  N   THR B 228     124.678  87.515 111.233  1.00  0.00
ATOM   3592  CA  THR B 228     125.463  88.737 111.367  1.00  0.00
ATOM   3593  C   THR B 228     125.031  89.530 112.592  1.00  0.00
ATOM   3594  O   THR B 228     125.871  90.045 113.335  1.00  0.00
ATOM   3595  HN  THR B 228     124.201  87.467 110.519  1.00  0.00
ATOM   3596  HA  THR B 228     126.394  88.488 111.480  1.00  0.00
ATOM   3597  CB  THR B 228     125.330  89.593 110.109  1.00  0.00
ATOM   3598  OG1 THR B 228     123.944  89.820 109.826  1.00  0.00
ATOM   3599  CG2 THR B 228     125.989  88.907 108.923  1.00  0.00
ATOM   3600  HB  THR B 228     125.829  90.546 110.281  1.00  0.00
ATOM   3601  HG1 THR B 228     123.861  90.364 109.027  1.00  0.00
ATOM   3602 1HG2 THR B 228     125.879  89.538 108.042  1.00  0.00
ATOM   3603 2HG2 THR B 228     127.045  88.756 109.142  1.00  0.00
ATOM   3604 3HG2 THR B 228     125.504  87.947 108.754  1.00  0.00
ATOM   3605  N   PHE B 229     123.722  89.635 112.818  1.00  0.00
ATOM   3606  CA  PHE B 229     123.217  90.349 113.986  1.00  0.00
ATOM   3607  C   PHE B 229     123.719  89.709 115.274  1.00  0.00
ATOM   3608  O   PHE B 229     124.224  90.395 116.174  1.00  0.00
ATOM   3609  HN  PHE B 229     123.107  89.305 112.316  1.00  0.00
ATOM   3610  HA  PHE B 229     123.544  91.262 113.970  1.00  0.00
ATOM   3611  CB  PHE B 229     121.689  90.359 113.941  1.00  0.00
ATOM   3612  CG  PHE B 229     121.045  91.096 115.076  1.00  0.00
ATOM   3613  CD1 PHE B 229     120.797  92.453 114.985  1.00  0.00
ATOM   3614  CD2 PHE B 229     120.670  90.427 116.227  1.00  0.00
ATOM   3615  CE1 PHE B 229     120.195  93.130 116.024  1.00  0.00
ATOM   3616  CE2 PHE B 229     120.069  91.100 117.270  1.00  0.00
ATOM   3617  CZ  PHE B 229     119.832  92.453 117.168  1.00  0.00
ATOM   3618 1HB  PHE B 229     121.330  89.331 113.941  1.00  0.00
ATOM   3619 2HB  PHE B 229     121.368  90.808 113.003  1.00  0.00
ATOM   3620  HD1 PHE B 229     121.078  92.989 114.089  1.00  0.00
ATOM   3621  HD2 PHE B 229     120.850  89.363 116.310  1.00  0.00
ATOM   3622  HE1 PHE B 229     120.008  94.192 115.941  1.00  0.00
ATOM   3623  HE2 PHE B 229     119.784  90.566 118.167  1.00  0.00
ATOM   3624  HZ  PHE B 229     119.361  92.984 117.985  1.00  0.00
ATOM   3625  N   ARG B 230     123.592  88.385 115.375  1.00  0.00
ATOM   3626  CA  ARG B 230     124.027  87.685 116.579  1.00  0.00
ATOM   3627  C   ARG B 230     125.522  87.863 116.801  1.00  0.00
ATOM   3628  O   ARG B 230     125.967  88.154 117.918  1.00  0.00
ATOM   3629  HN  ARG B 230     123.261  87.873 114.768  1.00  0.00
ATOM   3630  HA  ARG B 230     123.567  88.065 117.343  1.00  0.00
ATOM   3631  CB  ARG B 230     123.671  86.201 116.471  1.00  0.00
ATOM   3632  CG  ARG B 230     123.380  85.522 117.803  1.00  0.00
ATOM   3633  CD  ARG B 230     124.650  85.246 118.595  1.00  0.00
ATOM   3634  NE  ARG B 230     125.604  84.428 117.853  1.00  0.00
ATOM   3635  CZ  ARG B 230     125.781  83.123 118.021  1.00  0.00
ATOM   3636  NH1 ARG B 230     125.068  82.432 118.896  1.00  0.00
ATOM   3637  NH2 ARG B 230     126.696  82.494 117.289  1.00  0.00
ATOM   3638 1HB  ARG B 230     124.493  85.678 115.983  1.00  0.00
ATOM   3639 2HB  ARG B 230     122.800  86.096 115.826  1.00  0.00
ATOM   3640 1HG  ARG B 230     122.854  84.585 117.624  1.00  0.00
ATOM   3641 2HG  ARG B 230     122.716  86.152 118.393  1.00  0.00
ATOM   3642 1HD  ARG B 230     124.392  84.743 119.526  1.00  0.00
ATOM   3643 2HD  ARG B 230     125.119  86.191 118.864  1.00  0.00
ATOM   3644  HE  ARG B 230     126.089  84.821 117.262  1.00  0.00
ATOM   3645 1HH1 ARG B 230     124.472  82.828 119.373  1.00  0.00
ATOM   3646 2HH1 ARG B 230     125.201  81.587 118.987  1.00  0.00
ATOM   3647 1HH2 ARG B 230     127.164  82.932 116.716  1.00  0.00
ATOM   3648 2HH2 ARG B 230     126.820  81.649 117.389  1.00  0.00
ATOM   3649  N   ASP B 231     126.317  87.695 115.742  1.00  0.00
ATOM   3650  CA  ASP B 231     127.762  87.824 115.878  1.00  0.00
ATOM   3651  C   ASP B 231     128.149  89.238 116.283  1.00  0.00
ATOM   3652  O   ASP B 231     129.022  89.429 117.136  1.00  0.00
ATOM   3653  HN  ASP B 231     126.047  87.509 114.947  1.00  0.00
ATOM   3654  HA  ASP B 231     128.058  87.223 116.579  1.00  0.00
ATOM   3655  CB  ASP B 231     128.447  87.434 114.570  1.00  0.00
ATOM   3656  CG  ASP B 231     128.715  85.945 114.474  1.00  0.00
ATOM   3657  OD1 ASP B 231     128.082  85.176 115.228  1.00  0.00
ATOM   3658  OD2 ASP B 231     129.557  85.543 113.644  1.00  0.00
ATOM   3659 1HB  ASP B 231     129.388  87.975 114.482  1.00  0.00
ATOM   3660 2HB  ASP B 231     127.823  87.742 113.732  1.00  0.00
ATOM   3661  N   GLY B 232     127.511  90.243 115.684  1.00  0.00
ATOM   3662  CA  GLY B 232     127.823  91.614 116.041  1.00  0.00
ATOM   3663  C   GLY B 232     127.500  91.920 117.488  1.00  0.00
ATOM   3664  O   GLY B 232     128.302  92.533 118.197  1.00  0.00
ATOM   3665  HN  GLY B 232     126.906  90.153 115.080  1.00  0.00
ATOM   3666 1HA  GLY B 232     127.325  92.217 115.467  1.00  0.00
ATOM   3667 2HA  GLY B 232     128.765  91.781 115.880  1.00  0.00
ATOM   3668  N   TRP B 233     126.324  91.494 117.952  1.00  0.00
ATOM   3669  CA  TRP B 233     125.965  91.757 119.342  1.00  0.00
ATOM   3670  C   TRP B 233     126.889  91.014 120.300  1.00  0.00
ATOM   3671  O   TRP B 233     127.297  91.567 121.329  1.00  0.00
ATOM   3672  HN  TRP B 233     125.738  91.064 117.492  1.00  0.00
ATOM   3673  HA  TRP B 233     126.074  92.705 119.514  1.00  0.00
ATOM   3674  CB  TRP B 233     124.504  91.387 119.584  1.00  0.00
ATOM   3675  CG  TRP B 233     123.572  92.484 119.184  1.00  0.00
ATOM   3676  CD1 TRP B 233     123.319  92.919 117.918  1.00  0.00
ATOM   3677  CD2 TRP B 233     122.774  93.296 120.053  1.00  0.00
ATOM   3678  NE1 TRP B 233     122.414  93.950 117.943  1.00  0.00
ATOM   3679  CE2 TRP B 233     122.062  94.200 119.242  1.00  0.00
ATOM   3680  CE3 TRP B 233     122.591  93.345 121.438  1.00  0.00
ATOM   3681  CZ2 TRP B 233     121.182  95.140 119.767  1.00  0.00
ATOM   3682  CZ3 TRP B 233     121.716  94.279 121.957  1.00  0.00
ATOM   3683  CH2 TRP B 233     121.023  95.164 121.124  1.00  0.00
ATOM   3684 1HB  TRP B 233     124.359  91.156 120.638  1.00  0.00
ATOM   3685 2HB  TRP B 233     124.262  90.485 119.024  1.00  0.00
ATOM   3686  HD1 TRP B 233     123.740  92.535 117.077  1.00  0.00
ATOM   3687  HE1 TRP B 233     122.039  94.479 117.077  1.00  0.00
ATOM   3688  HE3 TRP B 233     123.124  92.665 122.090  1.00  0.00
ATOM   3689  HZ2 TRP B 233     120.644  95.826 119.126  1.00  0.00
ATOM   3690  HZ3 TRP B 233     121.564  94.327 123.027  1.00  0.00
ATOM   3691  HH2 TRP B 233     120.346  95.884 121.564  1.00  0.00
ATOM   3692  N   VAL B 234     127.244  89.768 119.979  1.00  0.00
ATOM   3693  CA  VAL B 234     128.155  89.021 120.841  1.00  0.00
ATOM   3694  C   VAL B 234     129.515  89.703 120.892  1.00  0.00
ATOM   3695  O   VAL B 234     130.117  89.840 121.964  1.00  0.00
ATOM   3696  HN  VAL B 234     126.976  89.343 119.281  1.00  0.00
ATOM   3697  HA  VAL B 234     127.799  89.008 121.743  1.00  0.00
ATOM   3698  CB  VAL B 234     128.268  87.563 120.360  1.00  0.00
ATOM   3699  CG1 VAL B 234     129.489  86.891 120.971  1.00  0.00
ATOM   3700  CG2 VAL B 234     127.006  86.797 120.710  1.00  0.00
ATOM   3701  HB  VAL B 234     128.386  87.562 119.277  1.00  0.00
ATOM   3702 1HG1 VAL B 234     129.544  85.864 120.614  1.00  0.00
ATOM   3703 2HG1 VAL B 234     130.382  87.437 120.670  1.00  0.00
ATOM   3704 3HG1 VAL B 234     129.395  86.903 122.056  1.00  0.00
ATOM   3705 1HG2 VAL B 234     127.106  85.770 120.362  1.00  0.00
ATOM   3706 2HG2 VAL B 234     126.871  86.811 121.790  1.00  0.00
ATOM   3707 3HG2 VAL B 234     126.156  87.273 120.223  1.00  0.00
ATOM   3708  N   SER B 235     130.022  90.141 119.738  1.00  0.00
ATOM   3709  CA  SER B 235     131.301  90.839 119.714  1.00  0.00
ATOM   3710  C   SER B 235     131.237  92.119 120.534  1.00  0.00
ATOM   3711  O   SER B 235     132.166  92.431 121.287  1.00  0.00
ATOM   3712  HN  SER B 235     129.650  90.047 118.968  1.00  0.00
ATOM   3713  HA  SER B 235     131.974  90.264 120.111  1.00  0.00
ATOM   3714  CB  SER B 235     131.699  91.146 118.271  1.00  0.00
ATOM   3715  OG  SER B 235     132.931  91.844 118.220  1.00  0.00
ATOM   3716 1HB  SER B 235     130.921  91.740 117.795  1.00  0.00
ATOM   3717 2HB  SER B 235     131.780  90.218 117.708  1.00  0.00
ATOM   3718  HG  SER B 235     133.162  92.027 117.296  1.00  0.00
ATOM   3719  N   TYR B 236     130.141  92.868 120.408  1.00  0.00
ATOM   3720  CA  TYR B 236     129.979  94.077 121.206  1.00  0.00
ATOM   3721  C   TYR B 236     129.995  93.752 122.692  1.00  0.00
ATOM   3722  O   TYR B 236     130.570  94.497 123.493  1.00  0.00
ATOM   3723  HN  TYR B 236     129.487  92.700 119.875  1.00  0.00
ATOM   3724  HA  TYR B 236     130.723  94.671 121.021  1.00  0.00
ATOM   3725  CB  TYR B 236     128.678  94.779 120.828  1.00  0.00
ATOM   3726  CG  TYR B 236     128.432  96.056 121.592  1.00  0.00
ATOM   3727  CD1 TYR B 236     129.200  97.185 121.359  1.00  0.00
ATOM   3728  CD2 TYR B 236     127.432  96.131 122.548  1.00  0.00
ATOM   3729  CE1 TYR B 236     128.978  98.354 122.054  1.00  0.00
ATOM   3730  CE2 TYR B 236     127.203  97.294 123.248  1.00  0.00
ATOM   3731  CZ  TYR B 236     127.978  98.402 122.997  1.00  0.00
ATOM   3732  OH  TYR B 236     127.749  99.563 123.695  1.00  0.00
ATOM   3733 1HB  TYR B 236     127.846  94.098 121.000  1.00  0.00
ATOM   3734 2HB  TYR B 236     128.693  95.002 119.762  1.00  0.00
ATOM   3735  HD1 TYR B 236     129.988  97.148 120.618  1.00  0.00
ATOM   3736  HD2 TYR B 236     126.821  95.261 122.748  1.00  0.00
ATOM   3737  HE1 TYR B 236     129.586  99.228 121.859  1.00  0.00
ATOM   3738  HE2 TYR B 236     126.418  97.336 123.991  1.00  0.00
ATOM   3739  HH  TYR B 236     127.016  99.428 124.315  1.00  0.00
ATOM   3740  N   TYR B 237     129.369  92.640 123.079  1.00  0.00
ATOM   3741  CA  TYR B 237     129.374  92.244 124.482  1.00  0.00
ATOM   3742  C   TYR B 237     130.790  91.972 124.972  1.00  0.00
ATOM   3743  O   TYR B 237     131.140  92.316 126.107  1.00  0.00
ATOM   3744  HN  TYR B 237     128.942  92.107 122.556  1.00  0.00
ATOM   3745  HA  TYR B 237     129.014  92.976 125.006  1.00  0.00
ATOM   3746  CB  TYR B 237     128.496  91.009 124.679  1.00  0.00
ATOM   3747  CG  TYR B 237     128.428  90.530 126.110  1.00  0.00
ATOM   3748  CD1 TYR B 237     127.516  91.073 127.002  1.00  0.00
ATOM   3749  CD2 TYR B 237     129.276  89.531 126.567  1.00  0.00
ATOM   3750  CE1 TYR B 237     127.450  90.637 128.309  1.00  0.00
ATOM   3751  CE2 TYR B 237     129.218  89.088 127.873  1.00  0.00
ATOM   3752  CZ  TYR B 237     128.303  89.645 128.739  1.00  0.00
ATOM   3753  OH  TYR B 237     128.241  89.207 130.042  1.00  0.00
ATOM   3754 1HB  TYR B 237     128.875  90.202 124.054  1.00  0.00
ATOM   3755 2HB  TYR B 237     127.488  91.233 124.333  1.00  0.00
ATOM   3756  HD1 TYR B 237     126.844  91.852 126.667  1.00  0.00
ATOM   3757  HD2 TYR B 237     129.995  89.092 125.888  1.00  0.00
ATOM   3758  HE1 TYR B 237     126.732  91.072 128.992  1.00  0.00
ATOM   3759  HE2 TYR B 237     129.887  88.309 128.214  1.00  0.00
ATOM   3760  HH  TYR B 237     128.903  88.512 130.182  1.00  0.00
ATOM   3761  N   ASN B 238     131.619  91.353 124.132  1.00  0.00
ATOM   3762  CA  ASN B 238     132.971  90.984 124.530  1.00  0.00
ATOM   3763  C   ASN B 238     133.946  92.154 124.505  1.00  0.00
ATOM   3764  O   ASN B 238     135.064  92.013 125.013  1.00  0.00
ATOM   3765  HN  ASN B 238     131.428  91.133 123.323  1.00  0.00
ATOM   3766  HA  ASN B 238     132.914  90.678 125.449  1.00  0.00
ATOM   3767  CB  ASN B 238     133.495  89.873 123.618  1.00  0.00
ATOM   3768  CG  ASN B 238     132.606  88.648 123.628  1.00  0.00
ATOM   3769  OD1 ASN B 238     131.914  88.377 124.609  1.00  0.00
ATOM   3770  ND2 ASN B 238     132.619  87.898 122.533  1.00  0.00
ATOM   3771 1HB  ASN B 238     134.499  89.592 123.933  1.00  0.00
ATOM   3772 2HB  ASN B 238     133.575  90.251 122.600  1.00  0.00
ATOM   3773 1HD2 ASN B 238     133.206  88.159 121.746  1.00  0.00
ATOM   3774 2HD2 ASN B 238     132.042  87.063 122.482  1.00  0.00
ATOM   3775  N   GLN B 239     133.564  93.293 123.936  1.00  0.00
ATOM   3776  CA  GLN B 239     134.480  94.417 123.857  1.00  0.00
ATOM   3777  C   GLN B 239     134.753  94.984 125.250  1.00  0.00
ATOM   3778  O   GLN B 239     133.863  95.011 126.104  1.00  0.00
ATOM   3779  HN  GLN B 239     132.789  93.437 123.593  1.00  0.00
ATOM   3780  HA  GLN B 239     135.314  94.100 123.476  1.00  0.00
ATOM   3781  CB  GLN B 239     133.910  95.511 122.960  1.00  0.00
ATOM   3782  CG  GLN B 239     134.002  95.205 121.478  1.00  0.00
ATOM   3783  CD  GLN B 239     135.432  95.167 120.983  1.00  0.00
ATOM   3784  OE1 GLN B 239     136.341  95.671 121.641  1.00  0.00
ATOM   3785  NE2 GLN B 239     135.639  94.566 119.818  1.00  0.00
ATOM   3786 1HB  GLN B 239     134.437  96.442 123.161  1.00  0.00
ATOM   3787 2HB  GLN B 239     132.866  95.673 123.222  1.00  0.00
ATOM   3788 1HG  GLN B 239     133.448  95.958 120.920  1.00  0.00
ATOM   3789 2HG  GLN B 239     133.526  94.246 121.278  1.00  0.00
ATOM   3790 1HE2 GLN B 239     134.858  94.163 119.308  1.00  0.00
ATOM   3791 2HE2 GLN B 239     136.579  94.509 119.436  1.00  0.00
ATOM   3792  N   PRO B 240     135.980  95.445 125.509  1.00  0.00
ATOM   3793  CA  PRO B 240     136.259  96.073 126.811  1.00  0.00
ATOM   3794  C   PRO B 240     135.463  97.341 127.057  1.00  0.00
ATOM   3795  O   PRO B 240     135.320  97.747 128.217  1.00  0.00
ATOM   3796  HA  PRO B 240     136.002  95.495 127.546  1.00  0.00
ATOM   3797  CB  PRO B 240     137.765  96.365 126.749  1.00  0.00
ATOM   3798  CG  PRO B 240     138.294  95.458 125.701  1.00  0.00
ATOM   3799  CD  PRO B 240     137.200  95.321 124.694  1.00  0.00
ATOM   3800 1HB  PRO B 240     138.242  96.177 127.710  1.00  0.00
ATOM   3801 2HB  PRO B 240     137.954  97.408 126.499  1.00  0.00
ATOM   3802 1HG  PRO B 240     138.562  94.490 126.121  1.00  0.00
ATOM   3803 2HG  PRO B 240     139.194  95.869 125.247  1.00  0.00
ATOM   3804 1HD  PRO B 240     137.245  94.363 124.178  1.00  0.00
ATOM   3805 2HD  PRO B 240     137.255  96.096 123.931  1.00  0.00
ATOM   3806  N   VAL B 241     134.943  97.979 126.014  1.00  0.00
ATOM   3807  CA  VAL B 241     134.221  99.237 126.152  1.00  0.00
ATOM   3808  C   VAL B 241     132.709  99.011 126.200  1.00  0.00
ATOM   3809  O   VAL B 241     131.938  99.939 125.960  1.00  0.00
ATOM   3810  HN  VAL B 241     134.989  97.710 125.198  1.00  0.00
ATOM   3811  HA  VAL B 241     134.489  99.631 126.997  1.00  0.00
ATOM   3812  CB  VAL B 241     134.594 100.224 125.036  1.00  0.00
ATOM   3813  CG1 VAL B 241     136.062 100.596 125.130  1.00  0.00
ATOM   3814  CG2 VAL B 241     134.270  99.639 123.668  1.00  0.00
ATOM   3815  HB  VAL B 241     134.002 101.129 125.163  1.00  0.00
ATOM   3816 1HG1 VAL B 241     136.303 101.295 124.330  1.00  0.00
ATOM   3817 2HG1 VAL B 241     136.249 101.060 126.097  1.00  0.00
ATOM   3818 3HG1 VAL B 241     136.664  99.694 125.028  1.00  0.00
ATOM   3819 1HG2 VAL B 241     134.545 100.360 122.900  1.00  0.00
ATOM   3820 2HG2 VAL B 241     134.836  98.719 123.533  1.00  0.00
ATOM   3821 3HG2 VAL B 241     133.203  99.430 123.616  1.00  0.00
ATOM   3822  N   PHE B 242     132.273  97.789 126.507  1.00  0.00
ATOM   3823  CA  PHE B 242     130.843  97.509 126.567  1.00  0.00
ATOM   3824  C   PHE B 242     130.156  98.364 127.624  1.00  0.00
ATOM   3825  O   PHE B 242     129.062  98.895 127.393  1.00  0.00
ATOM   3826  HN  PHE B 242     132.777  97.115 126.682  1.00  0.00
ATOM   3827  HA  PHE B 242     130.450  97.732 125.709  1.00  0.00
ATOM   3828  CB  PHE B 242     130.622  96.025 126.853  1.00  0.00
ATOM   3829  CG  PHE B 242     129.200  95.674 127.165  1.00  0.00
ATOM   3830  CD1 PHE B 242     128.231  95.711 126.180  1.00  0.00
ATOM   3831  CD2 PHE B 242     128.832  95.303 128.446  1.00  0.00
ATOM   3832  CE1 PHE B 242     126.921  95.387 126.467  1.00  0.00
ATOM   3833  CE2 PHE B 242     127.525  94.978 128.738  1.00  0.00
ATOM   3834  CZ  PHE B 242     126.568  95.020 127.747  1.00  0.00
ATOM   3835 1HB  PHE B 242     131.251  95.729 127.691  1.00  0.00
ATOM   3836 2HB  PHE B 242     130.948  95.446 125.990  1.00  0.00
ATOM   3837  HD1 PHE B 242     128.503  95.997 125.173  1.00  0.00
ATOM   3838  HD2 PHE B 242     129.579  95.268 129.228  1.00  0.00
ATOM   3839  HE1 PHE B 242     126.172  95.421 125.687  1.00  0.00
ATOM   3840  HE2 PHE B 242     127.250  94.690 129.744  1.00  0.00
ATOM   3841  HZ  PHE B 242     125.541  94.765 127.974  1.00  0.00
ATOM   3842  N   LEU B 243     130.783  98.508 128.792  1.00  0.00
ATOM   3843  CA  LEU B 243     130.151  99.236 129.885  1.00  0.00
ATOM   3844  C   LEU B 243     129.939 100.704 129.532  1.00  0.00
ATOM   3845  O   LEU B 243     128.891 101.276 129.850  1.00  0.00
ATOM   3846  HN  LEU B 243     131.564  98.198 128.974  1.00  0.00
ATOM   3847  HA  LEU B 243     129.275  98.850 130.043  1.00  0.00
ATOM   3848  CB  LEU B 243     130.996  99.100 131.149  1.00  0.00
ATOM   3849  CG  LEU B 243     131.040  97.703 131.771  1.00  0.00
ATOM   3850  CD1 LEU B 243     131.987  97.684 132.957  1.00  0.00
ATOM   3851  CD2 LEU B 243     129.652  97.247 132.192  1.00  0.00
ATOM   3852 1HB  LEU B 243     130.616  99.797 131.894  1.00  0.00
ATOM   3853 2HB  LEU B 243     132.015  99.406 130.917  1.00  0.00
ATOM   3854  HG  LEU B 243     131.407  97.008 131.017  1.00  0.00
ATOM   3855 1HD1 LEU B 243     132.002  96.682 133.383  1.00  0.00
ATOM   3856 2HD1 LEU B 243     132.985  97.959 132.618  1.00  0.00
ATOM   3857 3HD1 LEU B 243     131.638  98.398 133.701  1.00  0.00
ATOM   3858 1HD2 LEU B 243     129.723  96.252 132.629  1.00  0.00
ATOM   3859 2HD2 LEU B 243     129.256  97.947 132.926  1.00  0.00
ATOM   3860 3HD2 LEU B 243     129.006  97.223 131.316  1.00  0.00
ATOM   3861  N   ALA B 244     130.921 101.336 128.887  1.00  0.00
ATOM   3862  CA  ALA B 244     130.760 102.736 128.506  1.00  0.00
ATOM   3863  C   ALA B 244     129.621 102.907 127.510  1.00  0.00
ATOM   3864  O   ALA B 244     128.827 103.853 127.611  1.00  0.00
ATOM   3865  HN  ALA B 244     131.673 100.982 128.664  1.00  0.00
ATOM   3866  HA  ALA B 244     130.537 103.245 129.301  1.00  0.00
ATOM   3867  CB  ALA B 244     132.066 103.273 127.924  1.00  0.00
ATOM   3868 1HB  ALA B 244     131.928 104.317 127.646  1.00  0.00
ATOM   3869 2HB  ALA B 244     132.850 103.190 128.676  1.00  0.00
ATOM   3870 3HB  ALA B 244     132.330 102.686 127.045  1.00  0.00
ATOM   3871  N   GLY B 245     129.532 102.008 126.530  1.00  0.00
ATOM   3872  CA  GLY B 245     128.430 102.074 125.588  1.00  0.00
ATOM   3873  C   GLY B 245     127.086 101.899 126.265  1.00  0.00
ATOM   3874  O   GLY B 245     126.121 102.596 125.943  1.00  0.00
ATOM   3875  HN  GLY B 245     130.089 101.366 126.397  1.00  0.00
ATOM   3876 1HA  GLY B 245     128.542 101.387 124.913  1.00  0.00
ATOM   3877 2HA  GLY B 245     128.450 102.928 125.129  1.00  0.00
ATOM   3878  N   MET B 246     127.005 100.969 127.218  1.00  0.00
ATOM   3879  CA  MET B 246     125.764 100.795 127.965  1.00  0.00
ATOM   3880  C   MET B 246     125.426 102.051 128.756  1.00  0.00
ATOM   3881  O   MET B 246     124.256 102.439 128.850  1.00  0.00
ATOM   3882  HN  MET B 246     127.643 100.438 127.445  1.00  0.00
ATOM   3883  HA  MET B 246     125.046 100.636 127.333  1.00  0.00
ATOM   3884  CB  MET B 246     125.875  99.590 128.897  1.00  0.00
ATOM   3885  CG  MET B 246     125.846  98.246 128.185  1.00  0.00
ATOM   3886  SD  MET B 246     124.368  97.994 127.183  1.00  0.00
ATOM   3887  CE  MET B 246     123.084  98.103 128.426  1.00  0.00
ATOM   3888 1HB  MET B 246     125.058  99.625 129.616  1.00  0.00
ATOM   3889 2HB  MET B 246     126.802  99.668 129.464  1.00  0.00
ATOM   3890 1HG  MET B 246     125.913  97.451 128.925  1.00  0.00
ATOM   3891 2HG  MET B 246     126.725  98.162 127.549  1.00  0.00
ATOM   3892 1HE  MET B 246     122.115  97.966 127.948  1.00  0.00
ATOM   3893 2HE  MET B 246     123.244  97.325 129.171  1.00  0.00
ATOM   3894 3HE  MET B 246     123.130  99.083 128.898  1.00  0.00
ATOM   3895  N   GLY B 247     126.436 102.694 129.340  1.00  0.00
ATOM   3896  CA  GLY B 247     126.188 103.928 130.066  1.00  0.00
ATOM   3897  C   GLY B 247     125.639 105.022 129.172  1.00  0.00
ATOM   3898  O   GLY B 247     124.693 105.724 129.540  1.00  0.00
ATOM   3899  HN  GLY B 247     127.257 102.438 129.328  1.00  0.00
ATOM   3900 1HA  GLY B 247     127.013 104.231 130.475  1.00  0.00
ATOM   3901 2HA  GLY B 247     125.561 103.757 130.786  1.00  0.00
ATOM   3902  N   LEU B 248     126.222 105.182 127.983  1.00  0.00
ATOM   3903  CA  LEU B 248     125.705 106.175 127.046  1.00  0.00
ATOM   3904  C   LEU B 248     124.280 105.836 126.620  1.00  0.00
ATOM   3905  O   LEU B 248     123.411 106.717 126.548  1.00  0.00
ATOM   3906  HN  LEU B 248     126.903 104.737 127.704  1.00  0.00
ATOM   3907  HA  LEU B 248     125.684 107.036 127.493  1.00  0.00
ATOM   3908  CB  LEU B 248     126.622 106.276 125.829  1.00  0.00
ATOM   3909  CG  LEU B 248     126.239 107.328 124.786  1.00  0.00
ATOM   3910  CD1 LEU B 248     126.126 108.707 125.414  1.00  0.00
ATOM   3911  CD2 LEU B 248     127.249 107.343 123.652  1.00  0.00
ATOM   3912 1HB  LEU B 248     126.652 105.303 125.340  1.00  0.00
ATOM   3913 2HB  LEU B 248     127.632 106.489 126.177  1.00  0.00
ATOM   3914  HG  LEU B 248     125.263 107.061 124.382  1.00  0.00
ATOM   3915 1HD1 LEU B 248     125.853 109.426 124.643  1.00  0.00
ATOM   3916 2HD1 LEU B 248     125.360 108.683 126.187  1.00  0.00
ATOM   3917 3HD1 LEU B 248     127.086 108.977 125.851  1.00  0.00
ATOM   3918 1HD2 LEU B 248     126.954 108.098 122.925  1.00  0.00
ATOM   3919 2HD2 LEU B 248     128.232 107.580 124.056  1.00  0.00
ATOM   3920 3HD2 LEU B 248     127.268 106.361 123.181  1.00  0.00
ATOM   3921  N   ALA B 249     124.015 104.559 126.346  1.00  0.00
ATOM   3922  CA  ALA B 249     122.666 104.162 125.963  1.00  0.00
ATOM   3923  C   ALA B 249     121.671 104.487 127.069  1.00  0.00
ATOM   3924  O   ALA B 249     120.570 104.981 126.800  1.00  0.00
ATOM   3925  HN  ALA B 249     124.589 103.919 126.375  1.00  0.00
ATOM   3926  HA  ALA B 249     122.408 104.664 125.174  1.00  0.00
ATOM   3927  CB  ALA B 249     122.635 102.673 125.627  1.00  0.00
ATOM   3928 1HB  ALA B 249     121.621 102.395 125.344  1.00  0.00
ATOM   3929 2HB  ALA B 249     123.318 102.482 124.800  1.00  0.00
ATOM   3930 3HB  ALA B 249     122.945 102.105 126.503  1.00  0.00
ATOM   3931  N   PHE B 250     122.040 104.216 128.323  1.00  0.00
ATOM   3932  CA  PHE B 250     121.162 104.556 129.438  1.00  0.00
ATOM   3933  C   PHE B 250     120.958 106.061 129.534  1.00  0.00
ATOM   3934  O   PHE B 250     119.846 106.526 129.805  1.00  0.00
ATOM   3935  HN  PHE B 250     122.781 103.842 128.549  1.00  0.00
ATOM   3936  HA  PHE B 250     120.294 104.152 129.281  1.00  0.00
ATOM   3937  CB  PHE B 250     121.732 104.000 130.740  1.00  0.00
ATOM   3938  CG  PHE B 250     121.235 102.626 131.071  1.00  0.00
ATOM   3939  CD1 PHE B 250     121.552 101.550 130.262  1.00  0.00
ATOM   3940  CD2 PHE B 250     120.445 102.409 132.184  1.00  0.00
ATOM   3941  CE1 PHE B 250     121.095 100.285 130.560  1.00  0.00
ATOM   3942  CE2 PHE B 250     119.985 101.145 132.487  1.00  0.00
ATOM   3943  CZ  PHE B 250     120.310 100.082 131.674  1.00  0.00
ATOM   3944 1HB  PHE B 250     121.479 104.675 131.556  1.00  0.00
ATOM   3945 2HB  PHE B 250     122.819 103.978 130.671  1.00  0.00
ATOM   3946  HD1 PHE B 250     122.166 101.704 129.385  1.00  0.00
ATOM   3947  HD2 PHE B 250     120.184 103.241 132.825  1.00  0.00
ATOM   3948  HE1 PHE B 250     121.352  99.452 129.920  1.00  0.00
ATOM   3949  HE2 PHE B 250     119.369 100.988 133.363  1.00  0.00
ATOM   3950  HZ  PHE B 250     119.950  99.089 131.910  1.00  0.00
ATOM   3951  N   LEU B 251     122.019 106.839 129.314  1.00  0.00
ATOM   3952  CA  LEU B 251     121.860 108.287 129.253  1.00  0.00
ATOM   3953  C   LEU B 251     120.840 108.683 128.198  1.00  0.00
ATOM   3954  O   LEU B 251     120.148 109.694 128.346  1.00  0.00
ATOM   3955  HN  LEU B 251     122.823 106.556 129.200  1.00  0.00
ATOM   3956  HA  LEU B 251     121.540 108.588 130.118  1.00  0.00
ATOM   3957  CB  LEU B 251     123.199 108.951 128.947  1.00  0.00
ATOM   3958  CG  LEU B 251     124.070 109.277 130.154  1.00  0.00
ATOM   3959  CD1 LEU B 251     125.525 109.289 129.741  1.00  0.00
ATOM   3960  CD2 LEU B 251     123.667 110.607 130.754  1.00  0.00
ATOM   3961 1HB  LEU B 251     123.009 109.874 128.401  1.00  0.00
ATOM   3962 2HB  LEU B 251     123.763 108.298 128.282  1.00  0.00
ATOM   3963  HG  LEU B 251     123.929 108.511 130.915  1.00  0.00
ATOM   3964 1HD1 LEU B 251     126.138 109.523 130.610  1.00  0.00
ATOM   3965 2HD1 LEU B 251     125.791 108.307 129.352  1.00  0.00
ATOM   3966 3HD1 LEU B 251     125.669 110.045 128.971  1.00  0.00
ATOM   3967 1HD2 LEU B 251     124.303 110.816 131.613  1.00  0.00
ATOM   3968 2HD2 LEU B 251     123.789 111.386 130.003  1.00  0.00
ATOM   3969 3HD2 LEU B 251     122.626 110.553 131.068  1.00  0.00
ATOM   3970  N   TYR B 252     120.744 107.904 127.124  1.00  0.00
ATOM   3971  CA  TYR B 252     119.836 108.229 126.028  1.00  0.00
ATOM   3972  C   TYR B 252     118.358 108.064 126.367  1.00  0.00
ATOM   3973  O   TYR B 252     117.534 108.210 125.458  1.00  0.00
ATOM   3974  HN  TYR B 252     121.191 107.180 126.998  1.00  0.00
ATOM   3975  HA  TYR B 252     119.972 109.171 125.842  1.00  0.00
ATOM   3976  CB  TYR B 252     120.169 107.365 124.811  1.00  0.00
ATOM   3977  CG  TYR B 252     120.889 108.105 123.711  1.00  0.00
ATOM   3978  CD1 TYR B 252     120.369 109.276 123.180  1.00  0.00
ATOM   3979  CD2 TYR B 252     122.054 107.601 123.163  1.00  0.00
ATOM   3980  CE1 TYR B 252     121.013 109.945 122.162  1.00  0.00
ATOM   3981  CE2 TYR B 252     122.709 108.267 122.149  1.00  0.00
ATOM   3982  CZ  TYR B 252     122.183 109.435 121.650  1.00  0.00
ATOM   3983  OH  TYR B 252     122.834 110.095 120.633  1.00  0.00
ATOM   3984 1HB  TYR B 252     119.246 106.949 124.411  1.00  0.00
ATOM   3985 2HB  TYR B 252     120.784 106.525 125.132  1.00  0.00
ATOM   3986  HD1 TYR B 252     119.441 109.671 123.572  1.00  0.00
ATOM   3987  HD2 TYR B 252     122.458 106.669 123.536  1.00  0.00
ATOM   3988  HE1 TYR B 252     120.601 110.865 121.768  1.00  0.00
ATOM   3989  HE2 TYR B 252     123.633 107.872 121.748  1.00  0.00
ATOM   3990  HH  TYR B 252     123.636 109.606 120.391  1.00  0.00
ATOM   3991  N   MET B 253     117.982 107.779 127.613  1.00  0.00
ATOM   3992  CA  MET B 253     116.587 107.517 127.941  1.00  0.00
ATOM   3993  C   MET B 253     115.888 108.734 128.538  1.00  0.00
ATOM   3994  O   MET B 253     114.668 108.704 128.724  1.00  0.00
ATOM   3995  HN  MET B 253     118.511 107.730 128.289  1.00  0.00
ATOM   3996  HA  MET B 253     116.135 107.302 127.110  1.00  0.00
ATOM   3997  CB  MET B 253     116.490 106.336 128.913  1.00  0.00
ATOM   3998  CG  MET B 253     115.134 105.642 128.917  1.00  0.00
ATOM   3999  SD  MET B 253     113.875 106.374 129.977  1.00  0.00
ATOM   4000  CE  MET B 253     114.120 105.436 131.473  1.00  0.00
ATOM   4001 1HB  MET B 253     116.707 106.690 129.920  1.00  0.00
ATOM   4002 2HB  MET B 253     117.258 105.607 128.659  1.00  0.00
ATOM   4003 1HG  MET B 253     115.279 104.607 129.221  1.00  0.00
ATOM   4004 2HG  MET B 253     114.755 105.623 127.897  1.00  0.00
ATOM   4005 1HE  MET B 253     113.410 105.777 132.225  1.00  0.00
ATOM   4006 2HE  MET B 253     113.958 104.380 131.260  1.00  0.00
ATOM   4007 3HE  MET B 253     115.138 105.591 131.826  1.00  0.00
ATOM   4008  N   THR B 254     116.614 109.819 128.792  1.00  0.00
ATOM   4009  CA  THR B 254     116.052 110.927 129.549  1.00  0.00
ATOM   4010  C   THR B 254     114.838 111.522 128.843  1.00  0.00
ATOM   4011  O   THR B 254     114.688 111.444 127.621  1.00  0.00
ATOM   4012  HN  THR B 254     117.427 109.938 128.540  1.00  0.00
ATOM   4013  HA  THR B 254     115.778 110.572 130.409  1.00  0.00
ATOM   4014  CB  THR B 254     117.093 112.031 129.760  1.00  0.00
ATOM   4015  OG1 THR B 254     117.433 112.623 128.499  1.00  0.00
ATOM   4016  CG2 THR B 254     118.346 111.487 130.424  1.00  0.00
ATOM   4017  HB  THR B 254     116.660 112.785 130.416  1.00  0.00
ATOM   4018  HG1 THR B 254     118.092 113.321 128.636  1.00  0.00
ATOM   4019 1HG2 THR B 254     119.059 112.300 130.556  1.00  0.00
ATOM   4020 2HG2 THR B 254     118.080 111.066 131.392  1.00  0.00
ATOM   4021 3HG2 THR B 254     118.777 110.715 129.789  1.00  0.00
ATOM   4022  N   VAL B 255     113.957 112.121 129.644  1.00  0.00
ATOM   4023  CA  VAL B 255     112.850 112.920 129.131  1.00  0.00
ATOM   4024  C   VAL B 255     113.145 114.404 129.208  1.00  0.00
ATOM   4025  O   VAL B 255     112.448 115.196 128.553  1.00  0.00
ATOM   4026  HN  VAL B 255     113.969 112.087 130.503  1.00  0.00
ATOM   4027  HA  VAL B 255     112.743 112.674 128.199  1.00  0.00
ATOM   4028  CB  VAL B 255     111.534 112.615 129.879  1.00  0.00
ATOM   4029  CG1 VAL B 255     111.576 113.181 131.291  1.00  0.00
ATOM   4030  CG2 VAL B 255     110.345 113.163 129.114  1.00  0.00
ATOM   4031  HB  VAL B 255     111.423 111.534 129.950  1.00  0.00
ATOM   4032 1HG1 VAL B 255     110.637 112.951 131.793  1.00  0.00
ATOM   4033 2HG1 VAL B 255     112.406 112.727 131.830  1.00  0.00
ATOM   4034 3HG1 VAL B 255     111.714 114.260 131.237  1.00  0.00
ATOM   4035 1HG2 VAL B 255     109.433 112.934 129.664  1.00  0.00
ATOM   4036 2HG2 VAL B 255     110.456 114.242 129.012  1.00  0.00
ATOM   4037 3HG2 VAL B 255     110.312 112.698 128.130  1.00  0.00
ATOM   4038  N   LEU B 256     114.152 114.807 129.978  1.00  0.00
ATOM   4039  CA  LEU B 256     114.531 116.209 130.115  1.00  0.00
ATOM   4040  C   LEU B 256     115.283 116.604 128.853  1.00  0.00
ATOM   4041  O   LEU B 256     116.506 116.471 128.774  1.00  0.00
ATOM   4042  HN  LEU B 256     114.652 114.288 130.448  1.00  0.00
ATOM   4043  HA  LEU B 256     113.747 116.771 130.218  1.00  0.00
ATOM   4044  CB  LEU B 256     115.380 116.413 131.365  1.00  0.00
ATOM   4045  CG  LEU B 256     114.925 115.656 132.618  1.00  0.00
ATOM   4046  CD1 LEU B 256     116.058 115.548 133.620  1.00  0.00
ATOM   4047  CD2 LEU B 256     113.716 116.325 133.244  1.00  0.00
ATOM   4048 1HB  LEU B 256     115.401 117.477 131.596  1.00  0.00
ATOM   4049 2HB  LEU B 256     116.403 116.116 131.137  1.00  0.00
ATOM   4050  HG  LEU B 256     114.637 114.649 132.319  1.00  0.00
ATOM   4051 1HD1 LEU B 256     115.705 115.007 134.497  1.00  0.00
ATOM   4052 2HD1 LEU B 256     116.887 115.012 133.161  1.00  0.00
ATOM   4053 3HD1 LEU B 256     116.376 116.550 133.905  1.00  0.00
ATOM   4054 1HD2 LEU B 256     113.419 115.764 134.129  1.00  0.00
ATOM   4055 2HD2 LEU B 256     113.979 117.345 133.521  1.00  0.00
ATOM   4056 3HD2 LEU B 256     112.902 116.335 132.520  1.00  0.00
ATOM   4057  N   GLY B 257     114.549 117.097 127.862  1.00  0.00
ATOM   4058  CA  GLY B 257     115.111 117.314 126.544  1.00  0.00
ATOM   4059  C   GLY B 257     115.419 118.759 126.223  1.00  0.00
ATOM   4060  O   GLY B 257     116.452 119.288 126.645  1.00  0.00
ATOM   4061  HN  GLY B 257     113.720 117.316 127.924  1.00  0.00
ATOM   4062 1HA  GLY B 257     114.491 116.972 125.881  1.00  0.00
ATOM   4063 2HA  GLY B 257     115.927 116.796 126.464  1.00  0.00
ATOM   4064  N   PHE B 258     114.532 119.403 125.468  1.00  0.00
ATOM   4065  CA  PHE B 258     114.733 120.738 124.914  1.00  0.00
ATOM   4066  C   PHE B 258     115.760 120.732 123.792  1.00  0.00
ATOM   4067  O   PHE B 258     116.201 121.802 123.359  1.00  0.00
ATOM   4068  HN  PHE B 258     113.763 119.094 125.238  1.00  0.00
ATOM   4069  HA  PHE B 258     113.872 121.009 124.559  1.00  0.00
ATOM   4070  CB  PHE B 258     115.163 121.754 125.982  1.00  0.00
ATOM   4071  CG  PHE B 258     114.277 121.784 127.204  1.00  0.00
ATOM   4072  CD1 PHE B 258     113.076 121.091 127.245  1.00  0.00
ATOM   4073  CD2 PHE B 258     114.664 122.496 128.323  1.00  0.00
ATOM   4074  CE1 PHE B 258     112.280 121.124 128.373  1.00  0.00
ATOM   4075  CE2 PHE B 258     113.872 122.528 129.452  1.00  0.00
ATOM   4076  CZ  PHE B 258     112.679 121.842 129.475  1.00  0.00
ATOM   4077 1HB  PHE B 258     115.180 122.747 125.536  1.00  0.00
ATOM   4078 2HB  PHE B 258     116.182 121.527 126.292  1.00  0.00
ATOM   4079  HD1 PHE B 258     112.759 120.518 126.383  1.00  0.00
ATOM   4080  HD2 PHE B 258     115.602 123.036 128.314  1.00  0.00
ATOM   4081  HE1 PHE B 258     111.342 120.585 128.389  1.00  0.00
ATOM   4082  HE2 PHE B 258     114.189 123.092 130.319  1.00  0.00
ATOM   4083  HZ  PHE B 258     112.056 121.868 130.359  1.00  0.00
ATOM   4084  N   ASP B 259     116.157 119.553 123.313  1.00  0.00
ATOM   4085  CA  ASP B 259     117.135 119.431 122.243  1.00  0.00
ATOM   4086  C   ASP B 259     116.514 119.070 120.901  1.00  0.00
ATOM   4087  O   ASP B 259     117.119 119.355 119.862  1.00  0.00
ATOM   4088  HN  ASP B 259     115.876 118.789 123.589  1.00  0.00
ATOM   4089  HA  ASP B 259     117.547 120.304 122.151  1.00  0.00
ATOM   4090  CB  ASP B 259     118.179 118.368 122.603  1.00  0.00
ATOM   4091  CG  ASP B 259     119.599 118.849 122.387  1.00  0.00
ATOM   4092  OD1 ASP B 259     119.846 119.542 121.379  1.00  0.00
ATOM   4093  OD2 ASP B 259     120.468 118.530 123.226  1.00  0.00
ATOM   4094 1HB  ASP B 259     118.006 117.477 122.002  1.00  0.00
ATOM   4095 2HB  ASP B 259     118.052 118.079 123.645  1.00  0.00
ATOM   4096  N   CYS B 260     115.333 118.457 120.898  1.00  0.00
ATOM   4097  CA  CYS B 260     114.683 118.004 119.679  1.00  0.00
ATOM   4098  C   CYS B 260     113.360 118.733 119.491  1.00  0.00
ATOM   4099  O   CYS B 260     112.689 119.101 120.460  1.00  0.00
ATOM   4100  HN  CYS B 260     114.867 118.282 121.599  1.00  0.00
ATOM   4101  HA  CYS B 260     115.271 118.203 118.933  1.00  0.00
ATOM   4102  CB  CYS B 260     114.440 116.492 119.712  1.00  0.00
ATOM   4103  SG  CYS B 260     113.835 115.877 121.298  1.00  0.00
ATOM   4104 1HB  CYS B 260     115.368 115.981 119.467  1.00  0.00
ATOM   4105 2HB  CYS B 260     113.722 116.234 118.937  1.00  0.00
ATOM   4106  HG  CYS B 260     113.655 114.553 121.225  1.00  0.00
ATOM   4107  N   ILE B 261     112.992 118.933 118.229  1.00  0.00
ATOM   4108  CA  ILE B 261     111.759 119.637 117.892  1.00  0.00
ATOM   4109  C   ILE B 261     110.621 118.660 117.631  1.00  0.00
ATOM   4110  O   ILE B 261     109.486 118.895 118.051  1.00  0.00
ATOM   4111  HN  ILE B 261     113.435 118.673 117.539  1.00  0.00
ATOM   4112  HA  ILE B 261     111.510 120.185 118.653  1.00  0.00
ATOM   4113  CB  ILE B 261     111.977 120.563 116.674  1.00  0.00
ATOM   4114  CG1 ILE B 261     113.383 121.177 116.664  1.00  0.00
ATOM   4115  CG2 ILE B 261     110.928 121.662 116.655  1.00  0.00
ATOM   4116  CD1 ILE B 261     113.796 121.695 115.309  1.00  0.00
ATOM   4117  HB  ILE B 261     111.878 119.952 115.778  1.00  0.00
ATOM   4118 1HG1 ILE B 261     114.101 120.428 116.993  1.00  0.00
ATOM   4119 2HG1 ILE B 261     113.421 121.993 117.384  1.00  0.00
ATOM   4120 1HG2 ILE B 261     111.100 122.301 115.790  1.00  0.00
ATOM   4121 2HG2 ILE B 261     109.940 121.208 116.591  1.00  0.00
ATOM   4122 3HG2 ILE B 261     111.009 122.246 117.571  1.00  0.00
ATOM   4123 1HD1 ILE B 261     114.799 122.113 115.380  1.00  0.00
ATOM   4124 2HD1 ILE B 261     113.787 120.871 114.597  1.00  0.00
ATOM   4125 3HD1 ILE B 261     113.094 122.466 114.995  1.00  0.00
ATOM   4126  N   THR B 262     110.908 117.557 116.939  1.00  0.00
ATOM   4127  CA  THR B 262     109.847 116.648 116.517  1.00  0.00
ATOM   4128  C   THR B 262     109.133 116.046 117.720  1.00  0.00
ATOM   4129  O   THR B 262     107.902 116.100 117.821  1.00  0.00
ATOM   4130  HN  THR B 262     111.699 117.314 116.704  1.00  0.00
ATOM   4131  HA  THR B 262     109.201 117.159 116.005  1.00  0.00
ATOM   4132  CB  THR B 262     110.414 115.537 115.625  1.00  0.00
ATOM   4133  OG1 THR B 262     110.848 114.441 116.441  1.00  0.00
ATOM   4134  CG2 THR B 262     111.575 116.037 114.767  1.00  0.00
ATOM   4135  HB  THR B 262     109.623 115.209 114.952  1.00  0.00
ATOM   4136  HG1 THR B 262     111.206 113.739 115.876  1.00  0.00
ATOM   4137 1HG2 THR B 262     111.942 115.215 114.154  1.00  0.00
ATOM   4138 2HG2 THR B 262     111.222 116.847 114.130  1.00  0.00
ATOM   4139 3HG2 THR B 262     112.369 116.397 115.420  1.00  0.00
ATOM   4140  N   THR B 263     109.894 115.468 118.649  1.00  0.00
ATOM   4141  CA  THR B 263     109.339 114.774 119.811  1.00  0.00
ATOM   4142  C   THR B 263     110.055 115.272 121.063  1.00  0.00
ATOM   4143  O   THR B 263     111.046 114.685 121.506  1.00  0.00
ATOM   4144  HN  THR B 263     110.754 115.455 118.644  1.00  0.00
ATOM   4145  HA  THR B 263     108.392 114.969 119.888  1.00  0.00
ATOM   4146  CB  THR B 263     109.459 113.255 119.655  1.00  0.00
ATOM   4147  OG1 THR B 263     109.015 112.614 120.857  1.00  0.00
ATOM   4148  CG2 THR B 263     110.897 112.834 119.352  1.00  0.00
ATOM   4149  HB  THR B 263     108.835 112.951 118.816  1.00  0.00
ATOM   4150  HG1 THR B 263     109.091 111.652 120.758  1.00  0.00
ATOM   4151 1HG2 THR B 263     110.935 111.751 119.250  1.00  0.00
ATOM   4152 2HG2 THR B 263     111.217 113.306 118.424  1.00  0.00
ATOM   4153 3HG2 THR B 263     111.540 113.152 120.171  1.00  0.00
ATOM   4154  N   GLY B 264     109.546 116.356 121.634  1.00  0.00
ATOM   4155  CA  GLY B 264     110.026 116.878 122.904  1.00  0.00
ATOM   4156  C   GLY B 264     108.906 116.829 123.927  1.00  0.00
ATOM   4157  O   GLY B 264     107.765 117.190 123.626  1.00  0.00
ATOM   4158  HN  GLY B 264     108.906 116.830 121.310  1.00  0.00
ATOM   4159 1HA  GLY B 264     110.336 117.790 122.793  1.00  0.00
ATOM   4160 2HA  GLY B 264     110.783 116.357 123.214  1.00  0.00
ATOM   4161  N   TYR B 265     109.238 116.379 125.138  1.00  0.00
ATOM   4162  CA  TYR B 265     108.210 116.234 126.162  1.00  0.00
ATOM   4163  C   TYR B 265     107.563 117.574 126.481  1.00  0.00
ATOM   4164  O   TYR B 265     106.344 117.656 126.668  1.00  0.00
ATOM   4165  HN  TYR B 265     110.033 116.158 125.381  1.00  0.00
ATOM   4166  HA  TYR B 265     107.524 115.642 125.817  1.00  0.00
ATOM   4167  CB  TYR B 265     108.803 115.619 127.426  1.00  0.00
ATOM   4168  CG  TYR B 265     107.760 115.297 128.469  1.00  0.00
ATOM   4169  CD1 TYR B 265     107.088 114.083 128.452  1.00  0.00
ATOM   4170  CD2 TYR B 265     107.432 116.212 129.456  1.00  0.00
ATOM   4171  CE1 TYR B 265     106.130 113.786 129.398  1.00  0.00
ATOM   4172  CE2 TYR B 265     106.474 115.924 130.403  1.00  0.00
ATOM   4173  CZ  TYR B 265     105.827 114.710 130.371  1.00  0.00
ATOM   4174  OH  TYR B 265     104.871 114.420 131.315  1.00  0.00
ATOM   4175 1HB  TYR B 265     109.533 116.307 127.850  1.00  0.00
ATOM   4176 2HB  TYR B 265     109.339 114.708 127.163  1.00  0.00
ATOM   4177  HD1 TYR B 265     107.320 113.357 127.684  1.00  0.00
ATOM   4178  HD2 TYR B 265     107.937 117.169 129.484  1.00  0.00
ATOM   4179  HE1 TYR B 265     105.620 112.832 129.375  1.00  0.00
ATOM   4180  HE2 TYR B 265     106.231 116.649 131.169  1.00  0.00
ATOM   4181  HH  TYR B 265     104.778 115.170 131.923  1.00  0.00
ATOM   4182  N   ALA B 266     108.365 118.638 126.556  1.00  0.00
ATOM   4183  CA  ALA B 266     107.807 119.953 126.844  1.00  0.00
ATOM   4184  C   ALA B 266     106.808 120.368 125.774  1.00  0.00
ATOM   4185  O   ALA B 266     105.719 120.862 126.089  1.00  0.00
ATOM   4186  HN  ALA B 266     109.218 118.622 126.446  1.00  0.00
ATOM   4187  HA  ALA B 266     107.335 119.906 127.690  1.00  0.00
ATOM   4188  CB  ALA B 266     108.928 120.984 126.959  1.00  0.00
ATOM   4189 1HB  ALA B 266     108.493 121.959 127.174  1.00  0.00
ATOM   4190 2HB  ALA B 266     109.598 120.691 127.766  1.00  0.00
ATOM   4191 3HB  ALA B 266     109.474 121.021 126.017  1.00  0.00
ATOM   4192  N   TYR B 267     107.156 120.171 124.501  1.00  0.00
ATOM   4193  CA  TYR B 267     106.223 120.505 123.431  1.00  0.00
ATOM   4194  C   TYR B 267     104.966 119.651 123.515  1.00  0.00
ATOM   4195  O   TYR B 267     103.852 120.150 123.317  1.00  0.00
ATOM   4196  HN  TYR B 267     107.911 119.852 124.240  1.00  0.00
ATOM   4197  HA  TYR B 267     105.969 121.435 123.538  1.00  0.00
ATOM   4198  CB  TYR B 267     106.886 120.325 122.068  1.00  0.00
ATOM   4199  CG  TYR B 267     105.886 120.034 120.977  1.00  0.00
ATOM   4200  CD1 TYR B 267     105.020 121.019 120.526  1.00  0.00
ATOM   4201  CD2 TYR B 267     105.796 118.772 120.410  1.00  0.00
ATOM   4202  CE1 TYR B 267     104.098 120.758 119.536  1.00  0.00
ATOM   4203  CE2 TYR B 267     104.878 118.502 119.417  1.00  0.00
ATOM   4204  CZ  TYR B 267     104.031 119.498 118.984  1.00  0.00
ATOM   4205  OH  TYR B 267     103.113 119.232 117.997  1.00  0.00
ATOM   4206 1HB  TYR B 267     107.607 119.511 122.123  1.00  0.00
ATOM   4207 2HB  TYR B 267     107.442 121.227 121.816  1.00  0.00
ATOM   4208  HD1 TYR B 267     105.069 122.009 120.959  1.00  0.00
ATOM   4209  HD2 TYR B 267     106.457 117.986 120.752  1.00  0.00
ATOM   4210  HE1 TYR B 267     103.431 121.538 119.194  1.00  0.00
ATOM   4211  HE2 TYR B 267     104.823 117.513 118.981  1.00  0.00
ATOM   4212  HH  TYR B 267     103.196 118.306 117.719  1.00  0.00
ATOM   4213  N   THR B 268     105.125 118.359 123.804  1.00  0.00
ATOM   4214  CA  THR B 268     103.964 117.484 123.912  1.00  0.00
ATOM   4215  C   THR B 268     103.023 117.964 125.007  1.00  0.00
ATOM   4216  O   THR B 268     101.800 117.971 124.828  1.00  0.00
ATOM   4217  HN  THR B 268     105.882 117.973 123.939  1.00  0.00
ATOM   4218  HA  THR B 268     103.482 117.507 123.070  1.00  0.00
ATOM   4219  CB  THR B 268     104.414 116.049 124.187  1.00  0.00
ATOM   4220  OG1 THR B 268     105.054 115.515 123.021  1.00  0.00
ATOM   4221  CG2 THR B 268     103.228 115.166 124.562  1.00  0.00
ATOM   4222  HB  THR B 268     105.113 116.063 125.022  1.00  0.00
ATOM   4223  HG1 THR B 268     105.339 114.605 123.196  1.00  0.00
ATOM   4224 1HG2 THR B 268     103.585 114.154 124.750  1.00  0.00
ATOM   4225 2HG2 THR B 268     102.757 115.567 125.458  1.00  0.00
ATOM   4226 3HG2 THR B 268     102.515 115.161 123.739  1.00  0.00
ATOM   4227  N   GLN B 269     103.575 118.370 126.151  1.00  0.00
ATOM   4228  CA  GLN B 269     102.733 118.822 127.251  1.00  0.00
ATOM   4229  C   GLN B 269     101.979 120.095 126.891  1.00  0.00
ATOM   4230  O   GLN B 269     100.849 120.293 127.351  1.00  0.00
ATOM   4231  HN  GLN B 269     104.420 118.392 126.311  1.00  0.00
ATOM   4232  HA  GLN B 269     102.075 118.132 127.428  1.00  0.00
ATOM   4233  CB  GLN B 269     103.579 119.038 128.505  1.00  0.00
ATOM   4234  CG  GLN B 269     102.906 118.596 129.796  1.00  0.00
ATOM   4235  CD  GLN B 269     102.477 117.140 129.769  1.00  0.00
ATOM   4236  OE1 GLN B 269     101.363 116.803 130.168  1.00  0.00
ATOM   4237  NE2 GLN B 269     103.360 116.271 129.291  1.00  0.00
ATOM   4238 1HB  GLN B 269     103.829 120.095 128.583  1.00  0.00
ATOM   4239 2HB  GLN B 269     104.517 118.496 128.394  1.00  0.00
ATOM   4240 1HG  GLN B 269     102.034 119.223 129.978  1.00  0.00
ATOM   4241 2HG  GLN B 269     103.590 118.752 130.628  1.00  0.00
ATOM   4242 1HE2 GLN B 269     104.269 116.594 128.972  1.00  0.00
ATOM   4243 2HE2 GLN B 269     103.127 115.283 129.244  1.00  0.00
ATOM   4244  N   GLY B 270     102.580 120.965 126.082  1.00  0.00
ATOM   4245  CA  GLY B 270     101.897 122.153 125.608  1.00  0.00
ATOM   4246  C   GLY B 270     102.563 123.449 126.020  1.00  0.00
ATOM   4247  O   GLY B 270     101.908 124.493 126.089  1.00  0.00
ATOM   4248  HN  GLY B 270     103.386 120.892 125.791  1.00  0.00
ATOM   4249 1HA  GLY B 270     100.986 122.147 125.942  1.00  0.00
ATOM   4250 2HA  GLY B 270     101.844 122.120 124.640  1.00  0.00
ATOM   4251  N   LEU B 271     103.861 123.400 126.296  1.00  0.00
ATOM   4252  CA  LEU B 271     104.593 124.607 126.647  1.00  0.00
ATOM   4253  C   LEU B 271     104.660 125.552 125.451  1.00  0.00
ATOM   4254  O   LEU B 271     104.669 125.127 124.293  1.00  0.00
ATOM   4255  HN  LEU B 271     104.340 122.686 126.288  1.00  0.00
ATOM   4256  HA  LEU B 271     104.126 125.060 127.366  1.00  0.00
ATOM   4257  CB  LEU B 271     105.997 124.247 127.133  1.00  0.00
ATOM   4258  CG  LEU B 271     106.852 125.364 127.735  1.00  0.00
ATOM   4259  CD1 LEU B 271     106.123 126.063 128.863  1.00  0.00
ATOM   4260  CD2 LEU B 271     108.171 124.803 128.238  1.00  0.00
ATOM   4261 1HB  LEU B 271     106.544 123.823 126.292  1.00  0.00
ATOM   4262 2HB  LEU B 271     105.901 123.460 127.879  1.00  0.00
ATOM   4263  HG  LEU B 271     107.049 126.095 126.952  1.00  0.00
ATOM   4264 1HD1 LEU B 271     106.761 126.849 129.265  1.00  0.00
ATOM   4265 2HD1 LEU B 271     105.201 126.495 128.476  1.00  0.00
ATOM   4266 3HD1 LEU B 271     105.894 125.336 129.641  1.00  0.00
ATOM   4267 1HD2 LEU B 271     108.762 125.613 128.661  1.00  0.00
ATOM   4268 2HD2 LEU B 271     107.969 124.053 129.001  1.00  0.00
ATOM   4269 3HD2 LEU B 271     108.705 124.350 127.404  1.00  0.00
ATOM   4270  N   SER B 272     104.703 126.849 125.744  1.00  0.00
ATOM   4271  CA  SER B 272     104.596 127.858 124.701  1.00  0.00
ATOM   4272  C   SER B 272     105.799 127.809 123.764  1.00  0.00
ATOM   4273  O   SER B 272     106.884 127.340 124.116  1.00  0.00
ATOM   4274  HN  SER B 272     104.793 127.173 126.535  1.00  0.00
ATOM   4275  HA  SER B 272     103.797 127.667 124.185  1.00  0.00
ATOM   4276  CB  SER B 272     104.474 129.251 125.315  1.00  0.00
ATOM   4277  OG  SER B 272     105.634 129.584 126.054  1.00  0.00
ATOM   4278 1HB  SER B 272     103.601 129.290 125.965  1.00  0.00
ATOM   4279 2HB  SER B 272     104.317 129.986 124.528  1.00  0.00
ATOM   4280  HG  SER B 272     105.533 130.471 126.433  1.00  0.00
ATOM   4281  N   GLY B 273     105.587 128.308 122.546  1.00  0.00
ATOM   4282  CA  GLY B 273     106.637 128.260 121.542  1.00  0.00
ATOM   4283  C   GLY B 273     107.830 129.133 121.883  1.00  0.00
ATOM   4284  O   GLY B 273     108.979 128.740 121.663  1.00  0.00
ATOM   4285  HN  GLY B 273     104.854 128.673 122.283  1.00  0.00
ATOM   4286 1HA  GLY B 273     106.273 128.540 120.688  1.00  0.00
ATOM   4287 2HA  GLY B 273     106.934 127.343 121.437  1.00  0.00
ATOM   4288  N   SER B 274     107.580 130.334 122.406  1.00  0.00
ATOM   4289  CA  SER B 274     108.678 131.245 122.714  1.00  0.00
ATOM   4290  C   SER B 274     109.614 130.639 123.752  1.00  0.00
ATOM   4291  O   SER B 274     110.843 130.675 123.600  1.00  0.00
ATOM   4292  HN  SER B 274     106.797 130.639 122.589  1.00  0.00
ATOM   4293  HA  SER B 274     109.191 131.396 121.904  1.00  0.00
ATOM   4294  CB  SER B 274     108.122 132.581 123.206  1.00  0.00
ATOM   4295  OG  SER B 274     109.167 133.480 123.535  1.00  0.00
ATOM   4296 1HB  SER B 274     107.492 132.416 124.079  1.00  0.00
ATOM   4297 2HB  SER B 274     107.490 133.020 122.436  1.00  0.00
ATOM   4298  HG  SER B 274     108.788 134.318 123.844  1.00  0.00
ATOM   4299  N   ILE B 275     109.047 130.072 124.818  1.00  0.00
ATOM   4300  CA  ILE B 275     109.871 129.458 125.852  1.00  0.00
ATOM   4301  C   ILE B 275     110.641 128.279 125.279  1.00  0.00
ATOM   4302  O   ILE B 275     111.813 128.066 125.608  1.00  0.00
ATOM   4303  HN  ILE B 275     108.200 130.031 124.963  1.00  0.00
ATOM   4304  HA  ILE B 275     110.517 130.107 126.171  1.00  0.00
ATOM   4305  CB  ILE B 275     109.000 129.038 127.050  1.00  0.00
ATOM   4306  CG1 ILE B 275     108.265 130.248 127.631  1.00  0.00
ATOM   4307  CG2 ILE B 275     109.851 128.373 128.118  1.00  0.00
ATOM   4308  CD1 ILE B 275     109.173 131.377 128.083  1.00  0.00
ATOM   4309  HB  ILE B 275     108.259 128.320 126.701  1.00  0.00
ATOM   4310 1HG1 ILE B 275     107.665 129.920 128.478  1.00  0.00
ATOM   4311 2HG1 ILE B 275     107.575 130.632 126.881  1.00  0.00
ATOM   4312 1HG2 ILE B 275     109.213 128.086 128.952  1.00  0.00
ATOM   4313 2HG2 ILE B 275     110.326 127.490 127.694  1.00  0.00
ATOM   4314 3HG2 ILE B 275     110.610 129.077 128.456  1.00  0.00
ATOM   4315 1HD1 ILE B 275     108.562 132.187 128.479  1.00  0.00
ATOM   4316 2HD1 ILE B 275     109.843 131.005 128.857  1.00  0.00
ATOM   4317 3HD1 ILE B 275     109.751 131.730 127.230  1.00  0.00
ATOM   4318  N   LEU B 276     109.997 127.491 124.417  1.00  0.00
ATOM   4319  CA  LEU B 276     110.687 126.359 123.810  1.00  0.00
ATOM   4320  C   LEU B 276     111.873 126.823 122.976  1.00  0.00
ATOM   4321  O   LEU B 276     112.951 126.225 123.033  1.00  0.00
ATOM   4322  HN  LEU B 276     109.178 127.591 124.174  1.00  0.00
ATOM   4323  HA  LEU B 276     111.023 125.793 124.523  1.00  0.00
ATOM   4324  CB  LEU B 276     109.719 125.551 122.948  1.00  0.00
ATOM   4325  CG  LEU B 276     109.206 124.227 123.512  1.00  0.00
ATOM   4326  CD1 LEU B 276     110.334 123.217 123.630  1.00  0.00
ATOM   4327  CD2 LEU B 276     108.536 124.439 124.849  1.00  0.00
ATOM   4328 1HB  LEU B 276     110.209 125.344 121.998  1.00  0.00
ATOM   4329 2HB  LEU B 276     108.857 126.180 122.732  1.00  0.00
ATOM   4330  HG  LEU B 276     108.466 123.828 122.820  1.00  0.00
ATOM   4331 1HD1 LEU B 276     109.936 122.287 124.034  1.00  0.00
ATOM   4332 2HD1 LEU B 276     110.758 123.042 122.642  1.00  0.00
ATOM   4333 3HD1 LEU B 276     111.098 123.615 124.297  1.00  0.00
ATOM   4334 1HD2 LEU B 276     108.182 123.480 125.224  1.00  0.00
ATOM   4335 2HD2 LEU B 276     109.258 124.866 125.544  1.00  0.00
ATOM   4336 3HD2 LEU B 276     107.696 125.120 124.721  1.00  0.00
ATOM   4337  N   SER B 277     111.693 127.886 122.189  1.00  0.00
ATOM   4338  CA  SER B 277     112.799 128.403 121.391  1.00  0.00
ATOM   4339  C   SER B 277     113.929 128.903 122.280  1.00  0.00
ATOM   4340  O   SER B 277     115.109 128.633 122.015  1.00  0.00
ATOM   4341  HN  SER B 277     110.953 128.316 122.103  1.00  0.00
ATOM   4342  HA  SER B 277     113.144 127.679 120.845  1.00  0.00
ATOM   4343  CB  SER B 277     112.308 129.526 120.479  1.00  0.00
ATOM   4344  OG  SER B 277     113.397 130.264 119.953  1.00  0.00
ATOM   4345 1HB  SER B 277     111.649 130.190 121.036  1.00  0.00
ATOM   4346 2HB  SER B 277     111.721 129.107 119.664  1.00  0.00
ATOM   4347  HG  SER B 277     113.062 130.970 119.378  1.00  0.00
ATOM   4348  N   ILE B 278     113.588 129.635 123.342  1.00  0.00
ATOM   4349  CA  ILE B 278     114.619 130.148 124.239  1.00  0.00
ATOM   4350  C   ILE B 278     115.395 128.996 124.860  1.00  0.00
ATOM   4351  O   ILE B 278     116.630 129.031 124.948  1.00  0.00
ATOM   4352  HN  ILE B 278     112.782 129.844 123.559  1.00  0.00
ATOM   4353  HA  ILE B 278     115.244 130.687 123.730  1.00  0.00
ATOM   4354  CB  ILE B 278     113.990 131.051 125.315  1.00  0.00
ATOM   4355  CG1 ILE B 278     113.385 132.308 124.683  1.00  0.00
ATOM   4356  CG2 ILE B 278     115.023 131.427 126.365  1.00  0.00
ATOM   4357  CD1 ILE B 278     114.395 133.237 124.037  1.00  0.00
ATOM   4358  HB  ILE B 278     113.190 130.495 125.801  1.00  0.00
ATOM   4359 1HG1 ILE B 278     112.843 132.859 125.450  1.00  0.00
ATOM   4360 2HG1 ILE B 278     112.656 132.006 123.932  1.00  0.00
ATOM   4361 1HG2 ILE B 278     114.553 132.064 127.112  1.00  0.00
ATOM   4362 2HG2 ILE B 278     115.398 130.519 126.834  1.00  0.00
ATOM   4363 3HG2 ILE B 278     115.841 131.961 125.883  1.00  0.00
ATOM   4364 1HD1 ILE B 278     113.871 134.095 123.619  1.00  0.00
ATOM   4365 2HD1 ILE B 278     115.106 133.568 124.792  1.00  0.00
ATOM   4366 3HD1 ILE B 278     114.916 132.699 123.246  1.00  0.00
ATOM   4367  N   LEU B 279     114.688 127.954 125.295  1.00  0.00
ATOM   4368  CA  LEU B 279     115.356 126.832 125.943  1.00  0.00
ATOM   4369  C   LEU B 279     116.193 126.038 124.948  1.00  0.00
ATOM   4370  O   LEU B 279     117.262 125.532 125.299  1.00  0.00
ATOM   4371  HN  LEU B 279     113.834 127.874 125.228  1.00  0.00
ATOM   4372  HA  LEU B 279     115.962 127.181 126.616  1.00  0.00
ATOM   4373  CB  LEU B 279     114.323 125.938 126.628  1.00  0.00
ATOM   4374  CG  LEU B 279     113.562 126.572 127.800  1.00  0.00
ATOM   4375  CD1 LEU B 279     112.959 125.507 128.691  1.00  0.00
ATOM   4376  CD2 LEU B 279     114.447 127.500 128.623  1.00  0.00
ATOM   4377 1HB  LEU B 279     114.828 125.043 126.989  1.00  0.00
ATOM   4378 2HB  LEU B 279     113.599 125.615 125.882  1.00  0.00
ATOM   4379  HG  LEU B 279     112.761 127.171 127.369  1.00  0.00
ATOM   4380 1HD1 LEU B 279     112.428 125.989 129.510  1.00  0.00
ATOM   4381 2HD1 LEU B 279     112.268 124.904 128.104  1.00  0.00
ATOM   4382 3HD1 LEU B 279     113.758 124.880 129.084  1.00  0.00
ATOM   4383 1HD2 LEU B 279     113.859 127.921 129.437  1.00  0.00
ATOM   4384 2HD2 LEU B 279     115.283 126.929 129.025  1.00  0.00
ATOM   4385 3HD2 LEU B 279     114.817 128.298 127.981  1.00  0.00
ATOM   4386  N   MET B 280     115.732 125.919 123.701  1.00  0.00
ATOM   4387  CA  MET B 280     116.544 125.260 122.684  1.00  0.00
ATOM   4388  C   MET B 280     117.834 126.030 122.438  1.00  0.00
ATOM   4389  O   MET B 280     118.914 125.434 122.329  1.00  0.00
ATOM   4390  HN  MET B 280     114.969 126.206 123.428  1.00  0.00
ATOM   4391  HA  MET B 280     116.781 124.375 123.003  1.00  0.00
ATOM   4392  CB  MET B 280     115.745 125.118 121.387  1.00  0.00
ATOM   4393  CG  MET B 280     115.119 123.742 121.192  1.00  0.00
ATOM   4394  SD  MET B 280     114.544 123.396 119.515  1.00  0.00
ATOM   4395  CE  MET B 280     116.036 123.611 118.549  1.00  0.00
ATOM   4396 1HB  MET B 280     116.401 125.330 120.544  1.00  0.00
ATOM   4397 2HB  MET B 280     114.957 125.869 121.374  1.00  0.00
ATOM   4398 1HG  MET B 280     114.279 123.642 121.876  1.00  0.00
ATOM   4399 2HG  MET B 280     115.848 122.985 121.473  1.00  0.00
ATOM   4400 1HE  MET B 280     115.809 123.425 117.500  1.00  0.00
ATOM   4401 2HE  MET B 280     116.396 124.631 118.676  1.00  0.00
ATOM   4402 3HE  MET B 280     116.789 122.905 118.897  1.00  0.00
ATOM   4403  N   GLY B 281     117.744 127.357 122.353  1.00  0.00
ATOM   4404  CA  GLY B 281     118.950 128.155 122.201  1.00  0.00
ATOM   4405  C   GLY B 281     119.895 127.998 123.376  1.00  0.00
ATOM   4406  O   GLY B 281     121.113 127.869 123.198  1.00  0.00
ATOM   4407  HN  GLY B 281     117.010 127.804 122.381  1.00  0.00
ATOM   4408 1HA  GLY B 281     118.707 129.089 122.106  1.00  0.00
ATOM   4409 2HA  GLY B 281     119.406 127.896 121.385  1.00  0.00
ATOM   4410  N   ALA B 282     119.347 128.006 124.593  1.00  0.00
ATOM   4411  CA  ALA B 282     120.173 127.803 125.776  1.00  0.00
ATOM   4412  C   ALA B 282     120.857 126.443 125.735  1.00  0.00
ATOM   4413  O   ALA B 282     122.043 126.320 126.067  1.00  0.00
ATOM   4414  HN  ALA B 282     118.511 128.125 124.757  1.00  0.00
ATOM   4415  HA  ALA B 282     120.863 128.484 125.789  1.00  0.00
ATOM   4416  CB  ALA B 282     119.322 127.937 127.038  1.00  0.00
ATOM   4417 1HB  ALA B 282     119.955 127.782 127.911  1.00  0.00
ATOM   4418 2HB  ALA B 282     118.886 128.935 127.067  1.00  0.00
ATOM   4419 3HB  ALA B 282     118.533 127.187 127.015  1.00  0.00
ATOM   4420  N   SER B 283     120.120 125.408 125.329  1.00  0.00
ATOM   4421  CA  SER B 283     120.700 124.075 125.230  1.00  0.00
ATOM   4422  C   SER B 283     121.838 124.050 124.220  1.00  0.00
ATOM   4423  O   SER B 283     122.883 123.441 124.467  1.00  0.00
ATOM   4424  HN  SER B 283     119.290 125.450 125.107  1.00  0.00
ATOM   4425  HA  SER B 283     121.064 123.834 126.096  1.00  0.00
ATOM   4426  CB  SER B 283     119.623 123.063 124.847  1.00  0.00
ATOM   4427  OG  SER B 283     120.194 121.928 124.222  1.00  0.00
ATOM   4428 1HB  SER B 283     118.904 123.529 124.175  1.00  0.00
ATOM   4429 2HB  SER B 283     119.075 122.756 125.736  1.00  0.00
ATOM   4430  HG  SER B 283     119.493 121.300 123.988  1.00  0.00
ATOM   4431  N   ALA B 284     121.656 124.707 123.074  1.00  0.00
ATOM   4432  CA  ALA B 284     122.718 124.726 122.074  1.00  0.00
ATOM   4433  C   ALA B 284     123.968 125.421 122.605  1.00  0.00
ATOM   4434  O   ALA B 284     125.088 124.908 122.456  1.00  0.00
ATOM   4435  HN  ALA B 284     120.943 125.138 122.860  1.00  0.00
ATOM   4436  HA  ALA B 284     122.956 123.808 121.868  1.00  0.00
ATOM   4437  CB  ALA B 284     122.226 125.411 120.800  1.00  0.00
ATOM   4438 1HB  ALA B 284     123.031 125.416 120.066  1.00  0.00
ATOM   4439 2HB  ALA B 284     121.371 124.861 120.409  1.00  0.00
ATOM   4440 3HB  ALA B 284     121.934 126.433 121.037  1.00  0.00
ATOM   4441  N   ILE B 285     123.800 126.591 123.228  1.00  0.00
ATOM   4442  CA  ILE B 285     124.970 127.323 123.715  1.00  0.00
ATOM   4443  C   ILE B 285     125.686 126.516 124.791  1.00  0.00
ATOM   4444  O   ILE B 285     126.922 126.412 124.793  1.00  0.00
ATOM   4445  HN  ILE B 285     123.041 126.967 123.375  1.00  0.00
ATOM   4446  HA  ILE B 285     125.585 127.450 122.976  1.00  0.00
ATOM   4447  CB  ILE B 285     124.576 128.725 124.223  1.00  0.00
ATOM   4448  CG1 ILE B 285     125.758 129.413 124.910  1.00  0.00
ATOM   4449  CG2 ILE B 285     123.449 128.652 125.220  1.00  0.00
ATOM   4450  CD1 ILE B 285     126.991 129.538 124.044  1.00  0.00
ATOM   4451  HB  ILE B 285     124.263 129.294 123.348  1.00  0.00
ATOM   4452 1HG1 ILE B 285     126.015 128.856 125.810  1.00  0.00
ATOM   4453 2HG1 ILE B 285     125.449 130.408 125.229  1.00  0.00
ATOM   4454 1HG2 ILE B 285     123.203 129.660 125.552  1.00  0.00
ATOM   4455 2HG2 ILE B 285     122.583 128.196 124.743  1.00  0.00
ATOM   4456 3HG2 ILE B 285     123.766 128.048 126.069  1.00  0.00
ATOM   4457 1HD1 ILE B 285     127.775 130.037 124.613  1.00  0.00
ATOM   4458 2HD1 ILE B 285     127.321 128.542 123.751  1.00  0.00
ATOM   4459 3HD1 ILE B 285     126.745 130.123 123.159  1.00  0.00
ATOM   4460  N   THR B 286     124.931 125.924 125.719  1.00  0.00
ATOM   4461  CA  THR B 286     125.573 125.159 126.781  1.00  0.00
ATOM   4462  C   THR B 286     126.214 123.883 126.245  1.00  0.00
ATOM   4463  O   THR B 286     127.226 123.432 126.785  1.00  0.00
ATOM   4464  HN  THR B 286     124.072 125.954 125.749  1.00  0.00
ATOM   4465  HA  THR B 286     126.283 125.705 127.154  1.00  0.00
ATOM   4466  CB  THR B 286     124.567 124.839 127.887  1.00  0.00
ATOM   4467  OG1 THR B 286     125.258 124.323 129.031  1.00  0.00
ATOM   4468  CG2 THR B 286     123.544 123.831 127.414  1.00  0.00
ATOM   4469  HB  THR B 286     124.046 125.757 128.154  1.00  0.00
ATOM   4470  HG1 THR B 286     124.618 124.121 129.732  1.00  0.00
ATOM   4471 1HG2 THR B 286     122.846 123.627 128.225  1.00  0.00
ATOM   4472 2HG2 THR B 286     123.010 124.242 126.559  1.00  0.00
ATOM   4473 3HG2 THR B 286     124.056 122.914 127.126  1.00  0.00
ATOM   4474  N   GLY B 287     125.666 123.299 125.179  1.00  0.00
ATOM   4475  CA  GLY B 287     126.324 122.158 124.563  1.00  0.00
ATOM   4476  C   GLY B 287     127.644 122.532 123.918  1.00  0.00
ATOM   4477  O   GLY B 287     128.620 121.777 123.986  1.00  0.00
ATOM   4478  HN  GLY B 287     124.930 123.543 124.806  1.00  0.00
ATOM   4479 1HA  GLY B 287     125.738 121.772 123.894  1.00  0.00
ATOM   4480 2HA  GLY B 287     126.477 121.475 125.234  1.00  0.00
ATOM   4481  N   ILE B 288     127.689 123.691 123.260  1.00  0.00
ATOM   4482  CA  ILE B 288     128.964 124.179 122.739  1.00  0.00
ATOM   4483  C   ILE B 288     129.953 124.362 123.881  1.00  0.00
ATOM   4484  O   ILE B 288     131.127 123.963 123.792  1.00  0.00
ATOM   4485  HN  ILE B 288     127.011 124.198 123.107  1.00  0.00
ATOM   4486  HA  ILE B 288     129.333 123.526 122.124  1.00  0.00
ATOM   4487  CB  ILE B 288     128.753 125.489 121.959  1.00  0.00
ATOM   4488  CG1 ILE B 288     128.265 125.189 120.545  1.00  0.00
ATOM   4489  CG2 ILE B 288     130.039 126.300 121.907  1.00  0.00
ATOM   4490  CD1 ILE B 288     127.466 126.314 119.938  1.00  0.00
ATOM   4491  HB  ILE B 288     127.997 126.076 122.478  1.00  0.00
ATOM   4492 1HG1 ILE B 288     127.654 124.288 120.563  1.00  0.00
ATOM   4493 2HG1 ILE B 288     129.124 124.979 119.909  1.00  0.00
ATOM   4494 1HG2 ILE B 288     129.857 127.218 121.350  1.00  0.00
ATOM   4495 2HG2 ILE B 288     130.350 126.538 122.923  1.00  0.00
ATOM   4496 3HG2 ILE B 288     130.810 125.711 121.411  1.00  0.00
ATOM   4497 1HD1 ILE B 288     127.155 126.027 118.935  1.00  0.00
ATOM   4498 2HD1 ILE B 288     126.591 126.503 120.559  1.00  0.00
ATOM   4499 3HD1 ILE B 288     128.088 127.206 119.892  1.00  0.00
ATOM   4500  N   MET B 289     129.492 124.973 124.973  1.00  0.00
ATOM   4501  CA  MET B 289     130.340 125.120 126.150  1.00  0.00
ATOM   4502  C   MET B 289     130.834 123.763 126.634  1.00  0.00
ATOM   4503  O   MET B 289     131.972 123.636 127.095  1.00  0.00
ATOM   4504  HN  MET B 289     128.703 125.306 125.056  1.00  0.00
ATOM   4505  HA  MET B 289     131.118 125.649 125.913  1.00  0.00
ATOM   4506  CB  MET B 289     129.568 125.843 127.253  1.00  0.00
ATOM   4507  CG  MET B 289     130.424 126.285 128.429  1.00  0.00
ATOM   4508  SD  MET B 289     129.702 127.585 129.463  1.00  0.00
ATOM   4509  CE  MET B 289     127.993 127.633 128.918  1.00  0.00
ATOM   4510 1HB  MET B 289     128.780 125.186 127.619  1.00  0.00
ATOM   4511 2HB  MET B 289     129.080 126.718 126.825  1.00  0.00
ATOM   4512 1HG  MET B 289     131.381 126.635 128.049  1.00  0.00
ATOM   4513 2HG  MET B 289     130.629 125.418 129.054  1.00  0.00
ATOM   4514 1HE  MET B 289     127.461 128.395 129.486  1.00  0.00
ATOM   4515 2HE  MET B 289     127.966 127.875 127.857  1.00  0.00
ATOM   4516 3HE  MET B 289     127.539 126.658 129.088  1.00  0.00
ATOM   4517  N   GLY B 290     129.990 122.737 126.535  1.00  0.00
ATOM   4518  CA  GLY B 290     130.397 121.408 126.964  1.00  0.00
ATOM   4519  C   GLY B 290     131.452 120.788 126.075  1.00  0.00
ATOM   4520  O   GLY B 290     132.358 120.109 126.558  1.00  0.00
ATOM   4521  HN  GLY B 290     129.188 122.786 126.227  1.00  0.00
ATOM   4522 1HA  GLY B 290     129.619 120.829 126.984  1.00  0.00
ATOM   4523 2HA  GLY B 290     130.736 121.458 127.871  1.00  0.00
ATOM   4524  N   THR B 291     131.336 120.983 124.766  1.00  0.00
ATOM   4525  CA  THR B 291     132.396 120.512 123.883  1.00  0.00
ATOM   4526  C   THR B 291     133.712 121.196 124.226  1.00  0.00
ATOM   4527  O   THR B 291     134.768 120.548 124.286  1.00  0.00
ATOM   4528  HN  THR B 291     130.673 121.373 124.382  1.00  0.00
ATOM   4529  HA  THR B 291     132.507 119.557 124.010  1.00  0.00
ATOM   4530  CB  THR B 291     132.020 120.759 122.425  1.00  0.00
ATOM   4531  OG1 THR B 291     131.797 122.158 122.219  1.00  0.00
ATOM   4532  CG2 THR B 291     130.765 119.982 122.061  1.00  0.00
ATOM   4533  HB  THR B 291     132.837 120.421 121.789  1.00  0.00
ATOM   4534  HG1 THR B 291     131.558 122.315 121.292  1.00  0.00
ATOM   4535 1HG2 THR B 291     130.519 120.175 121.018  1.00  0.00
ATOM   4536 2HG2 THR B 291     130.951 118.919 122.208  1.00  0.00
ATOM   4537 3HG2 THR B 291     129.948 120.308 122.702  1.00  0.00
ATOM   4538  N   VAL B 292     133.662 122.504 124.489  1.00  0.00
ATOM   4539  CA  VAL B 292     134.873 123.218 124.892  1.00  0.00
ATOM   4540  C   VAL B 292     135.422 122.643 126.193  1.00  0.00
ATOM   4541  O   VAL B 292     136.635 122.441 126.342  1.00  0.00
ATOM   4542  HN  VAL B 292     132.954 122.990 124.442  1.00  0.00
ATOM   4543  HA  VAL B 292     135.554 123.101 124.211  1.00  0.00
ATOM   4544  CB  VAL B 292     134.582 124.725 125.015  1.00  0.00
ATOM   4545  CG1 VAL B 292     135.524 125.381 126.017  1.00  0.00
ATOM   4546  CG2 VAL B 292     134.695 125.395 123.658  1.00  0.00
ATOM   4547  HB  VAL B 292     133.564 124.848 125.381  1.00  0.00
ATOM   4548 1HG1 VAL B 292     135.292 126.443 126.079  1.00  0.00
ATOM   4549 2HG1 VAL B 292     135.387 124.913 126.991  1.00  0.00
ATOM   4550 3HG1 VAL B 292     136.551 125.245 125.680  1.00  0.00
ATOM   4551 1HG2 VAL B 292     134.486 126.458 123.769  1.00  0.00
ATOM   4552 2HG2 VAL B 292     135.705 125.253 123.276  1.00  0.00
ATOM   4553 3HG2 VAL B 292     133.974 124.943 122.978  1.00  0.00
ATOM   4554  N   ALA B 293     134.539 122.383 127.159  1.00  0.00
ATOM   4555  CA  ALA B 293     134.975 121.858 128.447  1.00  0.00
ATOM   4556  C   ALA B 293     135.609 120.484 128.295  1.00  0.00
ATOM   4557  O   ALA B 293     136.610 120.181 128.949  1.00  0.00
ATOM   4558  HN  ALA B 293     133.689 122.500 127.095  1.00  0.00
ATOM   4559  HA  ALA B 293     135.647 122.457 128.807  1.00  0.00
ATOM   4560  CB  ALA B 293     133.793 121.795 129.414  1.00  0.00
ATOM   4561 1HB  ALA B 293     134.137 121.401 130.369  1.00  0.00
ATOM   4562 2HB  ALA B 293     133.391 122.798 129.549  1.00  0.00
ATOM   4563 3HB  ALA B 293     133.028 121.142 128.997  1.00  0.00
ATOM   4564  N   PHE B 294     135.028 119.631 127.452  1.00  0.00
ATOM   4565  CA  PHE B 294     135.612 118.316 127.215  1.00  0.00
ATOM   4566  C   PHE B 294     136.993 118.439 126.592  1.00  0.00
ATOM   4567  O   PHE B 294     137.926 117.725 126.981  1.00  0.00
ATOM   4568  HN  PHE B 294     134.306 119.787 127.012  1.00  0.00
ATOM   4569  HA  PHE B 294     135.702 117.867 128.070  1.00  0.00
ATOM   4570  CB  PHE B 294     134.702 117.488 126.311  1.00  0.00
ATOM   4571  CG  PHE B 294     135.412 116.368 125.611  1.00  0.00
ATOM   4572  CD1 PHE B 294     135.726 115.202 126.283  1.00  0.00
ATOM   4573  CD2 PHE B 294     135.782 116.488 124.285  1.00  0.00
ATOM   4574  CE1 PHE B 294     136.382 114.172 125.641  1.00  0.00
ATOM   4575  CE2 PHE B 294     136.438 115.463 123.639  1.00  0.00
ATOM   4576  CZ  PHE B 294     136.739 114.304 124.318  1.00  0.00
ATOM   4577 1HB  PHE B 294     134.250 118.142 125.567  1.00  0.00
ATOM   4578 2HB  PHE B 294     133.889 117.076 126.907  1.00  0.00
ATOM   4579  HD1 PHE B 294     135.454 115.096 127.325  1.00  0.00
ATOM   4580  HD2 PHE B 294     135.554 117.399 123.747  1.00  0.00
ATOM   4581  HE1 PHE B 294     136.616 113.261 126.177  1.00  0.00
ATOM   4582  HE2 PHE B 294     136.716 115.569 122.599  1.00  0.00
ATOM   4583  HZ  PHE B 294     137.255 113.498 123.813  1.00  0.00
ATOM   4584  N   THR B 295     137.142 119.333 125.612  1.00  0.00
ATOM   4585  CA  THR B 295     138.454 119.519 125.003  1.00  0.00
ATOM   4586  C   THR B 295     139.472 119.979 126.036  1.00  0.00
ATOM   4587  O   THR B 295     140.614 119.507 126.046  1.00  0.00
ATOM   4588  HN  THR B 295     136.513 119.827 125.295  1.00  0.00
ATOM   4589  HA  THR B 295     138.747 118.665 124.649  1.00  0.00
ATOM   4590  CB  THR B 295     138.371 120.523 123.855  1.00  0.00
ATOM   4591  OG1 THR B 295     137.443 121.562 124.191  1.00  0.00
ATOM   4592  CG2 THR B 295     137.924 119.834 122.577  1.00  0.00
ATOM   4593  HB  THR B 295     139.359 120.952 123.694  1.00  0.00
ATOM   4594  HG1 THR B 295     137.391 122.199 123.461  1.00  0.00
ATOM   4595 1HG2 THR B 295     137.873 120.570 121.776  1.00  0.00
ATOM   4596 2HG2 THR B 295     138.644 119.058 122.322  1.00  0.00
ATOM   4597 3HG2 THR B 295     136.942 119.392 122.738  1.00  0.00
ATOM   4598  N   TRP B 296     139.077 120.901 126.917  1.00  0.00
ATOM   4599  CA  TRP B 296     140.004 121.371 127.942  1.00  0.00
ATOM   4600  C   TRP B 296     140.340 120.267 128.938  1.00  0.00
ATOM   4601  O   TRP B 296     141.491 120.141 129.368  1.00  0.00
ATOM   4602  HN  TRP B 296     138.296 121.259 126.939  1.00  0.00
ATOM   4603  HA  TRP B 296     140.826 121.634 127.499  1.00  0.00
ATOM   4604  CB  TRP B 296     139.420 122.579 128.672  1.00  0.00
ATOM   4605  CG  TRP B 296     140.389 123.217 129.621  1.00  0.00
ATOM   4606  CD1 TRP B 296     141.282 124.206 129.335  1.00  0.00
ATOM   4607  CD2 TRP B 296     140.567 122.905 131.008  1.00  0.00
ATOM   4608  NE1 TRP B 296     142.005 124.532 130.456  1.00  0.00
ATOM   4609  CE2 TRP B 296     141.584 123.747 131.497  1.00  0.00
ATOM   4610  CE3 TRP B 296     139.965 121.999 131.882  1.00  0.00
ATOM   4611  CZ2 TRP B 296     142.012 123.709 132.821  1.00  0.00
ATOM   4612  CZ3 TRP B 296     140.392 121.963 133.198  1.00  0.00
ATOM   4613  CH2 TRP B 296     141.405 122.812 133.653  1.00  0.00
ATOM   4614 1HB  TRP B 296     138.533 122.269 129.222  1.00  0.00
ATOM   4615 2HB  TRP B 296     139.099 123.318 127.939  1.00  0.00
ATOM   4616  HD1 TRP B 296     141.396 124.640 128.423  1.00  0.00
ATOM   4617  HE1 TRP B 296     142.780 125.285 130.509  1.00  0.00
ATOM   4618  HE3 TRP B 296     139.180 121.338 131.538  1.00  0.00
ATOM   4619  HZ2 TRP B 296     142.795 124.365 133.177  1.00  0.00
ATOM   4620  HZ3 TRP B 296     139.934 121.266 133.887  1.00  0.00
ATOM   4621  HH2 TRP B 296     141.715 122.757 134.688  1.00  0.00
ATOM   4622  N   LEU B 297     139.348 119.460 129.316  1.00  0.00
ATOM   4623  CA  LEU B 297     139.554 118.463 130.359  1.00  0.00
ATOM   4624  C   LEU B 297     140.405 117.302 129.863  1.00  0.00
ATOM   4625  O   LEU B 297     141.238 116.775 130.609  1.00  0.00
ATOM   4626  HN  LEU B 297     138.553 119.468 128.988  1.00  0.00
ATOM   4627  HA  LEU B 297     140.032 118.886 131.089  1.00  0.00
ATOM   4628  CB  LEU B 297     138.203 117.952 130.864  1.00  0.00
ATOM   4629  CG  LEU B 297     137.614 118.474 132.181  1.00  0.00
ATOM   4630  CD1 LEU B 297     136.675 117.435 132.757  1.00  0.00
ATOM   4631  CD2 LEU B 297     138.677 118.811 133.214  1.00  0.00
ATOM   4632 1HB  LEU B 297     138.283 116.870 130.955  1.00  0.00
ATOM   4633 2HB  LEU B 297     137.471 118.153 130.083  1.00  0.00
ATOM   4634  HG  LEU B 297     137.083 119.396 131.950  1.00  0.00
ATOM   4635 1HD1 LEU B 297     136.260 117.811 133.691  1.00  0.00
ATOM   4636 2HD1 LEU B 297     135.874 117.247 132.044  1.00  0.00
ATOM   4637 3HD1 LEU B 297     137.231 116.517 132.941  1.00  0.00
ATOM   4638 1HD2 LEU B 297     138.190 119.173 134.118  1.00  0.00
ATOM   4639 2HD2 LEU B 297     139.253 117.914 133.436  1.00  0.00
ATOM   4640 3HD2 LEU B 297     139.332 119.582 132.810  1.00  0.00
ATOM   4641  N   ARG B 298     140.213 116.886 128.609  1.00  0.00
ATOM   4642  CA  ARG B 298     140.955 115.734 128.108  1.00  0.00
ATOM   4643  C   ARG B 298     142.458 115.948 128.221  1.00  0.00
ATOM   4644  O   ARG B 298     143.204 114.990 128.453  1.00  0.00
ATOM   4645  HN  ARG B 298     139.672 117.247 128.047  1.00  0.00
ATOM   4646  HA  ARG B 298     140.723 114.968 128.656  1.00  0.00
ATOM   4647  CB  ARG B 298     140.568 115.450 126.658  1.00  0.00
ATOM   4648  CG  ARG B 298     141.187 114.182 126.090  1.00  0.00
ATOM   4649  CD  ARG B 298     141.169 114.176 124.573  1.00  0.00
ATOM   4650  NE  ARG B 298     142.281 113.410 124.025  1.00  0.00
ATOM   4651  CZ  ARG B 298     143.504 113.889 123.843  1.00  0.00
ATOM   4652  NH1 ARG B 298     143.814 115.135 124.159  1.00  0.00
ATOM   4653  NH2 ARG B 298     144.441 113.096 123.333  1.00  0.00
ATOM   4654 1HB  ARG B 298     140.867 116.296 126.041  1.00  0.00
ATOM   4655 2HB  ARG B 298     139.484 115.374 126.590  1.00  0.00
ATOM   4656 1HG  ARG B 298     140.644 113.315 126.463  1.00  0.00
ATOM   4657 2HG  ARG B 298     142.214 114.090 126.441  1.00  0.00
ATOM   4658 1HD  ARG B 298     141.216 115.200 124.205  1.00  0.00
ATOM   4659 2HD  ARG B 298     140.229 113.754 124.222  1.00  0.00
ATOM   4660  HE  ARG B 298     142.134 112.592 123.805  1.00  0.00
ATOM   4661 1HH1 ARG B 298     143.216 115.656 124.491  1.00  0.00
ATOM   4662 2HH1 ARG B 298     144.614 115.424 124.032  1.00  0.00
ATOM   4663 1HH2 ARG B 298     144.250 112.283 123.126  1.00  0.00
ATOM   4664 2HH2 ARG B 298     145.238 113.396 123.210  1.00  0.00
ATOM   4665  N   ARG B 299     142.921 117.188 128.064  1.00  0.00
ATOM   4666  CA  ARG B 299     144.354 117.451 128.137  1.00  0.00
ATOM   4667  C   ARG B 299     144.859 117.384 129.572  1.00  0.00
ATOM   4668  O   ARG B 299     145.939 116.840 129.830  1.00  0.00
ATOM   4669  HN  ARG B 299     142.434 117.881 127.917  1.00  0.00
ATOM   4670  HA  ARG B 299     144.813 116.763 127.631  1.00  0.00
ATOM   4671  CB  ARG B 299     144.666 118.815 127.525  1.00  0.00
ATOM   4672  CG  ARG B 299     144.379 118.901 126.037  1.00  0.00
ATOM   4673  CD  ARG B 299     145.059 120.106 125.414  1.00  0.00
ATOM   4674  NE  ARG B 299     144.620 121.355 126.026  1.00  0.00
ATOM   4675  CZ  ARG B 299     143.661 122.136 125.548  1.00  0.00
ATOM   4676  NH1 ARG B 299     142.996 121.826 124.446  1.00  0.00
ATOM   4677  NH2 ARG B 299     143.358 123.259 126.194  1.00  0.00
ATOM   4678 1HB  ARG B 299     145.716 119.047 127.696  1.00  0.00
ATOM   4679 2HB  ARG B 299     144.083 119.576 128.042  1.00  0.00
ATOM   4680 1HG  ARG B 299     143.304 118.963 125.875  1.00  0.00
ATOM   4681 2HG  ARG B 299     144.723 117.992 125.545  1.00  0.00
ATOM   4682 1HD  ARG B 299     144.846 120.131 124.346  1.00  0.00
ATOM   4683 2HD  ARG B 299     146.138 120.009 125.521  1.00  0.00
ATOM   4684  HE  ARG B 299     145.012 121.603 126.750  1.00  0.00
ATOM   4685 1HH1 ARG B 299     143.182 121.102 124.021  1.00  0.00
ATOM   4686 2HH1 ARG B 299     142.378 122.349 124.155  1.00  0.00
ATOM   4687 1HH2 ARG B 299     143.782 123.470 126.912  1.00  0.00
ATOM   4688 2HH2 ARG B 299     142.738 123.774 125.894  1.00  0.00
ATOM   4689  N   LYS B 300     144.096 117.928 130.521  1.00  0.00
ATOM   4690  CA  LYS B 300     144.550 117.958 131.908  1.00  0.00
ATOM   4691  C   LYS B 300     144.453 116.577 132.543  1.00  0.00
ATOM   4692  O   LYS B 300     145.463 115.998 132.961  1.00  0.00
ATOM   4693  HN  LYS B 300     143.323 118.281 130.390  1.00  0.00
ATOM   4694  HA  LYS B 300     145.482 118.225 131.921  1.00  0.00
ATOM   4695  CB  LYS B 300     143.733 118.978 132.704  1.00  0.00
ATOM   4696  CG  LYS B 300     144.370 120.357 132.794  1.00  0.00
ATOM   4697  CD  LYS B 300     145.666 120.328 133.591  1.00  0.00
ATOM   4698  CE  LYS B 300     145.542 121.112 134.887  1.00  0.00
ATOM   4699  NZ  LYS B 300     146.810 121.104 135.667  1.00  0.00
ATOM   4700 1HB  LYS B 300     143.579 118.595 133.712  1.00  0.00
ATOM   4701 2HB  LYS B 300     142.749 119.074 132.247  1.00  0.00
ATOM   4702 1HG  LYS B 300     143.672 121.050 133.261  1.00  0.00
ATOM   4703 2HG  LYS B 300     144.568 120.732 131.791  1.00  0.00
ATOM   4704 1HD  LYS B 300     146.473 120.744 132.989  1.00  0.00
ATOM   4705 2HD  LYS B 300     145.934 119.296 133.814  1.00  0.00
ATOM   4706 1HE  LYS B 300     144.742 120.688 135.492  1.00  0.00
ATOM   4707 2HE  LYS B 300     145.261 122.140 134.663  1.00  0.00
ATOM   4708 1HZ  LYS B 300     146.667 121.677 136.582  1.00  0.00
ATOM   4709 2HZ  LYS B 300     147.070 120.075 135.910  1.00  0.00
ATOM   4710 3HZ  LYS B 300     147.599 121.554 135.066  1.00  0.00
ATOM   4711  N   CYS B 301     143.245 116.032 132.622  1.00  0.00
ATOM   4712  CA  CYS B 301     143.033 114.711 133.186  1.00  0.00
ATOM   4713  C   CYS B 301     142.958 113.668 132.076  1.00  0.00
ATOM   4714  O   CYS B 301     142.925 113.986 130.885  1.00  0.00
ATOM   4715  HN  CYS B 301     142.517 116.405 132.355  1.00  0.00
ATOM   4716  HA  CYS B 301     143.783 114.497 133.762  1.00  0.00
ATOM   4717  CB  CYS B 301     141.756 114.687 134.025  1.00  0.00
ATOM   4718  SG  CYS B 301     141.631 116.031 135.225  1.00  0.00
ATOM   4719 1HB  CYS B 301     141.700 113.738 134.553  1.00  0.00
ATOM   4720 2HB  CYS B 301     140.897 114.729 133.359  1.00  0.00
ATOM   4721  HG  CYS B 301     140.483 115.919 135.904  1.00  0.00
ATOM   4722  N   GLY B 302     142.931 112.404 132.480  1.00  0.00
ATOM   4723  CA  GLY B 302     142.804 111.325 131.527  1.00  0.00
ATOM   4724  C   GLY B 302     141.426 111.291 130.894  1.00  0.00
ATOM   4725  O   GLY B 302     140.464 111.892 131.372  1.00  0.00
ATOM   4726  HN  GLY B 302     142.984 112.147 133.299  1.00  0.00
ATOM   4727 1HA  GLY B 302     142.977 110.480 131.970  1.00  0.00
ATOM   4728 2HA  GLY B 302     143.476 111.425 130.834  1.00  0.00
ATOM   4729  N   LEU B 303     141.337 110.562 129.781  1.00  0.00
ATOM   4730  CA  LEU B 303     140.068 110.464 129.068  1.00  0.00
ATOM   4731  C   LEU B 303     138.991 109.858 129.960  1.00  0.00
ATOM   4732  O   LEU B 303     137.865 110.367 130.031  1.00  0.00
ATOM   4733  HN  LEU B 303     141.986 110.123 129.426  1.00  0.00
ATOM   4734  HA  LEU B 303     139.779 111.356 128.820  1.00  0.00
ATOM   4735  CB  LEU B 303     140.251 109.633 127.799  1.00  0.00
ATOM   4736  CG  LEU B 303     139.024 109.500 126.897  1.00  0.00
ATOM   4737  CD1 LEU B 303     138.598 110.856 126.366  1.00  0.00
ATOM   4738  CD2 LEU B 303     139.313 108.545 125.754  1.00  0.00
ATOM   4739 1HB  LEU B 303     140.574 108.634 128.088  1.00  0.00
ATOM   4740 2HB  LEU B 303     141.059 110.072 127.216  1.00  0.00
ATOM   4741  HG  LEU B 303     138.204 109.095 127.488  1.00  0.00
ATOM   4742 1HD1 LEU B 303     137.724 110.729 125.729  1.00  0.00
ATOM   4743 2HD1 LEU B 303     138.354 111.505 127.206  1.00  0.00
ATOM   4744 3HD1 LEU B 303     139.417 111.285 125.791  1.00  0.00
ATOM   4745 1HD2 LEU B 303     138.427 108.466 125.126  1.00  0.00
ATOM   4746 2HD2 LEU B 303     140.148 108.932 125.172  1.00  0.00
ATOM   4747 3HD2 LEU B 303     139.567 107.568 126.164  1.00  0.00
ATOM   4748  N   VAL B 304     139.325 108.775 130.664  1.00  0.00
ATOM   4749  CA  VAL B 304     138.367 108.177 131.589  1.00  0.00
ATOM   4750  C   VAL B 304     138.070 109.139 132.730  1.00  0.00
ATOM   4751  O   VAL B 304     136.930 109.240 133.198  1.00  0.00
ATOM   4752  HN  VAL B 304     140.086 108.376 130.624  1.00  0.00
ATOM   4753  HA  VAL B 304     137.537 108.007 131.117  1.00  0.00
ATOM   4754  CB  VAL B 304     138.888 106.826 132.110  1.00  0.00
ATOM   4755  CG1 VAL B 304     137.801 106.122 132.905  1.00  0.00
ATOM   4756  CG2 VAL B 304     139.356 105.952 130.956  1.00  0.00
ATOM   4757  HB  VAL B 304     139.739 107.008 132.765  1.00  0.00
ATOM   4758 1HG1 VAL B 304     138.186 105.169 133.266  1.00  0.00
ATOM   4759 2HG1 VAL B 304     137.515 106.750 133.748  1.00  0.00
ATOM   4760 3HG1 VAL B 304     136.941 105.954 132.258  1.00  0.00
ATOM   4761 1HG2 VAL B 304     139.718 105.005 131.353  1.00  0.00
ATOM   4762 2HG2 VAL B 304     138.519 105.776 130.282  1.00  0.00
ATOM   4763 3HG2 VAL B 304     140.158 106.464 130.426  1.00  0.00
ATOM   4764  N   ARG B 305     139.091 109.857 133.202  1.00  0.00
ATOM   4765  CA  ARG B 305     138.859 110.880 134.214  1.00  0.00
ATOM   4766  C   ARG B 305     137.919 111.956 133.690  1.00  0.00
ATOM   4767  O   ARG B 305     137.044 112.438 134.420  1.00  0.00
ATOM   4768  HN  ARG B 305     139.910 109.771 132.956  1.00  0.00
ATOM   4769  HA  ARG B 305     138.441 110.460 134.982  1.00  0.00
ATOM   4770  CB  ARG B 305     140.185 111.500 134.651  1.00  0.00
ATOM   4771  CG  ARG B 305     140.918 110.719 135.725  1.00  0.00
ATOM   4772  CD  ARG B 305     141.721 109.576 135.138  1.00  0.00
ATOM   4773  NE  ARG B 305     142.609 108.980 136.129  1.00  0.00
ATOM   4774  CZ  ARG B 305     143.859 109.367 136.349  1.00  0.00
ATOM   4775  NH1 ARG B 305     144.410 110.357 135.665  1.00  0.00
ATOM   4776  NH2 ARG B 305     144.575 108.747 137.283  1.00  0.00
ATOM   4777 1HB  ARG B 305     139.997 112.508 135.017  1.00  0.00
ATOM   4778 2HB  ARG B 305     140.833 111.593 133.781  1.00  0.00
ATOM   4779 1HG  ARG B 305     140.200 110.327 136.444  1.00  0.00
ATOM   4780 2HG  ARG B 305     141.582 111.387 136.271  1.00  0.00
ATOM   4781 1HD  ARG B 305     142.307 109.938 134.295  1.00  0.00
ATOM   4782 2HD  ARG B 305     141.044 108.816 134.752  1.00  0.00
ATOM   4783  HE  ARG B 305     142.301 108.333 136.604  1.00  0.00
ATOM   4784 1HH1 ARG B 305     143.956 110.767 135.060  1.00  0.00
ATOM   4785 2HH1 ARG B 305     145.222 110.590 135.825  1.00  0.00
ATOM   4786 1HH2 ARG B 305     144.227 108.104 137.736  1.00  0.00
ATOM   4787 2HH2 ARG B 305     145.386 108.989 137.434  1.00  0.00
ATOM   4788  N   THR B 306     138.091 112.355 132.428  1.00  0.00
ATOM   4789  CA  THR B 306     137.204 113.355 131.847  1.00  0.00
ATOM   4790  C   THR B 306     135.770 112.846 131.807  1.00  0.00
ATOM   4791  O   THR B 306     134.831 113.582 132.133  1.00  0.00
ATOM   4792  HN  THR B 306     138.704 112.066 131.898  1.00  0.00
ATOM   4793  HA  THR B 306     137.224 114.149 132.404  1.00  0.00
ATOM   4794  CB  THR B 306     137.683 113.726 130.444  1.00  0.00
ATOM   4795  OG1 THR B 306     138.749 114.678 130.536  1.00  0.00
ATOM   4796  CG2 THR B 306     136.554 114.333 129.630  1.00  0.00
ATOM   4797  HB  THR B 306     138.028 112.818 129.951  1.00  0.00
ATOM   4798  HG1 THR B 306     139.052 114.912 129.645  1.00  0.00
ATOM   4799 1HG2 THR B 306     136.928 114.585 128.639  1.00  0.00
ATOM   4800 2HG2 THR B 306     135.746 113.608 129.549  1.00  0.00
ATOM   4801 3HG2 THR B 306     136.198 115.231 130.132  1.00  0.00
ATOM   4802  N   GLY B 307     135.582 111.587 131.410  1.00  0.00
ATOM   4803  CA  GLY B 307     134.244 111.020 131.418  1.00  0.00
ATOM   4804  C   GLY B 307     133.639 110.985 132.807  1.00  0.00
ATOM   4805  O   GLY B 307     132.461 111.299 132.992  1.00  0.00
ATOM   4806  HN  GLY B 307     136.203 111.057 131.139  1.00  0.00
ATOM   4807 1HA  GLY B 307     134.275 110.120 131.059  1.00  0.00
ATOM   4808 2HA  GLY B 307     133.672 111.540 130.832  1.00  0.00
ATOM   4809  N   LEU B 308     134.439 110.602 133.804  1.00  0.00
ATOM   4810  CA  LEU B 308     133.940 110.562 135.175  1.00  0.00
ATOM   4811  C   LEU B 308     133.529 111.949 135.650  1.00  0.00
ATOM   4812  O   LEU B 308     132.486 112.110 136.294  1.00  0.00
ATOM   4813  HN  LEU B 308     135.261 110.365 133.714  1.00  0.00
ATOM   4814  HA  LEU B 308     133.154 109.995 135.196  1.00  0.00
ATOM   4815  CB  LEU B 308     135.003 109.974 136.103  1.00  0.00
ATOM   4816  CG  LEU B 308     134.552 108.882 137.075  1.00  0.00
ATOM   4817  CD1 LEU B 308     133.927 107.704 136.343  1.00  0.00
ATOM   4818  CD2 LEU B 308     135.724 108.421 137.924  1.00  0.00
ATOM   4819 1HB  LEU B 308     135.432 110.789 136.685  1.00  0.00
ATOM   4820 2HB  LEU B 308     135.803 109.568 135.486  1.00  0.00
ATOM   4821  HG  LEU B 308     133.788 109.306 137.725  1.00  0.00
ATOM   4822 1HD1 LEU B 308     133.622 106.955 137.072  1.00  0.00
ATOM   4823 2HD1 LEU B 308     133.060 108.053 135.785  1.00  0.00
ATOM   4824 3HD1 LEU B 308     134.662 107.280 135.660  1.00  0.00
ATOM   4825 1HD2 LEU B 308     135.383 107.645 138.608  1.00  0.00
ATOM   4826 2HD2 LEU B 308     136.501 108.025 137.271  1.00  0.00
ATOM   4827 3HD2 LEU B 308     136.109 109.270 138.487  1.00  0.00
ATOM   4828  N   ILE B 309     134.339 112.964 135.348  1.00  0.00
ATOM   4829  CA  ILE B 309     134.007 114.321 135.770  1.00  0.00
ATOM   4830  C   ILE B 309     132.739 114.799 135.075  1.00  0.00
ATOM   4831  O   ILE B 309     131.884 115.449 135.689  1.00  0.00
ATOM   4832  HN  ILE B 309     135.074 112.894 134.907  1.00  0.00
ATOM   4833  HA  ILE B 309     133.836 114.322 136.725  1.00  0.00
ATOM   4834  CB  ILE B 309     135.190 115.267 135.507  1.00  0.00
ATOM   4835  CG1 ILE B 309     136.241 115.104 136.607  1.00  0.00
ATOM   4836  CG2 ILE B 309     134.703 116.710 135.442  1.00  0.00
ATOM   4837  CD1 ILE B 309     137.552 115.810 136.324  1.00  0.00
ATOM   4838  HB  ILE B 309     135.644 115.013 134.550  1.00  0.00
ATOM   4839 1HG1 ILE B 309     136.437 114.043 136.752  1.00  0.00
ATOM   4840 2HG1 ILE B 309     135.832 115.483 137.543  1.00  0.00
ATOM   4841 1HG2 ILE B 309     135.554 117.363 135.255  1.00  0.00
ATOM   4842 2HG2 ILE B 309     133.979 116.804 134.634  1.00  0.00
ATOM   4843 3HG2 ILE B 309     134.236 116.970 136.391  1.00  0.00
ATOM   4844 1HD1 ILE B 309     138.234 115.639 137.156  1.00  0.00
ATOM   4845 2HD1 ILE B 309     137.979 115.410 135.406  1.00  0.00
ATOM   4846 3HD1 ILE B 309     137.363 116.877 136.212  1.00  0.00
ATOM   4847  N   SER B 310     132.602 114.503 133.781  1.00  0.00
ATOM   4848  CA  SER B 310     131.387 114.883 133.069  1.00  0.00
ATOM   4849  C   SER B 310     130.166 114.213 133.683  1.00  0.00
ATOM   4850  O   SER B 310     129.113 114.844 133.848  1.00  0.00
ATOM   4851  HN  SER B 310     133.188 114.091 133.305  1.00  0.00
ATOM   4852  HA  SER B 310     131.272 115.843 133.146  1.00  0.00
ATOM   4853  CB  SER B 310     131.513 114.514 131.594  1.00  0.00
ATOM   4854  OG  SER B 310     131.733 113.124 131.443  1.00  0.00
ATOM   4855 1HB  SER B 310     132.336 115.068 131.145  1.00  0.00
ATOM   4856 2HB  SER B 310     130.607 114.803 131.063  1.00  0.00
ATOM   4857  HG  SER B 310     131.810 112.909 130.500  1.00  0.00
ATOM   4858  N   GLY B 311     130.287 112.929 134.018  1.00  0.00
ATOM   4859  CA  GLY B 311     129.185 112.243 134.666  1.00  0.00
ATOM   4860  C   GLY B 311     128.835 112.857 136.006  1.00  0.00
ATOM   4861  O   GLY B 311     127.659 113.008 136.342  1.00  0.00
ATOM   4862  HN  GLY B 311     130.986 112.447 133.881  1.00  0.00
ATOM   4863 1HA  GLY B 311     129.416 111.309 134.791  1.00  0.00
ATOM   4864 2HA  GLY B 311     128.407 112.267 134.088  1.00  0.00
ATOM   4865  N   LEU B 312     129.852 113.222 136.789  1.00  0.00
ATOM   4866  CA  LEU B 312     129.595 113.876 138.067  1.00  0.00
ATOM   4867  C   LEU B 312     128.855 115.189 137.866  1.00  0.00
ATOM   4868  O   LEU B 312     127.908 115.497 138.599  1.00  0.00
ATOM   4869  HN  LEU B 312     130.684 113.104 136.605  1.00  0.00
ATOM   4870  HA  LEU B 312     129.034 113.291 138.600  1.00  0.00
ATOM   4871  CB  LEU B 312     130.907 114.116 138.812  1.00  0.00
ATOM   4872  CG  LEU B 312     131.156 113.230 140.034  1.00  0.00
ATOM   4873  CD1 LEU B 312     131.167 111.761 139.646  1.00  0.00
ATOM   4874  CD2 LEU B 312     132.460 113.618 140.712  1.00  0.00
ATOM   4875 1HB  LEU B 312     130.935 115.157 139.131  1.00  0.00
ATOM   4876 2HB  LEU B 312     131.730 113.975 138.113  1.00  0.00
ATOM   4877  HG  LEU B 312     130.341 113.384 140.740  1.00  0.00
ATOM   4878 1HD1 LEU B 312     131.346 111.160 140.537  1.00  0.00
ATOM   4879 2HD1 LEU B 312     130.203 111.502 139.211  1.00  0.00
ATOM   4880 3HD1 LEU B 312     131.960 111.592 138.919  1.00  0.00
ATOM   4881 1HD2 LEU B 312     132.615 112.975 141.577  1.00  0.00
ATOM   4882 2HD2 LEU B 312     133.278 113.493 140.005  1.00  0.00
ATOM   4883 3HD2 LEU B 312     132.399 114.658 141.029  1.00  0.00
ATOM   4884  N   ALA B 313     129.272 115.978 136.875  1.00  0.00
ATOM   4885  CA  ALA B 313     128.607 117.251 136.619  1.00  0.00
ATOM   4886  C   ALA B 313     127.148 117.037 136.239  1.00  0.00
ATOM   4887  O   ALA B 313     126.246 117.691 136.781  1.00  0.00
ATOM   4888  HN  ALA B 313     129.927 115.801 136.346  1.00  0.00
ATOM   4889  HA  ALA B 313     128.628 117.778 137.433  1.00  0.00
ATOM   4890  CB  ALA B 313     129.343 118.012 135.517  1.00  0.00
ATOM   4891 1HB  ALA B 313     128.834 118.958 135.339  1.00  0.00
ATOM   4892 2HB  ALA B 313     130.368 118.196 135.837  1.00  0.00
ATOM   4893 3HB  ALA B 313     129.339 117.412 134.608  1.00  0.00
ATOM   4894  N   GLN B 314     126.893 116.113 135.310  1.00  0.00
ATOM   4895  CA  GLN B 314     125.518 115.880 134.882  1.00  0.00
ATOM   4896  C   GLN B 314     124.665 115.363 136.032  1.00  0.00
ATOM   4897  O   GLN B 314     123.501 115.754 136.175  1.00  0.00
ATOM   4898  HN  GLN B 314     127.486 115.623 134.925  1.00  0.00
ATOM   4899  HA  GLN B 314     125.150 116.729 134.590  1.00  0.00
ATOM   4900  CB  GLN B 314     125.479 114.900 133.711  1.00  0.00
ATOM   4901  CG  GLN B 314     124.074 114.675 133.174  1.00  0.00
ATOM   4902  CD  GLN B 314     124.026 113.671 132.047  1.00  0.00
ATOM   4903  OE1 GLN B 314     125.019 113.012 131.745  1.00  0.00
ATOM   4904  NE2 GLN B 314     122.863 113.544 131.420  1.00  0.00
ATOM   4905 1HB  GLN B 314     125.898 113.946 134.028  1.00  0.00
ATOM   4906 2HB  GLN B 314     126.113 115.275 132.909  1.00  0.00
ATOM   4907 1HG  GLN B 314     123.669 115.624 132.825  1.00  0.00
ATOM   4908 2HG  GLN B 314     123.432 114.333 133.985  1.00  0.00
ATOM   4909 1HE2 GLN B 314     122.068 114.110 131.704  1.00  0.00
ATOM   4910 2HE2 GLN B 314     122.767 112.881 130.656  1.00  0.00
ATOM   4911  N   LEU B 315     125.218 114.471 136.855  1.00  0.00
ATOM   4912  CA  LEU B 315     124.448 113.937 137.970  1.00  0.00
ATOM   4913  C   LEU B 315     124.157 115.016 139.004  1.00  0.00
ATOM   4914  O   LEU B 315     123.061 115.056 139.569  1.00  0.00
ATOM   4915  HN  LEU B 315     126.020 114.168 136.787  1.00  0.00
ATOM   4916  HA  LEU B 315     123.598 113.620 137.627  1.00  0.00
ATOM   4917  CB  LEU B 315     125.187 112.763 138.608  1.00  0.00
ATOM   4918  CG  LEU B 315     124.294 111.749 139.326  1.00  0.00
ATOM   4919  CD1 LEU B 315     123.375 111.035 138.344  1.00  0.00
ATOM   4920  CD2 LEU B 315     125.140 110.748 140.092  1.00  0.00
ATOM   4921 1HB  LEU B 315     125.912 113.154 139.320  1.00  0.00
ATOM   4922 2HB  LEU B 315     125.750 112.244 137.834  1.00  0.00
ATOM   4923  HG  LEU B 315     123.669 112.290 140.035  1.00  0.00
ATOM   4924 1HD1 LEU B 315     122.757 110.324 138.890  1.00  0.00
ATOM   4925 2HD1 LEU B 315     122.744 111.772 137.849  1.00  0.00
ATOM   4926 3HD1 LEU B 315     123.982 110.511 137.607  1.00  0.00
ATOM   4927 1HD2 LEU B 315     124.483 110.039 140.593  1.00  0.00
ATOM   4928 2HD2 LEU B 315     125.789 110.223 139.392  1.00  0.00
ATOM   4929 3HD2 LEU B 315     125.741 111.281 140.827  1.00  0.00
ATOM   4930  N   SER B 316     125.119 115.903 139.264  1.00  0.00
ATOM   4931  CA  SER B 316     124.854 117.023 140.161  1.00  0.00
ATOM   4932  C   SER B 316     123.742 117.902 139.610  1.00  0.00
ATOM   4933  O   SER B 316     122.867 118.364 140.354  1.00  0.00
ATOM   4934  HN  SER B 316     125.915 115.877 138.939  1.00  0.00
ATOM   4935  HA  SER B 316     124.566 116.670 141.018  1.00  0.00
ATOM   4936  CB  SER B 316     126.126 117.843 140.365  1.00  0.00
ATOM   4937  OG  SER B 316     127.178 117.039 140.867  1.00  0.00
ATOM   4938 1HB  SER B 316     125.928 118.660 141.057  1.00  0.00
ATOM   4939 2HB  SER B 316     126.427 118.292 139.420  1.00  0.00
ATOM   4940  HG  SER B 316     127.972 117.583 140.987  1.00  0.00
ATOM   4941  N   CYS B 317     123.757 118.142 138.301  1.00  0.00
ATOM   4942  CA  CYS B 317     122.744 119.002 137.704  1.00  0.00
ATOM   4943  C   CYS B 317     121.365 118.359 137.784  1.00  0.00
ATOM   4944  O   CYS B 317     120.365 119.028 138.075  1.00  0.00
ATOM   4945  HN  CYS B 317     124.333 117.824 137.748  1.00  0.00
ATOM   4946  HA  CYS B 317     122.700 119.836 138.198  1.00  0.00
ATOM   4947  CB  CYS B 317     123.129 119.295 136.262  1.00  0.00
ATOM   4948  SG  CYS B 317     124.092 120.791 136.139  1.00  0.00
ATOM   4949 1HB  CYS B 317     122.230 119.388 135.656  1.00  0.00
ATOM   4950 2HB  CYS B 317     123.698 118.460 135.859  1.00  0.00
ATOM   4951  HG  CYS B 317     124.410 121.013 134.859  1.00  0.00
ATOM   4952  N   LEU B 318     121.289 117.054 137.540  1.00  0.00
ATOM   4953  CA  LEU B 318     120.000 116.381 137.647  1.00  0.00
ATOM   4954  C   LEU B 318     119.574 116.235 139.104  1.00  0.00
ATOM   4955  O   LEU B 318     118.380 116.108 139.388  1.00  0.00
ATOM   4956  HN  LEU B 318     121.953 116.554 137.318  1.00  0.00
ATOM   4957  HA  LEU B 318     119.330 116.925 137.205  1.00  0.00
ATOM   4958  CB  LEU B 318     120.061 115.021 136.948  1.00  0.00
ATOM   4959  CG  LEU B 318     119.877 115.002 135.420  1.00  0.00
ATOM   4960  CD1 LEU B 318     119.339 113.656 134.962  1.00  0.00
ATOM   4961  CD2 LEU B 318     118.982 116.123 134.901  1.00  0.00
ATOM   4962 1HB  LEU B 318     119.296 114.382 137.387  1.00  0.00
ATOM   4963 2HB  LEU B 318     121.024 114.568 137.177  1.00  0.00
ATOM   4964  HG  LEU B 318     120.866 115.169 134.997  1.00  0.00
ATOM   4965 1HD1 LEU B 318     119.219 113.672 133.880  1.00  0.00
ATOM   4966 2HD1 LEU B 318     120.045 112.877 135.246  1.00  0.00
ATOM   4967 3HD1 LEU B 318     118.377 113.478 135.440  1.00  0.00
ATOM   4968 1HD2 LEU B 318     118.902 116.041 133.818  1.00  0.00
ATOM   4969 2HD2 LEU B 318     117.996 116.028 135.354  1.00  0.00
ATOM   4970 3HD2 LEU B 318     119.423 117.082 135.169  1.00  0.00
ATOM   4971  N   ILE B 319     120.523 116.277 140.042  1.00  0.00
ATOM   4972  CA  ILE B 319     120.158 116.367 141.453  1.00  0.00
ATOM   4973  C   ILE B 319     119.538 117.726 141.740  1.00  0.00
ATOM   4974  O   ILE B 319     118.584 117.846 142.519  1.00  0.00
ATOM   4975  HN  ILE B 319     121.369 116.255 139.889  1.00  0.00
ATOM   4976  HA  ILE B 319     119.497 115.688 141.660  1.00  0.00
ATOM   4977  CB  ILE B 319     121.388 116.099 142.343  1.00  0.00
ATOM   4978  CG1 ILE B 319     121.532 114.600 142.634  1.00  0.00
ATOM   4979  CG2 ILE B 319     121.303 116.886 143.648  1.00  0.00
ATOM   4980  CD1 ILE B 319     120.399 113.994 143.456  1.00  0.00
ATOM   4981  HB  ILE B 319     122.271 116.433 141.800  1.00  0.00
ATOM   4982 1HG1 ILE B 319     122.471 114.436 143.160  1.00  0.00
ATOM   4983 2HG1 ILE B 319     121.600 114.066 141.687  1.00  0.00
ATOM   4984 1HG2 ILE B 319     122.186 116.672 144.249  1.00  0.00
ATOM   4985 2HG2 ILE B 319     121.259 117.950 143.418  1.00  0.00
ATOM   4986 3HG2 ILE B 319     120.406 116.584 144.186  1.00  0.00
ATOM   4987 1HD1 ILE B 319     120.597 112.934 143.605  1.00  0.00
ATOM   4988 2HD1 ILE B 319     120.349 114.501 144.418  1.00  0.00
ATOM   4989 3HD1 ILE B 319     119.461 114.125 142.918  1.00  0.00
ATOM   4990  N   LEU B 320     120.072 118.775 141.119  1.00  0.00
ATOM   4991  CA  LEU B 320     119.409 120.071 141.196  1.00  0.00
ATOM   4992  C   LEU B 320     117.990 119.976 140.648  1.00  0.00
ATOM   4993  O   LEU B 320     117.048 120.534 141.223  1.00  0.00
ATOM   4994  HN  LEU B 320     120.799 118.759 140.659  1.00  0.00
ATOM   4995  HA  LEU B 320     119.355 120.343 142.126  1.00  0.00
ATOM   4996  CB  LEU B 320     120.218 121.117 140.430  1.00  0.00
ATOM   4997  CG  LEU B 320     119.740 122.563 140.541  1.00  0.00
ATOM   4998  CD1 LEU B 320     120.920 123.490 140.771  1.00  0.00
ATOM   4999  CD2 LEU B 320     118.981 122.960 139.290  1.00  0.00
ATOM   5000 1HB  LEU B 320     120.224 120.840 139.377  1.00  0.00
ATOM   5001 2HB  LEU B 320     121.249 121.071 140.777  1.00  0.00
ATOM   5002  HG  LEU B 320     119.067 122.648 141.393  1.00  0.00
ATOM   5003 1HD1 LEU B 320     120.557 124.514 140.847  1.00  0.00
ATOM   5004 2HD1 LEU B 320     121.421 123.204 141.695  1.00  0.00
ATOM   5005 3HD1 LEU B 320     121.609 123.402 139.932  1.00  0.00
ATOM   5006 1HD2 LEU B 320     118.649 123.993 139.389  1.00  0.00
ATOM   5007 2HD2 LEU B 320     119.641 122.863 138.429  1.00  0.00
ATOM   5008 3HD2 LEU B 320     118.120 122.303 139.174  1.00  0.00
ATOM   5009  N   CYS B 321     117.821 119.251 139.542  1.00  0.00
ATOM   5010  CA  CYS B 321     116.493 119.081 138.955  1.00  0.00
ATOM   5011  C   CYS B 321     115.546 118.339 139.897  1.00  0.00
ATOM   5012  O   CYS B 321     114.370 118.705 140.022  1.00  0.00
ATOM   5013  HN  CYS B 321     118.450 118.850 139.114  1.00  0.00
ATOM   5014  HA  CYS B 321     116.120 119.964 138.803  1.00  0.00
ATOM   5015  CB  CYS B 321     116.604 118.338 137.625  1.00  0.00
ATOM   5016  SG  CYS B 321     115.129 118.453 136.592  1.00  0.00
ATOM   5017 1HB  CYS B 321     116.814 117.289 137.824  1.00  0.00
ATOM   5018 2HB  CYS B 321     117.454 118.732 137.071  1.00  0.00
ATOM   5019  HG  CYS B 321     115.325 117.774 135.456  1.00  0.00
ATOM   5020  N   VAL B 322     116.027 117.276 140.546  1.00  0.00
ATOM   5021  CA  VAL B 322     115.161 116.517 141.447  1.00  0.00
ATOM   5022  C   VAL B 322     114.801 117.363 142.661  1.00  0.00
ATOM   5023  O   VAL B 322     113.672 117.305 143.166  1.00  0.00
ATOM   5024  HN  VAL B 322     116.833 116.982 140.482  1.00  0.00
ATOM   5025  HA  VAL B 322     114.340 116.298 140.979  1.00  0.00
ATOM   5026  CB  VAL B 322     115.814 115.181 141.854  1.00  0.00
ATOM   5027  CG1 VAL B 322     116.920 115.381 142.867  1.00  0.00
ATOM   5028  CG2 VAL B 322     114.772 114.237 142.415  1.00  0.00
ATOM   5029  HB  VAL B 322     116.254 114.748 140.957  1.00  0.00
ATOM   5030 1HG1 VAL B 322     117.348 114.412 143.121  1.00  0.00
ATOM   5031 2HG1 VAL B 322     117.686 116.023 142.434  1.00  0.00
ATOM   5032 3HG1 VAL B 322     116.504 115.849 143.758  1.00  0.00
ATOM   5033 1HG2 VAL B 322     115.255 113.302 142.695  1.00  0.00
ATOM   5034 2HG2 VAL B 322     114.313 114.695 143.290  1.00  0.00
ATOM   5035 3HG2 VAL B 322     114.016 114.051 141.654  1.00  0.00
ATOM   5036  N   ILE B 323     115.751 118.162 143.151  1.00  0.00
ATOM   5037  CA  ILE B 323     115.437 119.099 144.225  1.00  0.00
ATOM   5038  C   ILE B 323     114.346 120.057 143.774  1.00  0.00
ATOM   5039  O   ILE B 323     113.411 120.360 144.526  1.00  0.00
ATOM   5040  HN  ILE B 323     116.568 118.179 142.883  1.00  0.00
ATOM   5041  HA  ILE B 323     115.106 118.609 144.994  1.00  0.00
ATOM   5042  CB  ILE B 323     116.708 119.853 144.664  1.00  0.00
ATOM   5043  CG1 ILE B 323     117.486 119.058 145.721  1.00  0.00
ATOM   5044  CG2 ILE B 323     116.362 121.240 145.199  1.00  0.00
ATOM   5045  CD1 ILE B 323     116.707 118.742 146.992  1.00  0.00
ATOM   5046  HB  ILE B 323     117.341 119.968 143.786  1.00  0.00
ATOM   5047 1HG1 ILE B 323     118.379 119.619 145.991  1.00  0.00
ATOM   5048 2HG1 ILE B 323     117.820 118.122 145.276  1.00  0.00
ATOM   5049 1HG2 ILE B 323     117.280 121.743 145.499  1.00  0.00
ATOM   5050 2HG2 ILE B 323     115.866 121.809 144.414  1.00  0.00
ATOM   5051 3HG2 ILE B 323     115.699 121.134 146.056  1.00  0.00
ATOM   5052 1HD1 ILE B 323     117.347 118.179 147.670  1.00  0.00
ATOM   5053 2HD1 ILE B 323     116.400 119.676 147.461  1.00  0.00
ATOM   5054 3HD1 ILE B 323     115.830 118.150 146.733  1.00  0.00
ATOM   5055  N   SER B 324     114.446 120.548 142.538  1.00  0.00
ATOM   5056  CA  SER B 324     113.427 121.454 142.022  1.00  0.00
ATOM   5057  C   SER B 324     112.056 120.793 142.007  1.00  0.00
ATOM   5058  O   SER B 324     111.072 121.371 142.482  1.00  0.00
ATOM   5059  HN  SER B 324     115.084 120.374 141.988  1.00  0.00
ATOM   5060  HA  SER B 324     113.381 122.224 142.611  1.00  0.00
ATOM   5061  CB  SER B 324     113.804 121.914 140.616  1.00  0.00
ATOM   5062  OG  SER B 324     112.775 122.704 140.046  1.00  0.00
ATOM   5063 1HB  SER B 324     113.993 121.047 139.985  1.00  0.00
ATOM   5064 2HB  SER B 324     114.729 122.488 140.653  1.00  0.00
ATOM   5065  HG  SER B 324     113.037 122.984 139.155  1.00  0.00
ATOM   5066  N   VAL B 325     111.971 119.578 141.467  1.00  0.00
ATOM   5067  CA  VAL B 325     110.666 118.939 141.323  1.00  0.00
ATOM   5068  C   VAL B 325     110.092 118.546 142.681  1.00  0.00
ATOM   5069  O   VAL B 325     108.869 118.542 142.859  1.00  0.00
ATOM   5070  HN  VAL B 325     112.639 119.116 141.184  1.00  0.00
ATOM   5071  HA  VAL B 325     110.063 119.585 140.922  1.00  0.00
ATOM   5072  CB  VAL B 325     110.747 117.722 140.386  1.00  0.00
ATOM   5073  CG1 VAL B 325     111.602 116.637 140.995  1.00  0.00
ATOM   5074  CG2 VAL B 325     109.355 117.195 140.079  1.00  0.00
ATOM   5075  HB  VAL B 325     111.210 118.038 139.452  1.00  0.00
ATOM   5076 1HG1 VAL B 325     111.641 115.790 140.311  1.00  0.00
ATOM   5077 2HG1 VAL B 325     112.605 117.027 141.161  1.00  0.00
ATOM   5078 3HG1 VAL B 325     111.162 116.329 141.942  1.00  0.00
ATOM   5079 1HG2 VAL B 325     109.440 116.336 139.415  1.00  0.00
ATOM   5080 2HG2 VAL B 325     108.875 116.899 141.010  1.00  0.00
ATOM   5081 3HG2 VAL B 325     108.777 117.981 139.596  1.00  0.00
ATOM   5082  N   PHE B 326     110.941 118.206 143.651  1.00  0.00
ATOM   5083  CA  PHE B 326     110.452 117.777 144.956  1.00  0.00
ATOM   5084  C   PHE B 326     109.982 118.931 145.832  1.00  0.00
ATOM   5085  O   PHE B 326     109.317 118.682 146.843  1.00  0.00
ATOM   5086  HN  PHE B 326     111.798 118.214 143.582  1.00  0.00
ATOM   5087  HA  PHE B 326     109.683 117.211 144.783  1.00  0.00
ATOM   5088  CB  PHE B 326     111.539 116.998 145.699  1.00  0.00
ATOM   5089  CG  PHE B 326     111.304 115.516 145.735  1.00  0.00
ATOM   5090  CD1 PHE B 326     110.333 114.976 146.559  1.00  0.00
ATOM   5091  CD2 PHE B 326     112.057 114.663 144.949  1.00  0.00
ATOM   5092  CE1 PHE B 326     110.115 113.613 146.596  1.00  0.00
ATOM   5093  CE2 PHE B 326     111.845 113.300 144.981  1.00  0.00
ATOM   5094  CZ  PHE B 326     110.873 112.774 145.806  1.00  0.00
ATOM   5095 1HB  PHE B 326     111.606 117.371 146.720  1.00  0.00
ATOM   5096 2HB  PHE B 326     112.500 117.192 145.225  1.00  0.00
ATOM   5097  HD1 PHE B 326     109.737 115.630 147.182  1.00  0.00
ATOM   5098  HD2 PHE B 326     112.822 115.070 144.301  1.00  0.00
ATOM   5099  HE1 PHE B 326     109.351 113.204 147.244  1.00  0.00
ATOM   5100  HE2 PHE B 326     112.441 112.645 144.360  1.00  0.00
ATOM   5101  HZ  PHE B 326     110.705 111.705 145.833  1.00  0.00
ATOM   5102  N   MET B 327     110.304 120.172 145.481  1.00  0.00
ATOM   5103  CA  MET B 327     109.889 121.298 146.298  1.00  0.00
ATOM   5104  C   MET B 327     108.369 121.456 146.233  1.00  0.00
ATOM   5105  O   MET B 327     107.755 121.179 145.200  1.00  0.00
ATOM   5106  HN  MET B 327     110.757 120.385 144.782  1.00  0.00
ATOM   5107  HA  MET B 327     110.153 121.131 147.216  1.00  0.00
ATOM   5108  CB  MET B 327     110.566 122.581 145.816  1.00  0.00
ATOM   5109  CG  MET B 327     110.683 123.692 146.858  1.00  0.00
ATOM   5110  SD  MET B 327     111.378 123.165 148.440  1.00  0.00
ATOM   5111  CE  MET B 327     111.931 124.732 149.106  1.00  0.00
ATOM   5112 1HB  MET B 327     110.011 122.965 144.961  1.00  0.00
ATOM   5113 2HB  MET B 327     111.565 122.333 145.461  1.00  0.00
ATOM   5114 1HG  MET B 327     109.696 124.114 147.032  1.00  0.00
ATOM   5115 2HG  MET B 327     111.301 124.490 146.452  1.00  0.00
ATOM   5116 1HE  MET B 327     112.383 124.563 150.082  1.00  0.00
ATOM   5117 2HE  MET B 327     112.664 125.166 148.428  1.00  0.00
ATOM   5118 3HE  MET B 327     111.075 125.398 149.203  1.00  0.00
ATOM   5119  N   PRO B 328     107.730 121.898 147.330  1.00  0.00
ATOM   5120  CA  PRO B 328     106.274 122.082 147.284  1.00  0.00
ATOM   5121  C   PRO B 328     105.836 123.064 146.202  1.00  0.00
ATOM   5122 1OXT PRO B 328     106.737 123.587 145.511  1.00  0.00
ATOM   5123 2OXT PRO B 328     104.609 123.272 146.087  1.00  0.00
ATOM   5124  HA  PRO B 328     105.812 121.257 147.066  1.00  0.00
ATOM   5125  CB  PRO B 328     105.946 122.629 148.677  1.00  0.00
ATOM   5126  CG  PRO B 328     107.053 122.153 149.541  1.00  0.00
ATOM   5127  CD  PRO B 328     108.269 122.183 148.671  1.00  0.00
ATOM   5128 1HB  PRO B 328     104.983 122.261 149.029  1.00  0.00
ATOM   5129 2HB  PRO B 328     105.889 123.716 148.671  1.00  0.00
ATOM   5130 1HG  PRO B 328     106.859 121.148 149.911  1.00  0.00
ATOM   5131 2HG  PRO B 328     107.176 122.795 150.412  1.00  0.00
ATOM   5132 1HD  PRO B 328     109.001 121.437 148.977  1.00  0.00
ATOM   5133 2HD  PRO B 328     108.766 123.151 148.707  1.00  0.00
ATOM   5134  N   SER C 329      98.769 126.436 140.705  1.00  0.00
ATOM   5135  CA  SER C 329      99.832 126.693 139.741  1.00  0.00
ATOM   5136  C   SER C 329     101.171 126.205 140.285  1.00  0.00
ATOM   5137  O   SER C 329     101.215 125.434 141.243  1.00  0.00
ATOM   5138 1H   SER C 329      97.882 126.775 140.332  1.00  0.00
ATOM   5139 2H   SER C 329      98.977 126.920 141.578  1.00  0.00
ATOM   5140 3H   SER C 329      98.704 125.433 140.880  1.00  0.00
ATOM   5141  HA  SER C 329      99.634 126.206 138.926  1.00  0.00
ATOM   5142  CB  SER C 329      99.903 128.184 139.409  1.00  0.00
ATOM   5143  OG  SER C 329     100.309 128.938 140.537  1.00  0.00
ATOM   5144 1HB  SER C 329      98.929 128.530 139.068  1.00  0.00
ATOM   5145 2HB  SER C 329     100.602 128.344 138.590  1.00  0.00
ATOM   5146  HG  SER C 329     100.346 129.878 140.302  1.00  0.00
ATOM   5147  N   VAL C 330     102.260 126.657 139.670  1.00  0.00
ATOM   5148  CA  VAL C 330     103.605 126.263 140.081  1.00  0.00
ATOM   5149  C   VAL C 330     104.433 127.520 140.327  1.00  0.00
ATOM   5150  O   VAL C 330     104.402 128.445 139.503  1.00  0.00
ATOM   5151  HN  VAL C 330     102.260 127.200 139.003  1.00  0.00
ATOM   5152  HA  VAL C 330     103.549 125.746 140.900  1.00  0.00
ATOM   5153  CB  VAL C 330     104.270 125.366 139.027  1.00  0.00
ATOM   5154  CG1 VAL C 330     103.645 123.981 139.041  1.00  0.00
ATOM   5155  CG2 VAL C 330     104.160 125.992 137.644  1.00  0.00
ATOM   5156  HB  VAL C 330     105.327 125.269 139.273  1.00  0.00
ATOM   5157 1HG1 VAL C 330     104.132 123.365 138.287  1.00  0.00
ATOM   5158 2HG1 VAL C 330     103.783 123.540 140.027  1.00  0.00
ATOM   5159 3HG1 VAL C 330     102.583 124.069 138.819  1.00  0.00
ATOM   5160 1HG2 VAL C 330     104.639 125.336 136.919  1.00  0.00
ATOM   5161 2HG2 VAL C 330     103.107 126.117 137.394  1.00  0.00
ATOM   5162 3HG2 VAL C 330     104.657 126.961 137.653  1.00  0.00
ATOM   5163  N   PRO C 331     105.175 127.610 141.431  1.00  0.00
ATOM   5164  CA  PRO C 331     106.029 128.785 141.638  1.00  0.00
ATOM   5165  C   PRO C 331     107.071 128.914 140.538  1.00  0.00
ATOM   5166  O   PRO C 331     107.585 127.922 140.016  1.00  0.00
ATOM   5167  HA  PRO C 331     105.533 129.618 141.616  1.00  0.00
ATOM   5168  CB  PRO C 331     106.682 128.520 143.000  1.00  0.00
ATOM   5169  CG  PRO C 331     105.797 127.529 143.668  1.00  0.00
ATOM   5170  CD  PRO C 331     105.235 126.683 142.573  1.00  0.00
ATOM   5171 1HB  PRO C 331     106.760 129.436 143.584  1.00  0.00
ATOM   5172 2HB  PRO C 331     107.692 128.130 142.883  1.00  0.00
ATOM   5173 1HG  PRO C 331     105.004 128.026 144.224  1.00  0.00
ATOM   5174 2HG  PRO C 331     106.355 126.925 144.381  1.00  0.00
ATOM   5175 1HD  PRO C 331     104.250 126.295 142.829  1.00  0.00
ATOM   5176 2HD  PRO C 331     105.870 125.824 142.361  1.00  0.00
ATOM   5177  N   ILE C 332     107.382 130.163 140.187  1.00  0.00
ATOM   5178  CA  ILE C 332     108.390 130.416 139.161  1.00  0.00
ATOM   5179  C   ILE C 332     109.740 129.860 139.586  1.00  0.00
ATOM   5180  O   ILE C 332     110.560 129.483 138.740  1.00  0.00
ATOM   5181  HN  ILE C 332     107.029 130.872 140.522  1.00  0.00
ATOM   5182  HA  ILE C 332     108.127 129.960 138.347  1.00  0.00
ATOM   5183  CB  ILE C 332     108.477 131.924 138.858  1.00  0.00
ATOM   5184  CG1 ILE C 332     109.434 132.174 137.691  1.00  0.00
ATOM   5185  CG2 ILE C 332     108.934 132.692 140.091  1.00  0.00
ATOM   5186  CD1 ILE C 332     109.462 133.611 137.219  1.00  0.00
ATOM   5187  HB  ILE C 332     107.486 132.279 138.580  1.00  0.00
ATOM   5188 1HG1 ILE C 332     109.150 131.534 136.857  1.00  0.00
ATOM   5189 2HG1 ILE C 332     110.439 131.880 137.989  1.00  0.00
ATOM   5190 1HG2 ILE C 332     108.987 133.752 139.849  1.00  0.00
ATOM   5191 2HG2 ILE C 332     108.218 132.530 140.895  1.00  0.00
ATOM   5192 3HG2 ILE C 332     109.917 132.330 140.390  1.00  0.00
ATOM   5193 1HD1 ILE C 332     110.165 133.699 136.392  1.00  0.00
ATOM   5194 2HD1 ILE C 332     108.464 133.896 136.890  1.00  0.00
ATOM   5195 3HD1 ILE C 332     109.778 134.249 138.043  1.00  0.00
ATOM   5196  N   ILE C 333     109.997 129.801 140.894  1.00  0.00
ATOM   5197  CA  ILE C 333     111.288 129.320 141.377  1.00  0.00
ATOM   5198  C   ILE C 333     111.520 127.886 140.921  1.00  0.00
ATOM   5199  O   ILE C 333     112.598 127.541 140.425  1.00  0.00
ATOM   5200  HN  ILE C 333     109.448 130.030 141.515  1.00  0.00
ATOM   5201  HA  ILE C 333     111.993 129.870 141.000  1.00  0.00
ATOM   5202  CB  ILE C 333     111.362 129.441 142.911  1.00  0.00
ATOM   5203  CG1 ILE C 333     111.539 130.904 143.333  1.00  0.00
ATOM   5204  CG2 ILE C 333     112.492 128.581 143.463  1.00  0.00
ATOM   5205  CD1 ILE C 333     112.864 131.528 142.923  1.00  0.00
ATOM   5206  HB  ILE C 333     110.423 129.080 143.327  1.00  0.00
ATOM   5207 1HG1 ILE C 333     111.442 130.970 144.416  1.00  0.00
ATOM   5208 2HG1 ILE C 333     110.729 131.492 142.905  1.00  0.00
ATOM   5209 1HG2 ILE C 333     112.521 128.686 144.547  1.00  0.00
ATOM   5210 2HG2 ILE C 333     112.310 127.541 143.195  1.00  0.00
ATOM   5211 3HG2 ILE C 333     113.435 128.915 143.033  1.00  0.00
ATOM   5212 1HD1 ILE C 333     112.891 132.561 143.267  1.00  0.00
ATOM   5213 2HD1 ILE C 333     113.677 130.964 143.377  1.00  0.00
ATOM   5214 3HD1 ILE C 333     112.950 131.496 141.838  1.00  0.00
ATOM   5215  N   SER C 334     110.510 127.029 141.082  1.00  0.00
ATOM   5216  CA  SER C 334     110.670 125.627 140.711  1.00  0.00
ATOM   5217  C   SER C 334     110.922 125.477 139.216  1.00  0.00
ATOM   5218  O   SER C 334     111.797 124.708 138.800  1.00  0.00
ATOM   5219  HN  SER C 334     109.737 127.232 141.398  1.00  0.00
ATOM   5220  HA  SER C 334     111.444 125.275 141.178  1.00  0.00
ATOM   5221  CB  SER C 334     109.432 124.835 141.126  1.00  0.00
ATOM   5222  OG  SER C 334     109.223 124.918 142.525  1.00  0.00
ATOM   5223 1HB  SER C 334     109.548 123.793 140.833  1.00  0.00
ATOM   5224 2HB  SER C 334     108.558 125.218 140.601  1.00  0.00
ATOM   5225  HG  SER C 334     108.433 124.409 142.765  1.00  0.00
ATOM   5226  N   VAL C 335     110.167 126.205 138.392  1.00  0.00
ATOM   5227  CA  VAL C 335     110.324 126.089 136.946  1.00  0.00
ATOM   5228  C   VAL C 335     111.707 126.566 136.524  1.00  0.00
ATOM   5229  O   VAL C 335     112.387 125.922 135.715  1.00  0.00
ATOM   5230  HN  VAL C 335     109.565 126.766 138.641  1.00  0.00
ATOM   5231  HA  VAL C 335     110.242 125.156 136.693  1.00  0.00
ATOM   5232  CB  VAL C 335     109.214 126.872 136.224  1.00  0.00
ATOM   5233  CG1 VAL C 335     109.324 126.684 134.720  1.00  0.00
ATOM   5234  CG2 VAL C 335     107.845 126.434 136.718  1.00  0.00
ATOM   5235  HB  VAL C 335     109.337 127.931 136.449  1.00  0.00
ATOM   5236 1HG1 VAL C 335     108.529 127.247 134.233  1.00  0.00
ATOM   5237 2HG1 VAL C 335     110.295 127.049 134.387  1.00  0.00
ATOM   5238 3HG1 VAL C 335     109.225 125.625 134.487  1.00  0.00
ATOM   5239 1HG2 VAL C 335     107.080 127.003 136.192  1.00  0.00
ATOM   5240 2HG2 VAL C 335     107.720 125.371 136.519  1.00  0.00
ATOM   5241 3HG2 VAL C 335     107.777 126.622 137.788  1.00  0.00
ATOM   5242  N   SER C 336     112.142 127.707 137.062  1.00  0.00
ATOM   5243  CA  SER C 336     113.459 128.226 136.715  1.00  0.00
ATOM   5244  C   SER C 336     114.556 127.266 137.150  1.00  0.00
ATOM   5245  O   SER C 336     115.526 127.042 136.415  1.00  0.00
ATOM   5246  HN  SER C 336     111.700 128.189 137.620  1.00  0.00
ATOM   5247  HA  SER C 336     113.508 128.317 135.750  1.00  0.00
ATOM   5248  CB  SER C 336     113.664 129.598 137.352  1.00  0.00
ATOM   5249  OG  SER C 336     113.249 129.594 138.707  1.00  0.00
ATOM   5250 1HB  SER C 336     113.102 130.348 136.798  1.00  0.00
ATOM   5251 2HB  SER C 336     114.714 129.878 137.290  1.00  0.00
ATOM   5252  HG  SER C 336     113.388 130.474 139.091  1.00  0.00
ATOM   5253  N   LEU C 337     114.426 126.692 138.348  1.00  0.00
ATOM   5254  CA  LEU C 337     115.429 125.749 138.821  1.00  0.00
ATOM   5255  C   LEU C 337     115.479 124.516 137.930  1.00  0.00
ATOM   5256  O   LEU C 337     116.563 124.029 137.595  1.00  0.00
ATOM   5257  HN  LEU C 337     113.776 126.832 138.894  1.00  0.00
ATOM   5258  HA  LEU C 337     116.297 126.180 138.785  1.00  0.00
ATOM   5259  CB  LEU C 337     115.132 125.352 140.268  1.00  0.00
ATOM   5260  CG  LEU C 337     115.921 125.996 141.417  1.00  0.00
ATOM   5261  CD1 LEU C 337     115.867 125.091 142.638  1.00  0.00
ATOM   5262  CD2 LEU C 337     117.370 126.296 141.055  1.00  0.00
ATOM   5263 1HB  LEU C 337     115.271 124.275 140.343  1.00  0.00
ATOM   5264 2HB  LEU C 337     114.077 125.550 140.448  1.00  0.00
ATOM   5265  HG  LEU C 337     115.450 126.954 141.632  1.00  0.00
ATOM   5266 1HD1 LEU C 337     116.428 125.554 143.448  1.00  0.00
ATOM   5267 2HD1 LEU C 337     114.828 124.958 142.935  1.00  0.00
ATOM   5268 3HD1 LEU C 337     116.307 124.128 142.385  1.00  0.00
ATOM   5269 1HD2 LEU C 337     117.864 126.749 141.914  1.00  0.00
ATOM   5270 2HD2 LEU C 337     117.869 125.365 140.788  1.00  0.00
ATOM   5271 3HD2 LEU C 337     117.389 126.983 140.210  1.00  0.00
ATOM   5272  N   LEU C 338     114.314 123.998 137.533  1.00  0.00
ATOM   5273  CA  LEU C 338     114.288 122.846 136.638  1.00  0.00
ATOM   5274  C   LEU C 338     114.961 123.170 135.312  1.00  0.00
ATOM   5275  O   LEU C 338     115.755 122.372 134.793  1.00  0.00
ATOM   5276  HN  LEU C 338     113.539 124.291 137.764  1.00  0.00
ATOM   5277  HA  LEU C 338     114.782 122.122 137.053  1.00  0.00
ATOM   5278  CB  LEU C 338     112.844 122.401 136.409  1.00  0.00
ATOM   5279  CG  LEU C 338     112.636 121.088 135.652  1.00  0.00
ATOM   5280  CD1 LEU C 338     111.422 120.354 136.194  1.00  0.00
ATOM   5281  CD2 LEU C 338     112.480 121.335 134.160  1.00  0.00
ATOM   5282 1HB  LEU C 338     112.328 123.191 135.865  1.00  0.00
ATOM   5283 2HB  LEU C 338     112.358 122.313 137.380  1.00  0.00
ATOM   5284  HG  LEU C 338     113.519 120.468 135.801  1.00  0.00
ATOM   5285 1HD1 LEU C 338     111.294 119.424 135.641  1.00  0.00
ATOM   5286 2HD1 LEU C 338     111.580 120.140 137.250  1.00  0.00
ATOM   5287 3HD1 LEU C 338     110.542 120.984 136.070  1.00  0.00
ATOM   5288 1HD2 LEU C 338     112.334 120.381 133.656  1.00  0.00
ATOM   5289 2HD2 LEU C 338     111.616 121.978 133.995  1.00  0.00
ATOM   5290 3HD2 LEU C 338     113.380 121.820 133.785  1.00  0.00
ATOM   5291  N   PHE C 339     114.652 124.338 134.745  1.00  0.00
ATOM   5292  CA  PHE C 339     115.239 124.710 133.463  1.00  0.00
ATOM   5293  C   PHE C 339     116.752 124.838 133.575  1.00  0.00
ATOM   5294  O   PHE C 339     117.492 124.338 132.722  1.00  0.00
ATOM   5295  HN  PHE C 339     114.115 124.921 135.078  1.00  0.00
ATOM   5296  HA  PHE C 339     115.048 124.009 132.821  1.00  0.00
ATOM   5297  CB  PHE C 339     114.619 126.015 132.961  1.00  0.00
ATOM   5298  CG  PHE C 339     113.190 125.880 132.495  1.00  0.00
ATOM   5299  CD1 PHE C 339     112.605 124.636 132.313  1.00  0.00
ATOM   5300  CD2 PHE C 339     112.434 127.009 132.232  1.00  0.00
ATOM   5301  CE1 PHE C 339     111.299 124.525 131.884  1.00  0.00
ATOM   5302  CE2 PHE C 339     111.127 126.901 131.802  1.00  0.00
ATOM   5303  CZ  PHE C 339     110.560 125.658 131.628  1.00  0.00
ATOM   5304 1HB  PHE C 339     115.223 126.399 132.140  1.00  0.00
ATOM   5305 2HB  PHE C 339     114.661 126.755 133.759  1.00  0.00
ATOM   5306  HD1 PHE C 339     113.180 123.741 132.510  1.00  0.00
ATOM   5307  HD2 PHE C 339     112.873 127.989 132.365  1.00  0.00
ATOM   5308  HE1 PHE C 339     110.855 123.548 131.749  1.00  0.00
ATOM   5309  HE2 PHE C 339     110.548 127.793 131.602  1.00  0.00
ATOM   5310  HZ  PHE C 339     109.536 125.572 131.291  1.00  0.00
ATOM   5311  N   ALA C 340     117.236 125.499 134.628  1.00  0.00
ATOM   5312  CA  ALA C 340     118.678 125.633 134.802  1.00  0.00
ATOM   5313  C   ALA C 340     119.334 124.271 134.988  1.00  0.00
ATOM   5314  O   ALA C 340     120.402 123.998 134.419  1.00  0.00
ATOM   5315  HN  ALA C 340     116.759 125.869 135.240  1.00  0.00
ATOM   5316  HA  ALA C 340     119.047 126.035 134.000  1.00  0.00
ATOM   5317  CB  ALA C 340     118.980 126.540 135.994  1.00  0.00
ATOM   5318 1HB  ALA C 340     120.059 126.628 136.108  1.00  0.00
ATOM   5319 2HB  ALA C 340     118.545 127.521 135.812  1.00  0.00
ATOM   5320 3HB  ALA C 340     118.546 126.102 136.892  1.00  0.00
ATOM   5321  N   GLY C 341     118.707 123.402 135.782  1.00  0.00
ATOM   5322  CA  GLY C 341     119.273 122.087 136.011  1.00  0.00
ATOM   5323  C   GLY C 341     119.413 121.296 134.729  1.00  0.00
ATOM   5324  O   GLY C 341     120.461 120.707 134.464  1.00  0.00
ATOM   5325  HN  GLY C 341     117.965 123.553 136.190  1.00  0.00
ATOM   5326 1HA  GLY C 341     118.711 121.598 136.632  1.00  0.00
ATOM   5327 2HA  GLY C 341     120.143 122.179 136.429  1.00  0.00
ATOM   5328  N   VAL C 342     118.362 121.282 133.906  1.00  0.00
ATOM   5329  CA  VAL C 342     118.453 120.543 132.650  1.00  0.00
ATOM   5330  C   VAL C 342     119.451 121.205 131.705  1.00  0.00
ATOM   5331  O   VAL C 342     120.202 120.517 131.001  1.00  0.00
ATOM   5332  HN  VAL C 342     117.615 121.681 134.054  1.00  0.00
ATOM   5333  HA  VAL C 342     118.779 119.650 132.842  1.00  0.00
ATOM   5334  CB  VAL C 342     117.065 120.400 131.999  1.00  0.00
ATOM   5335  CG1 VAL C 342     116.484 121.754 131.659  1.00  0.00
ATOM   5336  CG2 VAL C 342     117.150 119.525 130.758  1.00  0.00
ATOM   5337  HB  VAL C 342     116.400 119.921 132.716  1.00  0.00
ATOM   5338 1HG1 VAL C 342     115.505 121.615 131.202  1.00  0.00
ATOM   5339 2HG1 VAL C 342     116.387 122.338 132.573  1.00  0.00
ATOM   5340 3HG1 VAL C 342     117.151 122.261 130.963  1.00  0.00
ATOM   5341 1HG2 VAL C 342     116.158 119.439 130.316  1.00  0.00
ATOM   5342 2HG2 VAL C 342     117.835 119.984 130.047  1.00  0.00
ATOM   5343 3HG2 VAL C 342     117.516 118.540 131.043  1.00  0.00
ATOM   5344  N   ILE C 343     119.502 122.538 131.685  1.00  0.00
ATOM   5345  CA  ILE C 343     120.415 123.229 130.779  1.00  0.00
ATOM   5346  C   ILE C 343     121.857 122.854 131.092  1.00  0.00
ATOM   5347  O   ILE C 343     122.659 122.599 130.187  1.00  0.00
ATOM   5348  HN  ILE C 343     119.026 123.057 132.178  1.00  0.00
ATOM   5349  HA  ILE C 343     120.228 122.950 129.869  1.00  0.00
ATOM   5350  CB  ILE C 343     120.196 124.751 130.856  1.00  0.00
ATOM   5351  CG1 ILE C 343     118.911 125.156 130.124  1.00  0.00
ATOM   5352  CG2 ILE C 343     121.390 125.495 130.276  1.00  0.00
ATOM   5353  CD1 ILE C 343     118.875 124.788 128.651  1.00  0.00
ATOM   5354  HB  ILE C 343     120.093 125.023 131.905  1.00  0.00
ATOM   5355 1HG1 ILE C 343     118.780 126.233 130.218  1.00  0.00
ATOM   5356 2HG1 ILE C 343     118.063 124.688 130.622  1.00  0.00
ATOM   5357 1HG2 ILE C 343     121.207 126.566 130.344  1.00  0.00
ATOM   5358 2HG2 ILE C 343     122.281 125.234 130.845  1.00  0.00
ATOM   5359 3HG2 ILE C 343     121.516 125.205 129.234  1.00  0.00
ATOM   5360 1HD1 ILE C 343     117.928 125.117 128.226  1.00  0.00
ATOM   5361 2HD1 ILE C 343     119.701 125.282 128.142  1.00  0.00
ATOM   5362 3HD1 ILE C 343     118.971 123.708 128.553  1.00  0.00
ATOM   5363  N   ALA C 344     122.217 122.821 132.375  1.00  0.00
ATOM   5364  CA  ALA C 344     123.599 122.488 132.713  1.00  0.00
ATOM   5365  C   ALA C 344     123.841 120.975 132.679  1.00  0.00
ATOM   5366  O   ALA C 344     124.968 120.517 132.416  1.00  0.00
ATOM   5367  HN  ALA C 344     121.694 122.983 133.038  1.00  0.00
ATOM   5368  HA  ALA C 344     124.186 122.872 132.043  1.00  0.00
ATOM   5369  CB  ALA C 344     123.953 123.092 134.068  1.00  0.00
ATOM   5370 1HB  ALA C 344     124.984 122.839 134.311  1.00  0.00
ATOM   5371 2HB  ALA C 344     123.839 124.174 134.015  1.00  0.00
ATOM   5372 3HB  ALA C 344     123.283 122.685 134.824  1.00  0.00
ATOM   5373  N   ALA C 345     122.804 120.174 132.917  1.00  0.00
ATOM   5374  CA  ALA C 345     122.924 118.757 132.621  1.00  0.00
ATOM   5375  C   ALA C 345     123.269 118.551 131.157  1.00  0.00
ATOM   5376  O   ALA C 345     123.919 117.566 130.805  1.00  0.00
ATOM   5377  HN  ALA C 345     122.048 120.428 133.239  1.00  0.00
ATOM   5378  HA  ALA C 345     123.641 118.386 133.159  1.00  0.00
ATOM   5379  CB  ALA C 345     121.629 118.030 132.977  1.00  0.00
ATOM   5380 1HB  ALA C 345     121.742 116.972 132.747  1.00  0.00
ATOM   5381 2HB  ALA C 345     121.430 118.160 134.040  1.00  0.00
ATOM   5382 3HB  ALA C 345     120.813 118.452 132.392  1.00  0.00
ATOM   5383  N   ARG C 346     122.846 119.475 130.293  1.00  0.00
ATOM   5384  CA  ARG C 346     123.186 119.371 128.878  1.00  0.00
ATOM   5385  C   ARG C 346     124.695 119.459 128.666  1.00  0.00
ATOM   5386  O   ARG C 346     125.274 118.663 127.918  1.00  0.00
ATOM   5387  HN  ARG C 346     122.369 120.160 130.498  1.00  0.00
ATOM   5388  HA  ARG C 346     122.892 118.504 128.556  1.00  0.00
ATOM   5389  CB  ARG C 346     122.469 120.465 128.087  1.00  0.00
ATOM   5390  CG  ARG C 346     122.606 120.352 126.577  1.00  0.00
ATOM   5391  CD  ARG C 346     122.218 118.978 126.041  1.00  0.00
ATOM   5392  NE  ARG C 346     121.163 118.328 126.810  1.00  0.00
ATOM   5393  CZ  ARG C 346     120.546 117.216 126.437  1.00  0.00
ATOM   5394  NH1 ARG C 346     120.837 116.614 125.296  1.00  0.00
ATOM   5395  NH2 ARG C 346     119.616 116.693 127.231  1.00  0.00
ATOM   5396 1HB  ARG C 346     122.855 121.433 128.401  1.00  0.00
ATOM   5397 2HB  ARG C 346     121.411 120.446 128.344  1.00  0.00
ATOM   5398 1HG  ARG C 346     123.636 120.567 126.295  1.00  0.00
ATOM   5399 2HG  ARG C 346     121.982 121.109 126.104  1.00  0.00
ATOM   5400 1HD  ARG C 346     123.099 118.338 126.035  1.00  0.00
ATOM   5401 2HD  ARG C 346     121.892 119.080 125.007  1.00  0.00
ATOM   5402  HE  ARG C 346     120.926 118.690 127.553  1.00  0.00
ATOM   5403 1HH1 ARG C 346     121.439 116.943 124.777  1.00  0.00
ATOM   5404 2HH1 ARG C 346     120.425 115.893 125.073  1.00  0.00
ATOM   5405 1HH2 ARG C 346     119.422 117.076 127.976  1.00  0.00
ATOM   5406 2HH2 ARG C 346     119.209 115.972 126.999  1.00  0.00
ATOM   5407  N   ILE C 347     125.352 120.429 129.309  1.00  0.00
ATOM   5408  CA  ILE C 347     126.803 120.546 129.171  1.00  0.00
ATOM   5409  C   ILE C 347     127.489 119.299 129.713  1.00  0.00
ATOM   5410  O   ILE C 347     128.386 118.730 129.067  1.00  0.00
ATOM   5411  HN  ILE C 347     124.987 121.018 129.819  1.00  0.00
ATOM   5412  HA  ILE C 347     127.025 120.613 128.229  1.00  0.00
ATOM   5413  CB  ILE C 347     127.317 121.839 129.848  1.00  0.00
ATOM   5414  CG1 ILE C 347     128.836 121.886 129.835  1.00  0.00
ATOM   5415  CG2 ILE C 347     126.856 121.969 131.265  1.00  0.00
ATOM   5416  CD1 ILE C 347     129.425 123.231 130.211  1.00  0.00
ATOM   5417  HB  ILE C 347     126.904 122.665 129.271  1.00  0.00
ATOM   5418 1HG1 ILE C 347     129.187 121.615 128.840  1.00  0.00
ATOM   5419 2HG1 ILE C 347     129.216 121.132 130.523  1.00  0.00
ATOM   5420 1HG2 ILE C 347     127.250 122.895 131.682  1.00  0.00
ATOM   5421 2HG2 ILE C 347     125.767 121.987 131.283  1.00  0.00
ATOM   5422 3HG2 ILE C 347     127.223 121.118 131.837  1.00  0.00
ATOM   5423 1HD1 ILE C 347     130.511 123.165 130.173  1.00  0.00
ATOM   5424 2HD1 ILE C 347     129.074 123.982 129.505  1.00  0.00
ATOM   5425 3HD1 ILE C 347     129.103 123.490 131.219  1.00  0.00
ATOM   5426  N   GLY C 348     127.064 118.833 130.890  1.00  0.00
ATOM   5427  CA  GLY C 348     127.657 117.614 131.425  1.00  0.00
ATOM   5428  C   GLY C 348     127.505 116.438 130.475  1.00  0.00
ATOM   5429  O   GLY C 348     128.465 115.704 130.200  1.00  0.00
ATOM   5430  HN  GLY C 348     126.454 119.198 131.374  1.00  0.00
ATOM   5431 1HA  GLY C 348     127.240 117.398 132.274  1.00  0.00
ATOM   5432 2HA  GLY C 348     128.599 117.765 131.602  1.00  0.00
ATOM   5433  N   LEU C 349     126.295 116.258 129.944  1.00  0.00
ATOM   5434  CA  LEU C 349     126.015 115.123 129.077  1.00  0.00
ATOM   5435  C   LEU C 349     126.818 115.197 127.790  1.00  0.00
ATOM   5436  O   LEU C 349     127.284 114.171 127.291  1.00  0.00
ATOM   5437  HN  LEU C 349     125.620 116.776 130.068  1.00  0.00
ATOM   5438  HA  LEU C 349     126.280 114.314 129.543  1.00  0.00
ATOM   5439  CB  LEU C 349     124.520 115.059 128.769  1.00  0.00
ATOM   5440  CG  LEU C 349     124.097 114.373 127.469  1.00  0.00
ATOM   5441  CD1 LEU C 349     124.224 112.871 127.604  1.00  0.00
ATOM   5442  CD2 LEU C 349     122.680 114.756 127.121  1.00  0.00
ATOM   5443 1HB  LEU C 349     124.136 116.078 128.752  1.00  0.00
ATOM   5444 2HB  LEU C 349     124.028 114.547 129.595  1.00  0.00
ATOM   5445  HG  LEU C 349     124.754 114.702 126.665  1.00  0.00
ATOM   5446 1HD1 LEU C 349     123.918 112.404 126.669  1.00  0.00
ATOM   5447 2HD1 LEU C 349     125.261 112.621 127.822  1.00  0.00
ATOM   5448 3HD1 LEU C 349     123.582 112.532 128.416  1.00  0.00
ATOM   5449 1HD2 LEU C 349     122.396 114.259 126.194  1.00  0.00
ATOM   5450 2HD2 LEU C 349     122.020 114.442 127.928  1.00  0.00
ATOM   5451 3HD2 LEU C 349     122.625 115.836 126.995  1.00  0.00
ATOM   5452  N   TRP C 350     126.950 116.388 127.205  1.00  0.00
ATOM   5453  CA  TRP C 350     127.716 116.488 125.968  1.00  0.00
ATOM   5454  C   TRP C 350     129.182 116.165 126.211  1.00  0.00
ATOM   5455  O   TRP C 350     129.819 115.490 125.389  1.00  0.00
ATOM   5456  HN  TRP C 350     126.614 117.123 127.500  1.00  0.00
ATOM   5457  HA  TRP C 350     127.366 115.835 125.341  1.00  0.00
ATOM   5458  CB  TRP C 350     127.559 117.874 125.348  1.00  0.00
ATOM   5459  CG  TRP C 350     126.300 118.012 124.554  1.00  0.00
ATOM   5460  CD1 TRP C 350     125.326 118.948 124.721  1.00  0.00
ATOM   5461  CD2 TRP C 350     125.868 117.169 123.480  1.00  0.00
ATOM   5462  NE1 TRP C 350     124.317 118.748 123.811  1.00  0.00
ATOM   5463  CE2 TRP C 350     124.624 117.658 123.040  1.00  0.00
ATOM   5464  CE3 TRP C 350     126.412 116.048 122.848  1.00  0.00
ATOM   5465  CZ2 TRP C 350     123.920 117.072 121.994  1.00  0.00
ATOM   5466  CZ3 TRP C 350     125.710 115.465 121.813  1.00  0.00
ATOM   5467  CH2 TRP C 350     124.478 115.978 121.395  1.00  0.00
ATOM   5468 1HB  TRP C 350     128.413 118.078 124.704  1.00  0.00
ATOM   5469 2HB  TRP C 350     127.569 118.624 126.138  1.00  0.00
ATOM   5470  HD1 TRP C 350     125.343 119.687 125.418  1.00  0.00
ATOM   5471  HE1 TRP C 350     123.425 119.353 123.718  1.00  0.00
ATOM   5472  HE3 TRP C 350     127.365 115.645 123.164  1.00  0.00
ATOM   5473  HZ2 TRP C 350     122.967 117.467 121.667  1.00  0.00
ATOM   5474  HZ3 TRP C 350     126.120 114.596 121.316  1.00  0.00
ATOM   5475  HH2 TRP C 350     123.955 115.498 120.579  1.00  0.00
ATOM   5476  N   SER C 351     129.737 116.623 127.336  1.00  0.00
ATOM   5477  CA  SER C 351     131.105 116.228 127.655  1.00  0.00
ATOM   5478  C   SER C 351     131.221 114.710 127.746  1.00  0.00
ATOM   5479  O   SER C 351     132.139 114.109 127.168  1.00  0.00
ATOM   5480  HN  SER C 351     129.349 117.142 127.901  1.00  0.00
ATOM   5481  HA  SER C 351     131.687 116.533 126.942  1.00  0.00
ATOM   5482  CB  SER C 351     131.552 116.879 128.961  1.00  0.00
ATOM   5483  OG  SER C 351     132.817 116.383 129.360  1.00  0.00
ATOM   5484 1HB  SER C 351     130.817 116.684 129.740  1.00  0.00
ATOM   5485 2HB  SER C 351     131.603 117.959 128.836  1.00  0.00
ATOM   5486  HG  SER C 351     133.084 116.807 130.190  1.00  0.00
ATOM   5487  N   PHE C 352     130.285 114.070 128.451  1.00  0.00
ATOM   5488  CA  PHE C 352     130.350 112.616 128.589  1.00  0.00
ATOM   5489  C   PHE C 352     130.214 111.922 127.238  1.00  0.00
ATOM   5490  O   PHE C 352     130.892 110.921 126.972  1.00  0.00
ATOM   5491  HN  PHE C 352     129.622 114.448 128.847  1.00  0.00
ATOM   5492  HA  PHE C 352     131.220 112.392 128.955  1.00  0.00
ATOM   5493  CB  PHE C 352     129.266 112.124 129.544  1.00  0.00
ATOM   5494  CG  PHE C 352     129.281 110.640 129.754  1.00  0.00
ATOM   5495  CD1 PHE C 352     128.570 109.802 128.918  1.00  0.00
ATOM   5496  CD2 PHE C 352     130.019 110.083 130.781  1.00  0.00
ATOM   5497  CE1 PHE C 352     128.587 108.437 129.108  1.00  0.00
ATOM   5498  CE2 PHE C 352     130.039 108.719 130.975  1.00  0.00
ATOM   5499  CZ  PHE C 352     129.322 107.895 130.138  1.00  0.00
ATOM   5500 1HB  PHE C 352     128.292 112.418 129.156  1.00  0.00
ATOM   5501 2HB  PHE C 352     129.389 112.620 130.506  1.00  0.00
ATOM   5502  HD1 PHE C 352     127.993 110.222 128.105  1.00  0.00
ATOM   5503  HD2 PHE C 352     130.588 110.725 131.440  1.00  0.00
ATOM   5504  HE1 PHE C 352     128.023 107.792 128.448  1.00  0.00
ATOM   5505  HE2 PHE C 352     130.618 108.296 131.785  1.00  0.00
ATOM   5506  HZ  PHE C 352     129.336 106.824 130.289  1.00  0.00
ATOM   5507  N   ASP C 353     129.319 112.418 126.385  1.00  0.00
ATOM   5508  CA  ASP C 353     129.114 111.799 125.082  1.00  0.00
ATOM   5509  C   ASP C 353     130.372 111.891 124.236  1.00  0.00
ATOM   5510  O   ASP C 353     130.741 110.927 123.556  1.00  0.00
ATOM   5511  HN  ASP C 353     128.823 113.104 126.534  1.00  0.00
ATOM   5512  HA  ASP C 353     128.911 110.860 125.217  1.00  0.00
ATOM   5513  CB  ASP C 353     127.934 112.457 124.365  1.00  0.00
ATOM   5514  CG  ASP C 353     127.767 111.974 122.931  1.00  0.00
ATOM   5515  OD1 ASP C 353     128.740 112.017 122.150  1.00  0.00
ATOM   5516  OD2 ASP C 353     126.651 111.542 122.581  1.00  0.00
ATOM   5517 1HB  ASP C 353     128.073 113.537 124.365  1.00  0.00
ATOM   5518 2HB  ASP C 353     127.019 112.253 124.920  1.00  0.00
ATOM   5519  N   LEU C 354     131.037 113.046 124.247  1.00  0.00
ATOM   5520  CA  LEU C 354     132.289 113.155 123.508  1.00  0.00
ATOM   5521  C   LEU C 354     133.332 112.200 124.070  1.00  0.00
ATOM   5522  O   LEU C 354     134.094 111.585 123.314  1.00  0.00
ATOM   5523  HN  LEU C 354     130.787 113.755 124.664  1.00  0.00
ATOM   5524  HA  LEU C 354     132.125 112.905 122.585  1.00  0.00
ATOM   5525  CB  LEU C 354     132.796 114.595 123.530  1.00  0.00
ATOM   5526  CG  LEU C 354     132.483 115.381 122.254  1.00  0.00
ATOM   5527  CD1 LEU C 354     131.003 115.304 121.910  1.00  0.00
ATOM   5528  CD2 LEU C 354     132.918 116.827 122.388  1.00  0.00
ATOM   5529 1HB  LEU C 354     133.874 114.588 123.685  1.00  0.00
ATOM   5530 2HB  LEU C 354     132.355 115.112 124.381  1.00  0.00
ATOM   5531  HG  LEU C 354     133.046 114.925 121.441  1.00  0.00
ATOM   5532 1HD1 LEU C 354     130.821 115.873 121.000  1.00  0.00
ATOM   5533 2HD1 LEU C 354     130.728 114.261 121.757  1.00  0.00
ATOM   5534 3HD1 LEU C 354     130.426 115.724 122.732  1.00  0.00
ATOM   5535 1HD2 LEU C 354     132.681 117.355 121.466  1.00  0.00
ATOM   5536 2HD2 LEU C 354     132.387 117.281 123.223  1.00  0.00
ATOM   5537 3HD2 LEU C 354     133.991 116.859 122.569  1.00  0.00
ATOM   5538  N   THR C 355     133.373 112.046 125.396  1.00  0.00
ATOM   5539  CA  THR C 355     134.312 111.096 125.982  1.00  0.00
ATOM   5540  C   THR C 355     134.050 109.681 125.480  1.00  0.00
ATOM   5541  O   THR C 355     134.982 108.961 125.101  1.00  0.00
ATOM   5542  HN  THR C 355     132.879 112.471 125.957  1.00  0.00
ATOM   5543  HA  THR C 355     135.206 111.357 125.710  1.00  0.00
ATOM   5544  CB  THR C 355     134.219 111.129 127.504  1.00  0.00
ATOM   5545  OG1 THR C 355     134.516 112.447 127.974  1.00  0.00
ATOM   5546  CG2 THR C 355     135.205 110.145 128.112  1.00  0.00
ATOM   5547  HB  THR C 355     133.209 110.851 127.801  1.00  0.00
ATOM   5548  HG1 THR C 355     134.457 112.467 128.942  1.00  0.00
ATOM   5549 1HG2 THR C 355     135.122 110.185 129.197  1.00  0.00
ATOM   5550 2HG2 THR C 355     134.969 109.142 127.758  1.00  0.00
ATOM   5551 3HG2 THR C 355     136.214 110.419 127.806  1.00  0.00
ATOM   5552  N   VAL C 356     132.784 109.265 125.471  1.00  0.00
ATOM   5553  CA  VAL C 356     132.463 107.902 125.056  1.00  0.00
ATOM   5554  C   VAL C 356     132.735 107.718 123.569  1.00  0.00
ATOM   5555  O   VAL C 356     133.178 106.649 123.134  1.00  0.00
ATOM   5556  HN  VAL C 356     132.106 109.744 125.696  1.00  0.00
ATOM   5557  HA  VAL C 356     133.036 107.285 125.538  1.00  0.00
ATOM   5558  CB  VAL C 356     131.006 107.561 125.411  1.00  0.00
ATOM   5559  CG1 VAL C 356     130.553 106.321 124.658  1.00  0.00
ATOM   5560  CG2 VAL C 356     130.871 107.348 126.906  1.00  0.00
ATOM   5561  HB  VAL C 356     130.370 108.395 125.116  1.00  0.00
ATOM   5562 1HG1 VAL C 356     129.521 106.101 124.926  1.00  0.00
ATOM   5563 2HG1 VAL C 356     130.627 106.509 123.588  1.00  0.00
ATOM   5564 3HG1 VAL C 356     131.194 105.485 124.933  1.00  0.00
ATOM   5565 1HG2 VAL C 356     129.834 107.108 127.138  1.00  0.00
ATOM   5566 2HG2 VAL C 356     131.519 106.526 127.207  1.00  0.00
ATOM   5567 3HG2 VAL C 356     131.165 108.261 127.422  1.00  0.00
ATOM   5568  N   THR C 357     132.459 108.744 122.763  1.00  0.00
ATOM   5569  CA  THR C 357     132.770 108.659 121.341  1.00  0.00
ATOM   5570  C   THR C 357     134.265 108.484 121.126  1.00  0.00
ATOM   5571  O   THR C 357     134.692 107.671 120.298  1.00  0.00
ATOM   5572  HN  THR C 357     132.099 109.484 123.012  1.00  0.00
ATOM   5573  HA  THR C 357     132.321 107.882 120.973  1.00  0.00
ATOM   5574  CB  THR C 357     132.265 109.907 120.617  1.00  0.00
ATOM   5575  OG1 THR C 357     130.857 109.788 120.380  1.00  0.00
ATOM   5576  CG2 THR C 357     132.984 110.094 119.288  1.00  0.00
ATOM   5577  HB  THR C 357     132.466 110.773 121.246  1.00  0.00
ATOM   5578  HG1 THR C 357     130.538 110.580 119.921  1.00  0.00
ATOM   5579 1HG2 THR C 357     132.601 110.989 118.801  1.00  0.00
ATOM   5580 2HG2 THR C 357     134.052 110.201 119.474  1.00  0.00
ATOM   5581 3HG2 THR C 357     132.802 109.223 118.661  1.00  0.00
ATOM   5582  N   GLN C 358     135.078 109.239 121.866  1.00  0.00
ATOM   5583  CA  GLN C 358     136.523 109.072 121.765  1.00  0.00
ATOM   5584  C   GLN C 358     136.934 107.664 122.171  1.00  0.00
ATOM   5585  O   GLN C 358     137.767 107.036 121.508  1.00  0.00
ATOM   5586  HN  GLN C 358     134.821 109.842 122.422  1.00  0.00
ATOM   5587  HA  GLN C 358     136.786 109.206 120.841  1.00  0.00
ATOM   5588  CB  GLN C 358     137.230 110.110 122.635  1.00  0.00
ATOM   5589  CG  GLN C 358     138.748 110.025 122.612  1.00  0.00
ATOM   5590  CD  GLN C 358     139.340 110.592 121.342  1.00  0.00
ATOM   5591  OE1 GLN C 358     138.641 111.211 120.540  1.00  0.00
ATOM   5592  NE2 GLN C 358     140.637 110.386 121.151  1.00  0.00
ATOM   5593 1HB  GLN C 358     136.888 109.997 123.663  1.00  0.00
ATOM   5594 2HB  GLN C 358     136.930 111.104 122.308  1.00  0.00
ATOM   5595 1HG  GLN C 358     139.052 108.985 122.717  1.00  0.00
ATOM   5596 2HG  GLN C 358     139.152 110.563 123.469  1.00  0.00
ATOM   5597 1HE2 GLN C 358     141.176 109.869 121.840  1.00  0.00
ATOM   5598 2HE2 GLN C 358     141.091 110.745 120.316  1.00  0.00
ATOM   5599  N   LEU C 359     136.357 107.147 123.257  1.00  0.00
ATOM   5600  CA  LEU C 359     136.715 105.805 123.703  1.00  0.00
ATOM   5601  C   LEU C 359     136.375 104.764 122.645  1.00  0.00
ATOM   5602  O   LEU C 359     137.168 103.853 122.382  1.00  0.00
ATOM   5603  HN  LEU C 359     135.769 107.546 123.740  1.00  0.00
ATOM   5604  HA  LEU C 359     137.674 105.783 123.848  1.00  0.00
ATOM   5605  CB  LEU C 359     136.007 105.476 125.016  1.00  0.00
ATOM   5606  CG  LEU C 359     136.710 105.918 126.299  1.00  0.00
ATOM   5607  CD1 LEU C 359     135.822 105.642 127.497  1.00  0.00
ATOM   5608  CD2 LEU C 359     138.050 105.219 126.459  1.00  0.00
ATOM   5609 1HB  LEU C 359     135.859 104.398 125.063  1.00  0.00
ATOM   5610 2HB  LEU C 359     135.019 105.933 124.994  1.00  0.00
ATOM   5611  HG  LEU C 359     136.898 106.989 126.235  1.00  0.00
ATOM   5612 1HD1 LEU C 359     136.337 105.962 128.401  1.00  0.00
ATOM   5613 2HD1 LEU C 359     134.891 106.196 127.384  1.00  0.00
ATOM   5614 3HD1 LEU C 359     135.615 104.574 127.546  1.00  0.00
ATOM   5615 1HD2 LEU C 359     138.519 105.559 127.381  1.00  0.00
ATOM   5616 2HD2 LEU C 359     137.886 104.143 126.500  1.00  0.00
ATOM   5617 3HD2 LEU C 359     138.683 105.466 125.608  1.00  0.00
ATOM   5618  N   LEU C 360     135.194 104.874 122.036  1.00  0.00
ATOM   5619  CA  LEU C 360     134.815 103.920 120.998  1.00  0.00
ATOM   5620  C   LEU C 360     135.729 104.036 119.786  1.00  0.00
ATOM   5621  O   LEU C 360     136.146 103.021 119.218  1.00  0.00
ATOM   5622  HN  LEU C 360     134.607 105.480 122.203  1.00  0.00
ATOM   5623  HA  LEU C 360     134.912 103.025 121.360  1.00  0.00
ATOM   5624  CB  LEU C 360     133.358 104.132 120.592  1.00  0.00
ATOM   5625  CG  LEU C 360     132.302 103.660 121.593  1.00  0.00
ATOM   5626  CD1 LEU C 360     130.911 103.992 121.086  1.00  0.00
ATOM   5627  CD2 LEU C 360     132.426 102.170 121.862  1.00  0.00
ATOM   5628 1HB  LEU C 360     133.188 103.618 119.647  1.00  0.00
ATOM   5629 2HB  LEU C 360     133.205 105.194 120.409  1.00  0.00
ATOM   5630  HG  LEU C 360     132.470 104.185 122.532  1.00  0.00
ATOM   5631 1HD1 LEU C 360     130.177 103.648 121.813  1.00  0.00
ATOM   5632 2HD1 LEU C 360     130.829 105.070 120.957  1.00  0.00
ATOM   5633 3HD1 LEU C 360     130.752 103.491 120.132  1.00  0.00
ATOM   5634 1HD2 LEU C 360     131.660 101.874 122.577  1.00  0.00
ATOM   5635 2HD2 LEU C 360     132.291 101.628 120.927  1.00  0.00
ATOM   5636 3HD2 LEU C 360     133.414 101.965 122.271  1.00  0.00
ATOM   5637  N   GLN C 361     136.052 105.263 119.373  1.00  0.00
ATOM   5638  CA  GLN C 361     136.948 105.439 118.238  1.00  0.00
ATOM   5639  C   GLN C 361     138.347 104.920 118.542  1.00  0.00
ATOM   5640  O   GLN C 361     139.082 104.548 117.621  1.00  0.00
ATOM   5641  HN  GLN C 361     135.769 105.993 119.728  1.00  0.00
ATOM   5642  HA  GLN C 361     136.595 104.922 117.497  1.00  0.00
ATOM   5643  CB  GLN C 361     137.010 106.914 117.848  1.00  0.00
ATOM   5644  CG  GLN C 361     135.753 107.429 117.174  1.00  0.00
ATOM   5645  CD  GLN C 361     135.812 108.916 116.899  1.00  0.00
ATOM   5646  OE1 GLN C 361     136.668 109.622 117.429  1.00  0.00
ATOM   5647  NE2 GLN C 361     134.901 109.401 116.065  1.00  0.00
ATOM   5648 1HB  GLN C 361     137.856 107.067 117.180  1.00  0.00
ATOM   5649 2HB  GLN C 361     137.199 107.507 118.741  1.00  0.00
ATOM   5650 1HG  GLN C 361     134.892 107.213 117.805  1.00  0.00
ATOM   5651 2HG  GLN C 361     135.603 106.895 116.237  1.00  0.00
ATOM   5652 1HE2 GLN C 361     134.212 108.781 115.649  1.00  0.00
ATOM   5653 2HE2 GLN C 361     134.893 110.392 115.842  1.00  0.00
ATOM   5654  N   GLU C 362     138.727 104.883 119.817  1.00  0.00
ATOM   5655  CA  GLU C 362     140.085 104.519 120.199  1.00  0.00
ATOM   5656  C   GLU C 362     140.265 103.023 120.428  1.00  0.00
ATOM   5657  O   GLU C 362     141.243 102.441 119.950  1.00  0.00
ATOM   5658  HN  GLU C 362     138.221 105.064 120.488  1.00  0.00
ATOM   5659  HA  GLU C 362     140.659 104.767 119.457  1.00  0.00
ATOM   5660  CB  GLU C 362     140.478 105.271 121.473  1.00  0.00
ATOM   5661  CG  GLU C 362     141.971 105.425 121.672  1.00  0.00
ATOM   5662  CD  GLU C 362     142.564 106.517 120.810  1.00  0.00
ATOM   5663  OE1 GLU C 362     143.611 107.075 121.198  1.00  0.00
ATOM   5664  OE2 GLU C 362     141.984 106.820 119.747  1.00  0.00
ATOM   5665 1HB  GLU C 362     140.061 104.748 122.332  1.00  0.00
ATOM   5666 2HB  GLU C 362     140.023 106.260 121.451  1.00  0.00
ATOM   5667 1HG  GLU C 362     142.463 104.481 121.444  1.00  0.00
ATOM   5668 2HG  GLU C 362     142.173 105.645 122.719  1.00  0.00
ATOM   5669  N   ASN C 363     139.343 102.387 121.149  1.00  0.00
ATOM   5670  CA  ASN C 363     139.546 101.040 121.668  1.00  0.00
ATOM   5671  C   ASN C 363     138.813  99.979 120.854  1.00  0.00
ATOM   5672  O   ASN C 363     138.332  98.988 121.409  1.00  0.00
ATOM   5673  HN  ASN C 363     138.574 102.709 121.362  1.00  0.00
ATOM   5674  HA  ASN C 363     140.494 100.846 121.597  1.00  0.00
ATOM   5675  CB  ASN C 363     139.113 100.974 123.130  1.00  0.00
ATOM   5676  CG  ASN C 363     139.863 101.959 124.004  1.00  0.00
ATOM   5677  OD1 ASN C 363     139.268 102.657 124.823  1.00  0.00
ATOM   5678  ND2 ASN C 363     141.178 102.023 123.831  1.00  0.00
ATOM   5679 1HB  ASN C 363     139.273  99.965 123.507  1.00  0.00
ATOM   5680 2HB  ASN C 363     138.045 101.174 123.198  1.00  0.00
ATOM   5681 1HD2 ASN C 363     141.629 101.428 123.143  1.00  0.00
ATOM   5682 2HD2 ASN C 363     141.733 102.667 124.387  1.00  0.00
ATOM   5683  N   VAL C 364     138.720 100.168 119.542  1.00  0.00
ATOM   5684  CA  VAL C 364     138.182  99.162 118.634  1.00  0.00
ATOM   5685  C   VAL C 364     139.300  98.726 117.700  1.00  0.00
ATOM   5686  O   VAL C 364     140.138  99.540 117.294  1.00  0.00
ATOM   5687  HN  VAL C 364     138.963 100.882 119.128  1.00  0.00
ATOM   5688  HA  VAL C 364     137.861  98.402 119.144  1.00  0.00
ATOM   5689  CB  VAL C 364     136.968  99.692 117.848  1.00  0.00
ATOM   5690  CG1 VAL C 364     136.521  98.674 116.814  1.00  0.00
ATOM   5691  CG2 VAL C 364     135.829 100.013 118.800  1.00  0.00
ATOM   5692  HB  VAL C 364     137.259 100.605 117.330  1.00  0.00
ATOM   5693 1HG1 VAL C 364     135.664  99.071 116.273  1.00  0.00
ATOM   5694 2HG1 VAL C 364     137.342  98.487 116.123  1.00  0.00
ATOM   5695 3HG1 VAL C 364     136.245  97.751 117.322  1.00  0.00
ATOM   5696 1HG2 VAL C 364     134.982 100.386 118.226  1.00  0.00
ATOM   5697 2HG2 VAL C 364     135.547  99.107 119.333  1.00  0.00
ATOM   5698 3HG2 VAL C 364     136.161 100.772 119.507  1.00  0.00
ATOM   5699  N   ILE C 365     139.309  97.440 117.355  1.00  0.00
ATOM   5700  CA  ILE C 365     140.452  96.819 116.693  1.00  0.00
ATOM   5701  C   ILE C 365     140.557  97.249 115.232  1.00  0.00
ATOM   5702  O   ILE C 365     141.431  96.770 114.501  1.00  0.00
ATOM   5703  HN  ILE C 365     138.663  96.889 117.490  1.00  0.00
ATOM   5704  HA  ILE C 365     141.257  97.123 117.140  1.00  0.00
ATOM   5705  CB  ILE C 365     140.376  95.284 116.816  1.00  0.00
ATOM   5706  CG1 ILE C 365     139.243  94.716 115.957  1.00  0.00
ATOM   5707  CG2 ILE C 365     140.177  94.884 118.270  1.00  0.00
ATOM   5708  CD1 ILE C 365     139.176  93.203 115.961  1.00  0.00
ATOM   5709  HB  ILE C 365     141.316  94.870 116.455  1.00  0.00
ATOM   5710 1HG1 ILE C 365     139.368  95.062 114.932  1.00  0.00
ATOM   5711 2HG1 ILE C 365     138.294  95.114 116.314  1.00  0.00
ATOM   5712 1HG2 ILE C 365     140.126  93.798 118.335  1.00  0.00
ATOM   5713 2HG2 ILE C 365     141.017  95.252 118.857  1.00  0.00
ATOM   5714 3HG2 ILE C 365     139.249  95.322 118.634  1.00  0.00
ATOM   5715 1HD1 ILE C 365     138.348  92.883 115.330  1.00  0.00
ATOM   5716 2HD1 ILE C 365     140.113  92.806 115.574  1.00  0.00
ATOM   5717 3HD1 ILE C 365     139.020  92.858 116.982  1.00  0.00
ATOM   5718  N   GLU C 366     139.669  98.138 114.791  1.00  0.00
ATOM   5719  CA  GLU C 366     139.606  98.729 113.459  1.00  0.00
ATOM   5720  C   GLU C 366     139.055  97.748 112.432  1.00  0.00
ATOM   5721  O   GLU C 366     138.655  98.179 111.349  1.00  0.00
ATOM   5722  HN  GLU C 366     139.024  98.464 115.257  1.00  0.00
ATOM   5723  HA  GLU C 366     138.995  99.479 113.527  1.00  0.00
ATOM   5724  CB  GLU C 366     140.974  99.275 112.992  1.00  0.00
ATOM   5725  CG  GLU C 366     141.062  99.953 111.607  1.00  0.00
ATOM   5726  CD  GLU C 366     141.041  98.999 110.413  1.00  0.00
ATOM   5727  OE1 GLU C 366     140.969  97.767 110.601  1.00  0.00
ATOM   5728  OE2 GLU C 366     141.122  99.498 109.269  1.00  0.00
ATOM   5729 1HB  GLU C 366     141.682  98.447 113.001  1.00  0.00
ATOM   5730 2HB  GLU C 366     141.315  99.994 113.735  1.00  0.00
ATOM   5731 1HG  GLU C 366     141.978 100.541 111.566  1.00  0.00
ATOM   5732 2HG  GLU C 366     140.232 100.651 111.509  1.00  0.00
ATOM   5733  N   SER C 367     138.934  96.467 112.754  1.00  0.00
ATOM   5734  CA  SER C 367     138.289  95.508 111.872  1.00  0.00
ATOM   5735  C   SER C 367     136.797  95.401 112.137  1.00  0.00
ATOM   5736  O   SER C 367     136.069  94.885 111.287  1.00  0.00
ATOM   5737  HN  SER C 367     139.217  96.113 113.485  1.00  0.00
ATOM   5738  HA  SER C 367     138.407  95.827 110.964  1.00  0.00
ATOM   5739  CB  SER C 367     138.937  94.130 112.030  1.00  0.00
ATOM   5740  OG  SER C 367     138.277  93.160 111.236  1.00  0.00
ATOM   5741 1HB  SER C 367     138.907  93.829 113.076  1.00  0.00
ATOM   5742 2HB  SER C 367     139.986  94.184 111.745  1.00  0.00
ATOM   5743  HG  SER C 367     138.706  92.298 111.354  1.00  0.00
ATOM   5744  N   GLU C 368     136.328  95.902 113.288  1.00  0.00
ATOM   5745  CA  GLU C 368     134.924  95.816 113.670  1.00  0.00
ATOM   5746  C   GLU C 368     134.317  97.186 113.957  1.00  0.00
ATOM   5747  O   GLU C 368     133.249  97.258 114.577  1.00  0.00
ATOM   5748  HN  GLU C 368     136.803  96.305 113.881  1.00  0.00
ATOM   5749  HA  GLU C 368     134.463  95.420 112.914  1.00  0.00
ATOM   5750  CB  GLU C 368     134.748  94.939 114.923  1.00  0.00
ATOM   5751  CG  GLU C 368     135.395  93.543 114.921  1.00  0.00
ATOM   5752  CD  GLU C 368     135.533  92.888 113.555  1.00  0.00
ATOM   5753  OE1 GLU C 368     134.831  93.284 112.605  1.00  0.00
ATOM   5754  OE2 GLU C 368     136.343  91.944 113.440  1.00  0.00
ATOM   5755 1HB  GLU C 368     133.680  94.812 115.095  1.00  0.00
ATOM   5756 2HB  GLU C 368     135.144  95.490 115.775  1.00  0.00
ATOM   5757 1HG  GLU C 368     134.806  92.888 115.561  1.00  0.00
ATOM   5758 2HG  GLU C 368     136.384  93.620 115.369  1.00  0.00
ATOM   5759  N   ARG C 369     134.962  98.274 113.530  1.00  0.00
ATOM   5760  CA  ARG C 369     134.452  99.603 113.851  1.00  0.00
ATOM   5761  C   ARG C 369     133.006  99.758 113.400  1.00  0.00
ATOM   5762  O   ARG C 369     132.147 100.202 114.172  1.00  0.00
ATOM   5763  HN  ARG C 369     135.683  98.268 113.062  1.00  0.00
ATOM   5764  HA  ARG C 369     134.477  99.714 114.814  1.00  0.00
ATOM   5765  CB  ARG C 369     135.331 100.673 113.208  1.00  0.00
ATOM   5766  CG  ARG C 369     136.604 100.963 113.977  1.00  0.00
ATOM   5767  CD  ARG C 369     137.542 101.865 113.193  1.00  0.00
ATOM   5768  NE  ARG C 369     138.818 102.048 113.872  1.00  0.00
ATOM   5769  CZ  ARG C 369     139.882 102.621 113.326  1.00  0.00
ATOM   5770  NH1 ARG C 369     139.858 103.089 112.090  1.00  0.00
ATOM   5771  NH2 ARG C 369     141.001 102.723 114.039  1.00  0.00
ATOM   5772 1HB  ARG C 369     134.757 101.594 113.115  1.00  0.00
ATOM   5773 2HB  ARG C 369     135.592 100.357 112.199  1.00  0.00
ATOM   5774 1HG  ARG C 369     137.110 100.027 114.209  1.00  0.00
ATOM   5775 2HG  ARG C 369     136.356 101.435 114.927  1.00  0.00
ATOM   5776 1HD  ARG C 369     137.070 102.835 113.042  1.00  0.00
ATOM   5777 2HD  ARG C 369     137.715 101.438 112.206  1.00  0.00
ATOM   5778  HE  ARG C 369     138.886 101.765 114.681  1.00  0.00
ATOM   5779 1HH1 ARG C 369     139.141 103.026 111.620  1.00  0.00
ATOM   5780 2HH1 ARG C 369     140.560 103.457 111.756  1.00  0.00
ATOM   5781 1HH2 ARG C 369     141.028 102.419 114.843  1.00  0.00
ATOM   5782 2HH2 ARG C 369     141.697 103.093 113.696  1.00  0.00
ATOM   5783  N   GLY C 370     132.716  99.387 112.154  1.00  0.00
ATOM   5784  CA  GLY C 370     131.354  99.513 111.666  1.00  0.00
ATOM   5785  C   GLY C 370     130.369  98.719 112.500  1.00  0.00
ATOM   5786  O   GLY C 370     129.334  99.238 112.921  1.00  0.00
ATOM   5787  HN  GLY C 370     133.281  99.068 111.590  1.00  0.00
ATOM   5788 1HA  GLY C 370     131.313  99.210 110.745  1.00  0.00
ATOM   5789 2HA  GLY C 370     131.097 100.448 111.669  1.00  0.00
ATOM   5790  N   ILE C 371     130.693  97.456 112.776  1.00  0.00
ATOM   5791  CA  ILE C 371     129.767  96.594 113.505  1.00  0.00
ATOM   5792  C   ILE C 371     129.581  97.097 114.931  1.00  0.00
ATOM   5793  O   ILE C 371     128.455  97.185 115.436  1.00  0.00
ATOM   5794  HN  ILE C 371     131.433  97.077 112.556  1.00  0.00
ATOM   5795  HA  ILE C 371     128.903  96.621 113.066  1.00  0.00
ATOM   5796  CB  ILE C 371     130.262  95.137 113.485  1.00  0.00
ATOM   5797  CG1 ILE C 371     130.511  94.678 112.046  1.00  0.00
ATOM   5798  CG2 ILE C 371     129.250  94.223 114.166  1.00  0.00
ATOM   5799  CD1 ILE C 371     131.065  93.273 111.935  1.00  0.00
ATOM   5800  HB  ILE C 371     131.201  95.083 114.033  1.00  0.00
ATOM   5801 1HG1 ILE C 371     131.205  95.369 111.570  1.00  0.00
ATOM   5802 2HG1 ILE C 371     129.576  94.733 111.491  1.00  0.00
ATOM   5803 1HG2 ILE C 371     129.622  93.200 114.139  1.00  0.00
ATOM   5804 2HG2 ILE C 371     129.121  94.544 115.198  1.00  0.00
ATOM   5805 3HG2 ILE C 371     128.301  94.287 113.636  1.00  0.00
ATOM   5806 1HD1 ILE C 371     131.210  93.031 110.883  1.00  0.00
ATOM   5807 2HD1 ILE C 371     132.017  93.224 112.462  1.00  0.00
ATOM   5808 3HD1 ILE C 371     130.357  92.576 112.382  1.00  0.00
ATOM   5809  N   ILE C 372     130.683  97.423 115.608  1.00  0.00
ATOM   5810  CA  ILE C 372     130.590  97.849 117.000  1.00  0.00
ATOM   5811  C   ILE C 372     129.797  99.144 117.108  1.00  0.00
ATOM   5812  O   ILE C 372     128.934  99.287 117.981  1.00  0.00
ATOM   5813  HN  ILE C 372     131.481  97.406 115.289  1.00  0.00
ATOM   5814  HA  ILE C 372     130.116  97.171 117.506  1.00  0.00
ATOM   5815  CB  ILE C 372     131.996  97.993 117.610  1.00  0.00
ATOM   5816  CG1 ILE C 372     132.702  96.634 117.672  1.00  0.00
ATOM   5817  CG2 ILE C 372     131.914  98.607 118.998  1.00  0.00
ATOM   5818  CD1 ILE C 372     131.919  95.548 118.387  1.00  0.00
ATOM   5819  HB  ILE C 372     132.578  98.655 116.970  1.00  0.00
ATOM   5820 1HG1 ILE C 372     133.661  96.760 118.171  1.00  0.00
ATOM   5821 2HG1 ILE C 372     132.913  96.302 116.656  1.00  0.00
ATOM   5822 1HG2 ILE C 372     132.920  98.697 119.406  1.00  0.00
ATOM   5823 2HG2 ILE C 372     131.454  99.591 118.924  1.00  0.00
ATOM   5824 3HG2 ILE C 372     131.311  97.962 119.636  1.00  0.00
ATOM   5825 1HD1 ILE C 372     132.501  94.627 118.378  1.00  0.00
ATOM   5826 2HD1 ILE C 372     131.735  95.861 119.414  1.00  0.00
ATOM   5827 3HD1 ILE C 372     130.973  95.395 117.870  1.00  0.00
ATOM   5828  N   ASN C 373     130.070 100.107 116.227  1.00  0.00
ATOM   5829  CA  ASN C 373     129.340 101.367 116.294  1.00  0.00
ATOM   5830  C   ASN C 373     127.881 101.196 115.890  1.00  0.00
ATOM   5831  O   ASN C 373     127.006 101.879 116.435  1.00  0.00
ATOM   5832  HN  ASN C 373     130.657 100.051 115.601  1.00  0.00
ATOM   5833  HA  ASN C 373     129.345 101.671 117.215  1.00  0.00
ATOM   5834  CB  ASN C 373     130.029 102.411 115.424  1.00  0.00
ATOM   5835  CG  ASN C 373     131.342 102.877 116.016  1.00  0.00
ATOM   5836  OD1 ASN C 373     131.363 103.676 116.951  1.00  0.00
ATOM   5837  ND2 ASN C 373     132.446 102.376 115.478  1.00  0.00
ATOM   5838 1HB  ASN C 373     129.368 103.267 115.295  1.00  0.00
ATOM   5839 2HB  ASN C 373     130.207 101.994 114.434  1.00  0.00
ATOM   5840 1HD2 ASN C 373     132.382 101.718 114.706  1.00  0.00
ATOM   5841 2HD2 ASN C 373     133.356 102.650 115.838  1.00  0.00
ATOM   5842  N   GLY C 374     127.589 100.290 114.955  1.00  0.00
ATOM   5843  CA  GLY C 374     126.202 100.002 114.641  1.00  0.00
ATOM   5844  C   GLY C 374     125.457  99.422 115.826  1.00  0.00
ATOM   5845  O   GLY C 374     124.319  99.802 116.103  1.00  0.00
ATOM   5846  HN  GLY C 374     128.168  99.843 114.503  1.00  0.00
ATOM   5847 1HA  GLY C 374     126.162  99.378 113.899  1.00  0.00
ATOM   5848 2HA  GLY C 374     125.762 100.816 114.351  1.00  0.00
ATOM   5849  N   VAL C 375     126.093  98.499 116.549  1.00  0.00
ATOM   5850  CA  VAL C 375     125.463  97.951 117.745  1.00  0.00
ATOM   5851  C   VAL C 375     125.309  99.028 118.811  1.00  0.00
ATOM   5852  O   VAL C 375     124.322  99.038 119.557  1.00  0.00
ATOM   5853  HN  VAL C 375     126.872  98.183 116.370  1.00  0.00
ATOM   5854  HA  VAL C 375     124.574  97.637 117.515  1.00  0.00
ATOM   5855  CB  VAL C 375     126.267  96.748 118.270  1.00  0.00
ATOM   5856  CG1 VAL C 375     125.665  96.232 119.564  1.00  0.00
ATOM   5857  CG2 VAL C 375     126.294  95.642 117.229  1.00  0.00
ATOM   5858  HB  VAL C 375     127.288  97.073 118.467  1.00  0.00
ATOM   5859 1HG1 VAL C 375     126.251  95.383 119.914  1.00  0.00
ATOM   5860 2HG1 VAL C 375     125.685  97.028 120.307  1.00  0.00
ATOM   5861 3HG1 VAL C 375     124.637  95.923 119.379  1.00  0.00
ATOM   5862 1HG2 VAL C 375     126.867  94.802 117.619  1.00  0.00
ATOM   5863 2HG2 VAL C 375     125.273  95.329 117.018  1.00  0.00
ATOM   5864 3HG2 VAL C 375     126.762  96.021 116.321  1.00  0.00
ATOM   5865  N   GLN C 376     126.275  99.942 118.912  1.00  0.00
ATOM   5866  CA  GLN C 376     126.144 101.046 119.858  1.00  0.00
ATOM   5867  C   GLN C 376     124.930 101.903 119.527  1.00  0.00
ATOM   5868  O   GLN C 376     124.147 102.261 120.417  1.00  0.00
ATOM   5869  HN  GLN C 376     127.002  99.944 118.452  1.00  0.00
ATOM   5870  HA  GLN C 376     126.016 100.680 120.747  1.00  0.00
ATOM   5871  CB  GLN C 376     127.418 101.890 119.848  1.00  0.00
ATOM   5872  CG  GLN C 376     127.350 103.142 120.704  1.00  0.00
ATOM   5873  CD  GLN C 376     127.148 102.830 122.169  1.00  0.00
ATOM   5874  OE1 GLN C 376     127.544 101.769 122.649  1.00  0.00
ATOM   5875  NE2 GLN C 376     126.527 103.755 122.889  1.00  0.00
ATOM   5876 1HB  GLN C 376     127.639 102.179 118.822  1.00  0.00
ATOM   5877 2HB  GLN C 376     128.248 101.275 120.192  1.00  0.00
ATOM   5878 1HG  GLN C 376     126.534 103.773 120.355  1.00  0.00
ATOM   5879 2HG  GLN C 376     128.269 103.713 120.581  1.00  0.00
ATOM   5880 1HE2 GLN C 376     126.217 104.617 122.450  1.00  0.00
ATOM   5881 2HE2 GLN C 376     126.361 103.601 123.880  1.00  0.00
ATOM   5882  N   ASN C 377     124.756 102.239 118.248  1.00  0.00
ATOM   5883  CA  ASN C 377     123.580 102.999 117.841  1.00  0.00
ATOM   5884  C   ASN C 377     122.306 102.211 118.107  1.00  0.00
ATOM   5885  O   ASN C 377     121.281 102.781 118.500  1.00  0.00
ATOM   5886  HN  ASN C 377     125.296 102.042 117.608  1.00  0.00
ATOM   5887  HA  ASN C 377     123.544 103.813 118.367  1.00  0.00
ATOM   5888  CB  ASN C 377     123.681 103.372 116.363  1.00  0.00
ATOM   5889  CG  ASN C 377     124.525 104.606 116.132  1.00  0.00
ATOM   5890  OD1 ASN C 377     124.028 105.730 116.186  1.00  0.00
ATOM   5891  ND2 ASN C 377     125.810 104.404 115.872  1.00  0.00
ATOM   5892 1HB  ASN C 377     122.681 103.541 115.966  1.00  0.00
ATOM   5893 2HB  ASN C 377     124.107 102.536 115.810  1.00  0.00
ATOM   5894 1HD2 ASN C 377     126.179 103.458 115.837  1.00  0.00
ATOM   5895 2HD2 ASN C 377     126.426 105.195 115.708  1.00  0.00
ATOM   5896  N   SER C 378     122.349 100.896 117.890  1.00  0.00
ATOM   5897  CA  SER C 378     121.177 100.069 118.148  1.00  0.00
ATOM   5898  C   SER C 378     120.788 100.115 119.618  1.00  0.00
ATOM   5899  O   SER C 378     119.605 100.217 119.948  1.00  0.00
ATOM   5900  HN  SER C 378     123.034 100.466 117.598  1.00  0.00
ATOM   5901  HA  SER C 378     120.435 100.422 117.632  1.00  0.00
ATOM   5902  CB  SER C 378     121.444  98.631 117.711  1.00  0.00
ATOM   5903  OG  SER C 378     120.314  97.812 117.955  1.00  0.00
ATOM   5904 1HB  SER C 378     122.306  98.238 118.248  1.00  0.00
ATOM   5905 2HB  SER C 378     121.692  98.609 116.651  1.00  0.00
ATOM   5906  HG  SER C 378     120.504  96.904 117.671  1.00  0.00
ATOM   5907  N   MET C 379     121.768 100.034 120.518  1.00  0.00
ATOM   5908  CA  MET C 379     121.468 100.140 121.945  1.00  0.00
ATOM   5909  C   MET C 379     120.922 101.520 122.288  1.00  0.00
ATOM   5910  O   MET C 379     119.948 101.650 123.050  1.00  0.00
ATOM   5911  HN  MET C 379     122.600  99.920 120.332  1.00  0.00
ATOM   5912  HA  MET C 379     120.788  99.483 122.161  1.00  0.00
ATOM   5913  CB  MET C 379     122.723  99.855 122.766  1.00  0.00
ATOM   5914  CG  MET C 379     122.476  98.993 123.989  1.00  0.00
ATOM   5915  SD  MET C 379     122.226  97.250 123.601  1.00  0.00
ATOM   5916  CE  MET C 379     123.755  96.859 122.756  1.00  0.00
ATOM   5917 1HB  MET C 379     123.160 100.801 123.083  1.00  0.00
ATOM   5918 2HB  MET C 379     123.457  99.363 122.130  1.00  0.00
ATOM   5919 1HG  MET C 379     121.602  99.368 124.517  1.00  0.00
ATOM   5920 2HG  MET C 379     123.321  99.088 124.667  1.00  0.00
ATOM   5921 1HE  MET C 379     123.738  95.811 122.459  1.00  0.00
ATOM   5922 2HE  MET C 379     123.846  97.493 121.875  1.00  0.00
ATOM   5923 3HE  MET C 379     124.590  97.040 123.432  1.00  0.00
ATOM   5924  N   ASN C 380     121.551 102.561 121.743  1.00  0.00
ATOM   5925  CA  ASN C 380     121.086 103.922 121.969  1.00  0.00
ATOM   5926  C   ASN C 380     119.614 104.050 121.607  1.00  0.00
ATOM   5927  O   ASN C 380     118.803 104.553 122.394  1.00  0.00
ATOM   5928  HN  ASN C 380     122.247 102.509 121.240  1.00  0.00
ATOM   5929  HA  ASN C 380     121.181 104.143 122.909  1.00  0.00
ATOM   5930  CB  ASN C 380     121.932 104.884 121.137  1.00  0.00
ATOM   5931  CG  ASN C 380     123.375 104.923 121.593  1.00  0.00
ATOM   5932  OD1 ASN C 380     123.794 104.121 122.425  1.00  0.00
ATOM   5933  ND2 ASN C 380     124.154 105.828 121.016  1.00  0.00
ATOM   5934 1HB  ASN C 380     121.507 105.885 121.200  1.00  0.00
ATOM   5935 2HB  ASN C 380     121.892 104.586 120.090  1.00  0.00
ATOM   5936 1HD2 ASN C 380     123.765 106.472 120.333  1.00  0.00
ATOM   5937 2HD2 ASN C 380     125.140 105.878 121.257  1.00  0.00
ATOM   5938  N   TYR C 381     119.245 103.568 120.426  1.00  0.00
ATOM   5939  CA  TYR C 381     117.867 103.684 119.979  1.00  0.00
ATOM   5940  C   TYR C 381     116.937 102.694 120.666  1.00  0.00
ATOM   5941  O   TYR C 381     115.739 102.961 120.751  1.00  0.00
ATOM   5942  HN  TYR C 381     119.768 103.173 119.869  1.00  0.00
ATOM   5943  HA  TYR C 381     117.559 104.570 120.225  1.00  0.00
ATOM   5944  CB  TYR C 381     117.799 103.514 118.466  1.00  0.00
ATOM   5945  CG  TYR C 381     118.134 104.783 117.721  1.00  0.00
ATOM   5946  CD1 TYR C 381     117.296 105.885 117.781  1.00  0.00
ATOM   5947  CD2 TYR C 381     119.286 104.878 116.955  1.00  0.00
ATOM   5948  CE1 TYR C 381     117.595 107.046 117.103  1.00  0.00
ATOM   5949  CE2 TYR C 381     119.593 106.036 116.272  1.00  0.00
ATOM   5950  CZ  TYR C 381     118.744 107.117 116.349  1.00  0.00
ATOM   5951  OH  TYR C 381     119.045 108.274 115.670  1.00  0.00
ATOM   5952 1HB  TYR C 381     116.799 103.187 118.186  1.00  0.00
ATOM   5953 2HB  TYR C 381     118.488 102.727 118.162  1.00  0.00
ATOM   5954  HD1 TYR C 381     116.391 105.832 118.371  1.00  0.00
ATOM   5955  HD2 TYR C 381     119.955 104.030 116.892  1.00  0.00
ATOM   5956  HE1 TYR C 381     116.930 107.898 117.163  1.00  0.00
ATOM   5957  HE2 TYR C 381     120.496 106.095 115.679  1.00  0.00
ATOM   5958  HH  TYR C 381     119.881 108.160 115.191  1.00  0.00
ATOM   5959  N   LEU C 382     117.450 101.575 121.176  1.00  0.00
ATOM   5960  CA  LEU C 382     116.630 100.709 122.015  1.00  0.00
ATOM   5961  C   LEU C 382     116.177 101.453 123.260  1.00  0.00
ATOM   5962  O   LEU C 382     114.995 101.425 123.631  1.00  0.00
ATOM   5963  HN  LEU C 382     118.256 101.301 121.053  1.00  0.00
ATOM   5964  HA  LEU C 382     115.842 100.443 121.516  1.00  0.00
ATOM   5965  CB  LEU C 382     117.415  99.452 122.394  1.00  0.00
ATOM   5966  CG  LEU C 382     116.985  98.706 123.663  1.00  0.00
ATOM   5967  CD1 LEU C 382     115.603  98.103 123.500  1.00  0.00
ATOM   5968  CD2 LEU C 382     117.996  97.627 124.007  1.00  0.00
[truncated: 51,260 more chars]
