# Supplementary material for: Structures of ferroportin in complex with its specific inhibitor vamifeport
Source: eLife. 2023 Mar 21;12:e83053. doi: 10.7554/eLife.83053 (PMC10030120; doi:10.7554/eLife.83053)
Supplement: Figure 4—figure supplement 4—source data 1. [file elife-83053-fig4-figsupp4-data1.zip › Figure4-supplement4_1/inputs/vit2_p.mol2]

@<TRIPOS>MOLECULE
tmp_ligand
52 55 1 0 0
SMALL
USER_CHARGES
rFOS -99.8326959847 kcal/mol, CgenFF charge penalty mean/max 10.3806153846 / 60.227
@<TRIPOS>ATOM
      1 C1_1       115.0870   111.3190   119.8780 C.2       673 0              0.653
      2 N1_2       114.6890   110.0480   119.7400 N.am      673 0             -0.556
      3 O1_3       115.4030   112.0550   118.9480 O.2       673 0             -0.488
      4 C2_4       114.5910   109.3560   118.4470 C.3       673 0              0.038
      5 N2_5       114.6740   110.1470   116.2440 N.pl3     506 10            -0.585
      6 O2_6       115.5390   111.8550   123.2360 O.2        46 5             -0.205
      7 C3_7       114.0960   110.1780   117.4470 C.3       506 10             0.470
      8 N3_8       116.5550   114.2300   124.9840 N.4        78 2             -0.380
      9 C4_9       114.2090   110.9530   115.2070 C.3       506 10             0.102
     10 N4_10      120.7960   112.1690   125.9500 N.pl3     735 7             -0.271
     11 C5_11      113.1330   111.7960   115.4230 C.3       506 10            -0.160
     12 N5_12      120.3330   113.3980   124.2320 N.pl3     735 7             -0.608
     13 C6_13      112.5330   111.8250   116.6690 C.3       506 10            -0.124
     14 N6_14      114.5620   112.8740   121.5680 N.pl3      18 4             -0.679
     15 C7_15      113.0160   111.0120   117.6790 C.3       506 10             0.015
     16 C8_16      115.1190   111.7530   121.1320 C.3        41 8             -0.382
     17 C9_17      115.7210   111.1170   122.1300 C.3        40 1              0.213
     18 C10_18     114.8350   112.9130   122.8670 C.3        41 9              0.738
     19 C11_19     114.4030   114.0200   123.8150 C.3        78 2             -0.173
     20 C12_20     115.1430   113.8560   125.1340 C.3        78 2              0.128
     21 C13_21     117.4480   113.0720   125.1170 C.3        78 2              0.132
     22 C14_22     118.5970   113.3820   126.0660 C.3        78 2             -0.062
     23 C15_23     119.9080   112.9830   125.4120 C.3       735 7              0.274
     24 C16_24     121.8030   112.0700   125.0890 C.3       735 7              0.130
     25 C17_25     122.9350   111.3810   125.1560 C.3       409 3             -0.300
     26 C18_26     123.8480   111.4310   124.1220 C.3       409 3             -0.182
     27 C19_27     123.5550   112.2140   123.0250 C.3       409 3             -0.213
     28 C20_28     122.3610   112.9120   123.0080 C.3       409 3             -0.379
     29 C21_29     121.5180   112.8270   124.0300 C.3       735 7              0.479
     30 F1_30      112.4690   111.0410   118.8140 F          23 6             -0.132
     31 H5         112.7620   112.4300   114.6190 H           0 11             0.115
     32 H6         111.6850   112.4830   116.8550 H           0 12             0.177
     33 H9         116.2580   110.1720   122.0630 H           0 13             0.223
     34 H11        114.6440   114.9880   123.3800 H           0 14             0.090
     35 H12        114.6840   114.5120   125.8720 H           0 15             0.090
     36 H13        117.8510   112.8230   124.1370 H           0 16             0.090
     37 H14        118.6260   114.4450   126.2930 H           0 17             0.090
     38 H15        114.4420   109.4800   120.5240 H           0 18             0.320
     39 H17        123.1430   110.7690   126.0330 H           0 19             0.185
     40 H18        124.7780   110.8660   124.1720 H           0 20             0.127
     41 H19        124.2490   112.2800   122.1890 H           0 21             0.127
     42 H20        122.1110   113.5360   122.1510 H           0 22             0.250
     43 H21        115.5800   109.0080   118.1560 H           0 23             0.090
     44 H22        113.9300   108.4980   118.5530 H           0 24             0.090
     45 H31        116.7780   114.9080   125.6820 H           0 25             0.320
     46 H32        116.6900   114.6410   124.0830 H           0 26             0.320
     47 H41        114.6910   110.9210   114.2310 H           0 27             0.122
     48 H42        120.7260   111.7160   126.8370 H           0 28             0.321
     49 H9L        113.3310   113.9520   123.9900 H           0 29             0.090
     50 H9M        115.0450   112.8280   125.4730 H           0 30             0.090
     51 H9N        116.9060   112.2130   125.5020 H           0 31             0.090
     52 H9O        118.4670   112.8170   126.9880 H           0 32             0.090
@<TRIPOS>BOND
1    1    2 am
2    1    3 2
3    1   16 1
4    2    4 1
5    2   38 1
6    4    7 1
7    4   43 1
8    4   44 1
9    5    7 ar
10    5    9 ar
11    6   17 ar
12    6   18 ar
13    7   15 ar
14    8   20 1
15    8   21 1
16    8   45 1
17    8   46 1
18    9   11 ar
19    9   47 1
20   10   23 ar
21   10   24 ar
22   10   48 1
23   11   13 ar
24   11   31 1
25   12   23 ar
26   12   29 ar
27   13   15 ar
28   13   32 1
29   14   16 ar
30   14   18 ar
31   15   30 1
32   16   17 ar
33   17   33 1
34   18   19 1
35   19   20 1
36   19   34 1
37   19   49 1
38   20   35 1
39   20   50 1
40   21   22 1
41   21   36 1
42   21   51 1
43   22   23 1
44   22   37 1
45   22   52 1
46   24   25 ar
47   24   29 ar
48   25   26 ar
49   25   39 1
50   26   27 ar
51   26   40 1
52   27   28 ar
53   27   41 1
54   28   29 ar
55   28   42 1
@<TRIPOS>SUBSTRUCTURE
1 ****        1 TEMP              0 ****  ****    0 ROOT
@<TRIPOS>ALT_TYPE
CGenFF_4.0_ALT_TYPE_SET
CGenFF_4.0 1 CG2O1 2 NG2S1 3 OG2D1 4 CG321 5 NG2R60 6 OG2R50 7 CG2R61 8 NG3P2 9 CG2R61 10 NG2R51 11 CG2R61 12 NG2R50 13 CG2R61 14 NG2R50 15 CG2R66 16 CG2R51 17 CG2R51 18 CG2R53 19 CG321 20 CG324 21 CG324 22 CG321 23 CG2R53 24 CG2RC0 25 CG2R61 26 CG2R61 27 CG2R61 28 CG2R61 29 CG2RC0 30 FGR1 31 HGR61 32 HGR62 33 HGR52 34 HGA2 35 HGA2 36 HGA2 37 HGA2 38 HGP1 39 HGR61 40 HGR61 41 HGR61 42 HGR61 43 HGA2 44 HGA2 45 HGP2 46 HGP2 47 HGR62 48 HGP1 49 HGA2 50 HGA2 51 HGA2 52 HGA2
