# Supplementary material for: Structures of ferroportin in complex with its specific inhibitor vamifeport
Source: eLife. 2023 Mar 21;12:e83053. doi: 10.7554/eLife.83053 (PMC10030120; doi:10.7554/eLife.83053)
Supplement: Figure 4—figure supplement 4—source data 1. [file elife-83053-fig4-figsupp4-data1.zip › Figure4-supplement4_1/inputs/target_vit1.seq]

ALA_N
ASP
TYR
LEU
THR
SER
ALA
LYS
PHE
LEU
LEU
TYR
LEU
GLY
HID
SER
LEU
SER
THR
TRP
GLY
ASP
ARG
MET
TRP
HID
PHE
ALA
VAL
SER
VAL
PHE
LEU
VAL
GLU
LEU
TYR
GLY
ASN
SER
LEU
LEU
LEU
THR
ALA
VAL
TYR
GLY
LEU
VAL
VAL
ALA
GLY
SER
VAL
LEU
VAL
LEU
GLY
ALA
ILE
ILE
GLY
ASP
TRP
VAL
ASP
LYS
ASN
ALA
ARG
LEU
LYS
VAL
ALA
GLN
THR
SER
LEU
VAL
VAL
GLN
ASN
VAL
SER
VAL
ILE
LEU
CYS
GLY
ILE
ILE
LEU
MET
MET
VAL
PHE
LEU
HID
LYS
HID
GLU
LEU
LEU
THR
MET
TYR
HID
GLY
TRP
VAL
LEU
THR
SER
CYS
TYR
ILE
LEU
ILE
ILE
THR
ILE
ALA
ASN
ILE
ALA
ASN
LEU
ALA
SER
THR
ALA
THR
ALA
ILE
THR
ILE
GLN
ARG
ASP
TRP
ILE
VAL
VAL
VAL
ALA
GLY
GLU
ASP
ARG
SER
LYS
LEU
ALA
ASN
MET
ASN
ALA
THR
ILE
ARG
ARG
ILE
ASP
GLN
LEU
THR
ASN
ILE
LEU
ALA
PRO
MET
ALA
VAL
GLY
GLN
ILE
MET
THR
PHE
GLY
SER
PRO
VAL
ILE
GLY
CYS
GLY
PHE
ILE
SER
GLY
TRP
ASN
LEU
VAL
SER
MET
CYS
VAL
GLU
TYR
VAL
LEU
LEU
TRP
LYS
VAL
TYR
GLN
LYS
THR
PRO
ALA
LEU
ALA
VAL
LYS_C
SER_N
GLN
MET
ALA
GLU
PRO
PHE
ARG
THR
PHE
ARG
ASP
GLY
TRP
VAL
SER
TYR
TYR
ASN
GLN
PRO
VAL
PHE
LEU
ALA
GLY
MET
GLY
LEU
ALA
PHE
LEU
TYR
MET
THR
VAL
LEU
GLY
PHE
ASP
CYS
ILE
THR
THR
GLY
TYR
ALA
TYR
THR
GLN
GLY
LEU
SER
GLY
SER
ILE
LEU
SER
ILE
LEU
MET
GLY
ALA
SER
ALA
ILE
THR
GLY
ILE
MET
GLY
THR
VAL
ALA
PHE
THR
TRP
LEU
ARG
ARG
LYS
CYS
GLY
LEU
VAL
ARG
THR
GLY
LEU
ILE
SER
GLY
LEU
ALA
GLN
LEU
SER
CYS
LEU
ILE
LEU
CYS
VAL
ILE
SER
VAL
PHE
MET
PRO_C
SER_N
VAL
PRO
ILE
ILE
SER
VAL
SER
LEU
LEU
PHE
ALA
GLY
VAL
ILE
ALA
ALA
ARG
ILE
GLY
LEU
TRP
SER
PHE
ASP
LEU
THR
VAL
THR
GLN
LEU
LEU
GLN
GLU
ASN
VAL
ILE
GLU
SER
GLU
ARG
GLY
ILE
ILE
ASN
GLY
VAL
GLN
ASN
SER
MET
ASN
TYR
LEU
LEU
ASP
LEU
LEU
HID
PHE
ILE
MET
VAL
ILE
LEU
ALA
PRO
ASN
PRO
GLU
ALA
PHE
GLY
LEU
LEU
VAL
LEU
ILE
SER
VAL
SER
PHE
VAL
ALA
MET
GLY
HID
ILE
MET
TYR
PHE
ARG
PHE
ALA
GLN
ASN
THR
LEU
GLY
ASN
LYS_C
LIG_N_C
END
