# Supplementary material for: Structures of ferroportin in complex with its specific inhibitor vamifeport
Source: eLife. 2023 Mar 21;12:e83053. doi: 10.7554/eLife.83053 (PMC10030120; doi:10.7554/eLife.83053)
Supplement: Figure 5—figure supplement 2—source data 1. [file elife-83053-fig5-figsupp2-data1.zip]

Archive with 4 entries (3 files):
- Figure 5-figure supplement 2-source data/
- __MACOSX/._Figure 5-figure supplement 2-source data
- Figure 5-figure supplement 2-source data/Figure5_supplement2.xlsx
- __MACOSX/Figure 5-figure supplement 2-source data/._Figure5_supplement2.xlsx
